# Supplementary material for: Identification of Differentially Expressed Genes and Pathways Involved in Growth and Development of Mesona chinensis Benth Under Red- and Blue-Light Conditions
Source: Front Plant Sci. 2021 Nov 25;12:761068. doi: 10.3389/fpls.2021.761068 (PMC8656965; doi:10.3389/fpls.2021.761068)
Supplement: Supplementary file 2 [file Data_Sheet_2.XLSX]

## Sheet: Sheet1
Table S1 Primers used for qPCR analysis in this study
Primer name	sequences
TK-S	TAAACGACAACAAATCTGGCAACG
TK-A	GAGTCTGAATACGGCAGGAATGTG
TPS-S	GGTCCCGTCCATAGGTGTTGTAGC
TPS-A	TATTTCACTGAGAGGACTCCCCGAT
ThrA-S	CTTCGTGTCTTGGGTATTATTGGAT
ThrA-A	AATACGTGAGTCTGCAGTGCAATCT
IMPL1-S	TCTCCGATTATCTTCGCAGACCCAC
IMPL1-A	TGTTTCAGAGGCGGTGGATTGGAG
ABA8-S	CGCCTAATGGAGAAGAAGGTGTTG
ABA8-A	TGACTTGTATCCTGGTGACGCTTC
4CL-S	AGAAAAGGGTGAGAAGGGAGGTTGA
4CL-A	GTTTCCCCTGAACTCCTCCAACAGT
AS-S	CTCCCGAAAGAAGAACTCCGAAAGG
AS-A	TGAGCACTTTGAGTCCTTCCCACC
D4R-S	TGACCGTGGTTACATTGTTCGTGC
D4R-A	CTTGACAGTTTTCGCTTTGGCACA
GAPDH-S	TGAAGGGTGGTGCCAAGAGAGT
GAPDH-A	CGTCAACAGTCTTCTGGGTGGC
