# Supplementary material for: Identification of Differentially Expressed Genes and Pathways Involved in Growth and Development of Mesona chinensis Benth Under Red- and Blue-Light Conditions
Source: Front Plant Sci. 2021 Nov 25;12:761068. doi: 10.3389/fpls.2021.761068 (PMC8656965; doi:10.3389/fpls.2021.761068)
Supplement: Supplementary file 3 [file Data_Sheet_3.XLSX]

## Sheet: Sheet1
Table S2 Offline data statistics
Sample	Reads No.	Bases (bp)	Q30 (bp)	N (%)	Q20 (%)	Q30 (%)
B1	43562604	6534390600	6103440717	0.001008	97.58	93.4
B2	43904570	6585685500	6163089246	0.001003	97.66	93.58
B3	44245944	6636891600	6216075565	0.000646	97.71	93.65
R1	38139040	5720856000	5251632359	0.001012	96.88	91.79
R2	54854426	8228163900	7691610618	0.000658	97.64	93.47
R3	43482570	6522385500	6101701210	0.00064	97.65	93.55
