# Supplementary material for: Identification of Differentially Expressed Genes and Pathways Involved in Growth and Development of Mesona chinensis Benth Under Red- and Blue-Light Conditions
Source: Front Plant Sci. 2021 Nov 25;12:761068. doi: 10.3389/fpls.2021.761068 (PMC8656965; doi:10.3389/fpls.2021.761068)
Supplement: Supplementary file 4 [file Data_Sheet_4.XLSX]

## Sheet: Sheet1
Table S3 Data filtering statistics
Sample	Clean Reads No.	Clean Data (bp)	Clean Reads %	Clean Data %
B1	40584162	6087624300	93.16	93.16
B2	40002390	6000358500	91.11	91.11
B3	41240176	6186026400	93.2	93.2
R1	34664206	5199630900	90.88	90.88
R2	51125606	7668840900	93.2	93.2
R3	40354150	6053122500	92.8	92.8
