# Supplementary material for: Identification of Differentially Expressed Genes and Pathways Involved in Growth and Development of Mesona chinensis Benth Under Red- and Blue-Light Conditions
Source: Front Plant Sci. 2021 Nov 25;12:761068. doi: 10.3389/fpls.2021.761068 (PMC8656965; doi:10.3389/fpls.2021.761068)
Supplement: Supplementary file 5 [file Data_Sheet_5.XLSX]

## Sheet: Sheet1
Table S4 Sequence statistics
Index	Transcript	Unigene
Total Length (bp)	224909017	64130649
Sequence Number	171484	60064
Max. Length (bp)	15511	15511
Mean Length (bp)	1311.55	1067.71
N50 (bp)	1850	1663
N50 Sequence No.	39431	11761
N90 (bp)	604	446
N90 Sequence No.	119293	42495
GC%	41.86	41.13
