# Supplementary material for: Identification of Differentially Expressed Genes and Pathways Involved in Growth and Development of Mesona chinensis Benth Under Red- and Blue-Light Conditions
Source: Front Plant Sci. 2021 Nov 25;12:761068. doi: 10.3389/fpls.2021.761068 (PMC8656965; doi:10.3389/fpls.2021.761068)
Supplement: Supplementary file 6 [file Data_Sheet_6.XLSX]

## Sheet: Sheet1
Table S5 Functional annotaion
Unigene ID	Length	GO	KEGG	PFAM	eggNOG	eggNOG_Category	Swissprot	NR
TRINITY_DN0_c0_g1	2190	-	K11407	PF00850	virNOG07346	B	sp|Q8GXJ1|HDA15_ARATH Histone deacetylase 15 OS=Arabidopsis thaliana GN=HDA15 PE=2 SV=2	gi|747098146|ref|XP_011097067.1| PREDICTED: histone deacetylase 15 isoform X5 [Sesamum indicum]
TRINITY_DN0_c11_g1	9960	GO:0006355	-	PF00978;PF01443;PF05379	virNOG09991	K	sp|Q65652|RDRP_BBSCV RNA replication polyprotein OS=Blueberry scorch virus GN=ORF1 PE=1 SV=1	gi|747104323|ref|XP_011100390.1| PREDICTED: scarecrow-like protein 23 [Sesamum indicum]
TRINITY_DN0_c12_g3	807	-	-	PF01660	-	-	sp|Q65652|RDRP_BBSCV RNA replication polyprotein OS=Blueberry scorch virus GN=ORF1 PE=1 SV=1	-
TRINITY_DN0_c13_g1	749	-	-	-	-	-	-	-
TRINITY_DN0_c15_g1	322	-	-	-	-	-	-	-
TRINITY_DN0_c15_g13	1320	-	-	-	-	-	sp|Q65652|RDRP_BBSCV RNA replication polyprotein OS=Blueberry scorch virus GN=ORF1 PE=1 SV=1	-
TRINITY_DN0_c15_g2	809	-	-	-	-	-	-	-
TRINITY_DN0_c15_g4	804	-	-	-	-	-	-	-
TRINITY_DN0_c15_g5	684	-	-	-	-	-	-	-
TRINITY_DN0_c16_g10	417	-	-	-	-	-	sp|Q00572|VSR_HELVS RNA silencing suppressor OS=Helenium virus S PE=3 SV=1	-
TRINITY_DN0_c16_g11	395	-	-	-	-	-	sp|P37991|COAT_CVB Coat protein OS=Chrysanthemum virus B PE=3 SV=1	-
TRINITY_DN0_c16_g13	365	-	-	-	-	-	sp|Q00572|VSR_HELVS RNA silencing suppressor OS=Helenium virus S PE=3 SV=1	-
TRINITY_DN0_c16_g14	423	-	-	-	-	-	sp|Q00572|VSR_HELVS RNA silencing suppressor OS=Helenium virus S PE=3 SV=1	-
TRINITY_DN0_c19_g1	724	-	-	PF00978	-	-	sp|Q65652|RDRP_BBSCV RNA replication polyprotein OS=Blueberry scorch virus GN=ORF1 PE=1 SV=1	-
TRINITY_DN0_c1_g1	2552	-	-	PF01443	-	-	sp|P37988|TGB1_CVB Movement and silencing protein TGBp1 OS=Chrysanthemum virus B GN=ORF2 PE=3 SV=1	-
TRINITY_DN0_c1_g2	775	-	-	-	-	-	sp|P37987|RDRP_CVB RNA replication protein (Fragment) OS=Chrysanthemum virus B PE=3 SV=1	-
TRINITY_DN0_c1_g3	1827	-	-	PF00978	-	-	sp|Q65652|RDRP_BBSCV RNA replication polyprotein OS=Blueberry scorch virus GN=ORF1 PE=1 SV=1	-
TRINITY_DN0_c20_g1	772	-	-	-	-	-	sp|Q65652|RDRP_BBSCV RNA replication polyprotein OS=Blueberry scorch virus GN=ORF1 PE=1 SV=1	-
TRINITY_DN0_c21_g1	1049	-	-	-	-	-	sp|Q65652|RDRP_BBSCV RNA replication polyprotein OS=Blueberry scorch virus GN=ORF1 PE=1 SV=1	-
TRINITY_DN0_c26_g3	974	-	-	PF01443	-	-	sp|P37988|TGB1_CVB Movement and silencing protein TGBp1 OS=Chrysanthemum virus B GN=ORF2 PE=3 SV=1	-
TRINITY_DN0_c28_g11	930	-	-	-	-	-	sp|Q65652|RDRP_BBSCV RNA replication polyprotein OS=Blueberry scorch virus GN=ORF1 PE=1 SV=1	-
TRINITY_DN0_c28_g3	517	-	-	-	-	-	sp|Q65652|RDRP_BBSCV RNA replication polyprotein OS=Blueberry scorch virus GN=ORF1 PE=1 SV=1	-
TRINITY_DN0_c28_g4	679	-	-	-	-	-	sp|Q65652|RDRP_BBSCV RNA replication polyprotein OS=Blueberry scorch virus GN=ORF1 PE=1 SV=1	-
TRINITY_DN0_c28_g8	541	-	-	-	-	-	sp|Q64962|RDRP_ASPVP RNA replication polyprotein OS=Apple stem pitting virus (isolate PA66) GN=ORF1 PE=3 SV=1	-
TRINITY_DN0_c2_g1	861	-	K10401	PF00225	NOG132736;virNOG09895	Z	sp|Q6YU88|KN6_ORYSJ Kinesin-like protein KIN-6 OS=Oryza sativa subsp. japonica GN=KIN6 PE=2 SV=2	gi|848870202|ref|XP_012835708.1| PREDICTED: kinesin-like protein KIF18A isoform X1 [Erythranthe guttata]
TRINITY_DN0_c2_g2	956	GO:0007018;GO:0003777;GO:0005524;GO:0008017;GO:0005874	K10401	PF00225	virNOG09895	Z	sp|F4HR11|KN6_ARATH Kinesin-like protein KIN-6 OS=Arabidopsis thaliana GN=KIN6 PE=3 SV=2	gi|747073246|ref|XP_011083582.1| PREDICTED: kinesin-like protein KIF3A isoform X1 [Sesamum indicum]
TRINITY_DN0_c2_g3	652	-	K10401	PF00225	virNOG09895;NOG132736	Z	sp|Q6YU88|KN6_ORYSJ Kinesin-like protein KIN-6 OS=Oryza sativa subsp. japonica GN=KIN6 PE=2 SV=2	gi|848870202|ref|XP_012835708.1| PREDICTED: kinesin-like protein KIF18A isoform X1 [Erythranthe guttata]
TRINITY_DN0_c34_g5	313	-	-	-	-	-	sp|P17965|RDRP_PVMR RNA replication polyprotein OS=Potato virus M (strain Russian) GN=ORF1 PE=3 SV=2	-
TRINITY_DN0_c3_g1	2636	-	-	PF01307	-	-	sp|Q00556|COAT_HELVS Coat protein OS=Helenium virus S PE=3 SV=1	-
TRINITY_DN0_c3_g14	4414	-	-	-	-	-	sp|Q65652|RDRP_BBSCV RNA replication polyprotein OS=Blueberry scorch virus GN=ORF1 PE=1 SV=1	-
TRINITY_DN0_c3_g4	720	-	-	PF08358	-	-	sp|Q00556|COAT_HELVS Coat protein OS=Helenium virus S PE=3 SV=1	-
TRINITY_DN0_c3_g6	1234	-	-	PF00286;PF08358	-	-	sp|Q00556|COAT_HELVS Coat protein OS=Helenium virus S PE=3 SV=1	-
TRINITY_DN0_c3_g7	1346	-	-	PF00286	-	-	sp|Q00556|COAT_HELVS Coat protein OS=Helenium virus S PE=3 SV=1	-
TRINITY_DN0_c3_g8	680	-	-	-	-	-	sp|Q64962|RDRP_ASPVP RNA replication polyprotein OS=Apple stem pitting virus (isolate PA66) GN=ORF1 PE=3 SV=1	-
TRINITY_DN0_c3_g9	822	-	-	PF08358;PF00286	-	-	sp|Q00556|COAT_HELVS Coat protein OS=Helenium virus S PE=3 SV=1	-
TRINITY_DN0_c41_g1	561	-	-	-	-	-	sp|P37989|TGB2_CVB Movement protein TGB2 OS=Chrysanthemum virus B GN=ORF3 PE=3 SV=1	-
TRINITY_DN0_c45_g2	504	-	-	-	-	-	sp|Q00572|VSR_HELVS RNA silencing suppressor OS=Helenium virus S PE=3 SV=1	-
TRINITY_DN0_c46_g1	415	-	-	PF05379	-	-	sp|P17965|RDRP_PVMR RNA replication polyprotein OS=Potato virus M (strain Russian) GN=ORF1 PE=3 SV=2	-
TRINITY_DN0_c48_g2	824	-	-	-	-	-	sp|P37987|RDRP_CVB RNA replication protein (Fragment) OS=Chrysanthemum virus B PE=3 SV=1	-
TRINITY_DN0_c4_g1	942	-	-	-	-	-	sp|Q65652|RDRP_BBSCV RNA replication polyprotein OS=Blueberry scorch virus GN=ORF1 PE=1 SV=1	-
TRINITY_DN0_c4_g10	334	-	-	-	-	-	-	-
TRINITY_DN0_c4_g2	316	-	-	-	-	-	sp|Q65652|RDRP_BBSCV RNA replication polyprotein OS=Blueberry scorch virus GN=ORF1 PE=1 SV=1	-
TRINITY_DN0_c4_g3	601	-	-	-	-	-	sp|Q65652|RDRP_BBSCV RNA replication polyprotein OS=Blueberry scorch virus GN=ORF1 PE=1 SV=1	-
TRINITY_DN0_c4_g5	1140	-	-	-	-	-	sp|Q65652|RDRP_BBSCV RNA replication polyprotein OS=Blueberry scorch virus GN=ORF1 PE=1 SV=1	-
TRINITY_DN0_c4_g6	530	-	-	-	-	-	sp|Q65652|RDRP_BBSCV RNA replication polyprotein OS=Blueberry scorch virus GN=ORF1 PE=1 SV=1	-
TRINITY_DN0_c53_g1	399	-	-	-	-	-	-	-
TRINITY_DN0_c56_g2	431	-	-	-	-	-	-	-
TRINITY_DN0_c5_g1	478	-	-	-	virNOG20412	S	-	gi|661894708|emb|CDP01707.1| unnamed protein product [Coffea canephora]
TRINITY_DN0_c66_g1	345	-	-	-	-	-	sp|Q65652|RDRP_BBSCV RNA replication polyprotein OS=Blueberry scorch virus GN=ORF1 PE=1 SV=1	-
TRINITY_DN0_c70_g1	7322	-	-	PF01660	-	-	sp|Q65652|RDRP_BBSCV RNA replication polyprotein OS=Blueberry scorch virus GN=ORF1 PE=1 SV=1	-
TRINITY_DN0_c72_g1	2014	-	-	-	-	-	sp|Q65652|RDRP_BBSCV RNA replication polyprotein OS=Blueberry scorch virus GN=ORF1 PE=1 SV=1	-
TRINITY_DN0_c73_g1	5974	-	-	PF01443;PF05379	-	-	sp|Q65652|RDRP_BBSCV RNA replication polyprotein OS=Blueberry scorch virus GN=ORF1 PE=1 SV=1	-
TRINITY_DN0_c74_g1	910	-	-	-	-	-	sp|Q65652|RDRP_BBSCV RNA replication polyprotein OS=Blueberry scorch virus GN=ORF1 PE=1 SV=1	-
TRINITY_DN0_c75_g1	5993	-	-	PF00978	-	-	sp|Q65652|RDRP_BBSCV RNA replication polyprotein OS=Blueberry scorch virus GN=ORF1 PE=1 SV=1	-
TRINITY_DN0_c76_g1	4912	-	-	PF00978	-	-	sp|Q65652|RDRP_BBSCV RNA replication polyprotein OS=Blueberry scorch virus GN=ORF1 PE=1 SV=1	-
TRINITY_DN0_c77_g1	1962	-	-	-	-	-	sp|P37987|RDRP_CVB RNA replication protein (Fragment) OS=Chrysanthemum virus B PE=3 SV=1	-
TRINITY_DN0_c78_g1	1498	-	-	-	-	-	sp|Q65652|RDRP_BBSCV RNA replication polyprotein OS=Blueberry scorch virus GN=ORF1 PE=1 SV=1	-
TRINITY_DN0_c79_g1	2084	-	-	-	-	-	sp|Q65652|RDRP_BBSCV RNA replication polyprotein OS=Blueberry scorch virus GN=ORF1 PE=1 SV=1	-
TRINITY_DN0_c7_g12	1342	-	-	-	-	-	sp|Q65652|RDRP_BBSCV RNA replication polyprotein OS=Blueberry scorch virus GN=ORF1 PE=1 SV=1	-
TRINITY_DN0_c7_g2	1907	-	-	-	-	-	sp|Q65652|RDRP_BBSCV RNA replication polyprotein OS=Blueberry scorch virus GN=ORF1 PE=1 SV=1	-
TRINITY_DN0_c7_g3	567	-	-	-	-	-	sp|Q65652|RDRP_BBSCV RNA replication polyprotein OS=Blueberry scorch virus GN=ORF1 PE=1 SV=1	-
TRINITY_DN0_c7_g4	807	-	-	-	-	-	sp|Q65652|RDRP_BBSCV RNA replication polyprotein OS=Blueberry scorch virus GN=ORF1 PE=1 SV=1	-
TRINITY_DN0_c7_g5	806	-	-	-	-	-	sp|Q65652|RDRP_BBSCV RNA replication polyprotein OS=Blueberry scorch virus GN=ORF1 PE=1 SV=1	-
TRINITY_DN0_c7_g6	1303	-	-	-	-	-	sp|Q65652|RDRP_BBSCV RNA replication polyprotein OS=Blueberry scorch virus GN=ORF1 PE=1 SV=1	-
TRINITY_DN0_c7_g8	2106	-	-	PF05379	-	-	sp|Q65652|RDRP_BBSCV RNA replication polyprotein OS=Blueberry scorch virus GN=ORF1 PE=1 SV=1	-
TRINITY_DN0_c7_g9	937	-	-	-	-	-	sp|P17965|RDRP_PVMR RNA replication polyprotein OS=Potato virus M (strain Russian) GN=ORF1 PE=3 SV=2	-
TRINITY_DN0_c80_g1	3314	-	-	-	-	-	sp|Q65652|RDRP_BBSCV RNA replication polyprotein OS=Blueberry scorch virus GN=ORF1 PE=1 SV=1	-
TRINITY_DN0_c83_g1	767	-	-	PF00286	-	-	sp|Q00556|COAT_HELVS Coat protein OS=Helenium virus S PE=3 SV=1	-
TRINITY_DN0_c85_g1	628	-	-	-	-	-	sp|P37989|TGB2_CVB Movement protein TGB2 OS=Chrysanthemum virus B GN=ORF3 PE=3 SV=1	-
TRINITY_DN0_c8_g3	626	-	-	-	-	-	sp|P17965|RDRP_PVMR RNA replication polyprotein OS=Potato virus M (strain Russian) GN=ORF1 PE=3 SV=2	-
TRINITY_DN0_c9_g10	505	-	-	-	-	-	sp|Q65652|RDRP_BBSCV RNA replication polyprotein OS=Blueberry scorch virus GN=ORF1 PE=1 SV=1	-
TRINITY_DN0_c9_g2	1492	-	-	PF00978	-	-	sp|Q65652|RDRP_BBSCV RNA replication polyprotein OS=Blueberry scorch virus GN=ORF1 PE=1 SV=1	-
TRINITY_DN0_c9_g3	4567	-	-	PF00978	-	-	sp|Q65652|RDRP_BBSCV RNA replication polyprotein OS=Blueberry scorch virus GN=ORF1 PE=1 SV=1	-
TRINITY_DN0_c9_g4	2805	-	-	PF00978	-	-	sp|Q65652|RDRP_BBSCV RNA replication polyprotein OS=Blueberry scorch virus GN=ORF1 PE=1 SV=1	-
TRINITY_DN0_c9_g7	879	-	-	-	-	-	sp|Q65652|RDRP_BBSCV RNA replication polyprotein OS=Blueberry scorch virus GN=ORF1 PE=1 SV=1	-
TRINITY_DN10000_c0_g1	1489	GO:0003725	-	PF01300	virNOG05883;COG0009	J	sp|P45103|Y1198_HAEIN Uncharacterized protein HI_1198 OS=Haemophilus influenzae (strain ATCC 51907 / DSM 11121 / KW20 / Rd) GN=HI_1198 PE=3 SV=1	gi|848880749|ref|XP_012840751.1| PREDICTED: uncharacterized protein LOC105961060 [Erythranthe guttata] &gt;gi|604329479|gb|EYU34810.1| hypothetical protein MIMGU_mgv1a010897mg [Erythranthe guttata]
TRINITY_DN10001_c0_g1	785	-	-	-	virNOG13581;COG2801;KOG0017	LR	-	gi|848893829|ref|XP_012846957.1| PREDICTED: uncharacterized protein LOC105966930 [Erythranthe guttata]
TRINITY_DN10002_c0_g1	1577	-	-	PF04640	virNOG06190	S	-	gi|1024019133|gb|KZV37274.1| hypothetical protein F511_14678 [Dorcoceras hygrometricum]
TRINITY_DN10003_c0_g1	3904	GO:0032259;GO:0030785;GO:0009507	-	-	virNOG14924	R	-	gi|747104555|ref|XP_011100517.1| PREDICTED: ribulose-1,5 bisphosphate carboxylase/oxygenase large subunit N-methyltransferase, chloroplastic isoform X1 [Sesamum indicum]
TRINITY_DN10003_c1_g1	746	GO:0009507;GO:0030785;GO:0032259	-	-	virNOG14924	R	-	gi|590712472|ref|XP_007049391.1| Rubisco methyltransferase family protein isoform 1 [Theobroma cacao] &gt;gi|590712475|ref|XP_007049392.1| Rubisco methyltransferase family protein isoform 1 [Theobroma cacao] &gt;gi|508701652|gb|EOX93548.1| Rubisco methyltransferase family protein isoform 1 [Theobroma cacao] &gt;gi|508701653|gb|EOX93549.1| Rubisco methyltransferase family protein isoform 1 [Theobr…
TRINITY_DN10003_c2_g1	324	-	-	-	-	-	-	-
TRINITY_DN10004_c0_g1	2557	-	K14638	PF00854	virNOG09880	P	sp|Q9LV10|PTR53_ARATH Protein NRT1/ PTR FAMILY 2.11 OS=Arabidopsis thaliana GN=NPF2.11 PE=1 SV=1	gi|747051254|ref|XP_011071716.1| PREDICTED: protein NRT1/ PTR FAMILY 2.11-like [Sesamum indicum]
TRINITY_DN10004_c0_g2	639	-	-	-	-	-	-	-
TRINITY_DN10005_c0_g1	2280	GO:0005524	K18798	PF03969	virNOG11415	R	sp|Q8WV93|AFG1L_HUMAN AFG1-like ATPase OS=Homo sapiens GN=AFG1L PE=1 SV=2	gi|747065422|ref|XP_011079348.1| PREDICTED: lactation elevated protein 1-like [Sesamum indicum]
TRINITY_DN10006_c0_g1	1714	GO:0016853	-	PF13616;PF00581	virNOG05857	H	sp|Q93WI0|STR12_ARATH Rhodanese-like/PpiC domain-containing protein 12, chloroplastic OS=Arabidopsis thaliana GN=At5g19370 PE=1 SV=1	gi|747067397|ref|XP_011080418.1| PREDICTED: rhodanese-like/PpiC domain-containing protein 12 [Sesamum indicum]
TRINITY_DN10007_c0_g1	568	-	-	PF00078	COG2801	L	sp|Q8I7P9|POL5_DROME Retrovirus-related Pol polyprotein from transposon opus OS=Drosophila melanogaster GN=pol PE=3 SV=1	gi|731345222|ref|XP_010683809.1| PREDICTED: uncharacterized protein LOC104898421 [Beta vulgaris subsp. vulgaris]
TRINITY_DN10007_c0_g2	374	-	-	-	virNOG33612;COG2801	RL	sp|Q8I7P9|POL5_DROME Retrovirus-related Pol polyprotein from transposon opus OS=Drosophila melanogaster GN=pol PE=3 SV=1	gi|747054790|ref|XP_011073620.1| PREDICTED: uncharacterized protein LOC105158536 [Sesamum indicum]
TRINITY_DN10008_c0_g1	5071	-	-	-	virNOG04789	S	sp|O80386|CIP7_ARATH COP1-interacting protein 7 OS=Arabidopsis thaliana GN=CIP7 PE=1 SV=1	gi|747053037|ref|XP_011072662.1| PREDICTED: uncharacterized protein LOC105157864 isoform X1 [Sesamum indicum]
TRINITY_DN10009_c0_g1	330	-	-	-	virNOG25560;virNOG38299;virNOG29348;COG1657	RIS	-	gi|1000951761|ref|XP_015579130.1| PREDICTED: uncharacterized protein LOC107261822 [Ricinus communis]
TRINITY_DN10009_c0_g2	356	-	-	PF14244	COG1657;virNOG29348;virNOG38299	RI	-	gi|1000943174|ref|XP_015582020.1| PREDICTED: uncharacterized protein LOC107262199 [Ricinus communis]
TRINITY_DN1000_c0_g1	1370	GO:0016020	-	-	-	-	-	gi|747077802|ref|XP_011086042.1| PREDICTED: LOW QUALITY PROTEIN: protein E6-like [Sesamum indicum]
TRINITY_DN1000_c0_g2	3516	GO:0005739;GO:0055114;GO:0006546;GO:0004375	K00281	PF02347	virNOG04511	E	sp|O49954|GCSP_SOLTU Glycine dehydrogenase (decarboxylating), mitochondrial OS=Solanum tuberosum GN=GDCSP PE=2 SV=1	gi|747069754|ref|XP_011081684.1| PREDICTED: glycine dehydrogenase (decarboxylating), mitochondrial [Sesamum indicum]
TRINITY_DN10010_c0_g1	479	GO:0006351;GO:0050794;GO:0009725	-	PF02309	virNOG02178	K	sp|A2X1A1|ARFF_ORYSI Auxin response factor 6 OS=Oryza sativa subsp. indica GN=ARF6 PE=3 SV=1	gi|1034282139|gb|ANI70180.1| auxin response factor ARF8 [Salvia miltiorrhiza]
TRINITY_DN10010_c0_g2	1565	GO:0003677;GO:0006355;GO:0005634;GO:0009734	-	-	virNOG02178	K	sp|Q9ZTX8|ARFF_ARATH Auxin response factor 6 OS=Arabidopsis thaliana GN=ARF6 PE=1 SV=2	gi|747076715|ref|XP_011085439.1| PREDICTED: auxin response factor 6-like [Sesamum indicum]
TRINITY_DN10010_c0_g3	580	GO:0003677;GO:0006355;GO:0005634;GO:0009734	-	PF02309	virNOG02178	K	sp|A2X1A1|ARFF_ORYSI Auxin response factor 6 OS=Oryza sativa subsp. indica GN=ARF6 PE=3 SV=1	gi|1034282139|gb|ANI70180.1| auxin response factor ARF8 [Salvia miltiorrhiza]
TRINITY_DN10011_c0_g1	754	GO:0006887;GO:0000145	K07195	PF03081	virNOG02224	U	sp|Q9FGH9|E70B1_ARATH Exocyst complex component EXO70B1 OS=Arabidopsis thaliana GN=EXO70B1 PE=1 SV=1	gi|747053031|ref|XP_011072658.1| PREDICTED: exocyst complex component EXO70B1-like [Sesamum indicum]
TRINITY_DN10012_c0_g1	554	-	-	-	-	-	-	-
TRINITY_DN10012_c0_g2	1085	-	-	-	virNOG08468	S	-	gi|661885381|emb|CDP11056.1| unnamed protein product [Coffea canephora]
TRINITY_DN10014_c0_g1	1653	-	K10268	PF13516	virNOG07354	R	sp|Q8LB33|FB330_ARATH F-box protein At3g58530 OS=Arabidopsis thaliana GN=At3g58530 PE=2 SV=1	gi|848921145|ref|XP_012857338.1| PREDICTED: F-box protein At3g58530 [Erythranthe guttata] &gt;gi|604300965|gb|EYU20685.1| hypothetical protein MIMGU_mgv1a009092mg [Erythranthe guttata]
TRINITY_DN10014_c0_g2	315	-	-	-	-	-	-	-
TRINITY_DN10015_c0_g1	487	-	-	-	-	-	-	-
TRINITY_DN10016_c0_g1	457	GO:0016021;GO:0008168;GO:0032259	-	PF03141	virNOG00332;NOG130161;NOG129513	R	sp|Q93YV7|PMT3_ARATH Probable methyltransferase PMT3 OS=Arabidopsis thaliana GN=At4g14360 PE=2 SV=1	gi|527187111|gb|EPS59776.1| hypothetical protein M569_15028, partial [Genlisea aurea]
TRINITY_DN10017_c0_g1	3072	-	-	PF00642	virNOG09662	R	sp|Q941Q3|C3H37_ARATH Zinc finger CCCH domain-containing protein 37 OS=Arabidopsis thaliana GN=HUA1 PE=1 SV=1	gi|747096435|ref|XP_011096138.1| PREDICTED: zinc finger CCCH domain-containing protein 37 [Sesamum indicum]
TRINITY_DN10018_c0_g1	865	-	K14484	PF02309	virNOG15473	K	sp|Q38830|IAA12_ARATH Auxin-responsive protein IAA12 OS=Arabidopsis thaliana GN=IAA12 PE=1 SV=1	gi|747087598|ref|XP_011091349.1| PREDICTED: LOW QUALITY PROTEIN: auxin-responsive protein IAA13 [Sesamum indicum]
TRINITY_DN10018_c0_g2	2725	-	-	PF07859	virNOG07098	V	sp|Q9LT10|CXE18_ARATH Probable carboxylesterase 18 OS=Arabidopsis thaliana GN=CXE18 PE=1 SV=1	gi|976915417|gb|KVI01368.1| Alpha/beta hydrolase fold-3 [Cynara cardunculus var. scolymus]
TRINITY_DN10019_c0_g1	1553	-	K18757	PF05383	virNOG39261;virNOG06111	OJ	sp|Q940X9|LRP1A_ARATH La-related protein 1A OS=Arabidopsis thaliana GN=LARP1A PE=1 SV=1	gi|747085479|ref|XP_011090202.1| PREDICTED: la-related protein 1A-like [Sesamum indicum]
TRINITY_DN10019_c0_g2	1600	-	K18757	PF05383	virNOG39261;virNOG06111	JO	sp|Q940X9|LRP1A_ARATH La-related protein 1A OS=Arabidopsis thaliana GN=LARP1A PE=1 SV=1	gi|747085479|ref|XP_011090202.1| PREDICTED: la-related protein 1A-like [Sesamum indicum]
TRINITY_DN1001_c0_g1	2858	GO:0003676;GO:0000166	K12893	PF00076	virNOG02823	A	sp|P92966|SRS41_ARATH Serine/arginine-rich splicing factor RS41 OS=Arabidopsis thaliana GN=RS41 PE=1 SV=2	gi|747059677|ref|XP_011076231.1| PREDICTED: serine/arginine-rich splicing factor RS40 isoform X1 [Sesamum indicum]
TRINITY_DN10020_c0_g1	429	-	K01209	-	virNOG34595;virNOG08281;virNOG10663	R	sp|P10978|POLX_TOBAC Retrovirus-related Pol polyprotein from transposon TNT 1-94 OS=Nicotiana tabacum PE=2 SV=1	gi|1012355299|gb|KYP66486.1| Retrovirus-related Pol polyprotein from transposon TNT 1-94 [Cajanus cajan]
TRINITY_DN10021_c0_g1	1561	GO:0016021;GO:0004252;GO:0006508	-	PF01694	virNOG00538	T	sp|Q9CAN1|RBL2_ARATH RHOMBOID-like protein 2 OS=Arabidopsis thaliana GN=RBL2 PE=1 SV=1	gi|747068520|ref|XP_011081018.1| PREDICTED: inactive rhomboid protein 1-like [Sesamum indicum]
TRINITY_DN10021_c0_g2	413	GO:0004252;GO:0016021;GO:0006508	-	-	virNOG00538	T	sp|Q9LYP1|RBL3_ARATH RHOMBOID-like protein 3 OS=Arabidopsis thaliana GN=RBL3 PE=2 SV=1	gi|747041282|ref|XP_011072216.1| PREDICTED: inactive rhomboid protein 1-like [Sesamum indicum]
TRINITY_DN10022_c0_g1	2098	-	-	PF02892	virNOG23228;virNOG01316	SL	-	gi|747100310|ref|XP_011098241.1| PREDICTED: uncharacterized protein LOC105176949 isoform X1 [Sesamum indicum]
TRINITY_DN10023_c0_g1	1132	GO:0016442;GO:0003712;GO:0035194;GO:1903506	K15979	PF00567	virNOG06803	K	sp|Q8VZG7|TSN1_ARATH Ribonuclease TUDOR 1 OS=Arabidopsis thaliana GN=TSN1 PE=1 SV=1	gi|527192855|gb|EPS63110.1| hypothetical protein M569_11676, partial [Genlisea aurea]
TRINITY_DN10024_c0_g1	540	-	-	PF00249	KOG0724;NOG163132;virNOG12269	K	sp|Q8S9H7|DIV_ANTMA Transcription factor DIVARICATA OS=Antirrhinum majus GN=DIVARICATA PE=2 SV=1	gi|848862716|ref|XP_012832136.1| PREDICTED: transcription factor DIVARICATA-like, partial [Erythranthe guttata]
TRINITY_DN10024_c0_g2	633	GO:0006351	-	PF00249	virNOG12269;KOG0724;virNOG12464	K	sp|Q8S9H7|DIV_ANTMA Transcription factor DIVARICATA OS=Antirrhinum majus GN=DIVARICATA PE=2 SV=1	gi|747094292|ref|XP_011094978.1| PREDICTED: transcription factor DIVARICATA-like [Sesamum indicum]
TRINITY_DN10025_c0_g1	375	GO:0048046;GO:0042546;GO:0010411;GO:0004553;GO:0016762;GO:0071555;GO:0005618	K08235	PF00722	virNOG01489	G	sp|Q8LER3|XTH7_ARATH Probable xyloglucan endotransglucosylase/hydrolase protein 7 OS=Arabidopsis thaliana GN=XTH7 PE=2 SV=2	gi|848855910|ref|XP_012854230.1| PREDICTED: probable xyloglucan endotransglucosylase/hydrolase protein 7 [Erythranthe guttata] &gt;gi|604346036|gb|EYU44533.1| hypothetical protein MIMGU_mgv1a011266mg [Erythranthe guttata]
TRINITY_DN10025_c0_g2	683	GO:0005618;GO:0071555;GO:0016762;GO:0004553;GO:0010411;GO:0042546;GO:0048046	K08235	-	virNOG01489	G	sp|Q8LER3|XTH7_ARATH Probable xyloglucan endotransglucosylase/hydrolase protein 7 OS=Arabidopsis thaliana GN=XTH7 PE=2 SV=2	gi|848855910|ref|XP_012854230.1| PREDICTED: probable xyloglucan endotransglucosylase/hydrolase protein 7 [Erythranthe guttata] &gt;gi|604346036|gb|EYU44533.1| hypothetical protein MIMGU_mgv1a011266mg [Erythranthe guttata]
TRINITY_DN10025_c1_g1	1713	GO:0005618;GO:0004553;GO:0071555;GO:0016762;GO:0010411;GO:0048046;GO:0042546	K08235	PF06955;PF00722	virNOG01489	G	sp|Q8LER3|XTH7_ARATH Probable xyloglucan endotransglucosylase/hydrolase protein 7 OS=Arabidopsis thaliana GN=XTH7 PE=2 SV=2	gi|747054859|ref|XP_011073659.1| PREDICTED: probable xyloglucan endotransglucosylase/hydrolase protein 7 [Sesamum indicum]
TRINITY_DN10026_c0_g1	2516	-	-	PF13857;PF00023	virNOG08684;KOG0504	R	-	gi|747101401|ref|XP_011098830.1| PREDICTED: ankyrin repeat domain-containing protein 50 [Sesamum indicum]
TRINITY_DN10027_c0_g1	865	GO:0017119;GO:0006891	K20288	PF08700	virNOG01877	I	sp|Q9Z160|COG1_MOUSE Conserved oligomeric Golgi complex subunit 1 OS=Mus musculus GN=Cog1 PE=1 SV=3	gi|848931362|ref|XP_012828743.1| PREDICTED: conserved oligomeric Golgi complex subunit 1 [Erythranthe guttata] &gt;gi|604297991|gb|EYU18079.1| hypothetical protein MIMGU_mgv1a000581mg [Erythranthe guttata]
TRINITY_DN10028_c1_g1	711	GO:0015689;GO:0015098;GO:0016021	-	PF05631	virNOG08855	G	sp|Q0VC03|MFSD5_BOVIN Molybdate-anion transporter OS=Bos taurus GN=MFSD5 PE=2 SV=1	gi|593268594|ref|XP_007136474.1| hypothetical protein PHAVU_009G048300g [Phaseolus vulgaris] &gt;gi|593268596|ref|XP_007136475.1| hypothetical protein PHAVU_009G048300g [Phaseolus vulgaris] &gt;gi|561009561|gb|ESW08468.1| hypothetical protein PHAVU_009G048300g [Phaseolus vulgaris] &gt;gi|561009562|gb|ESW08469.1| hypothetical protein PHAVU_009G048300g [Phaseolus vulgaris]
TRINITY_DN10028_c1_g2	1312	-	K14753	-	KOG0279;virNOG06042	T	sp|P93340|GBLP_NICPL Guanine nucleotide-binding protein subunit beta-like protein OS=Nicotiana plumbaginifolia PE=2 SV=1	gi|922960046|ref|NP_001233881.2| ArcA2 protein [Solanum lycopersicum] &gt;gi|970017724|ref|XP_015070006.1| PREDICTED: guanine nucleotide-binding protein subunit beta-like protein [Solanum pennellii]
TRINITY_DN10028_c2_g1	1290	-	K14515	-	virNOG01826	R	sp|Q9SKK0|EBF1_ARATH EIN3-binding F-box protein 1 OS=Arabidopsis thaliana GN=EBF1 PE=1 SV=1	gi|694404022|ref|XP_009376911.1| PREDICTED: EIN3-binding F-box protein 1-like [Pyrus x bretschneideri]
TRINITY_DN10029_c0_g1	769	GO:0004553;GO:0030246;GO:0005975	K05546	-	virNOG06643	G	sp|Q9FN05|PSL5_ARATH Probable glucan 1,3-alpha-glucosidase OS=Arabidopsis thaliana GN=PSL5 PE=1 SV=1	gi|747102978|ref|XP_011099673.1| PREDICTED: probable glucan 1,3-alpha-glucosidase [Sesamum indicum]
TRINITY_DN1002_c0_g1	2515	-	-	PF16016;PF02893	virNOG08880	S	sp|F4HVW5|VAD1_ARATH Protein VASCULAR ASSOCIATED DEATH 1, chloroplastic OS=Arabidopsis thaliana GN=VAD1 PE=1 SV=1	gi|747044475|ref|XP_011089290.1| PREDICTED: GRAM domain-containing protein 1A [Sesamum indicum]
TRINITY_DN10032_c0_g1	442	-	-	-	-	-	-	-
TRINITY_DN10033_c0_g1	2261	GO:0008233	K09646	PF00450	virNOG06156	O	sp|Q67Y83|SCP51_ARATH Serine carboxypeptidase-like 51 OS=Arabidopsis thaliana GN=SCPL51 PE=2 SV=2	gi|747085074|ref|XP_011089976.1| PREDICTED: serine carboxypeptidase-like 51 [Sesamum indicum]
TRINITY_DN10033_c2_g1	625	GO:0004180	K09646	PF00450	virNOG06156	O	sp|Q67Y83|SCP51_ARATH Serine carboxypeptidase-like 51 OS=Arabidopsis thaliana GN=SCPL51 PE=2 SV=2	gi|747082927|ref|XP_011088810.1| PREDICTED: serine carboxypeptidase-like 51 [Sesamum indicum]
TRINITY_DN10034_c0_g1	333	GO:0016021;GO:0008374;GO:0006629	K00679	-	NOG01323;virNOG02025	IS	sp|Q9FNA9|PDAT1_ARATH Phospholipid:diacylglycerol acyltransferase 1 OS=Arabidopsis thaliana GN=PDAT1 PE=2 SV=1	gi|848919025|ref|XP_012856651.1| PREDICTED: phospholipid:diacylglycerol acyltransferase 1-like [Erythranthe guttata] &gt;gi|604301754|gb|EYU21340.1| hypothetical protein MIMGU_mgv1a002483mg [Erythranthe guttata]
TRINITY_DN10035_c0_g1	2404	-	-	-	virNOG02512	S	-	gi|747049015|ref|XP_011070538.1| PREDICTED: uncharacterized protein LOC105156173 isoform X1 [Sesamum indicum]
TRINITY_DN10036_c0_g1	309	-	-	-	-	-	-	-
TRINITY_DN10037_c0_g1	1423	GO:0055085;GO:0022857;GO:0016021	-	PF00892	virNOG03343	S	sp|F4HZQ7|WTR5_ARATH WAT1-related protein At1g21890 OS=Arabidopsis thaliana GN=At1g21890 PE=2 SV=1	gi|747057135|ref|XP_011074856.1| PREDICTED: WAT1-related protein At1g44800-like [Sesamum indicum]
TRINITY_DN10037_c1_g1	869	-	-	-	-	-	-	-
TRINITY_DN1003_c0_g1	1902	-	-	PF00847	virNOG12855;virNOG22458	KS	sp|Q9CA27|EF118_ARATH Ethylene-responsive transcription factor ERF118 OS=Arabidopsis thaliana GN=ERF118 PE=2 SV=1	gi|747049520|ref|XP_011070809.1| PREDICTED: ethylene-responsive transcription factor ERF118-like [Sesamum indicum] &gt;gi|747049522|ref|XP_011070810.1| PREDICTED: ethylene-responsive transcription factor ERF118-like [Sesamum indicum] &gt;gi|747049524|ref|XP_011070811.1| PREDICTED: ethylene-responsive transcription factor ERF118-like [Sesamum indicum] &gt;gi|747049526|ref|XP_011070812.1| PREDICTED…
TRINITY_DN1003_c0_g2	1714	-	-	PF00847	virNOG22458	K	sp|Q9CA27|EF118_ARATH Ethylene-responsive transcription factor ERF118 OS=Arabidopsis thaliana GN=ERF118 PE=2 SV=1	gi|747042140|ref|XP_011076888.1| PREDICTED: ethylene-responsive transcription factor ERF118-like [Sesamum indicum] &gt;gi|747042142|ref|XP_011076896.1| PREDICTED: ethylene-responsive transcription factor ERF118-like [Sesamum indicum] &gt;gi|747042144|ref|XP_011076904.1| PREDICTED: ethylene-responsive transcription factor ERF118-like [Sesamum indicum] &gt;gi|747042146|ref|XP_011076912.1| PREDICTED…
TRINITY_DN10040_c0_g1	415	GO:0030170;GO:0016020;GO:0019752;GO:0016831	K01634	-	virNOG07604	E	sp|Q9C509|SGPL_ARATH Sphingosine-1-phosphate lyase OS=Arabidopsis thaliana GN=DPL1 PE=1 SV=1	gi|747079271|ref|XP_011086829.1| PREDICTED: sphingosine-1-phosphate lyase [Sesamum indicum]
TRINITY_DN10041_c0_g1	604	GO:0005524	K10355	-	COG5277;virNOG01114	Z	sp|A2XNS1|ACT3_ORYSI Actin-3 OS=Oryza sativa subsp. indica GN=ACT3 PE=3 SV=2	gi|225448323|ref|XP_002265476.1| PREDICTED: actin-101 [Vitis vinifera] &gt;gi|731410014|ref|XP_010657405.1| PREDICTED: actin-101 [Vitis vinifera]
TRINITY_DN10042_c0_g1	725	-	K09489	PF00012	virNOG08149	O	sp|F4HQD4|HSP7P_ARATH Heat shock 70 kDa protein 15 OS=Arabidopsis thaliana GN=HSP70-15 PE=1 SV=1	gi|747042896|ref|XP_011080863.1| PREDICTED: heat shock 70 kDa protein 14-like [Sesamum indicum]
TRINITY_DN10043_c0_g1	348	GO:0003676;GO:0015074;GO:0008270	-	-	virNOG30511;COG2801	RL	sp|P10401|POLY_DROME Retrovirus-related Pol polyprotein from transposon gypsy OS=Drosophila melanogaster GN=pol PE=3 SV=1	gi|56407688|gb|AAV88076.1| putative retrotransposon polyprotein [Ipomoea batatas]
TRINITY_DN10044_c0_g1	473	-	-	-	-	-	-	-
TRINITY_DN10045_c0_g1	426	-	-	-	virNOG20801	S	sp|Q941A6|SDH6_ARATH Succinate dehydrogenase subunit 6, mitochondrial OS=Arabidopsis thaliana GN=SDH6 PE=1 SV=1	gi|747085621|ref|XP_011090279.1| PREDICTED: uncharacterized protein LOC105170994 [Sesamum indicum]
TRINITY_DN10045_c0_g2	446	-	-	-	-	-	-	-
TRINITY_DN10046_c0_g1	346	-	-	-	-	-	-	-
TRINITY_DN10047_c0_g1	619	-	-	PF10250	virNOG13324	S	sp|Q8RY81|OFT13_ARATH O-fucosyltransferase 13 OS=Arabidopsis thaliana GN=OFUT13 PE=2 SV=1	gi|1021030638|gb|KZM88423.1| hypothetical protein DCAR_025498 [Daucus carota subsp. sativus]
TRINITY_DN10048_c0_g1	562	GO:0071013;GO:0000398	K12816	-	virNOG09483	A	sp|Q9DC48|PRP17_MOUSE Pre-mRNA-processing factor 17 OS=Mus musculus GN=Cdc40 PE=2 SV=1	gi|747078773|ref|XP_011086561.1| PREDICTED: pre-mRNA-processing factor 17 [Sesamum indicum]
TRINITY_DN10049_c0_g1	741	-	-	-	virNOG11048	S	sp|Q9CAC4|MYOB2_ARATH Myosin-binding protein 2 OS=Arabidopsis thaliana GN=MYOB2 PE=1 SV=1	gi|747049136|ref|XP_011070602.1| PREDICTED: uncharacterized protein LOC105156226 isoform X1 [Sesamum indicum]
TRINITY_DN1004_c0_g1	6272	-	-	-	virNOG22289;virNOG25453	K	-	gi|848902715|ref|XP_012851253.1| PREDICTED: uncharacterized protein LOC105970958 [Erythranthe guttata] &gt;gi|604311858|gb|EYU25852.1| hypothetical protein MIMGU_mgv1a012991mg [Erythranthe guttata]
TRINITY_DN1004_c0_g2	2718	-	-	-	virNOG22289;virNOG25453	K	-	gi|848902715|ref|XP_012851253.1| PREDICTED: uncharacterized protein LOC105970958 [Erythranthe guttata] &gt;gi|604311858|gb|EYU25852.1| hypothetical protein MIMGU_mgv1a012991mg [Erythranthe guttata]
TRINITY_DN10050_c0_g1	401	GO:0016020	-	-	virNOG24409	S	-	gi|697103798|ref|XP_009605699.1| PREDICTED: myb-like protein X [Nicotiana tomentosiformis] &gt;gi|697103800|ref|XP_009605700.1| PREDICTED: myb-like protein X [Nicotiana tomentosiformis]
TRINITY_DN10051_c0_g1	308	GO:0016021;GO:0008270	-	-	virNOG11865;virNOG08521	O	-	gi|747053492|ref|XP_011072910.1| PREDICTED: uncharacterized protein LOC105158013 [Sesamum indicum]
TRINITY_DN10052_c0_g2	499	-	-	-	-	-	-	-
TRINITY_DN10053_c0_g1	1907	GO:0016787	K19882	PF03283	virNOG02113	M	sp|Q6DBP4|PAE8_ARATH Pectin acetylesterase 8 OS=Arabidopsis thaliana GN=PAE8 PE=2 SV=1	gi|747040275|ref|XP_011073171.1| PREDICTED: protein notum homolog isoform X1 [Sesamum indicum]
TRINITY_DN10054_c0_g1	561	GO:0016656;GO:0055114	K08232	-	virNOG04868	R	sp|P92947|MDAR_ARATH Monodehydroascorbate reductase, chloroplastic/mitochondrial OS=Arabidopsis thaliana GN=MDAR5 PE=1 SV=3	gi|227955705|gb|ACP43575.1| chloroplast monodehyroascorbate reductase [Avicennia marina]
TRINITY_DN10056_c0_g2	1709	GO:0006352;GO:0005669;GO:0046982	K03126	PF03847	virNOG07035;COG5624;virNOG18722	K	sp|Q940A7|TA12B_ARATH Transcription initiation factor TFIID subunit 12b OS=Arabidopsis thaliana GN=TAF12B PE=1 SV=1	gi|747052891|ref|XP_011072579.1| PREDICTED: LOW QUALITY PROTEIN: transcription initiation factor TFIID subunit 12b [Sesamum indicum]
TRINITY_DN10056_c0_g3	427	-	-	-	-	-	-	-
TRINITY_DN10057_c0_g1	1946	-	K02184	PF02181	virNOG09092	R	sp|Q84ZL0|FH5_ORYSJ Formin-like protein 5 OS=Oryza sativa subsp. japonica GN=FH5 PE=2 SV=2	gi|923755854|ref|XP_013675728.1| PREDICTED: formin-like protein 20 [Brassica napus]
TRINITY_DN10057_c1_g1	910	-	-	-	-	-	-	-
TRINITY_DN10058_c0_g1	1173	GO:0008234;GO:0006508	-	PF00112;PF08246	virNOG04274	O	sp|Q9FJ47|SAG12_ARATH Senescence-specific cysteine protease SAG12 OS=Arabidopsis thaliana GN=SAG12 PE=1 SV=1	gi|747077736|ref|XP_011086004.1| PREDICTED: senescence-specific cysteine protease SAG39-like [Sesamum indicum]
TRINITY_DN1005_c0_g1	3152	-	-	-	virNOG20207	R	-	gi|747074307|ref|XP_011084140.1| PREDICTED: uncharacterized protein LOC105166467 isoform X2 [Sesamum indicum]
TRINITY_DN10060_c0_g1	376	GO:0005737;GO:0005634;GO:0004298;GO:0006511;GO:0019773	K02731	-	virNOG02665	O	sp|Q9SXU1|PSA7_CICAR Proteasome subunit alpha type-7 OS=Cicer arietinum GN=PAD1 PE=2 SV=1	gi|747090592|ref|XP_011092989.1| PREDICTED: proteasome subunit alpha type-7 [Sesamum indicum]
TRINITY_DN10060_c1_g1	337	GO:0006511;GO:0004298;GO:0019773;GO:0005737;GO:0005634	K02731	-	virNOG02665	O	sp|Q9SXU1|PSA7_CICAR Proteasome subunit alpha type-7 OS=Cicer arietinum GN=PAD1 PE=2 SV=1	gi|747090592|ref|XP_011092989.1| PREDICTED: proteasome subunit alpha type-7 [Sesamum indicum]
TRINITY_DN10061_c0_g1	2006	-	K19045	-	virNOG10415	O	sp|Q9LT17|BBR_ARATH E3 ubiquitin ligase BIG BROTHER-related OS=Arabidopsis thaliana GN=BBR PE=2 SV=1	gi|970012485|ref|XP_015067183.1| PREDICTED: E3 ubiquitin ligase BIG BROTHER-related [Solanum pennellii]
TRINITY_DN10062_c0_g1	2693	GO:0008236	-	PF02897;PF00326	virNOG11867	O	sp|Q59536|PTRB_MORLA Protease 2 OS=Moraxella lacunata GN=ptrB PE=3 SV=1	gi|848895392|ref|XP_012847741.1| PREDICTED: prolyl endopeptidase-like isoform X2 [Erythranthe guttata]
TRINITY_DN10063_c0_g1	351	-	K12842	-	virNOG02282	A	sp|Q9C5J3|RRC1_ARATH Protein RRC1 OS=Arabidopsis thaliana GN=RRC1 PE=1 SV=1	gi|747040433|ref|XP_011081047.1| PREDICTED: U2 snRNP-associated SURP motif-containing protein isoform X1 [Sesamum indicum]
TRINITY_DN10064_c0_g1	2061	-	K03005	PF06870	virNOG14617	K	sp|Q6GLI9|RPA49_XENLA DNA-directed RNA polymerase I subunit RPA49 OS=Xenopus laevis GN=polr1e PE=2 SV=1	gi|747052849|ref|XP_011072556.1| PREDICTED: uncharacterized protein LOC105157780 [Sesamum indicum]
TRINITY_DN10065_c0_g1	3475	GO:0008081;GO:0005634;GO:0006281	K10862	PF06087	virNOG02230	L	sp|Q8H1D9|TYDP1_ARATH Tyrosyl-DNA phosphodiesterase 1 OS=Arabidopsis thaliana GN=TDP1 PE=1 SV=1	gi|747096391|ref|XP_011096114.1| PREDICTED: LOW QUALITY PROTEIN: tyrosyl-DNA phosphodiesterase 1 [Sesamum indicum]
TRINITY_DN10066_c0_g1	3273	GO:0016740	K03715	PF06925	virNOG00648	H	sp|Q9FZL3|MGDG_TOBAC Probable monogalactosyldiacylglycerol synthase, chloroplastic OS=Nicotiana tabacum GN=MGD A PE=2 SV=1	gi|747070355|ref|XP_011081995.1| PREDICTED: probable monogalactosyldiacylglycerol synthase, chloroplastic [Sesamum indicum] &gt;gi|527487015|dbj|BAN66663.1| monogalactosyldiacylglycerol synthase 1 type A [Sesamum indicum]
TRINITY_DN10067_c0_g1	1910	-	K05894	PF00724	COG1902;virNOG00484	C	sp|Q84QK0|OPR1_ORYSJ 12-oxophytodienoate reductase 1 OS=Oryza sativa subsp. japonica GN=OPR1 PE=2 SV=1	gi|747080789|ref|XP_011087657.1| PREDICTED: putative 12-oxophytodienoate reductase 11 [Sesamum indicum]
TRINITY_DN10068_c0_g1	2477	-	-	-	virNOG11682;NOG162340	S	-	gi|1023994059|gb|KZV26712.1| hypothetical protein F511_33635 [Dorcoceras hygrometricum]
TRINITY_DN10068_c1_g1	1650	-	-	-	-	-	-	-
TRINITY_DN10068_c2_g1	743	-	-	-	-	-	-	-
TRINITY_DN10068_c2_g2	340	-	-	-	-	-	-	-
TRINITY_DN10068_c3_g1	398	-	-	-	-	-	-	-
TRINITY_DN10069_c0_g1	4506	-	-	-	virNOG13530	R	-	gi|747060513|ref|XP_011076689.1| PREDICTED: uncharacterized protein LOC105160884 [Sesamum indicum]
TRINITY_DN1006_c0_g1	1583	GO:0005525;GO:0007017;GO:0005200;GO:0005737;GO:0003924;GO:0005874	K07375	PF00091;PF03953	virNOG14952	Z	sp|P46263|TBB1_SOLTU Tubulin beta-1 chain OS=Solanum tuberosum GN=TUBB1 PE=2 SV=1	gi|747073204|ref|XP_011083559.1| PREDICTED: tubulin beta chain-like [Sesamum indicum]
TRINITY_DN1006_c0_g2	1703	GO:0005525;GO:0007017;GO:0005200;GO:0005737;GO:0003924;GO:0005874	K07375	PF00091;PF03953	virNOG01709	Z	sp|P29516|TBB8_ARATH Tubulin beta-8 chain OS=Arabidopsis thaliana GN=TUBB8 PE=2 SV=2	gi|747041328|ref|XP_011072460.1| PREDICTED: tubulin beta-8 chain-like [Sesamum indicum]
TRINITY_DN1006_c0_g3	442	-	-	-	-	-	-	-
TRINITY_DN1006_c1_g1	699	GO:0007017;GO:0005525;GO:0005874;GO:0003924;GO:0005737;GO:0005200	K07375	PF03953	virNOG01709	Z	sp|Q8H7U1|TBB2_ORYSJ Tubulin beta-2 chain OS=Oryza sativa subsp. japonica GN=TUBB2 PE=2 SV=1	gi|356535873|ref|XP_003536467.1| PREDICTED: tubulin beta-1 chain [Glycine max] &gt;gi|734377911|gb|KHN21746.1| Tubulin beta-1 chain [Glycine soja] &gt;gi|947086580|gb|KRH35301.1| hypothetical protein GLYMA_10G235100 [Glycine max]
TRINITY_DN1006_c2_g1	453	-	-	-	-	-	-	-
TRINITY_DN10070_c0_g1	845	-	-	PF03629	virNOG05023	R	sp|Q8L9J9|CAES_ARATH Probable carbohydrate esterase At4g34215 OS=Arabidopsis thaliana GN=At4g34215 PE=1 SV=2	gi|747089776|ref|XP_011092541.1| PREDICTED: probable carbohydrate esterase At4g34215 [Sesamum indicum]
TRINITY_DN10070_c0_g2	1056	-	-	PF03629	virNOG05023	R	sp|Q8L9J9|CAES_ARATH Probable carbohydrate esterase At4g34215 OS=Arabidopsis thaliana GN=At4g34215 PE=1 SV=2	gi|747089776|ref|XP_011092541.1| PREDICTED: probable carbohydrate esterase At4g34215 [Sesamum indicum]
TRINITY_DN10070_c1_g1	1687	GO:0004672;GO:0006468;GO:0005524;GO:0016021	-	PF04689;PF00069	virNOG08818	T	sp|Q9ZU46|ZAR1_ARATH Receptor protein kinase-like protein ZAR1 OS=Arabidopsis thaliana GN=ZAR1 PE=1 SV=1	gi|661883119|emb|CDP13327.1| unnamed protein product [Coffea canephora]
TRINITY_DN10070_c1_g2	528	GO:0005524;GO:0006468;GO:0006355;GO:0016021;GO:0003677;GO:0005634;GO:0004672	-	PF08263	virNOG08818	T	sp|Q9C9N5|Y1668_ARATH Probable inactive leucine-rich repeat receptor-like protein kinase At1g66830 OS=Arabidopsis thaliana GN=At1g66830 PE=2 SV=1	gi|747050295|ref|XP_011071213.1| PREDICTED: LOW QUALITY PROTEIN: probable inactive leucine-rich repeat receptor-like protein kinase At1g66830 [Sesamum indicum]
TRINITY_DN10071_c0_g1	2830	GO:1900994;GO:0035251	K00699	PF00201	virNOG00041	GC	sp|U3UA11|UGT7_CATRO UDP-glucose iridoid glucosyltransferase OS=Catharanthus roseus GN=UGT76A2 PE=1 SV=1	gi|848870404|ref|XP_012835798.1| PREDICTED: UDP-glucose iridoid glucosyltransferase-like [Erythranthe guttata]
TRINITY_DN10072_c0_g1	1817	-	K16296	PF00450	virNOG14733;COG2939	EO	sp|Q9C7Z9|SCP18_ARATH Serine carboxypeptidase-like 18 OS=Arabidopsis thaliana GN=SCPL18 PE=2 SV=2	gi|848872570|ref|XP_012836843.1| PREDICTED: serine carboxypeptidase-like 18 [Erythranthe guttata] &gt;gi|604333210|gb|EYU37561.1| hypothetical protein MIMGU_mgv1a005963mg [Erythranthe guttata]
TRINITY_DN10072_c1_g1	2151	GO:0030170;GO:0003824	-	PF06838	virNOG10567	S	sp|P94479|YNBB_BACSU Uncharacterized protein YnbB OS=Bacillus subtilis (strain 168) GN=ynbB PE=4 SV=2	gi|848883977|ref|XP_012842274.1| PREDICTED: uncharacterized protein LOC105962503 [Erythranthe guttata] &gt;gi|604327652|gb|EYU33409.1| hypothetical protein MIMGU_mgv1a005975mg [Erythranthe guttata]
TRINITY_DN10072_c2_g1	1011	GO:0016020;GO:0046872	K19038	PF13639	virNOG20830;virNOG20092	O	sp|Q9SLC3|ATL41_ARATH E3 ubiquitin-protein ligase ATL41 OS=Arabidopsis thaliana GN=ATL41 PE=1 SV=1	gi|565364260|ref|XP_006348844.1| PREDICTED: E3 ubiquitin-protein ligase ATL41-like [Solanum tuberosum]
TRINITY_DN10073_c0_g1	1726	-	K03354	PF13417	virNOG06641	D	-	gi|848911000|ref|XP_012854012.1| PREDICTED: uncharacterized protein LOC105973526 [Erythranthe guttata] &gt;gi|604304364|gb|EYU23697.1| hypothetical protein MIMGU_mgv1a009442mg [Erythranthe guttata]
TRINITY_DN10074_c0_g1	1196	GO:0008270	K09377	PF00412	virNOG07111	TZ	sp|Q94JX5|WLIM1_ARATH LIM domain-containing protein WLIM1 OS=Arabidopsis thaliana GN=WLIM1 PE=1 SV=1	gi|747056186|ref|XP_011074349.1| PREDICTED: LIM domain-containing protein WLIM1 [Sesamum indicum]
TRINITY_DN10075_c0_g1	1571	-	-	PF00646	virNOG09926	R	sp|Q8RY82|FB121_ARATH F-box protein At2g32560 OS=Arabidopsis thaliana GN=At2g32560 PE=2 SV=1	gi|747085429|ref|XP_011090175.1| PREDICTED: F-box protein At2g32560-like [Sesamum indicum]
TRINITY_DN10076_c0_g1	2344	-	-	PF00010	virNOG05936	K	sp|Q9LTS4|BH041_ARATH Putative transcription factor bHLH041 OS=Arabidopsis thaliana GN=BHLH41 PE=3 SV=1	gi|844572749|gb|AKN09577.1| basic helix-loop-helix transcription factor [Salvia miltiorrhiza]
TRINITY_DN10077_c0_g1	3304	-	-	-	virNOG00765	A	sp|Q94AM9|CID4_ARATH Polyadenylate-binding protein-interacting protein 4 OS=Arabidopsis thaliana GN=CID4 PE=2 SV=1	gi|747042705|ref|XP_011079880.1| PREDICTED: polyadenylate-binding protein-interacting protein 4-like [Sesamum indicum]
TRINITY_DN10078_c0_g1	1392	-	-	-	-	-	-	-
TRINITY_DN10078_c0_g2	1601	-	-	-	virNOG28785	S	-	gi|124359207|gb|ABN05718.1| FAR1; Zinc finger, SWIM-type [Medicago truncatula]
TRINITY_DN1007_c0_g1	1530	-	K18211	-	virNOG00686	U	sp|Q9S7P9|SNP33_ARATH SNAP25 homologous protein SNAP33 OS=Arabidopsis thaliana GN=SNAP33 PE=1 SV=1	gi|747053383|ref|XP_011072852.1| PREDICTED: SNAP25 homologous protein SNAP33-like [Sesamum indicum] &gt;gi|747053385|ref|XP_011072853.1| PREDICTED: SNAP25 homologous protein SNAP33-like [Sesamum indicum] &gt;gi|747053387|ref|XP_011072854.1| PREDICTED: SNAP25 homologous protein SNAP33-like [Sesamum indicum]
TRINITY_DN1007_c0_g2	3070	-	K18211	-	virNOG00686	U	sp|Q9S7P9|SNP33_ARATH SNAP25 homologous protein SNAP33 OS=Arabidopsis thaliana GN=SNAP33 PE=1 SV=1	gi|747080172|ref|XP_011087328.1| PREDICTED: SNAP25 homologous protein SNAP33 [Sesamum indicum]
TRINITY_DN1007_c0_g3	931	-	-	-	-	-	-	-
TRINITY_DN1007_c1_g1	745	-	K13456	-	virNOG18571	T	-	gi|697113004|ref|XP_009610382.1| PREDICTED: RPM1-interacting protein 4 isoform X1 [Nicotiana tomentosiformis]
TRINITY_DN10080_c0_g1	1332	-	K00275	-	virNOG03597	H	sp|Q9LTX3|PPOX1_ARATH Pyridoxine/pyridoxamine 5&apos;-phosphate oxidase 1, chloroplastic OS=Arabidopsis thaliana GN=PPOX1 PE=1 SV=1	gi|1024026048|gb|KZV39672.1| pyridoxine/pyridoxamine 5&apos;-phosphate oxidase 1, chloroplastic [Dorcoceras hygrometricum]
TRINITY_DN10080_c0_g2	1090	-	-	-	virNOG19449;virNOG33314	S	sp|Q94K66|ELIP2_ARATH Early light-induced protein 2, chloroplastic OS=Arabidopsis thaliana GN=ELIP2 PE=1 SV=1	gi|1035944212|gb|OAY69276.1| Early light-induced protein 1, chloroplastic [Ananas comosus]
TRINITY_DN10080_c1_g1	402	-	-	-	-	-	-	-
TRINITY_DN10081_c0_g1	1465	GO:0009982;GO:0001522;GO:0003723	-	PF00849	virNOG09140	A	sp|Q7XA65|PUS1_ARATH RNA pseudouridine synthase 1 OS=Arabidopsis thaliana GN=At1g56345 PE=2 SV=1	gi|747080465|ref|XP_011087484.1| PREDICTED: RNA pseudouridine synthase 1 [Sesamum indicum]
TRINITY_DN10082_c0_g1	417	-	-	-	-	-	-	-
TRINITY_DN10083_c0_g1	989	GO:0006468;GO:0005524;GO:0004674	-	PF00069	virNOG09095;virNOG06501	T	sp|Q1PDV6|PBL27_ARATH Serine/threonine-protein kinase PBL27 OS=Arabidopsis thaliana GN=PBL27 PE=1 SV=1	gi|1023966076|gb|KZV14615.1| hypothetical protein F511_42291 [Dorcoceras hygrometricum]
TRINITY_DN10085_c0_g1	359	GO:0005737;GO:0030145;GO:0006007;GO:0006096;GO:0004619	K15633	-	virNOG01222	G	sp|Q42908|PMGI_MESCR 2,3-bisphosphoglycerate-independent phosphoglycerate mutase OS=Mesembryanthemum crystallinum GN=PGM1 PE=2 SV=1	gi|661878403|emb|CDP17861.1| unnamed protein product [Coffea canephora]
TRINITY_DN10086_c0_g1	629	-	-	-	-	-	-	-
TRINITY_DN10086_c0_g2	673	GO:0016021	-	-	virNOG06871	I	-	gi|848873230|ref|XP_012837174.1| PREDICTED: CTL-like protein DDB_G0288717 [Erythranthe guttata] &gt;gi|604333588|gb|EYU37939.1| hypothetical protein MIMGU_mgv1a003796mg [Erythranthe guttata]
TRINITY_DN10087_c0_g1	3106	GO:0043419;GO:0009039;GO:0016151	K01427	PF00699;PF00449;PF00547;PF01979	virNOG05642	F	sp|Q9SR52|UREA_ARATH Urease OS=Arabidopsis thaliana GN=URE PE=3 SV=1	gi|747079134|ref|XP_011086754.1| PREDICTED: urease [Sesamum indicum]
TRINITY_DN10087_c0_g2	779	-	K12164	-	virNOG07312	O	sp|O23034|UBA5_ARATH Ubiquitin-like modifier-activating enzyme 5 OS=Arabidopsis thaliana GN=At1g05350 PE=3 SV=2	gi|848894487|ref|XP_012847283.1| PREDICTED: ubiquitin-like modifier-activating enzyme 5 [Erythranthe guttata] &gt;gi|604317109|gb|EYU29185.1| hypothetical protein MIMGU_mgv1a006918mg [Erythranthe guttata]
TRINITY_DN10088_c0_g1	567	-	-	-	virNOG03488	R	-	gi|747044216|ref|XP_011087900.1| PREDICTED: protein OBERON 4 [Sesamum indicum]
TRINITY_DN1008_c0_g1	2745	-	-	-	virNOG13154	S	sp|Q84K00|NAC78_ARATH NAC domain-containing protein 78 OS=Arabidopsis thaliana GN=NAC078 PE=2 SV=2	gi|747060896|ref|XP_011076898.1| PREDICTED: NAC domain-containing protein 78-like [Sesamum indicum]
TRINITY_DN1008_c1_g1	1341	-	-	PF10044	virNOG22788	S	-	gi|848873384|ref|XP_012837251.1| PREDICTED: uncharacterized protein LOC105957829 [Erythranthe guttata] &gt;gi|848873386|ref|XP_012837252.1| PREDICTED: uncharacterized protein LOC105957829 [Erythranthe guttata] &gt;gi|604333680|gb|EYU38031.1| hypothetical protein MIMGU_mgv1a010394mg [Erythranthe guttata]
TRINITY_DN10090_c0_g1	1474	-	-	-	-	-	-	-
TRINITY_DN10090_c1_g1	1002	-	K15095	-	virNOG01206	Q	sp|Q6WAU1|IPIPR_MENPI (-)-isopiperitenone reductase OS=Mentha piperita PE=1 SV=1	gi|148887813|gb|ABR15425.1| (-)-isopiperitenone reductase [Mentha canadensis]
TRINITY_DN10090_c2_g1	1208	GO:0004568;GO:0008061;GO:0006032;GO:0005576	K01183	PF00704	virNOG15637	G	sp|Q13231|CHIT1_HUMAN Chitotriosidase-1 OS=Homo sapiens GN=CHIT1 PE=1 SV=1	gi|1023997867|gb|KZV28373.1| chitotriosidase-1 [Dorcoceras hygrometricum]
TRINITY_DN10091_c0_g1	310	-	-	-	-	-	-	-
TRINITY_DN10092_c0_g1	3213	-	-	-	-	-	-	gi|1024035231|gb|KZV43524.1| hypothetical protein F511_19068, partial [Dorcoceras hygrometricum]
TRINITY_DN10092_c0_g2	2056	GO:0046933;GO:0015986;GO:0005524;GO:0015991;GO:0045261;GO:0009535	K02112	PF00006	virNOG01659	C	sp|Q9MU41|ATPB_MAGTR ATP synthase subunit beta, chloroplastic OS=Magnolia tripetala GN=atpB PE=3 SV=1	gi|359422268|ref|YP_004935673.1| ATP synthase CF1 beta subunit (chloroplast) [Sesamum indicum] &gt;gi|347448302|gb|AEO92713.1| ATP synthase CF1 beta subunit (chloroplast) [Sesamum indicum]
TRINITY_DN10094_c0_g1	1142	-	-	-	virNOG08921	K	sp|Q9XI90|WRKY4_ARATH Probable WRKY transcription factor 4 OS=Arabidopsis thaliana GN=WRKY4 PE=1 SV=2	gi|697176986|ref|XP_009597443.1| PREDICTED: probable WRKY transcription factor 4 [Nicotiana tomentosiformis] &gt;gi|1025062740|ref|XP_016450004.1| PREDICTED: probable WRKY transcription factor 4 [Nicotiana tabacum]
TRINITY_DN10095_c0_g1	743	GO:0016020	-	PF00892	virNOG06126	S	sp|Q9FL41|WTR38_ARATH WAT1-related protein At5g07050 OS=Arabidopsis thaliana GN=At5g07050 PE=2 SV=1	gi|747048160|ref|XP_011070079.1| PREDICTED: WAT1-related protein At5g07050-like [Sesamum indicum]
TRINITY_DN10096_c0_g1	1782	-	-	-	virNOG12402;virNOG06512	S	-	gi|747047597|ref|XP_011069775.1| PREDICTED: uncharacterized protein LOC105155581 [Sesamum indicum]
TRINITY_DN10096_c1_g1	587	-	-	-	-	-	-	-
TRINITY_DN10097_c0_g1	351	GO:0009734;GO:0005634;GO:0006355;GO:0003677	-	-	virNOG04468	K	sp|Q2LAJ3|ARF2A_SOLLC Auxin response factor 2A OS=Solanum lycopersicum GN=ARF2A PE=1 SV=1	gi|1034282133|gb|ANI70177.1| auxin response factor ARF5 [Salvia miltiorrhiza]
TRINITY_DN10098_c0_g1	995	GO:0005634;GO:0003899;GO:0006351;GO:0003677	K03013	PF01191;PF03871	virNOG15631	K	sp|Q9M1J2|RPE5A_ARATH DNA-directed RNA polymerase V subunit 5A OS=Arabidopsis thaliana GN=NRPE5A PE=1 SV=1	gi|747058130|ref|XP_011075399.1| PREDICTED: DNA-directed RNA polymerase V subunit 5A-like [Sesamum indicum]
TRINITY_DN10099_c0_g1	314	GO:0051536;GO:0046872;GO:0016491	K13600	-	virNOG01730	H	sp|Q8S7E1|CAO_ORYSJ Chlorophyllide a oxygenase, chloroplastic OS=Oryza sativa subsp. japonica GN=CAO PE=2 SV=1	gi|763761958|gb|KJB29212.1| hypothetical protein B456_005G089400 [Gossypium raimondii]
TRINITY_DN1009_c0_g1	1175	GO:0006412;GO:0015935;GO:0003735;GO:0003723	K02988	PF00333;PF03719	virNOG05470	J	sp|P93014|RR5_ARATH 30S ribosomal protein S5, chloroplastic OS=Arabidopsis thaliana GN=rps5 PE=2 SV=1	gi|747077824|ref|XP_011086055.1| PREDICTED: 30S ribosomal protein S5, chloroplastic [Sesamum indicum]
TRINITY_DN100_c0_g1	530	-	-	-	-	-	-	-
TRINITY_DN100_c0_g2	2452	-	K14638	PF00854	virNOG06325	E	sp|Q9SX20|PTR18_ARATH Protein NRT1/ PTR FAMILY 3.1 OS=Arabidopsis thaliana GN=NPF3.1 PE=2 SV=1	gi|747042156|ref|XP_011076968.1| PREDICTED: protein NRT1/ PTR FAMILY 3.1 isoform X1 [Sesamum indicum] &gt;gi|747042158|ref|XP_011076973.1| PREDICTED: protein NRT1/ PTR FAMILY 3.1 isoform X1 [Sesamum indicum] &gt;gi|747042160|ref|XP_011076982.1| PREDICTED: protein NRT1/ PTR FAMILY 3.1 isoform X1 [Sesamum indicum] &gt;gi|747042162|ref|XP_011076991.1| PREDICTED: protein NRT1/ PTR FAMILY 3.1 isoform …
TRINITY_DN10100_c0_g1	425	-	-	-	euNOG15012;virNOG01241	O	-	gi|747093334|ref|XP_011094467.1| PREDICTED: uncharacterized protein LOC105174161 [Sesamum indicum] &gt;gi|747093336|ref|XP_011094468.1| PREDICTED: uncharacterized protein LOC105174161 [Sesamum indicum] &gt;gi|747093338|ref|XP_011094469.1| PREDICTED: uncharacterized protein LOC105174161 [Sesamum indicum]
TRINITY_DN10101_c0_g2	448	-	-	-	-	-	-	gi|604303408|gb|EYU22881.1| hypothetical protein MIMGU_mgv1a002886mg [Erythranthe guttata]
TRINITY_DN10101_c0_g3	1094	-	-	PF00646	virNOG13121;virNOG22801;virNOG16634	R	sp|Q5BPS3|DOR_ARATH F-box protein DOR OS=Arabidopsis thaliana GN=DOR PE=1 SV=2	gi|604303408|gb|EYU22881.1| hypothetical protein MIMGU_mgv1a002886mg [Erythranthe guttata]
TRINITY_DN10101_c0_g4	1006	-	-	PF07734	-	-	sp|Q9SUY0|FB244_ARATH F-box protein At4g22390 OS=Arabidopsis thaliana GN=At4g22390 PE=2 SV=3	gi|604303408|gb|EYU22881.1| hypothetical protein MIMGU_mgv1a002886mg [Erythranthe guttata]
TRINITY_DN10103_c0_g1	595	GO:0043547;GO:0005086;GO:0032012	K18442	PF16213	virNOG01325	U	sp|Q9LZX8|BIG2_ARATH Brefeldin A-inhibited guanine nucleotide-exchange protein 2 OS=Arabidopsis thaliana GN=BIG2 PE=2 SV=1	gi|747044801|ref|XP_011090867.1| PREDICTED: brefeldin A-inhibited guanine nucleotide-exchange protein 2 [Sesamum indicum]
TRINITY_DN10104_c0_g1	2162	GO:0046872;GO:0006979;GO:0055114;GO:0005576;GO:0020037;GO:0004601;GO:0042744;GO:0098869	K00430	PF00141	virNOG11402	G	sp|Q9SI16|PER15_ARATH Peroxidase 15 OS=Arabidopsis thaliana GN=PER15 PE=2 SV=1	gi|567865969|ref|XP_006425607.1| hypothetical protein CICLE_v10026054mg [Citrus clementina] &gt;gi|557527597|gb|ESR38847.1| hypothetical protein CICLE_v10026054mg [Citrus clementina]
TRINITY_DN10104_c0_g3	418	-	-	-	-	-	-	-
TRINITY_DN10104_c0_g5	741	-	-	-	-	-	-	gi|1021562772|ref|XP_016172599.1| PREDICTED: uncharacterized protein LOC107614989 [Arachis ipaensis]
TRINITY_DN10105_c0_g1	324	-	-	-	-	-	-	-
TRINITY_DN10106_c0_g1	552	GO:0005802;GO:0016021;GO:0032259;GO:0005768;GO:0008757;GO:0005774	-	-	virNOG01670	R	sp|Q9C6S7|PMTK_ARATH Probable methyltransferase PMT20 OS=Arabidopsis thaliana GN=At1g31850 PE=2 SV=1	gi|747089928|ref|XP_011092623.1| PREDICTED: probable methyltransferase PMT20 [Sesamum indicum] &gt;gi|747089930|ref|XP_011092624.1| PREDICTED: probable methyltransferase PMT20 [Sesamum indicum] &gt;gi|747089932|ref|XP_011092626.1| PREDICTED: probable methyltransferase PMT20 [Sesamum indicum]
TRINITY_DN10107_c0_g1	499	-	K13199	-	virNOG02643;virNOG11226	R	-	gi|645253248|ref|XP_008232490.1| PREDICTED: plasminogen activator inhibitor 1 RNA-binding protein-like [Prunus mume]
TRINITY_DN10108_c0_g1	1063	GO:0008270;GO:0016021	-	-	virNOG00655	A	-	gi|848895359|ref|XP_012847723.1| PREDICTED: uncharacterized protein LOC105967655 [Erythranthe guttata] &gt;gi|604316563|gb|EYU28755.1| hypothetical protein MIMGU_mgv1a010687mg [Erythranthe guttata]
TRINITY_DN10109_c0_g1	637	-	K17541	-	virNOG02577	T	sp|Q6P3W7|SCYL2_HUMAN SCY1-like protein 2 OS=Homo sapiens GN=SCYL2 PE=1 SV=1	gi|848913706|ref|XP_012854897.1| PREDICTED: SCY1-like protein 2 [Erythranthe guttata] &gt;gi|604303239|gb|EYU22712.1| hypothetical protein MIMGU_mgv1a000991mg [Erythranthe guttata]
TRINITY_DN1010_c0_g1	1959	GO:0016747;GO:0008152	K07513	PF02803;PF00108	virNOG07912	I	sp|Q56WD9|THIK2_ARATH 3-ketoacyl-CoA thiolase 2, peroxisomal OS=Arabidopsis thaliana GN=PED1 PE=1 SV=2	gi|440808089|gb|AGC24176.1| 3-ketoacyl-CoA thiolase 2 [Rehmannia glutinosa]
TRINITY_DN10110_c0_g1	387	GO:0006355	K11644	PF02671	virNOG09641	B	sp|Q9LFQ3|SNL2_ARATH Paired amphipathic helix protein Sin3-like 2 OS=Arabidopsis thaliana GN=SNL2 PE=1 SV=2	gi|747100875|ref|XP_011098544.1| PREDICTED: paired amphipathic helix protein Sin3-like 2 isoform X1 [Sesamum indicum]
TRINITY_DN10111_c0_g1	573	-	K01358	-	virNOG08213	O	sp|Q9S834|CLPP5_ARATH ATP-dependent Clp protease proteolytic subunit 5, chloroplastic OS=Arabidopsis thaliana GN=CLPP5 PE=1 SV=1	gi|698478884|ref|XP_009786569.1| PREDICTED: ATP-dependent Clp protease proteolytic subunit 5, chloroplastic-like isoform X1 [Nicotiana sylvestris] &gt;gi|698478886|ref|XP_009786570.1| PREDICTED: ATP-dependent Clp protease proteolytic subunit 5, chloroplastic-like isoform X2 [Nicotiana sylvestris]
TRINITY_DN10112_c0_g1	2229	GO:0005524;GO:0016020;GO:0016310;GO:0016301	-	PF06414	virNOG05300	S	-	gi|747087207|ref|XP_011091135.1| PREDICTED: uncharacterized protein LOC105171650 [Sesamum indicum]
TRINITY_DN10112_c0_g2	1634	-	-	-	-	-	-	-
TRINITY_DN10112_c1_g1	3094	GO:0007018;GO:0003777;GO:0005524;GO:0008017;GO:0005874	-	PF00514;PF00225	virNOG11532	Z	sp|Q5VQ09|KINUB_ORYSJ Kinesin-like protein KIN-UB OS=Oryza sativa subsp. japonica GN=KINUB PE=2 SV=1	gi|747040973|ref|XP_011070006.1| PREDICTED: armadillo repeat-containing kinesin-like protein 2 isoform X2 [Sesamum indicum]
TRINITY_DN10112_c2_g1	873	-	-	-	-	-	-	-
TRINITY_DN10113_c0_g1	1665	-	-	PF12854;PF13041	virNOG08370;KOG4197	R	sp|Q84J71|PP161_ARATH Pentatricopeptide repeat-containing protein At2g17670 OS=Arabidopsis thaliana GN=At2g17670 PE=2 SV=1	gi|848934126|ref|XP_012829620.1| PREDICTED: pentatricopeptide repeat-containing protein At2g17670 [Erythranthe guttata]
TRINITY_DN10113_c0_g2	628	-	-	-	virNOG08370	R	-	-
TRINITY_DN10114_c0_g1	1578	-	-	PF13202;PF13833;PF00036	virNOG23513	T	-	gi|1024011861|gb|KZV34031.1| hypothetical protein F511_02804 [Dorcoceras hygrometricum]
TRINITY_DN10115_c0_g1	1249	-	K01557	PF01557	virNOG02333	R	sp|Q93ZE5|FAHD1_ARATH Probable acylpyruvase FAHD1, mitochondrial OS=Arabidopsis thaliana GN=FAHD1 PE=1 SV=1	gi|848852752|ref|XP_012840754.1| PREDICTED: acylpyruvase FAHD1, mitochondrial [Erythranthe guttata] &gt;gi|604347291|gb|EYU45543.1| hypothetical protein MIMGU_mgv1a012126mg [Erythranthe guttata]
TRINITY_DN10116_c0_g1	1947	GO:0006508;GO:0008242;GO:0006541	K01307	PF00117	virNOG04829	H	sp|Q9ZV85|GGH3_ARATH Probable gamma-glutamyl hydrolase 3 OS=Arabidopsis thaliana GN=GGH3 PE=2 SV=1	gi|747100243|ref|XP_011098203.1| PREDICTED: gamma-glutamyl hydrolase 2-like [Sesamum indicum]
TRINITY_DN10117_c0_g1	1973	GO:0022891;GO:0016021;GO:0055085	-	PF00083	virNOG03759;NOG122331	RG	sp|Q8GW61|STP14_ARATH Sugar transport protein 14 OS=Arabidopsis thaliana GN=STP14 PE=2 SV=2	gi|747091758|ref|XP_011093624.1| PREDICTED: sugar transport protein 14-like [Sesamum indicum]
TRINITY_DN10117_c1_g1	2496	GO:0016021;GO:0022891;GO:0008643;GO:0055085	-	PF00083	virNOG03759;NOG122331;KOG0254	GR	sp|Q8GW61|STP14_ARATH Sugar transport protein 14 OS=Arabidopsis thaliana GN=STP14 PE=2 SV=2	gi|747063449|ref|XP_011078272.1| PREDICTED: sugar transport protein 14-like [Sesamum indicum]
TRINITY_DN10118_c0_g1	509	GO:0008270	-	-	virNOG09003	R	-	gi|225452988|ref|XP_002262784.1| PREDICTED: uncharacterized protein LOC100258751 [Vitis vinifera] &gt;gi|731417011|ref|XP_010660128.1| PREDICTED: uncharacterized protein LOC100258751 [Vitis vinifera] &gt;gi|731417013|ref|XP_010660129.1| PREDICTED: uncharacterized protein LOC100258751 [Vitis vinifera] &gt;gi|147858253|emb|CAN83921.1| hypothetical protein VITISV_011842 [Vitis vinifera]
TRINITY_DN10119_c0_g1	1635	GO:0046872;GO:0005524;GO:0009408;GO:0031072;GO:0051082;GO:0006457	K03686	PF00226;PF00684;PF01556	virNOG09683	O	sp|Q8GWW8|GFA2_ARATH Chaperone protein dnaJ GFA2, mitochondrial OS=Arabidopsis thaliana GN=GFA2 PE=2 SV=1	gi|747091609|ref|XP_011093541.1| PREDICTED: chaperone protein dnaJ 1, mitochondrial-like isoform X1 [Sesamum indicum]
TRINITY_DN10119_c0_g2	1700	GO:0051082;GO:0006457;GO:0009408;GO:0031072;GO:0005524;GO:0046872	K03686	PF00226;PF00684;PF01556	virNOG09683	O	sp|Q8GWW8|GFA2_ARATH Chaperone protein dnaJ GFA2, mitochondrial OS=Arabidopsis thaliana GN=GFA2 PE=2 SV=1	gi|747044098|ref|XP_011087248.1| PREDICTED: chaperone protein dnaJ 1, mitochondrial [Sesamum indicum]
TRINITY_DN10119_c3_g1	392	-	-	-	-	-	-	-
TRINITY_DN1011_c0_g1	2664	-	K13342	PF00515;PF13432	virNOG01623	R	sp|Q9FMA3|PEX5_ARATH Peroxisome biogenesis protein 5 OS=Arabidopsis thaliana GN=PEX5 PE=1 SV=1	gi|747095571|ref|XP_011095665.1| PREDICTED: peroxisome biogenesis protein 5 [Sesamum indicum]
TRINITY_DN10120_c0_g1	1961	GO:0006351	-	PF00847	virNOG17989;virNOG23553	K	sp|Q70II3|EF110_ARATH Ethylene-responsive transcription factor ERF110 OS=Arabidopsis thaliana GN=ERF110 PE=2 SV=2	gi|747046777|ref|XP_011101230.1| PREDICTED: ethylene-responsive transcription factor ABR1-like [Sesamum indicum]
TRINITY_DN10120_c0_g2	1515	GO:0006351	-	PF00847	virNOG23553;virNOG17989	K	sp|Q70II3|EF110_ARATH Ethylene-responsive transcription factor ERF110 OS=Arabidopsis thaliana GN=ERF110 PE=2 SV=2	gi|747046777|ref|XP_011101230.1| PREDICTED: ethylene-responsive transcription factor ABR1-like [Sesamum indicum]
TRINITY_DN10121_c0_g1	2338	GO:0006364;GO:0009507	K02834	-	virNOG07178	R	sp|O65693|RBFA_ARATH Probable ribosome-binding factor A, chloroplastic OS=Arabidopsis thaliana GN=At4g34730 PE=2 SV=2	gi|747082431|ref|XP_011088536.1| PREDICTED: probable ribosome-binding factor A, chloroplastic [Sesamum indicum] &gt;gi|747082433|ref|XP_011088537.1| PREDICTED: probable ribosome-binding factor A, chloroplastic [Sesamum indicum] &gt;gi|747082435|ref|XP_011088538.1| PREDICTED: probable ribosome-binding factor A, chloroplastic [Sesamum indicum]
TRINITY_DN10122_c0_g1	1283	GO:0045454;GO:0008479;GO:0005737;GO:0008616	-	PF00085	virNOG00117	CO	sp|Q8LCV1|PLP3B_ARATH Thioredoxin domain-containing protein PLP3B OS=Arabidopsis thaliana GN=PLP3B PE=2 SV=1	gi|747072541|ref|XP_011083186.1| PREDICTED: thioredoxin domain-containing protein PLP3B [Sesamum indicum] &gt;gi|747072543|ref|XP_011083187.1| PREDICTED: thioredoxin domain-containing protein PLP3B [Sesamum indicum]
TRINITY_DN10123_c0_g1	1095	-	-	-	virNOG24556;virNOG26285	S	-	gi|747091905|ref|XP_011093700.1| PREDICTED: uncharacterized protein LOC105173602 [Sesamum indicum]
TRINITY_DN10123_c0_g2	1045	-	-	-	virNOG24556	S	-	gi|747091905|ref|XP_011093700.1| PREDICTED: uncharacterized protein LOC105173602 [Sesamum indicum]
TRINITY_DN10124_c0_g1	1562	GO:0016021;GO:0016192	-	-	virNOG20794	U	sp|O95562|SFT2B_HUMAN Vesicle transport protein SFT2B OS=Homo sapiens GN=SFT2D2 PE=1 SV=1	gi|747059262|ref|XP_011076003.1| PREDICTED: vesicle transport protein SFT2B [Sesamum indicum]
TRINITY_DN10125_c0_g1	1089	-	K05658	PF14223;PF13976	virNOG40250;virNOG08281	R	sp|P10978|POLX_TOBAC Retrovirus-related Pol polyprotein from transposon TNT 1-94 OS=Nicotiana tabacum PE=2 SV=1	gi|1024060457|gb|KZV56298.1| hypothetical protein F511_00295 [Dorcoceras hygrometricum]
TRINITY_DN10126_c0_g1	859	-	-	-	-	-	-	-
TRINITY_DN10127_c0_g1	1439	GO:0035251;GO:0008152	-	PF00201	virNOG04662	GC	sp|F8WKW1|UGT2_GARJA 7-deoxyloganetin glucosyltransferase OS=Gardenia jasminoides GN=UGT85A24 PE=1 SV=1	gi|747047555|ref|XP_011069754.1| PREDICTED: 7-deoxyloganetin glucosyltransferase-like [Sesamum indicum]
TRINITY_DN10127_c0_g2	1672	GO:0008152;GO:0035251	-	PF00201	virNOG04662	CG	sp|F8WKW1|UGT2_GARJA 7-deoxyloganetin glucosyltransferase OS=Gardenia jasminoides GN=UGT85A24 PE=1 SV=1	gi|747047555|ref|XP_011069754.1| PREDICTED: 7-deoxyloganetin glucosyltransferase-like [Sesamum indicum]
TRINITY_DN10127_c0_g3	1738	GO:0008152;GO:0016758	-	PF00201	virNOG04662	GC	sp|F8WKW1|UGT2_GARJA 7-deoxyloganetin glucosyltransferase OS=Gardenia jasminoides GN=UGT85A24 PE=1 SV=1	gi|747089568|ref|XP_011092429.1| PREDICTED: 7-deoxyloganetin glucosyltransferase-like [Sesamum indicum]
TRINITY_DN10128_c0_g1	428	GO:0004045	K01056	PF01195	virNOG12549	J	sp|Q8GW64|PTHC_ARATH Peptidyl-tRNA hydrolase, chloroplastic OS=Arabidopsis thaliana GN=At1g18440 PE=2 SV=2	gi|747053536|ref|XP_011072935.1| PREDICTED: peptidyl-tRNA hydrolase, mitochondrial [Sesamum indicum]
TRINITY_DN10129_c0_g1	556	-	-	-	-	-	-	-
TRINITY_DN1012_c0_g1	5134	-	-	PF02213	virNOG11093	R	-	gi|848873810|ref|XP_012837458.1| PREDICTED: uncharacterized protein LOC105958003 isoform X2 [Erythranthe guttata]
TRINITY_DN1012_c0_g2	1471	-	-	-	virNOG11093	R	-	gi|747079788|ref|XP_011087117.1| PREDICTED: uncharacterized protein LOC105168683 [Sesamum indicum]
TRINITY_DN1012_c1_g1	375	-	-	-	virNOG11093	R	-	gi|604332989|gb|EYU37404.1| hypothetical protein MIMGU_mgv1a000417mg [Erythranthe guttata]
TRINITY_DN10130_c0_g1	1306	-	-	-	-	-	-	gi|1021562772|ref|XP_016172599.1| PREDICTED: uncharacterized protein LOC107614989 [Arachis ipaensis]
TRINITY_DN10131_c0_g1	1735	-	K13344	-	virNOG16646	U	sp|Q9SRR0|PEX13_ARATH Peroxisomal membrane protein 13 OS=Arabidopsis thaliana GN=PEX13 PE=1 SV=1	gi|747084335|ref|XP_011089572.1| PREDICTED: peroxisomal membrane protein 13 [Sesamum indicum]
TRINITY_DN10131_c1_g1	427	-	-	-	-	-	-	-
TRINITY_DN10132_c0_g1	430	GO:0006520;GO:0005829;GO:0005975;GO:0016308;GO:0005634;GO:0005524;GO:0016020;GO:0046854	K00889	-	virNOG01827;COG4642	TS	sp|Q8L850|PI5K9_ARATH Phosphatidylinositol 4-phosphate 5-kinase 9 OS=Arabidopsis thaliana GN=PIP5K9 PE=1 SV=2	gi|747093535|ref|XP_011094578.1| PREDICTED: phosphatidylinositol 4-phosphate 5-kinase 9-like [Sesamum indicum] &gt;gi|747093537|ref|XP_011094579.1| PREDICTED: phosphatidylinositol 4-phosphate 5-kinase 9-like [Sesamum indicum] &gt;gi|747093539|ref|XP_011094580.1| PREDICTED: phosphatidylinositol 4-phosphate 5-kinase 9-like [Sesamum indicum] &gt;gi|747093541|ref|XP_011094582.1| PREDICTED: phosphatid…
TRINITY_DN10133_c0_g1	1130	-	K03861	PF08510	virNOG14942;NOG78913	S	sp|O64792|PIGP_ARATH Phosphatidylinositol N-acetylglucosaminyltransferase subunit P OS=Arabidopsis thaliana GN=At1g61280 PE=2 SV=1	gi|1024063095|gb|KZV57958.1| phosphatidylinositol N-acetylglucosaminyltransferase subunit P-like [Dorcoceras hygrometricum]
TRINITY_DN10134_c0_g1	1158	-	-	-	virNOG23202;COG1266	RT	sp|Q84JK8|MAKR6_ARATH Probable membrane-associated kinase regulator 6 OS=Arabidopsis thaliana GN=MAKR6 PE=2 SV=1	gi|747059396|ref|XP_011076077.1| PREDICTED: probable membrane-associated kinase regulator 6 isoform X1 [Sesamum indicum]
TRINITY_DN10135_c0_g1	1588	GO:0005524;GO:0004674;GO:0030247;GO:0006468	-	PF00069	virNOG15629;virNOG04204	T	sp|F4HQ20|LRL25_ARATH LEAF RUST 10 DISEASE-RESISTANCE LOCUS RECEPTOR-LIKE PROTEIN KINASE-like 2.5 OS=Arabidopsis thaliana GN=LRK10L-2.5 PE=3 SV=1	gi|747103817|ref|XP_011100114.1| PREDICTED: probable receptor-like protein kinase At1g67000 [Sesamum indicum]
TRINITY_DN10137_c0_g1	320	-	-	-	-	-	-	-
TRINITY_DN10138_c0_g1	1602	-	K13161	PF00076	virNOG10228	A	sp|Q9ASP6|HNRPQ_ARATH Heterogeneous nuclear ribonucleoprotein Q OS=Arabidopsis thaliana GN=LIF2 PE=1 SV=1	gi|848887353|ref|XP_012843912.1| PREDICTED: heterogeneous nuclear ribonucleoprotein Q isoform X2 [Erythranthe guttata] &gt;gi|604321720|gb|EYU32296.1| hypothetical protein MIMGU_mgv1a005629mg [Erythranthe guttata]
TRINITY_DN10139_c0_g1	840	-	-	-	-	-	-	gi|747107735|ref|XP_011102180.1| PREDICTED: uncharacterized protein LOC105180214 [Sesamum indicum]
TRINITY_DN1013_c0_g1	2109	GO:0006855;GO:0016021;GO:0015297;GO:0015238	K03327	PF01554	virNOG13195	R	sp|F4J158|DTX24_ARATH Protein DETOXIFICATION 24 OS=Arabidopsis thaliana GN=DTX24 PE=2 SV=1	gi|747048035|ref|XP_011070010.1| PREDICTED: protein TRANSPARENT TESTA 12-like [Sesamum indicum]
TRINITY_DN10140_c0_g1	436	-	-	-	-	-	-	-
TRINITY_DN10141_c0_g1	2299	GO:0070569;GO:0008152	K12447	PF01704	virNOG11188	G	sp|Q0GZS3|USP_CUCME UDP-sugar pyrophosphorylase OS=Cucumis melo GN=USP PE=1 SV=1	gi|747047013|ref|XP_011102057.1| PREDICTED: UDP-sugar pyrophosphorylase [Sesamum indicum]
TRINITY_DN10142_c0_g1	327	GO:0004386;GO:0003676;GO:0005524;GO:0016021	K12812	-	virNOG06849	A	sp|Q56XG6|RH15_ARATH DEAD-box ATP-dependent RNA helicase 15 OS=Arabidopsis thaliana GN=RH15 PE=1 SV=3	gi|747040224|ref|XP_011070464.1| PREDICTED: DEAD-box ATP-dependent RNA helicase 56 isoform X1 [Sesamum indicum]
TRINITY_DN10144_c0_g1	637	-	-	-	virNOG08559	K	sp|Q9XER9|HUA2_ARATH ENHANCER OF AG-4 protein 2 OS=Arabidopsis thaliana GN=HUA2 PE=2 SV=1	gi|747057914|ref|XP_011075280.1| PREDICTED: ENHANCER OF AG-4 protein 2-like isoform X1 [Sesamum indicum] &gt;gi|747057916|ref|XP_011075281.1| PREDICTED: ENHANCER OF AG-4 protein 2-like isoform X1 [Sesamum indicum]
TRINITY_DN10145_c0_g1	833	GO:0042026;GO:0005524;GO:0005737	-	PF00118	virNOG10150	O	sp|P08926|RUBA_PEA RuBisCO large subunit-binding protein subunit alpha, chloroplastic OS=Pisum sativum PE=1 SV=2	gi|747083756|ref|XP_011089255.1| PREDICTED: ruBisCO large subunit-binding protein subunit alpha-like isoform X1 [Sesamum indicum] &gt;gi|747083758|ref|XP_011089256.1| PREDICTED: ruBisCO large subunit-binding protein subunit alpha-like isoform X2 [Sesamum indicum]
TRINITY_DN10147_c0_g1	1731	GO:0016020	-	PF00892	virNOG13113	S	sp|F4I5D5|WTR11_ARATH WAT1-related protein At1g70260 OS=Arabidopsis thaliana GN=At1g70260 PE=2 SV=1	gi|747050018|ref|XP_011071064.1| PREDICTED: WAT1-related protein At1g70260 [Sesamum indicum]
TRINITY_DN10147_c0_g2	2932	GO:0016021;GO:0022857;GO:0055085	-	PF00892	virNOG31904;virNOG13113	S	sp|F4I5D5|WTR11_ARATH WAT1-related protein At1g70260 OS=Arabidopsis thaliana GN=At1g70260 PE=2 SV=1	gi|848914635|ref|XP_012855204.1| PREDICTED: WAT1-related protein At1g70260-like [Erythranthe guttata] &gt;gi|604302948|gb|EYU22473.1| hypothetical protein MIMGU_mgv1a008125mg [Erythranthe guttata]
TRINITY_DN10147_c1_g1	2594	-	-	PF07227	virNOG12731	K	sp|Q9SUM4|VIL2_ARATH VIN3-like protein 2 OS=Arabidopsis thaliana GN=VIL2 PE=1 SV=1	gi|747047875|ref|XP_011069923.1| PREDICTED: VIN3-like protein 2 [Sesamum indicum]
TRINITY_DN10148_c0_g1	3549	GO:0016021	-	PF00168;PF08372	virNOG01514	R	sp|B8XCH5|QKY_ARATH Protein QUIRKY OS=Arabidopsis thaliana GN=QKY PE=2 SV=1	gi|747051047|ref|XP_011071607.1| PREDICTED: uncharacterized protein LOC105157015 isoform X1 [Sesamum indicum]
TRINITY_DN10148_c0_g2	436	GO:0016020	-	-	virNOG01514	R	sp|B8XCH5|QKY_ARATH Protein QUIRKY OS=Arabidopsis thaliana GN=QKY PE=2 SV=1	gi|747051047|ref|XP_011071607.1| PREDICTED: uncharacterized protein LOC105157015 isoform X1 [Sesamum indicum]
TRINITY_DN1014_c0_g1	3375	-	-	PF00240	virNOG08914	O	sp|Q9Z1R2|BAG6_MOUSE Large proline-rich protein BAG6 OS=Mus musculus GN=Bag6 PE=1 SV=1	gi|848877563|ref|XP_012839214.1| PREDICTED: large proline-rich protein BAG6 [Erythranthe guttata]
TRINITY_DN10150_c0_g1	8488	GO:0005774;GO:0009638;GO:0009660;GO:0042594;GO:0009793;GO:0051301;GO:0007033;GO:0005802;GO:0045324;GO:0005783;GO:0031902;GO:0006623;GO:0007032;GO:0009959;GO:0000578	K09533	PF00226;PF14237	virNOG13396	O	sp|F4IVL6|GRV2_ARATH DnaJ homolog subfamily C GRV2 OS=Arabidopsis thaliana GN=GRV2 PE=1 SV=1	gi|848892745|ref|XP_012846438.1| PREDICTED: dnaJ homolog subfamily C GRV2 [Erythranthe guttata]
TRINITY_DN10151_c0_g1	362	-	-	-	-	-	-	-
TRINITY_DN10152_c0_g1	1611	-	-	-	-	-	-	-
TRINITY_DN10152_c0_g2	2110	GO:0016020	-	-	virNOG04098	U	sp|P93484|VSR1_PEA Vacuolar-sorting receptor 1 OS=Pisum sativum GN=BP80 PE=1 SV=1	gi|703157242|ref|XP_010111675.1| Vacuolar-sorting receptor 3 [Morus notabilis] &gt;gi|587945035|gb|EXC31466.1| Vacuolar-sorting receptor 3 [Morus notabilis]
TRINITY_DN10153_c0_g1	384	-	K11498	-	KOG0242;virNOG06941	Z	sp|Q8W5R5|KN7D_ARATH Kinesin-like protein KIN-7D, mitochondrial OS=Arabidopsis thaliana GN=KIN7D PE=2 SV=1	gi|747082305|ref|XP_011088468.1| PREDICTED: kinesin-like protein KIF3A isoform X1 [Sesamum indicum] &gt;gi|747082307|ref|XP_011088469.1| PREDICTED: kinesin-like protein KIF3A isoform X1 [Sesamum indicum]
TRINITY_DN10153_c0_g2	648	-	K14012	PF08059;PF00789	virNOG03930	Y	sp|Q7Y175|PUX5_ARATH Plant UBX domain-containing protein 5 OS=Arabidopsis thaliana GN=PUX5 PE=1 SV=1	gi|747078427|ref|XP_011086374.1| PREDICTED: UBA and UBX domain-containing protein At4g15410-like [Sesamum indicum]
TRINITY_DN10153_c1_g1	655	GO:0015238;GO:0015297;GO:0016021;GO:0006855	-	-	virNOG12634	R	sp|Q8W4G3|DTX46_ARATH Protein DETOXIFICATION 46, chloroplastic OS=Arabidopsis thaliana GN=DTX46 PE=2 SV=1	gi|747082320|ref|XP_011088476.1| PREDICTED: MATE efflux family protein 4, chloroplastic [Sesamum indicum]
TRINITY_DN10154_c0_g1	408	GO:0016021	K17087	-	virNOG01335;KOG1277	U	sp|Q940G0|TMN1_ARATH Transmembrane 9 superfamily member 1 OS=Arabidopsis thaliana GN=TMN1 PE=1 SV=1	gi|747045838|ref|XP_011096274.1| PREDICTED: transmembrane 9 superfamily member 1-like [Sesamum indicum]
TRINITY_DN10155_c0_g1	1899	GO:0005524;GO:0004674;GO:0006468	K04733	PF00069	virNOG09580	T	sp|Q9LQQ8|PBL5_ARATH Probable serine/threonine-protein kinase PBL5 OS=Arabidopsis thaliana GN=PBL5 PE=2 SV=1	gi|747083985|ref|XP_011089381.1| PREDICTED: serine/threonine-protein kinase CDL1-like [Sesamum indicum]
TRINITY_DN10156_c0_g1	309	-	-	-	-	-	-	-
TRINITY_DN10156_c0_g2	334	-	-	-	-	-	-	-
TRINITY_DN10157_c0_g1	1791	GO:0070403	K11416	PF02146	virNOG04852	KB	sp|Q9FE17|SIR1_ARATH NAD-dependent protein deacetylase SRT1 OS=Arabidopsis thaliana GN=SRT1 PE=2 SV=1	gi|747095342|ref|XP_011095543.1| PREDICTED: NAD-dependent protein deacetylase SRT1 isoform X1 [Sesamum indicum]
TRINITY_DN10158_c0_g1	1027	-	-	-	virNOG12093	R	-	gi|747081816|ref|XP_011088200.1| PREDICTED: uncharacterized protein LOC105169499 [Sesamum indicum]
TRINITY_DN10159_c0_g1	554	-	-	PF14379	virNOG19323	S	-	gi|747062109|ref|XP_011077547.1| PREDICTED: protein PHR1-LIKE 1-like [Sesamum indicum] &gt;gi|747062111|ref|XP_011077548.1| PREDICTED: protein PHR1-LIKE 1-like [Sesamum indicum] &gt;gi|747062113|ref|XP_011077549.1| PREDICTED: protein PHR1-LIKE 1-like [Sesamum indicum] &gt;gi|747062115|ref|XP_011077550.1| PREDICTED: protein PHR1-LIKE 1-like [Sesamum indicum]
TRINITY_DN1015_c0_g1	1976	GO:0004190;GO:0006508;GO:0016021	-	PF02225;PF04258	virNOG01555	R	sp|Q0WMJ8|SIPL4_ARATH Signal peptide peptidase-like 4 OS=Arabidopsis thaliana GN=SPPL4 PE=2 SV=1	gi|747090858|ref|XP_011093137.1| PREDICTED: signal peptide peptidase-like 4 [Sesamum indicum]
TRINITY_DN1015_c0_g2	1932	GO:0042500;GO:0071556;GO:0033619;GO:0006465;GO:0030660;GO:0071458;GO:0005765	K09597	PF02225;PF04258	virNOG01555	R	sp|Q0WMJ8|SIPL4_ARATH Signal peptide peptidase-like 4 OS=Arabidopsis thaliana GN=SPPL4 PE=2 SV=1	gi|747045125|ref|XP_011092478.1| PREDICTED: signal peptide peptidase-like 4 isoform X1 [Sesamum indicum]
TRINITY_DN10160_c0_g1	1770	GO:0008270;GO:0055114;GO:0016491	-	PF00107	virNOG11142	R	sp|Q9SLN8|DBR_TOBAC 2-alkenal reductase (NADP(+)-dependent) OS=Nicotiana tabacum GN=DBR PE=1 SV=1	gi|747075352|ref|XP_011084707.1| PREDICTED: 2-alkenal reductase (NADP(+)-dependent) isoform X1 [Sesamum indicum]
TRINITY_DN10161_c0_g1	1401	-	-	-	virNOG04201	L	-	gi|747067834|ref|XP_011080657.1| PREDICTED: uncharacterized protein LOC105163859 [Sesamum indicum]
TRINITY_DN10162_c0_g1	1502	GO:0016042;GO:0016788	K01052	PF04083	virNOG02528	I	sp|Q67ZU1|LIP2_ARATH Triacylglycerol lipase 2 OS=Arabidopsis thaliana GN=LIP2 PE=2 SV=1	gi|747104573|ref|XP_011100528.1| PREDICTED: triacylglycerol lipase 2-like [Sesamum indicum]
TRINITY_DN10162_c1_g1	726	-	-	-	-	-	-	-
TRINITY_DN10162_c2_g1	367	-	-	-	-	-	-	-
TRINITY_DN10163_c0_g1	631	-	-	-	-	-	-	-
TRINITY_DN10164_c0_g1	489	-	-	-	-	-	-	-
TRINITY_DN10165_c0_g1	1322	-	K15559	-	virNOG13521	A	sp|Q9NQG5|RPR1B_HUMAN Regulation of nuclear pre-mRNA domain-containing protein 1B OS=Homo sapiens GN=RPRD1B PE=1 SV=1	gi|848887603|ref|XP_012844029.1| PREDICTED: regulation of nuclear pre-mRNA domain-containing protein 1B [Erythranthe guttata] &gt;gi|604321259|gb|EYU31847.1| hypothetical protein MIMGU_mgv1a005149mg [Erythranthe guttata]
TRINITY_DN10166_c0_g1	309	-	-	-	-	-	-	-
TRINITY_DN10166_c0_g2	467	-	-	-	-	-	-	-
TRINITY_DN10167_c0_g1	301	-	-	-	-	-	-	-
TRINITY_DN10168_c0_g1	325	-	K10624	-	virNOG06188	O	-	gi|747069063|ref|XP_011081312.1| PREDICTED: uncharacterized protein LOC105164372 [Sesamum indicum]
TRINITY_DN10169_c0_g1	3048	-	-	PF01535;PF13041	virNOG01497	R	sp|Q8GZA6|PP113_ARATH Pentatricopeptide repeat-containing protein At1g71210, mitochondrial OS=Arabidopsis thaliana GN=At1g71210 PE=1 SV=1	gi|1026071275|ref|XP_016580018.1| PREDICTED: pentatricopeptide repeat-containing protein At1g71210 [Capsicum annuum]
TRINITY_DN10169_c0_g2	397	-	-	-	-	-	-	-
TRINITY_DN1016_c0_g1	3546	-	-	PF04782;PF04783	virNOG00760	S	sp|Q93YU8|NRG2_ARATH Nitrate regulatory gene2 protein OS=Arabidopsis thaliana GN=NRG2 PE=1 SV=1	gi|747090500|ref|XP_011092941.1| PREDICTED: uncharacterized protein LOC105173003 [Sesamum indicum]
TRINITY_DN1016_c1_g1	2528	-	-	PF04783;PF04782	virNOG00760	S	sp|Q93YU8|NRG2_ARATH Nitrate regulatory gene2 protein OS=Arabidopsis thaliana GN=NRG2 PE=1 SV=1	gi|747090500|ref|XP_011092941.1| PREDICTED: uncharacterized protein LOC105173003 [Sesamum indicum]
TRINITY_DN10170_c0_g1	2367	GO:0042149;GO:0019887;GO:0004674;GO:0046777;GO:0045859	-	PF00571;PF16561	virNOG03589	GC	sp|Q944A6|SNF4_ARATH Sucrose nonfermenting 4-like protein OS=Arabidopsis thaliana GN=SNF4 PE=1 SV=1	gi|747080318|ref|XP_011087405.1| PREDICTED: sucrose nonfermenting 4-like protein [Sesamum indicum]
TRINITY_DN10171_c0_g1	649	GO:0046872	K16285	PF13639	strNOG23762;virNOG24161	O	sp|Q9SI09|XERIC_ARATH Probable E3 ubiquitin-protein ligase XERICO OS=Arabidopsis thaliana GN=XERICO PE=1 SV=1	gi|747078944|ref|XP_011086652.1| PREDICTED: probable E3 ubiquitin-protein ligase XERICO [Sesamum indicum]
TRINITY_DN10172_c0_g1	2012	GO:0005319;GO:0016021;GO:0006869	K12385	PF16414	virNOG04680	I	sp|P56941|NPC1_PIG Niemann-Pick C1 protein OS=Sus scrofa GN=NPC1 PE=2 SV=1	gi|747046607|ref|XP_011100496.1| PREDICTED: LOW QUALITY PROTEIN: Niemann-Pick C1 protein-like [Sesamum indicum]
TRINITY_DN10173_c0_g1	1649	-	K14985	PF00067	virNOG31056;virNOG01581	Q	sp|Q42798|C93A1_SOYBN 3,9-dihydroxypterocarpan 6A-monooxygenase OS=Glycine max GN=CYP93A1 PE=1 SV=1	gi|747108163|ref|XP_011069393.1| PREDICTED: geraniol 8-hydroxylase-like [Sesamum indicum]
TRINITY_DN10174_c0_g1	1634	GO:0004563;GO:0005829;GO:0005773;GO:0009505;GO:0005975	K12373	PF00728;PF14845	virNOG04063	G	sp|A7WM73|HEXO1_ARATH Beta-hexosaminidase 1 OS=Arabidopsis thaliana GN=HEXO1 PE=1 SV=1	gi|848925215|ref|XP_012858596.1| PREDICTED: beta-hexosaminidase 1 [Erythranthe guttata] &gt;gi|604300061|gb|EYU19904.1| hypothetical protein MIMGU_mgv1a003720mg [Erythranthe guttata]
TRINITY_DN10174_c0_g2	913	-	K12373	-	virNOG04063	G	sp|A7WM73|HEXO1_ARATH Beta-hexosaminidase 1 OS=Arabidopsis thaliana GN=HEXO1 PE=1 SV=1	gi|224112869|ref|XP_002316315.1| hypothetical protein POPTR_0010s21790g [Populus trichocarpa] &gt;gi|222865355|gb|EEF02486.1| hypothetical protein POPTR_0010s21790g [Populus trichocarpa]
TRINITY_DN10175_c0_g1	904	GO:0016301	-	PF08263	virNOG03867;COG4886	TS	sp|C0LGT6|EFR_ARATH LRR receptor-like serine/threonine-protein kinase EFR OS=Arabidopsis thaliana GN=EFR PE=1 SV=1	gi|604297625|gb|EYU17825.1| hypothetical protein MIMGU_mgv1a018371mg [Erythranthe guttata]
TRINITY_DN10175_c0_g2	461	GO:0000166;GO:0016020;GO:0016310;GO:0004672	-	PF08263	COG4886;virNOG27854;virNOG03867	TS	sp|C0LGT6|EFR_ARATH LRR receptor-like serine/threonine-protein kinase EFR OS=Arabidopsis thaliana GN=EFR PE=1 SV=1	gi|747088290|ref|XP_011091726.1| PREDICTED: probable LRR receptor-like serine/threonine-protein kinase At3g47570 [Sesamum indicum]
TRINITY_DN10176_c0_g1	316	GO:0006595;GO:0016740	K00797	PF01564	virNOG07546	E	sp|O82147|SPDE_COFAR Spermidine synthase OS=Coffea arabica PE=2 SV=1	gi|848889302|ref|XP_012844818.1| PREDICTED: spermidine synthase 2 [Erythranthe guttata] &gt;gi|604320204|gb|EYU31283.1| hypothetical protein MIMGU_mgv1a010658mg [Erythranthe guttata]
TRINITY_DN10177_c0_g1	1398	GO:0033290;GO:0005852;GO:0006446;GO:0016021;GO:0001731;GO:0003743;GO:0016282	K03246	-	virNOG04336	J	sp|Q38884|EIF3I_ARATH Eukaryotic translation initiation factor 3 subunit I OS=Arabidopsis thaliana GN=TIF3I1 PE=2 SV=2	gi|502090408|ref|XP_004489218.1| PREDICTED: eukaryotic translation initiation factor 3 subunit I-like [Cicer arietinum]
TRINITY_DN10177_c0_g2	2521	GO:0016020	-	PF10225	virNOG09040	S	-	gi|747065266|ref|XP_011079262.1| PREDICTED: uncharacterized protein LOC105162827 [Sesamum indicum]
TRINITY_DN10177_c2_g1	683	-	-	-	-	-	-	-
TRINITY_DN10177_c3_g1	696	-	-	-	-	-	-	-
TRINITY_DN10179_c0_g1	420	GO:0002221;GO:0009816;GO:0046777;GO:0004674;GO:0005524;GO:0005886	K13430	-	virNOG03520	T	sp|Q9FE20|PBS1_ARATH Serine/threonine-protein kinase PBS1 OS=Arabidopsis thaliana GN=PBS1 PE=1 SV=1	gi|566148750|ref|XP_002297857.2| hypothetical protein POPTR_0001s13420g [Populus trichocarpa] &gt;gi|550347161|gb|EEE82662.2| hypothetical protein POPTR_0001s13420g [Populus trichocarpa]
TRINITY_DN1017_c0_g1	1655	GO:0004017;GO:0046939;GO:0005524	K00939	-	virNOG03324;virNOG10859	F	sp|Q84JF7|KAD6C_ARATH Probable adenylate kinase 6, chloroplastic OS=Arabidopsis thaliana GN=At2g39270 PE=2 SV=1	gi|747061128|ref|XP_011077021.1| PREDICTED: probable adenylate kinase 6, chloroplastic [Sesamum indicum] &gt;gi|747061130|ref|XP_011077022.1| PREDICTED: probable adenylate kinase 6, chloroplastic [Sesamum indicum]
TRINITY_DN1017_c0_g2	1431	GO:0016020	K14332	-	virNOG19005	S	sp|Q949Q5|PSAO_ARATH Photosystem I subunit O OS=Arabidopsis thaliana GN=PSAO PE=1 SV=1	gi|747083156|ref|XP_011088934.1| PREDICTED: photosystem I subunit O [Sesamum indicum]
TRINITY_DN10180_c0_g1	581	GO:0000287;GO:0016021;GO:0005524;GO:0045332;GO:0004012	K01530	-	virNOG02917;NOG02485	P	sp|Q9LI83|ALA10_ARATH Phospholipid-transporting ATPase 10 OS=Arabidopsis thaliana GN=ALA10 PE=3 SV=1	gi|1009155509|ref|XP_015895751.1| PREDICTED: putative phospholipid-transporting ATPase 9 [Ziziphus jujuba]
TRINITY_DN10181_c0_g1	1292	-	-	PF13472	virNOG13931	I	sp|Q9SRM5|CPR49_ARATH GDSL esterase/lipase CPRD49 OS=Arabidopsis thaliana GN=CPRD49 PE=2 SV=1	gi|747060509|ref|XP_011076687.1| PREDICTED: GDSL esterase/lipase CPRD49-like [Sesamum indicum] &gt;gi|747060511|ref|XP_011076688.1| PREDICTED: GDSL esterase/lipase CPRD49-like [Sesamum indicum]
TRINITY_DN10182_c0_g1	429	-	-	-	virNOG26692	S	-	gi|1024014393|gb|KZV35199.1| hypothetical protein F511_09011 [Dorcoceras hygrometricum]
TRINITY_DN10182_c0_g2	488	-	-	-	virNOG26692;virNOG24264	S	-	gi|1024014393|gb|KZV35199.1| hypothetical protein F511_09011 [Dorcoceras hygrometricum]
TRINITY_DN10184_c0_g1	310	GO:0016021;GO:0005509	-	-	virNOG04098	U	sp|O22925|VSR2_ARATH Vacuolar-sorting receptor 2 OS=Arabidopsis thaliana GN=VSR2 PE=2 SV=1	gi|747094603|ref|XP_011095146.1| PREDICTED: vacuolar-sorting receptor 1-like [Sesamum indicum]
TRINITY_DN10185_c0_g1	411	-	K14015	-	virNOG02773	O	sp|Q9LYC2|NPL41_ARATH NPL4-like protein 1 OS=Arabidopsis thaliana GN=At3g63000 PE=1 SV=1	gi|747060335|ref|XP_011076594.1| PREDICTED: NPL4-like protein 2 [Sesamum indicum]
TRINITY_DN10186_c0_g1	400	-	-	-	-	-	-	-
TRINITY_DN10187_c0_g1	400	-	K06670	-	-	-	-	gi|747075320|ref|XP_011084690.1| PREDICTED: sister chromatid cohesion 1 protein 4-like isoform X1 [Sesamum indicum] &gt;gi|747075322|ref|XP_011084691.1| PREDICTED: sister chromatid cohesion 1 protein 4-like isoform X1 [Sesamum indicum]
TRINITY_DN10187_c0_g2	393	-	K06670	-	-	-	-	gi|747075320|ref|XP_011084690.1| PREDICTED: sister chromatid cohesion 1 protein 4-like isoform X1 [Sesamum indicum] &gt;gi|747075322|ref|XP_011084691.1| PREDICTED: sister chromatid cohesion 1 protein 4-like isoform X1 [Sesamum indicum]
TRINITY_DN10188_c0_g1	1865	GO:0016021	-	-	virNOG04414	S	sp|Q9BWQ6|YIPF2_HUMAN Protein YIPF2 OS=Homo sapiens GN=YIPF2 PE=1 SV=1	gi|848879292|ref|XP_012840042.1| PREDICTED: protein YIPF1 homolog [Erythranthe guttata] &gt;gi|604330129|gb|EYU35249.1| hypothetical protein MIMGU_mgv1a012028mg [Erythranthe guttata]
TRINITY_DN10188_c2_g1	692	-	-	-	-	-	-	-
TRINITY_DN10189_c0_g1	1644	GO:0016628;GO:0055114;GO:0016021	K00213	PF01222	virNOG07858	I	sp|Q9LDU6|ST7R_ARATH 7-dehydrocholesterol reductase OS=Arabidopsis thaliana GN=DWF5 PE=1 SV=1	gi|828323782|ref|XP_012573268.1| PREDICTED: 7-dehydrocholesterol reductase [Cicer arietinum]
TRINITY_DN1018_c0_g1	5348	GO:0005524;GO:0016459;GO:0003774;GO:0003779	K10357	PF01843;PF00612;PF02736;PF00063	virNOG00897	Z	sp|F4K5J1|MYO17_ARATH Myosin-17 OS=Arabidopsis thaliana GN=XI-K PE=1 SV=2	gi|848896068|ref|XP_012848086.1| PREDICTED: myosin-17-like [Erythranthe guttata]
TRINITY_DN10190_c0_g1	1534	-	K00547	PF02574	virNOG00957	E	sp|Q9M1W4|HMT2_ARATH Homocysteine S-methyltransferase 2 OS=Arabidopsis thaliana GN=HMT-2 PE=1 SV=1	gi|848863304|ref|XP_012832418.1| PREDICTED: homocysteine S-methyltransferase 2 [Erythranthe guttata] &gt;gi|604342425|gb|EYU41455.1| hypothetical protein MIMGU_mgv1a019319mg [Erythranthe guttata]
TRINITY_DN10191_c0_g1	1890	GO:0005737;GO:0030488;GO:0008173;GO:0051536;GO:0070475	K06941	PF13394;PF04055	virNOG06888	R	sp|Q39S71|RLMN_GEOMG Dual-specificity RNA methyltransferase RlmN OS=Geobacter metallireducens (strain GS-15 / ATCC 53774 / DSM 7210) GN=rlmN PE=3 SV=1	gi|848889266|ref|XP_012844801.1| PREDICTED: uncharacterized protein LOC105964840 [Erythranthe guttata]
TRINITY_DN10192_c0_g1	1627	-	-	PF03909	virNOG03630;virNOG08867	S	sp|Q5ZIK6|BSDC1_CHICK BSD domain-containing protein 1 OS=Gallus gallus GN=BSDC1 PE=2 SV=1	gi|747071347|ref|XP_011082538.1| PREDICTED: glutamic acid-rich protein-like [Sesamum indicum]
TRINITY_DN10193_c0_g1	367	GO:0006096;GO:0004618	K00927	PF00162	virNOG02588	G	sp|Q42961|PGKH_TOBAC Phosphoglycerate kinase, chloroplastic OS=Nicotiana tabacum PE=2 SV=1	gi|747078374|ref|XP_011086346.1| PREDICTED: phosphoglycerate kinase, chloroplastic [Sesamum indicum]
TRINITY_DN10194_c0_g1	1484	GO:0004672;GO:0006468;GO:0005524	-	-	virNOG13547	T	sp|Q95UN8|M3KSL_DROME Mitogen-activated protein kinase kinase kinase OS=Drosophila melanogaster GN=slpr PE=1 SV=1	gi|661893143|emb|CDP02952.1| unnamed protein product [Coffea canephora]
TRINITY_DN10195_c0_g1	2458	-	K14801	PF04194	virNOG07896	R	sp|Q8C5N5|PDD2L_MOUSE Programmed cell death protein 2-like OS=Mus musculus GN=Pdcd2l PE=1 SV=1	gi|747105259|ref|XP_011100901.1| PREDICTED: programmed cell death protein 2-like [Sesamum indicum]
TRINITY_DN10196_c0_g1	2590	-	-	-	virNOG06512	S	sp|Q9H3U1|UN45A_HUMAN Protein unc-45 homolog A OS=Homo sapiens GN=UNC45A PE=1 SV=1	gi|747046211|ref|XP_011098252.1| PREDICTED: uncharacterized protein LOC105176954 isoform X1 [Sesamum indicum]
TRINITY_DN10197_c0_g1	1152	-	K09419	PF00447	virNOG08082	K	sp|Q9C635|HSFB4_ARATH Heat stress transcription factor B-4 OS=Arabidopsis thaliana GN=HSFB4 PE=2 SV=1	gi|747056317|ref|XP_011074417.1| PREDICTED: LOW QUALITY PROTEIN: heat stress transcription factor B-4-like [Sesamum indicum]
TRINITY_DN10197_c0_g2	598	GO:0005634;GO:0003700;GO:0008356;GO:0043565;GO:0006355	K09419	-	virNOG08082	K	sp|Q9C635|HSFB4_ARATH Heat stress transcription factor B-4 OS=Arabidopsis thaliana GN=HSFB4 PE=2 SV=1	gi|976922056|gb|KVI06667.1| Heat shock factor (HSF)-type, DNA-binding, partial [Cynara cardunculus var. scolymus]
TRINITY_DN10198_c0_g1	2711	-	-	-	virNOG08833	I	sp|O48723|PLP2_ARATH Patatin-like protein 2 OS=Arabidopsis thaliana GN=PLP2 PE=1 SV=1	gi|747049352|ref|XP_011070718.1| PREDICTED: patatin-like protein 2 [Sesamum indicum]
TRINITY_DN10199_c0_g1	2515	-	-	PF03909	virNOG07242	S	-	gi|747047652|ref|XP_011069804.1| PREDICTED: uncharacterized protein LOC105155609 [Sesamum indicum]
TRINITY_DN1019_c0_g1	3464	-	-	PF00515;PF13844;PF13424;PF13414	virNOG08993	O	sp|O82039|SPY_PETHY Probable UDP-N-acetylglucosamine--peptide N-acetylglucosaminyltransferase SPINDLY OS=Petunia hybrida GN=SPY PE=2 SV=1	gi|747093002|ref|XP_011094289.1| PREDICTED: probable UDP-N-acetylglucosamine--peptide N-acetylglucosaminyltransferase SPINDLY [Sesamum indicum] &gt;gi|747093004|ref|XP_011094290.1| PREDICTED: probable UDP-N-acetylglucosamine--peptide N-acetylglucosaminyltransferase SPINDLY [Sesamum indicum]
TRINITY_DN101_c0_g1	4889	-	K08818	PF00069	virNOG03111;NOG02830	T	sp|A2XUW1|CDKG2_ORYSI Cyclin-dependent kinase G-2 OS=Oryza sativa subsp. indica GN=CDKG-2 PE=3 SV=1	gi|747050260|ref|XP_011071198.1| PREDICTED: cyclin-dependent kinase G-2-like isoform X1 [Sesamum indicum]
TRINITY_DN10200_c0_g1	1153	GO:0016020	-	-	virNOG18361	S	sp|O80813|YC20L_ARATH Ycf20-like protein OS=Arabidopsis thaliana GN=At1g65420 PE=2 SV=2	gi|747061361|ref|XP_011077146.1| PREDICTED: ycf20-like protein [Sesamum indicum]
TRINITY_DN10201_c0_g1	751	-	K19040	-	virNOG23576	O	sp|Q9FGJ6|ATL79_ARATH RING-H2 finger protein ATL79 OS=Arabidopsis thaliana GN=ATL79 PE=2 SV=1	gi|747064626|ref|XP_011078905.1| PREDICTED: RING-H2 finger protein ATL79-like [Sesamum indicum]
TRINITY_DN10201_c0_g2	1282	-	-	PF04862	virNOG10319	R	-	gi|747064624|ref|XP_011078904.1| PREDICTED: uncharacterized protein LOC105162545 [Sesamum indicum]
TRINITY_DN10202_c0_g1	368	-	-	-	KOG4658	T	-	gi|604305177|gb|EYU24356.1| hypothetical protein MIMGU_mgv1a022056mg [Erythranthe guttata]
TRINITY_DN10202_c0_g2	1252	-	-	-	KOG4658;virNOG15761	T	sp|Q6L3L0|R1B23_SOLDE Putative late blight resistance protein homolog R1B-23 OS=Solanum demissum GN=R1B-23 PE=3 SV=1	gi|848933116|ref|XP_012829311.1| PREDICTED: putative late blight resistance protein homolog R1B-17 [Erythranthe guttata]
TRINITY_DN10202_c1_g1	346	-	-	-	-	-	-	gi|604333855|gb|EYU38161.1| hypothetical protein MIMGU_mgv1a020688mg [Erythranthe guttata]
TRINITY_DN10202_c1_g2	375	-	-	-	virNOG15761;virNOG00415;KOG4658	T	-	gi|604305177|gb|EYU24356.1| hypothetical protein MIMGU_mgv1a022056mg [Erythranthe guttata]
TRINITY_DN10203_c0_g1	1629	-	K09338	-	virNOG16672	K	sp|P46604|HAT22_ARATH Homeobox-leucine zipper protein HAT22 OS=Arabidopsis thaliana GN=HAT22 PE=1 SV=1	gi|747102506|ref|XP_011099420.1| PREDICTED: homeobox-leucine zipper protein HAT22-like [Sesamum indicum]
TRINITY_DN10204_c0_g1	4097	-	-	PF00069;PF13855;PF08263	virNOG06621	T	sp|Q8VZG8|MIK2_ARATH MDIS1-interacting receptor like kinase 2 OS=Arabidopsis thaliana GN=MIK2 PE=1 SV=3	gi|848932046|ref|XP_012828951.1| PREDICTED: probable LRR receptor-like serine/threonine-protein kinase At4g08850 [Erythranthe guttata]
TRINITY_DN10205_c0_g1	1709	-	-	-	-	-	-	-
TRINITY_DN10205_c0_g2	773	-	-	-	virNOG25165	S	-	gi|1024018926|gb|KZV37080.1| hypothetical protein F511_16346 [Dorcoceras hygrometricum]
TRINITY_DN10205_c1_g1	2526	GO:0046030	-	PF03372	virNOG10600	U	sp|Q8GTS0|IP5P4_ARATH Type I inositol polyphosphate 5-phosphatase 4 OS=Arabidopsis thaliana GN=IP5P4 PE=2 SV=1	gi|747066406|ref|XP_011079882.1| PREDICTED: type I inositol 1,4,5-trisphosphate 5-phosphatase CVP2-like isoform X1 [Sesamum indicum]
TRINITY_DN10206_c0_g1	4341	GO:0016021;GO:0016787;GO:0006629	-	PF01764	virNOG00486	S	sp|Q9SU72|EDS1C_ARATH Protein EDS1 OS=Arabidopsis thaliana GN=EDS1 PE=1 SV=1	gi|747084437|ref|XP_011089628.1| PREDICTED: uncharacterized protein LOC105170530 isoform X1 [Sesamum indicum]
TRINITY_DN10207_c0_g1	407	-	-	-	-	-	-	-
TRINITY_DN10208_c0_g1	519	-	-	-	virNOG02190	S	-	gi|922402006|ref|XP_013468139.1| hypothetical protein MTR_1g063100 [Medicago truncatula] &gt;gi|657403326|gb|KEH42176.1| hypothetical protein MTR_1g063100 [Medicago truncatula]
TRINITY_DN10209_c0_g1	803	-	-	-	virNOG02579	BK	sp|Q8GZ42|ATX5_ARATH Histone-lysine N-methyltransferase ATX5 OS=Arabidopsis thaliana GN=ATX5 PE=2 SV=1	gi|747059249|ref|XP_011075996.1| PREDICTED: histone-lysine N-methyltransferase ATX4 isoform X1 [Sesamum indicum]
TRINITY_DN1020_c0_g1	1417	-	-	PF04862	virNOG02911	R	-	gi|747070229|ref|XP_011081926.1| PREDICTED: uncharacterized protein LOC105164832 [Sesamum indicum]
TRINITY_DN1020_c0_g2	1498	-	-	PF04862	virNOG02911	R	-	gi|747070229|ref|XP_011081926.1| PREDICTED: uncharacterized protein LOC105164832 [Sesamum indicum]
TRINITY_DN10210_c0_g1	962	GO:0005488;GO:0016779	K02999	PF00623	virNOG03418	K	sp|Q9SVY0|NRPA1_ARATH DNA-directed RNA polymerase I subunit 1 OS=Arabidopsis thaliana GN=NRPA1 PE=3 SV=1	gi|747057772|ref|XP_011075204.1| PREDICTED: DNA-directed RNA polymerase I subunit rpa1 [Sesamum indicum]
TRINITY_DN10210_c0_g2	1843	GO:0005743;GO:0006626;GO:0009536;GO:0016021;GO:0005741	K17776	PF17172;PF17171	virNOG01019	U	sp|O64471|MTX_ARATH Mitochondrial outer membrane import complex protein METAXIN OS=Arabidopsis thaliana GN=MTX1 PE=1 SV=1	gi|731408237|ref|XP_010656785.1| PREDICTED: mitochondrial outer membrane import complex protein METAXIN [Vitis vinifera] &gt;gi|296090301|emb|CBI40120.3| unnamed protein product [Vitis vinifera]
TRINITY_DN10210_c0_g3	674	-	-	-	-	-	-	-
TRINITY_DN10211_c0_g1	2381	GO:0045492;GO:0016021	-	-	virNOG08368	S	sp|Q9FH92|IX15L_ARATH Protein IRX15-LIKE OS=Arabidopsis thaliana GN=IRX15-L PE=2 SV=1	gi|848860251|ref|XP_012830980.1| PREDICTED: protein IRREGULAR XYLEM 15-like [Erythranthe guttata]
TRINITY_DN10212_c0_g1	612	GO:0005622;GO:0007034	K12191	PF03357	virNOG00722	U	sp|Q54DB1|CM2A2_DICDI Charged multivesicular body protein 2a homolog 2 OS=Dictyostelium discoideum GN=chmp2a2 PE=3 SV=1	gi|351723861|ref|NP_001235502.1| uncharacterized protein LOC100526885 [Glycine max] &gt;gi|255631060|gb|ACU15894.1| unknown [Glycine max]
TRINITY_DN10213_c0_g1	2340	GO:0003676;GO:0006396;GO:0031981	K11090	PF00076	virNOG02332	A	sp|Q93ZV7|LA1_ARATH La protein 1 OS=Arabidopsis thaliana GN=LA1 PE=1 SV=1	gi|747070035|ref|XP_011081824.1| PREDICTED: la protein 1 [Sesamum indicum]
TRINITY_DN10214_c0_g1	702	-	-	-	-	-	-	-
TRINITY_DN10214_c0_g3	655	-	-	-	-	-	-	-
TRINITY_DN10215_c0_g1	359	-	-	-	-	-	-	gi|848862498|ref|XP_012832031.1| PREDICTED: uncharacterized protein LOC105952973 [Erythranthe guttata] &gt;gi|604342727|gb|EYU41751.1| hypothetical protein MIMGU_mgv1a006881mg [Erythranthe guttata]
TRINITY_DN10216_c0_g1	2290	GO:0016021	-	-	virNOG11594	S	-	gi|747055398|ref|XP_011073937.1| PREDICTED: uncharacterized protein LOC105158774 [Sesamum indicum]
TRINITY_DN10217_c0_g1	513	-	-	-	-	-	-	-
TRINITY_DN10217_c0_g2	757	-	-	-	-	-	-	-
TRINITY_DN10217_c0_g3	1383	-	-	PF00168	virNOG11674;virNOG40658	R	sp|O04133|SRC2_SOYBN Protein SRC2 OS=Glycine max GN=SRC2 PE=2 SV=1	gi|747086860|ref|XP_011090948.1| PREDICTED: protein diaphanous homolog 1-like [Sesamum indicum]
TRINITY_DN10218_c0_g1	2299	-	K13024	PF00665	virNOG15679	R	sp|Q9UR07|TF211_SCHPO Transposon Tf2-11 polyprotein OS=Schizosaccharomyces pombe (strain 972 / ATCC 24843) GN=Tf2-11 PE=3 SV=1	gi|1024016525|gb|KZV35963.1| peroxidase 64 [Dorcoceras hygrometricum]
TRINITY_DN10219_c0_g1	435	-	-	PF14555	virNOG03808	O	sp|F4JPR7|PUX8_ARATH Plant UBX domain-containing protein 8 OS=Arabidopsis thaliana GN=PUX8 PE=1 SV=1	gi|747068762|ref|XP_011081153.1| PREDICTED: uncharacterized protein LOC105164238 [Sesamum indicum]
TRINITY_DN10219_c1_g1	1277	-	-	-	-	-	-	-
TRINITY_DN1021_c0_g1	1809	GO:0016491;GO:0016020;GO:0046872	-	PF00067	virNOG03061	Q	sp|Q42716|C71A8_MENPI Cytochrome P450 71A8 OS=Mentha piperita GN=CYP71A8 PE=3 SV=1	gi|747051778|ref|XP_011071981.1| PREDICTED: cytochrome P450 71A8-like [Sesamum indicum]
TRINITY_DN10220_c0_g1	1110	-	-	-	-	-	-	-
TRINITY_DN10221_c0_g1	536	GO:0016021	K03691	-	-	-	-	gi|747053118|ref|XP_011072708.1| PREDICTED: uncharacterized protein LOC105157890 [Sesamum indicum]
TRINITY_DN10222_c0_g1	1103	-	-	-	virNOG09161	R	-	gi|747070121|ref|XP_011081867.1| PREDICTED: uncharacterized protein LOC105164793 [Sesamum indicum]
TRINITY_DN10223_c0_g1	1187	GO:0019430;GO:0004784;GO:0055114;GO:0046872	K04564	PF02777;PF00081	virNOG14900	P	sp|Q9LU64|SODF2_ARATH Superoxide dismutase [Fe] 2, chloroplastic OS=Arabidopsis thaliana GN=FSD2 PE=1 SV=1	gi|747060250|ref|XP_011076548.1| PREDICTED: superoxide dismutase [Fe], chloroplastic [Sesamum indicum]
TRINITY_DN10224_c0_g1	791	GO:0005488	-	-	-	-	-	gi|604329037|gb|EYU34432.1| hypothetical protein MIMGU_mgv1a023385mg, partial [Erythranthe guttata]
TRINITY_DN10224_c0_g2	653	GO:0005488	-	-	-	-	-	gi|604329037|gb|EYU34432.1| hypothetical protein MIMGU_mgv1a023385mg, partial [Erythranthe guttata]
TRINITY_DN10224_c1_g1	544	-	-	-	-	-	-	-
TRINITY_DN10225_c0_g1	793	GO:0003916	K03163	PF02919	virNOG08240	L	sp|Q9FJ79|TOP1B_ARATH DNA topoisomerase 1 beta OS=Arabidopsis thaliana GN=TOP1B PE=1 SV=1	gi|747091770|ref|XP_011093631.1| PREDICTED: DNA topoisomerase 1-like [Sesamum indicum]
TRINITY_DN10225_c0_g2	887	-	K03163	PF02919	virNOG08240	L	sp|Q9FJ79|TOP1B_ARATH DNA topoisomerase 1 beta OS=Arabidopsis thaliana GN=TOP1B PE=1 SV=1	gi|747091770|ref|XP_011093631.1| PREDICTED: DNA topoisomerase 1-like [Sesamum indicum]
TRINITY_DN10226_c0_g1	326	-	-	-	-	-	-	-
TRINITY_DN10227_c0_g1	343	-	K15441	PF00383	-	-	-	gi|747062441|ref|XP_011077732.1| PREDICTED: tRNA-specific adenosine deaminase 2 [Sesamum indicum] &gt;gi|747062443|ref|XP_011077733.1| PREDICTED: tRNA-specific adenosine deaminase 2 [Sesamum indicum]
TRINITY_DN10228_c0_g1	1477	-	-	-	virNOG03182	R	sp|Q8GYC1|IDD4_ARATH Protein indeterminate-domain 4, chloroplastic OS=Arabidopsis thaliana GN=IDD4 PE=1 SV=1	gi|747048951|ref|XP_011070504.1| PREDICTED: zinc finger protein JACKDAW-like [Sesamum indicum]
TRINITY_DN10229_c0_g1	3318	GO:0016021;GO:0005524;GO:0004672;GO:0006468	-	PF08263;PF00560;PF13855;PF00069	virNOG04808	T	sp|O49545|BAME1_ARATH Leucine-rich repeat receptor-like serine/threonine-protein kinase BAM1 OS=Arabidopsis thaliana GN=BAM1 PE=1 SV=1	gi|747054851|ref|XP_011073654.1| PREDICTED: leucine-rich repeat receptor-like serine/threonine-protein kinase BAM1 [Sesamum indicum]
TRINITY_DN1022_c0_g1	2048	-	-	PF06273	NOG134350;virNOG08063	RS	sp|Q9SZP8|IF4B3_ARATH Eukaryotic translation initiation factor 4B3 OS=Arabidopsis thaliana GN=EIF4B3 PE=1 SV=1	gi|747090393|ref|XP_011092882.1| PREDICTED: eukaryotic translation initiation factor 4B-like [Sesamum indicum]
TRINITY_DN1022_c0_g2	1071	-	-	PF06273	virNOG08063;NOG134350	SR	sp|Q9SZP8|IF4B3_ARATH Eukaryotic translation initiation factor 4B3 OS=Arabidopsis thaliana GN=EIF4B3 PE=1 SV=1	gi|747082481|ref|XP_011088563.1| PREDICTED: eukaryotic translation initiation factor 4B [Sesamum indicum]
TRINITY_DN10230_c0_g1	2154	-	-	PF12854;PF01535;PF13041	virNOG09711	R	sp|O04491|PPR26_ARATH Putative pentatricopeptide repeat-containing protein At1g09680 OS=Arabidopsis thaliana GN=At1g09680 PE=3 SV=1	gi|747077497|ref|XP_011085872.1| PREDICTED: putative pentatricopeptide repeat-containing protein At1g09680 [Sesamum indicum]
TRINITY_DN10232_c0_g1	587	GO:0016866;GO:0030244	K13379	-	virNOG13421	R	sp|Q9FFD2|RGP5_ARATH Probable UDP-arabinopyranose mutase 5 OS=Arabidopsis thaliana GN=RGP5 PE=1 SV=1	gi|747075376|ref|XP_011084720.1| PREDICTED: probable UDP-arabinopyranose mutase 5 isoform X1 [Sesamum indicum]
TRINITY_DN10233_c0_g1	3890	-	-	-	virNOG06924	R	sp|Q64UM6|Y2056_BACFR UPF0301 protein BF2056 OS=Bacteroides fragilis (strain YCH46) GN=BF2056 PE=3 SV=1	gi|747057909|ref|XP_011075278.1| PREDICTED: uncharacterized protein LOC105159789 isoform X2 [Sesamum indicum]
TRINITY_DN10233_c0_g2	1407	-	-	-	virNOG06924	R	-	gi|747057907|ref|XP_011075277.1| PREDICTED: uncharacterized protein LOC105159789 isoform X1 [Sesamum indicum]
TRINITY_DN10234_c0_g1	730	-	-	-	virNOG05498	R	-	gi|747075219|ref|XP_011084637.1| PREDICTED: uncharacterized protein LOC105166844 [Sesamum indicum]
TRINITY_DN10234_c0_g2	609	GO:0008270	-	-	virNOG05498	R	-	gi|747075219|ref|XP_011084637.1| PREDICTED: uncharacterized protein LOC105166844 [Sesamum indicum]
TRINITY_DN10236_c0_g1	633	GO:0055114;GO:0005524;GO:0032440	K09489	PF00012	virNOG08149;KOG0103	O	sp|Q9S7C0|HSP7O_ARATH Heat shock 70 kDa protein 14 OS=Arabidopsis thaliana GN=HSP70-14 PE=1 SV=1	gi|747042896|ref|XP_011080863.1| PREDICTED: heat shock 70 kDa protein 14-like [Sesamum indicum]
TRINITY_DN10237_c0_g1	498	GO:0003735;GO:0005840;GO:0006412	K02980	-	COG0199;virNOG24817	J	sp|Q680P8|RS29_ARATH 40S ribosomal protein S29 OS=Arabidopsis thaliana GN=RPS29A PE=3 SV=2	gi|1009143052|ref|XP_015889056.1| PREDICTED: 40S ribosomal protein S29-like [Ziziphus jujuba]
TRINITY_DN10238_c0_g1	1259	GO:0008483;GO:0030170;GO:0009058	K14272	PF13456	COG0436;virNOG00851	E	sp|Q9S7E9|GGT2_ARATH Glutamate--glyoxylate aminotransferase 2 OS=Arabidopsis thaliana GN=GGAT2 PE=1 SV=1	gi|357485705|ref|XP_003613140.1| glutamate-glyoxylate aminotransferase [Medicago truncatula] &gt;gi|355514475|gb|AES96098.1| glutamate-glyoxylate aminotransferase [Medicago truncatula]
TRINITY_DN10238_c0_g2	328	-	-	-	-	-	-	-
TRINITY_DN10239_c0_g1	1759	GO:0000166;GO:0008270;GO:0003676	K12885	-	virNOG20127	A	sp|Q9LIN3|RZ1A_ARATH Glycine-rich RNA-binding protein RZ1A OS=Arabidopsis thaliana GN=RZ1A PE=1 SV=1	gi|747046817|ref|XP_011101393.1| PREDICTED: glycine-rich RNA-binding protein RZ1A-like isoform X1 [Sesamum indicum]
TRINITY_DN10239_c6_g1	844	-	-	-	-	-	-	-
TRINITY_DN1023_c0_g1	1977	-	-	-	-	-	-	-
TRINITY_DN1023_c0_g2	393	-	K13115	-	virNOG07512	S	sp|Q5EA37|CC130_BOVIN Coiled-coil domain-containing protein 130 OS=Bos taurus GN=CCDC130 PE=2 SV=1	gi|460386570|ref|XP_004238971.1| PREDICTED: coiled-coil domain-containing protein 130-like [Solanum lycopersicum] &gt;gi|970026707|ref|XP_015074669.1| PREDICTED: coiled-coil domain-containing protein 130-like [Solanum pennellii]
TRINITY_DN1023_c1_g1	1077	-	-	-	COG4886;virNOG02387	RS	sp|B9F655|PIRL7_ORYSJ Plant intracellular Ras-group-related LRR protein 7 OS=Oryza sativa subsp. japonica GN=IRL7 PE=2 SV=1	gi|848894708|ref|XP_012847393.1| PREDICTED: plant intracellular Ras-group-related LRR protein 7-like [Erythranthe guttata] &gt;gi|604316891|gb|EYU29006.1| hypothetical protein MIMGU_mgv1a018225mg [Erythranthe guttata]
TRINITY_DN10240_c0_g1	408	-	-	PF17035	virNOG00398	K	sp|Q93YS6|GTE9_ARATH Transcription factor GTE9 OS=Arabidopsis thaliana GN=GTE9 PE=1 SV=1	gi|747101407|ref|XP_011098835.1| PREDICTED: transcription factor GTE8 [Sesamum indicum]
TRINITY_DN10241_c0_g1	369	GO:0016491;GO:0005622;GO:0015031;GO:0007264;GO:0055114;GO:0005093;GO:0050790	K17255	-	virNOG04593	O	sp|Q9LXC0|GDI_ARATH Guanosine nucleotide diphosphate dissociation inhibitor At5g09550 OS=Arabidopsis thaliana GN=At5g09550 PE=3 SV=1	gi|720069652|ref|XP_010277491.1| PREDICTED: guanosine nucleotide diphosphate dissociation inhibitor At5g09550 isoform X1 [Nelumbo nucifera]
TRINITY_DN10244_c0_g1	768	-	-	PF05553	virNOG19883;virNOG10010	S	-	gi|747052985|ref|XP_011072631.1| PREDICTED: uncharacterized protein LOC105157832 [Sesamum indicum]
TRINITY_DN10245_c0_g1	459	-	-	-	virNOG23337	S	-	gi|747092684|ref|XP_011094118.1| PREDICTED: uncharacterized protein LOC105173908 [Sesamum indicum]
TRINITY_DN10246_c0_g1	2100	-	-	-	virNOG06610	H	sp|Q8IU29|MOCOS_BOMMO Molybdenum cofactor sulfurase OS=Bombyx mori GN=mal PE=2 SV=1	gi|747102165|ref|XP_011099236.1| PREDICTED: uncharacterized protein LOC105177698 [Sesamum indicum]
TRINITY_DN10247_c0_g1	1521	GO:0004725;GO:0008138;GO:0035335	-	-	virNOG14392	V	sp|Q9ZR37|DUS1_ARATH Dual specificity protein phosphatase 1 OS=Arabidopsis thaliana GN=DSPTP1 PE=1 SV=1	gi|747086572|ref|XP_011090792.1| PREDICTED: dual specificity protein phosphatase 1 isoform X1 [Sesamum indicum]
TRINITY_DN10248_c0_g1	587	-	-	-	-	-	-	-
TRINITY_DN10248_c0_g2	1680	-	K00894	PF01633	virNOG02566	I	sp|O81024|EKI_ARATH Probable ethanolamine kinase OS=Arabidopsis thaliana GN=EMB1187 PE=2 SV=1	gi|848892826|ref|XP_012846471.1| PREDICTED: probable ethanolamine kinase [Erythranthe guttata] &gt;gi|604318144|gb|EYU29782.1| hypothetical protein MIMGU_mgv1a008431mg [Erythranthe guttata]
TRINITY_DN10248_c1_g1	450	-	-	-	-	-	-	-
TRINITY_DN1024_c0_g1	1635	GO:0004332;GO:0006096	K01623	PF00274	virNOG10404	G	sp|Q9ZU52|ALFP3_ARATH Fructose-bisphosphate aldolase 3, chloroplastic OS=Arabidopsis thaliana GN=FBA3 PE=1 SV=1	gi|747041992|ref|XP_011076095.1| PREDICTED: probable fructose-bisphosphate aldolase 3, chloroplastic [Sesamum indicum]
TRINITY_DN1024_c1_g1	349	GO:0004332;GO:0006096	K01623	PF00274	virNOG10404	G	sp|Q9ZU52|ALFP3_ARATH Fructose-bisphosphate aldolase 3, chloroplastic OS=Arabidopsis thaliana GN=FBA3 PE=1 SV=1	gi|747041992|ref|XP_011076095.1| PREDICTED: probable fructose-bisphosphate aldolase 3, chloroplastic [Sesamum indicum]
TRINITY_DN10250_c0_g1	2013	GO:0006457;GO:0000413;GO:0003755	-	PF00160	virNOG01609	O	sp|Q8LDR3|CYP23_ARATH Peptidyl-prolyl cis-trans isomerase CYP23 OS=Arabidopsis thaliana GN=CYP23 PE=2 SV=1	gi|747058282|ref|XP_011075477.1| PREDICTED: peptidyl-prolyl cis-trans isomerase CYP23 isoform X1 [Sesamum indicum] &gt;gi|747058284|ref|XP_011075479.1| PREDICTED: peptidyl-prolyl cis-trans isomerase CYP23 isoform X1 [Sesamum indicum]
TRINITY_DN10251_c0_g1	1823	-	K18342	-	virNOG09921	TO	sp|Q8LBZ4|OTU_ARATH OTU domain-containing protein At3g57810 OS=Arabidopsis thaliana GN=At3g57810 PE=2 SV=1	gi|747064545|ref|XP_011078859.1| PREDICTED: OTU domain-containing protein At3g57810-like [Sesamum indicum]
TRINITY_DN10252_c0_g1	4248	-	-	PF00855	virNOG13390;virNOG20393	DSBTL	sp|Q9M3G7|ATM_ARATH Serine/threonine-protein kinase ATM OS=Arabidopsis thaliana GN=ATM PE=2 SV=1	gi|747051564|ref|XP_011071869.1| PREDICTED: uncharacterized protein LOC105157223 [Sesamum indicum]
TRINITY_DN10253_c0_g1	3577	GO:0006508;GO:0004222;GO:0046872	K01411	PF16187;PF00675;PF05193	virNOG10606	O	sp|F4HNU6|NRDC_ARATH Nardilysin-like OS=Arabidopsis thaliana GN=At1g06900 PE=2 SV=1	gi|604347862|gb|EYU46017.1| hypothetical protein MIMGU_mgv1a000651mg [Erythranthe guttata]
TRINITY_DN10253_c0_g2	470	GO:0003677	-	-	virNOG18622	S	sp|O64722|ZHD3_ARATH Zinc-finger homeodomain protein 3 OS=Arabidopsis thaliana GN=ZHD3 PE=1 SV=1	gi|460369117|ref|XP_004230410.1| PREDICTED: zinc-finger homeodomain protein 4 [Solanum lycopersicum]
TRINITY_DN10253_c0_g3	905	-	-	-	-	-	-	-
TRINITY_DN10253_c0_g4	1116	-	K14488	-	virNOG24127;virNOG24497	S	sp|Q9FK62|SAU24_ARATH Auxin-responsive protein SAUR24 OS=Arabidopsis thaliana GN=SAUR24 PE=2 SV=1	gi|747082417|ref|XP_011088528.1| PREDICTED: auxin-induced protein X15-like [Sesamum indicum]
TRINITY_DN10253_c1_g1	1136	-	-	PF04770	virNOG08831;virNOG17450	SR	sp|Q9LXG0|ZHD8_ARATH Zinc-finger homeodomain protein 8 OS=Arabidopsis thaliana GN=ZHD8 PE=1 SV=1	gi|747049884|ref|XP_011070997.1| PREDICTED: zinc-finger homeodomain protein 10 [Sesamum indicum]
TRINITY_DN10254_c0_g1	1757	-	-	PF00665;PF13976	virNOG33673;virNOG34595;NOG215611;virNOG00819	R	sp|P10978|POLX_TOBAC Retrovirus-related Pol polyprotein from transposon TNT 1-94 OS=Nicotiana tabacum PE=2 SV=1	gi|1012331645|gb|KYP43110.1| Retrovirus-related Pol polyprotein from transposon TNT 1-94 [Cajanus cajan]
TRINITY_DN10254_c0_g2	3882	-	-	PF03732;PF14244;PF07727;PF00665;PF13976	virNOG19602;virNOG31300;virNOG33673;virNOG00819	R	sp|P10978|POLX_TOBAC Retrovirus-related Pol polyprotein from transposon TNT 1-94 OS=Nicotiana tabacum PE=2 SV=1	gi|1012357241|gb|KYP68426.1| Retrovirus-related Pol polyprotein from transposon TNT 1-94 [Cajanus cajan]
TRINITY_DN10254_c0_g3	367	-	-	-	-	-	-	-
TRINITY_DN10255_c0_g1	805	-	-	PF00665;PF13976	virNOG35686;virNOG31300;virNOG33673	R	sp|Q94HW2|POLR1_ARATH Retrovirus-related Pol polyprotein from transposon RE1 OS=Arabidopsis thaliana GN=RE1 PE=2 SV=1	gi|344178892|dbj|BAK64102.1| gag-pol polyprotein [Eustoma exaltatum subsp. russellianum]
TRINITY_DN10255_c0_g2	2395	-	-	PF00665;PF13976	virNOG35686;virNOG31300	R	sp|P10978|POLX_TOBAC Retrovirus-related Pol polyprotein from transposon TNT 1-94 OS=Nicotiana tabacum PE=2 SV=1	gi|344178892|dbj|BAK64102.1| gag-pol polyprotein [Eustoma exaltatum subsp. russellianum]
TRINITY_DN10255_c1_g1	1117	-	-	-	-	-	-	gi|344178892|dbj|BAK64102.1| gag-pol polyprotein [Eustoma exaltatum subsp. russellianum]
TRINITY_DN10256_c0_g1	1609	-	-	PF04727	virNOG03041;KOG2998	S	sp|Q54YW1|ELMOA_DICDI ELMO domain-containing protein A OS=Dictyostelium discoideum GN=elmoA PE=1 SV=1	gi|747107103|ref|XP_011101856.1| PREDICTED: ELMO domain-containing protein A-like isoform X1 [Sesamum indicum] &gt;gi|747107105|ref|XP_011101857.1| PREDICTED: ELMO domain-containing protein A-like isoform X1 [Sesamum indicum]
TRINITY_DN10256_c0_g2	1759	-	-	PF04727	virNOG03041	S	sp|Q54YW1|ELMOA_DICDI ELMO domain-containing protein A OS=Dictyostelium discoideum GN=elmoA PE=1 SV=1	gi|697138653|ref|XP_009623406.1| PREDICTED: ELMO domain-containing protein C-like isoform X2 [Nicotiana tomentosiformis] &gt;gi|1025205591|ref|XP_016478227.1| PREDICTED: ELMO domain-containing protein C-like isoform X2 [Nicotiana tabacum]
TRINITY_DN10256_c1_g1	873	-	-	PF14365	virNOG09457	R	-	gi|747061210|ref|XP_011077067.1| PREDICTED: uncharacterized protein LOC105161161 [Sesamum indicum]
TRINITY_DN10256_c1_g3	1734	-	-	PF14365;PF03080	virNOG09457	R	-	gi|568850550|ref|XP_006478975.1| PREDICTED: uncharacterized protein LOC102628245 [Citrus sinensis]
TRINITY_DN10258_c0_g1	521	-	-	PF07727	virNOG10663	R	sp|Q94HW2|POLR1_ARATH Retrovirus-related Pol polyprotein from transposon RE1 OS=Arabidopsis thaliana GN=RE1 PE=2 SV=1	gi|1012361875|gb|KYP73058.1| Retrovirus-related Pol polyprotein from transposon TNT 1-94 [Cajanus cajan]
TRINITY_DN10258_c1_g1	383	-	K05658	PF07727	virNOG10663	R	sp|P10978|POLX_TOBAC Retrovirus-related Pol polyprotein from transposon TNT 1-94 OS=Nicotiana tabacum PE=2 SV=1	gi|1012350440|gb|KYP61629.1| Retrovirus-related Pol polyprotein from transposon TNT 1-94 [Cajanus cajan]
TRINITY_DN10259_c0_g1	401	-	-	-	-	-	-	gi|923519544|ref|XP_013662803.1| PREDICTED: uncharacterized protein LOC106367560 [Brassica napus]
TRINITY_DN1025_c0_g1	5584	-	-	-	virNOG00879	K	sp|H3K2Y6|MED12_ARATH Mediator of RNA polymerase II transcription subunit 12 OS=Arabidopsis thaliana GN=MED12 PE=1 SV=1	gi|747045102|ref|XP_011092371.1| PREDICTED: mediator of RNA polymerase II transcription subunit 12 isoform X1 [Sesamum indicum] &gt;gi|747045104|ref|XP_011092379.1| PREDICTED: mediator of RNA polymerase II transcription subunit 12 isoform X1 [Sesamum indicum] &gt;gi|747045106|ref|XP_011092387.1| PREDICTED: mediator of RNA polymerase II transcription subunit 12 isoform X1 [Sesamum indicum]
TRINITY_DN1025_c1_g1	905	GO:0001104;GO:0016021;GO:0016592;GO:0006357	-	-	virNOG00879	K	sp|H3K2Y6|MED12_ARATH Mediator of RNA polymerase II transcription subunit 12 OS=Arabidopsis thaliana GN=MED12 PE=1 SV=1	gi|747045102|ref|XP_011092371.1| PREDICTED: mediator of RNA polymerase II transcription subunit 12 isoform X1 [Sesamum indicum] &gt;gi|747045104|ref|XP_011092379.1| PREDICTED: mediator of RNA polymerase II transcription subunit 12 isoform X1 [Sesamum indicum] &gt;gi|747045106|ref|XP_011092387.1| PREDICTED: mediator of RNA polymerase II transcription subunit 12 isoform X1 [Sesamum indicum]
TRINITY_DN1025_c1_g2	1533	GO:0001104;GO:0006357;GO:0016592	-	PF09497	virNOG00879	K	sp|H3K2Y6|MED12_ARATH Mediator of RNA polymerase II transcription subunit 12 OS=Arabidopsis thaliana GN=MED12 PE=1 SV=1	gi|747045102|ref|XP_011092371.1| PREDICTED: mediator of RNA polymerase II transcription subunit 12 isoform X1 [Sesamum indicum] &gt;gi|747045104|ref|XP_011092379.1| PREDICTED: mediator of RNA polymerase II transcription subunit 12 isoform X1 [Sesamum indicum] &gt;gi|747045106|ref|XP_011092387.1| PREDICTED: mediator of RNA polymerase II transcription subunit 12 isoform X1 [Sesamum indicum]
TRINITY_DN10260_c0_g1	1829	GO:0016021	-	-	virNOG01999	S	sp|A7S4N4|SERIC_NEMVE Probable serine incorporator OS=Nematostella vectensis GN=serinc PE=3 SV=1	gi|747054088|ref|XP_011073234.1| PREDICTED: probable serine incorporator [Sesamum indicum] &gt;gi|747054090|ref|XP_011073235.1| PREDICTED: probable serine incorporator [Sesamum indicum] &gt;gi|747054092|ref|XP_011073236.1| PREDICTED: probable serine incorporator [Sesamum indicum]
TRINITY_DN10261_c0_g1	3968	GO:0016020	K17925	PF00787;PF02194;PF08628	virNOG06959	UDZ	sp|Q6PHS6|SNX13_MOUSE Sorting nexin-13 OS=Mus musculus GN=Snx13 PE=2 SV=1	gi|747082025|ref|XP_011088313.1| PREDICTED: uncharacterized protein LOC105169587 [Sesamum indicum]
TRINITY_DN10262_c0_g1	2120	GO:0055085;GO:0016021	K15276	PF08449	virNOG34853;COG0697;virNOG00107	GE	sp|Q6NMB6|UTR5B_ARATH UDP-galactose/UDP-glucose transporter 5B OS=Arabidopsis thaliana GN=UTR5B PE=2 SV=1	gi|747084820|ref|XP_011089835.1| PREDICTED: UDP-galactose/UDP-glucose transporter 5B-like [Sesamum indicum] &gt;gi|747084823|ref|XP_011089836.1| PREDICTED: UDP-galactose/UDP-glucose transporter 5B-like [Sesamum indicum]
TRINITY_DN10262_c1_g1	1248	-	-	-	-	-	-	-
TRINITY_DN10262_c1_g2	917	-	-	-	KOG0017;NOG59350;virNOG00819	RS	sp|P04146|COPIA_DROME Copia protein OS=Drosophila melanogaster GN=GIP PE=1 SV=3	gi|1012353426|gb|KYP64614.1| Retrovirus-related Pol polyprotein from transposon TNT 1-94, partial [Cajanus cajan]
TRINITY_DN10262_c2_g1	1320	-	-	PF10343	virNOG12409	H	-	gi|604345984|gb|EYU44481.1| hypothetical protein MIMGU_mgv1a011434mg [Erythranthe guttata]
TRINITY_DN10263_c0_g1	663	-	-	-	virNOG09517;KOG0324;virNOG16269	S	sp|Q93VG8|PPDEX_ARATH DeSI-like protein At4g17486 OS=Arabidopsis thaliana GN=At4g17486 PE=2 SV=1	gi|747073521|ref|XP_011083723.1| PREDICTED: deSI-like protein At4g17486 [Sesamum indicum] &gt;gi|747073523|ref|XP_011083725.1| PREDICTED: deSI-like protein At4g17486 [Sesamum indicum]
TRINITY_DN10264_c0_g1	1112	GO:0006461;GO:0005739	K07555	PF06644	virNOG08218	O	-	gi|747096913|ref|XP_011096396.1| PREDICTED: ATP synthase mitochondrial F1 complex assembly factor 1 [Sesamum indicum]
TRINITY_DN10265_c0_g3	1697	-	K00599	PF13489	virNOG08200	R	sp|Q8TCB7|METL6_HUMAN Methyltransferase-like protein 6 OS=Homo sapiens GN=METTL6 PE=2 SV=2	gi|747074533|ref|XP_011084261.1| PREDICTED: methyltransferase-like protein 6 isoform X3 [Sesamum indicum]
TRINITY_DN10266_c0_g1	426	-	-	-	-	-	sp|P80233|CU67B_LOCMI Cuticle protein 67, isoform B OS=Locusta migratoria PE=1 SV=1	-
TRINITY_DN10267_c0_g1	1645	-	-	-	virNOG11484	R	sp|P27061|PPA1_SOLLC Acid phosphatase 1 OS=Solanum lycopersicum GN=APS1 PE=2 SV=1	gi|661897996|emb|CDO97963.1| unnamed protein product [Coffea canephora]
TRINITY_DN10267_c0_g2	1215	-	-	-	virNOG06418	R	sp|P27061|PPA1_SOLLC Acid phosphatase 1 OS=Solanum lycopersicum GN=APS1 PE=2 SV=1	gi|747094656|ref|XP_011095174.1| PREDICTED: acid phosphatase 1 [Sesamum indicum]
TRINITY_DN10267_c1_g1	327	-	-	-	-	-	-	-
TRINITY_DN10267_c2_g1	659	-	-	-	-	-	-	-
TRINITY_DN10267_c3_g1	1522	-	-	-	-	-	-	gi|848905648|ref|XP_012852255.1| PREDICTED: uncharacterized protein LOC105971878 [Erythranthe guttata] &gt;gi|604306161|gb|EYU25218.1| hypothetical protein MIMGU_mgv1a011390mg [Erythranthe guttata]
TRINITY_DN10267_c3_g3	350	-	-	-	-	-	-	-
TRINITY_DN10268_c0_g1	1215	-	K18159	PF08547	virNOG09481	S	sp|Q9LQI7|CIA30_ARATH Probable complex I intermediate-associated protein 30 OS=Arabidopsis thaliana GN=At1g17350 PE=1 SV=2	gi|747053045|ref|XP_011072666.1| PREDICTED: probable complex I intermediate-associated protein 30 [Sesamum indicum] &gt;gi|747053047|ref|XP_011072668.1| PREDICTED: probable complex I intermediate-associated protein 30 [Sesamum indicum] &gt;gi|747053049|ref|XP_011072669.1| PREDICTED: probable complex I intermediate-associated protein 30 [Sesamum indicum] &gt;gi|747053051|ref|XP_011072670.1| PREDIC…
TRINITY_DN1026_c0_g1	1906	-	-	-	virNOG15434	H	-	gi|747041733|ref|XP_011074851.1| PREDICTED: uncharacterized protein LOC105159468 [Sesamum indicum]
TRINITY_DN1026_c0_g2	517	-	-	-	virNOG15434	H	-	gi|747041733|ref|XP_011074851.1| PREDICTED: uncharacterized protein LOC105159468 [Sesamum indicum]
TRINITY_DN10270_c0_g1	434	-	-	-	virNOG23259	R	-	gi|604302688|gb|EYU22245.1| hypothetical protein MIMGU_mgv1a019102mg, partial [Erythranthe guttata]
TRINITY_DN10270_c0_g2	721	-	-	-	virNOG23259	R	-	gi|848915690|ref|XP_012855545.1| PREDICTED: FBD-associated F-box protein At5g60610-like [Erythranthe guttata]
TRINITY_DN10271_c0_g1	678	GO:0016021;GO:0048193;GO:0005622	-	PF09177	virNOG15285	S	-	gi|747065334|ref|XP_011079299.1| PREDICTED: uncharacterized protein LOC105162845 [Sesamum indicum]
TRINITY_DN10272_c0_g1	799	GO:0016021	-	PF07779	virNOG01457;KOG1699	S	sp|Q8L7C8|RWA1_ARATH Protein REDUCED WALL ACETYLATION 1 OS=Arabidopsis thaliana GN=RWA1 PE=2 SV=1	gi|747076398|ref|XP_011085270.1| PREDICTED: CAS1 domain-containing protein 1-like isoform X1 [Sesamum indicum] &gt;gi|747076400|ref|XP_011085271.1| PREDICTED: CAS1 domain-containing protein 1-like isoform X1 [Sesamum indicum]
TRINITY_DN10273_c0_g1	1470	GO:0016021	-	PF03024	virNOG06324	R	-	gi|747080374|ref|XP_011087436.1| PREDICTED: uncharacterized protein LOC105168924 isoform X1 [Sesamum indicum]
TRINITY_DN10274_c0_g1	419	GO:0016021;GO:0009535	-	-	virNOG11737	S	sp|B8AD72|EGY2_ORYSI Probable zinc metalloprotease EGY2, chloroplastic OS=Oryza sativa subsp. indica GN=EGY2 PE=3 SV=1	gi|747060781|ref|XP_011076833.1| PREDICTED: LOW QUALITY PROTEIN: probable zinc metalloprotease EGY2, chloroplastic [Sesamum indicum]
TRINITY_DN10275_c0_g1	430	-	-	-	-	-	-	-
TRINITY_DN10276_c0_g1	3431	-	-	PF07714	virNOG01267;virNOG12155;virNOG16201	T	sp|Q9S9M2|WAKLD_ARATH Wall-associated receptor kinase-like 4 OS=Arabidopsis thaliana GN=WAKL4 PE=2 SV=2	gi|747047325|ref|XP_011069626.1| PREDICTED: wall-associated receptor kinase 2-like [Sesamum indicum]
TRINITY_DN10276_c0_g3	411	-	-	-	-	-	-	-
TRINITY_DN10277_c0_g1	2429	GO:0008270	-	PF17123;PF00092	virNOG08632	O	sp|Q55874|Y103_SYNY3 Uncharacterized protein sll0103 OS=Synechocystis sp. (strain PCC 6803 / Kazusa) GN=sll0103 PE=4 SV=1	gi|747061577|ref|XP_011077262.1| PREDICTED: uncharacterized protein LOC105161315 [Sesamum indicum]
TRINITY_DN10278_c0_g1	1124	-	-	-	-	-	-	-
TRINITY_DN10278_c0_g2	739	-	-	-	-	-	-	-
TRINITY_DN10278_c2_g1	307	-	-	-	-	-	-	-
TRINITY_DN10279_c0_g1	433	-	-	-	-	-	-	-
TRINITY_DN1027_c0_g1	1816	-	-	-	virNOG10862;KOG3294	T	sp|O14032|YEMB_SCHPO UPF0664 stress-induced protein C29B12.11c OS=Schizosaccharomyces pombe (strain 972 / ATCC 24843) GN=SPAC29B12.11c PE=2 SV=1	gi|747058710|ref|XP_011075698.1| PREDICTED: UPF0664 stress-induced protein C29B12.11c [Sesamum indicum]
TRINITY_DN1027_c0_g2	833	-	-	PF03016	virNOG00517	GMW	sp|Q9SSE8|GLYT1_ARATH Probable glycosyltransferase At3g07620 OS=Arabidopsis thaliana GN=At3g07620 PE=3 SV=1	gi|747058712|ref|XP_011075699.1| PREDICTED: probable glycosyltransferase At5g03795 [Sesamum indicum]
TRINITY_DN10280_c0_g1	826	GO:0016125;GO:0047750;GO:0016021	K12198	PF07207	virNOG23051	S	sp|Q03200|LIRP1_ORYSJ Light-regulated protein, chloroplastic OS=Oryza sativa subsp. japonica GN=LIR1 PE=1 SV=1	gi|992272008|gb|EES00466.2| hypothetical protein SORBI_003G107300 [Sorghum bicolor]
TRINITY_DN10281_c0_g1	2441	-	K10591	-	virNOG03723	O	sp|Q9SU29|UPL5_ARATH E3 ubiquitin-protein ligase UPL5 OS=Arabidopsis thaliana GN=UPL5 PE=1 SV=1	gi|747096103|ref|XP_011095956.1| PREDICTED: E3 ubiquitin-protein ligase UPL5 [Sesamum indicum]
TRINITY_DN10282_c0_g1	2375	-	-	PF13450	virNOG02046	R	sp|Q48MT7|RNLS_PSE14 Renalase OS=Pseudomonas savastanoi pv. phaseolicola (strain 1448A / Race 6) GN=PSPPH_1014 PE=1 SV=1	gi|747088683|ref|XP_011091945.1| PREDICTED: uncharacterized protein LOC105172267 isoform X1 [Sesamum indicum]
TRINITY_DN10283_c0_g1	806	-	K03260	-	virNOG06260	J	-	gi|1024063085|gb|KZV57948.1| eukaryotic translation initiation factor 4G [Dorcoceras hygrometricum]
TRINITY_DN10283_c0_g2	792	-	K03260	-	virNOG06260	J	sp|Q76E23|IF4G_ARATH Eukaryotic translation initiation factor 4G OS=Arabidopsis thaliana GN=EIF4G PE=1 SV=2	gi|747091521|ref|XP_011093493.1| PREDICTED: eukaryotic translation initiation factor 4G-like [Sesamum indicum]
TRINITY_DN10284_c0_g1	1497	-	-	PF05477	virNOG16837	S	-	gi|747107012|ref|XP_011101809.1| PREDICTED: surfeit locus protein 2 [Sesamum indicum]
TRINITY_DN10284_c1_g1	460	-	-	-	-	-	-	-
TRINITY_DN10285_c0_g1	1139	-	-	-	-	-	-	-
TRINITY_DN10286_c0_g1	1618	-	-	PF06886	virNOG10321	S	sp|Q9SJ62|WDL4_ARATH Protein WVD2-like 4 OS=Arabidopsis thaliana GN=WDL4 PE=1 SV=2	gi|747062519|ref|XP_011077774.1| PREDICTED: micronuclear linker histone polyprotein-like [Sesamum indicum] &gt;gi|747062521|ref|XP_011077775.1| PREDICTED: micronuclear linker histone polyprotein-like [Sesamum indicum]
TRINITY_DN10287_c0_g1	2462	-	-	-	virNOG24528	R	-	gi|747102683|ref|XP_011099510.1| PREDICTED: uncharacterized protein LOC105177912 [Sesamum indicum]
TRINITY_DN10288_c0_g1	460	-	-	-	-	-	-	-
TRINITY_DN10288_c1_g1	690	-	-	-	-	-	-	-
TRINITY_DN10288_c1_g3	399	-	-	-	-	-	-	-
TRINITY_DN10289_c0_g1	371	GO:0000015;GO:0006096;GO:0004634;GO:0000287	K01689	-	virNOG06901	G	sp|P26300|ENO_SOLLC Enolase OS=Solanum lycopersicum GN=PGH1 PE=2 SV=1	gi|747093259|ref|XP_011094426.1| PREDICTED: enolase [Sesamum indicum]
TRINITY_DN1028_c0_g1	3044	GO:0006351	-	PF14379	virNOG00049	S	sp|Q9SJW0|PHL7_ARATH Myb family transcription factor PHL7 OS=Arabidopsis thaliana GN=PHL7 PE=2 SV=1	gi|747095913|ref|XP_011095855.1| PREDICTED: myb family transcription factor APL-like [Sesamum indicum] &gt;gi|747095915|ref|XP_011095856.1| PREDICTED: myb family transcription factor APL-like [Sesamum indicum]
TRINITY_DN1028_c1_g1	390	GO:0005634;GO:0003700;GO:0003677;GO:0006355	-	-	virNOG00049	S	sp|Q9SJW0|PHL7_ARATH Myb family transcription factor PHL7 OS=Arabidopsis thaliana GN=PHL7 PE=2 SV=1	gi|359496884|ref|XP_002272588.2| PREDICTED: protein PHR1-LIKE 1-like isoform X1 [Vitis vinifera] &gt;gi|731438495|ref|XP_010647085.1| PREDICTED: protein PHR1-LIKE 1-like isoform X1 [Vitis vinifera] &gt;gi|731438497|ref|XP_010647086.1| PREDICTED: protein PHR1-LIKE 1-like isoform X1 [Vitis vinifera] &gt;gi|731438499|ref|XP_010647087.1| PREDICTED: protein PHR1-LIKE 1-like isoform X1 [Vitis vinifera]
TRINITY_DN10290_c0_g1	3026	-	K10838	PF01841;PF10405;PF03835;PF10404;PF10403	virNOG00018	L	sp|Q8W489|RAD4_ARATH DNA repair protein RAD4 OS=Arabidopsis thaliana GN=RAD4 PE=1 SV=1	gi|747103498|ref|XP_011099941.1| PREDICTED: DNA repair protein complementing XP-C cells homolog isoform X1 [Sesamum indicum]
TRINITY_DN10291_c0_g1	856	-	-	-	virNOG25862;virNOG24674	S	-	gi|747092254|ref|XP_011093879.1| PREDICTED: uncharacterized protein LOC105173717 [Sesamum indicum]
TRINITY_DN10292_c0_g1	303	GO:0071555;GO:0030244;GO:0016760;GO:0046872;GO:0016021;GO:0005886	K10999	PF03552	virNOG03844	O	sp|Q941L0|CESA3_ARATH Cellulose synthase A catalytic subunit 3 [UDP-forming] OS=Arabidopsis thaliana GN=CESA3 PE=1 SV=2	gi|1023996000|gb|KZV27532.1| cell synthase [Dorcoceras hygrometricum]
TRINITY_DN10293_c0_g1	879	-	-	-	NOG229522;KOG0799;virNOG06263	SG	sp|Q9LFQ0|GT14B_ARATH Beta-glucuronosyltransferase GlcAT14B OS=Arabidopsis thaliana GN=GLCAT14B PE=2 SV=1	gi|698517370|ref|XP_009803569.1| PREDICTED: xylosyltransferase 1-like isoform X1 [Nicotiana sylvestris] &gt;gi|1025219514|ref|XP_016481757.1| PREDICTED: beta-glucuronosyltransferase GlcAT14B-like isoform X1 [Nicotiana tabacum]
TRINITY_DN10294_c0_g1	411	-	-	-	virNOG00474	S	sp|Q9LU40|MSR1_ARATH Protein MANNAN SYNTHESIS-RELATED 1 OS=Arabidopsis thaliana GN=MSR1 PE=2 SV=1	gi|747053165|ref|XP_011072734.1| PREDICTED: uncharacterized protein At1g04910-like [Sesamum indicum]
TRINITY_DN10295_c0_g1	471	-	K16803	-	virNOG11723	Z	sp|Q94FN2|MOR1_ARATH Protein MOR1 OS=Arabidopsis thaliana GN=MOR1 PE=1 SV=1	gi|848897280|ref|XP_012848718.1| PREDICTED: protein MOR1 [Erythranthe guttata] &gt;gi|604315231|gb|EYU27937.1| hypothetical protein MIMGU_mgv1a000055mg [Erythranthe guttata]
TRINITY_DN10296_c0_g1	341	GO:0003755;GO:0000413;GO:0006457	K01802	PF00160	virNOG08962	O	sp|P34790|CP18C_ARATH Peptidyl-prolyl cis-trans isomerase CYP18-3 OS=Arabidopsis thaliana GN=CYP18-3 PE=1 SV=1	gi|747061517|ref|XP_011077231.1| PREDICTED: peptidyl-prolyl cis-trans isomerase CYP19-3 [Sesamum indicum]
TRINITY_DN10297_c0_g1	1636	GO:0046983	K02911	-	virNOG04758	K	sp|Q9S7Y1|BH030_ARATH Transcription factor bHLH30 OS=Arabidopsis thaliana GN=BHLH30 PE=1 SV=1	gi|747042224|ref|XP_011077316.1| PREDICTED: transcription factor bHLH30 [Sesamum indicum]
TRINITY_DN10297_c0_g2	2579	GO:0046983	-	PF00010	virNOG04758	K	sp|Q9S7Y1|BH030_ARATH Transcription factor bHLH30 OS=Arabidopsis thaliana GN=BHLH30 PE=1 SV=1	gi|747042224|ref|XP_011077316.1| PREDICTED: transcription factor bHLH30 [Sesamum indicum]
TRINITY_DN10298_c0_g1	819	-	-	-	virNOG03424	K	-	gi|848860714|ref|XP_012831189.1| PREDICTED: uncharacterized protein LOC105952207 isoform X1 [Erythranthe guttata]
TRINITY_DN10299_c0_g1	2413	GO:0042626;GO:0055085	K02149	PF01813	virNOG03305	C	sp|Q9XGM1|VATD_ARATH V-type proton ATPase subunit D OS=Arabidopsis thaliana GN=VHA-D PE=1 SV=2	gi|747068920|ref|XP_011081236.1| PREDICTED: V-type proton ATPase subunit D-like [Sesamum indicum]
TRINITY_DN10299_c0_g2	461	-	-	-	virNOG11048	S	sp|Q9CAC4|MYOB2_ARATH Myosin-binding protein 2 OS=Arabidopsis thaliana GN=MYOB2 PE=1 SV=1	gi|747049136|ref|XP_011070602.1| PREDICTED: uncharacterized protein LOC105156226 isoform X1 [Sesamum indicum]
TRINITY_DN1029_c0_g1	2860	-	-	PF00097	virNOG03705	O	sp|Q32NQ8|RNF10_XENLA RING finger protein 10 OS=Xenopus laevis GN=rnf10 PE=2 SV=1	gi|848880781|ref|XP_012840767.1| PREDICTED: RING finger protein 10 [Erythranthe guttata]
TRINITY_DN102_c0_g1	2412	-	K01094	PF09419	virNOG15071	R	sp|Q9Y7U3|GEP4_SCHPO Probable phosphatidylglycerophosphatase, mitochondrial OS=Schizosaccharomyces pombe (strain 972 / ATCC 24843) GN=gep4 PE=3 SV=2	gi|747072065|ref|XP_011082932.1| PREDICTED: uncharacterized protein LOC105165573 [Sesamum indicum]
TRINITY_DN10300_c0_g1	395	GO:0016021	-	-	virNOG12251	R	sp|Q93Y08|AB1K8_ARATH Protein ACTIVITY OF BC1 COMPLEX KINASE 8, chloroplastic OS=Arabidopsis thaliana GN=ABC1K8 PE=2 SV=1	gi|823140079|ref|XP_012469901.1| PREDICTED: uncharacterized aarF domain-containing protein kinase At1g79600, chloroplastic [Gossypium raimondii] &gt;gi|823140083|ref|XP_012469902.1| PREDICTED: uncharacterized aarF domain-containing protein kinase At1g79600, chloroplastic [Gossypium raimondii] &gt;gi|763750916|gb|KJB18304.1| hypothetical protein B456_003G046300 [Gossypium raimondii] &gt;gi|7637509…
TRINITY_DN10301_c1_g1	757	-	-	PF13855	-	-	-	gi|848872223|ref|XP_012836675.1| PREDICTED: receptor-like protein 12 [Erythranthe guttata]
TRINITY_DN10302_c0_g1	3982	GO:0016020	-	PF02181	virNOG08756	ZT	sp|Q9SE97|FH1_ARATH Formin-like protein 1 OS=Arabidopsis thaliana GN=FH1 PE=1 SV=1	gi|747084355|ref|XP_011089583.1| PREDICTED: formin-like protein 1 [Sesamum indicum]
TRINITY_DN10303_c0_g1	2024	-	-	-	-	-	-	-
TRINITY_DN10304_c0_g1	1514	GO:0052726;GO:0016310;GO:0000287;GO:0005622;GO:0052725;GO:0005524;GO:0047325;GO:0032957	K00913	PF05770	virNOG00437;NOG25091	TG	sp|Q9SBA5|ITPK1_ARATH Inositol-tetrakisphosphate 1-kinase 1 OS=Arabidopsis thaliana GN=ITPK1 PE=1 SV=1	gi|848853665|ref|XP_012844605.1| PREDICTED: inositol-tetrakisphosphate 1-kinase 5 [Erythranthe guttata] &gt;gi|604347084|gb|EYU45388.1| hypothetical protein MIMGU_mgv1a010042mg [Erythranthe guttata]
TRINITY_DN10305_c0_g2	769	-	K13199	-	NOG112376;virNOG11226;virNOG15005;virNOG02643	R	-	gi|1028946712|ref|XP_016716655.1| PREDICTED: plasminogen activator inhibitor 1 RNA-binding protein-like [Gossypium hirsutum]
TRINITY_DN10306_c0_g1	464	GO:0046872;GO:0004222;GO:0006508	K01408	-	virNOG10606	O	sp|O22941|IDE1_ARATH Insulin-degrading enzyme-like 1, peroxisomal OS=Arabidopsis thaliana GN=PXM16 PE=2 SV=1	gi|747057850|ref|XP_011075245.1| PREDICTED: zinc-metallopeptidase, peroxisomal isoform X1 [Sesamum indicum]
TRINITY_DN10307_c0_g1	1396	GO:0003676;GO:0000166	-	-	virNOG02679	R	sp|A4FVJ7|RBM48_DANRE RNA-binding protein 48 OS=Danio rerio GN=rbm48 PE=2 SV=1	gi|747050081|ref|XP_011071098.1| PREDICTED: RNA-binding protein 48 isoform X1 [Sesamum indicum] &gt;gi|747050083|ref|XP_011071100.1| PREDICTED: RNA-binding protein 48 isoform X1 [Sesamum indicum]
TRINITY_DN10307_c0_g2	1008	GO:0000166;GO:0003676	-	-	virNOG02679	R	sp|A4FVJ7|RBM48_DANRE RNA-binding protein 48 OS=Danio rerio GN=rbm48 PE=2 SV=1	gi|747050081|ref|XP_011071098.1| PREDICTED: RNA-binding protein 48 isoform X1 [Sesamum indicum] &gt;gi|747050083|ref|XP_011071100.1| PREDICTED: RNA-binding protein 48 isoform X1 [Sesamum indicum]
TRINITY_DN10308_c0_g1	1376	GO:0008353;GO:0006468;GO:0004693;GO:0005524;GO:0051726;GO:0051301;GO:0007067	K02206	PF00069	virNOG08933	D	sp|Q38772|CDC2A_ANTMA Cell division control protein 2 homolog A OS=Antirrhinum majus GN=CDC2A PE=2 SV=2	gi|1321672|emb|CAA66233.1| cyclin-dependent kinase [Antirrhinum majus]
TRINITY_DN10308_c0_g2	686	GO:0004674;GO:0005524;GO:0006468	K02206	PF00069	virNOG08933	D	sp|P93101|CDC2_OXYRB Cell division control protein 2 homolog OS=Oxybasis rubra GN=CDC2 PE=2 SV=1	gi|661888072|emb|CDP08189.1| unnamed protein product [Coffea canephora]
TRINITY_DN10309_c0_g1	2222	GO:0032040	K14766	PF04147	virNOG01823	J	sp|P78316|NOP14_HUMAN Nucleolar protein 14 OS=Homo sapiens GN=NOP14 PE=1 SV=3	gi|747049712|ref|XP_011070910.1| PREDICTED: LOW QUALITY PROTEIN: nucleolar protein 14 [Sesamum indicum]
TRINITY_DN1030_c0_g1	1183	-	-	-	-	-	-	-
TRINITY_DN1030_c0_g2	2043	GO:0007165;GO:0006468;GO:0019199	-	-	virNOG04452	R	sp|Q9XIC7|SERK2_ARATH Somatic embryogenesis receptor kinase 2 OS=Arabidopsis thaliana GN=SERK2 PE=1 SV=1	gi|1025044787|ref|XP_016446085.1| PREDICTED: somatic embryogenesis receptor kinase 2-like isoform X1 [Nicotiana tabacum]
TRINITY_DN1030_c1_g1	2707	GO:0003713;GO:0006366;GO:0045893;GO:0008270;GO:0005634	-	-	virNOG12222	K	sp|Q9QXN3|TRIP4_MOUSE Activating signal cointegrator 1 OS=Mus musculus GN=Trip4 PE=1 SV=2	gi|147771208|emb|CAN67544.1| hypothetical protein VITISV_030948 [Vitis vinifera]
TRINITY_DN1030_c2_g1	1122	-	-	-	virNOG18363	S	-	gi|747043712|ref|XP_011085310.1| PREDICTED: uncharacterized protein LOC105167333 [Sesamum indicum]
TRINITY_DN1030_c3_g1	2076	GO:0004553;GO:0005975	-	PF00332;PF07983	virNOG08270	R	sp|Q9FJU9|E1313_ARATH Glucan endo-1,3-beta-glucosidase 13 OS=Arabidopsis thaliana GN=At5g56590 PE=1 SV=1	gi|747063386|ref|XP_011078239.1| PREDICTED: glucan endo-1,3-beta-glucosidase 13-like [Sesamum indicum]
TRINITY_DN10310_c0_g1	2050	-	-	-	virNOG07352	S	sp|Q8GXP4|Y2991_ARATH Uncharacterized protein At2g39910 OS=Arabidopsis thaliana GN=At2g39910 PE=2 SV=2	gi|848924363|ref|XP_012858319.1| PREDICTED: uncharacterized protein At2g39910 [Erythranthe guttata]
TRINITY_DN10311_c0_g1	1145	-	-	-	virNOG21219	S	-	gi|698509241|ref|XP_009799851.1| PREDICTED: 60S ribosomal protein L18a-like protein [Nicotiana sylvestris]
TRINITY_DN10313_c0_g1	439	-	-	-	NOG161596	S	-	gi|388504820|gb|AFK40476.1| unknown [Medicago truncatula]
TRINITY_DN10315_c0_g1	2455	-	-	PF04720	virNOG07754	S	-	gi|747087924|ref|XP_011091522.1| PREDICTED: uncharacterized protein LOC105171942 [Sesamum indicum]
TRINITY_DN10316_c0_g1	1895	-	-	-	virNOG00427	I	sp|F4JSE7|EDR2_ARATH Protein ENHANCED DISEASE RESISTANCE 2 OS=Arabidopsis thaliana GN=EDR2 PE=2 SV=1	gi|747089882|ref|XP_011092598.1| PREDICTED: protein ENHANCED DISEASE RESISTANCE 2 [Sesamum indicum] &gt;gi|747089884|ref|XP_011092599.1| PREDICTED: protein ENHANCED DISEASE RESISTANCE 2 [Sesamum indicum] &gt;gi|747089886|ref|XP_011092600.1| PREDICTED: protein ENHANCED DISEASE RESISTANCE 2 [Sesamum indicum]
TRINITY_DN10316_c0_g2	1194	-	-	-	-	-	-	-
TRINITY_DN10318_c0_g1	2192	GO:0004451;GO:0019752	K01637	PF00463	virNOG11106	C	sp|P49297|ACEA_SOLLC Isocitrate lyase OS=Solanum lycopersicum PE=2 SV=1	gi|747104154|ref|XP_011100299.1| PREDICTED: isocitrate lyase [Sesamum indicum]
TRINITY_DN10319_c0_g1	1375	-	K18635	-	virNOG23445	S	sp|B3H4F1|SP1L1_ARATH Protein SPIRAL1-like 1 OS=Arabidopsis thaliana GN=SP1L1 PE=2 SV=1	gi|848895197|ref|XP_012847639.1| PREDICTED: protein SPIRAL1-like 1 [Erythranthe guttata] &gt;gi|848895199|ref|XP_012847641.1| PREDICTED: protein SPIRAL1-like 1 [Erythranthe guttata] &gt;gi|848895201|ref|XP_012847642.1| PREDICTED: protein SPIRAL1-like 1 [Erythranthe guttata] &gt;gi|604316681|gb|EYU28873.1| hypothetical protein MIMGU_mgv1a016596mg [Erythranthe guttata] &gt;gi|604316682|gb|EYU28874.…
TRINITY_DN1031_c0_g1	1862	-	-	-	-	-	-	-
TRINITY_DN1031_c0_g2	672	-	-	-	-	-	-	-
TRINITY_DN10320_c0_g1	425	-	-	-	virNOG09093;COG2940	BKR	-	gi|747066825|ref|XP_011080108.1| PREDICTED: histone-lysine N-methyltransferase SUVR2-like [Sesamum indicum]
TRINITY_DN10321_c0_g1	526	GO:0008152;GO:0016758	K13496	-	virNOG05770;KOG1192	GC	sp|Q9ZQ96|U73C3_ARATH UDP-glycosyltransferase 73C3 OS=Arabidopsis thaliana GN=UGT73C3 PE=2 SV=1	gi|187761625|dbj|BAG31951.1| UGT73A7 [Perilla frutescens]
TRINITY_DN10322_c0_g1	381	-	-	-	COG0484;virNOG00255;virNOG02858	O	-	gi|848904753|ref|XP_012851959.1| PREDICTED: uncharacterized protein LOC105971648 [Erythranthe guttata] &gt;gi|604306148|gb|EYU25205.1| hypothetical protein MIMGU_mgv1a002180mg [Erythranthe guttata]
TRINITY_DN10323_c0_g1	818	-	-	-	-	-	-	-
TRINITY_DN10323_c0_g2	557	-	-	-	-	-	-	gi|604345397|gb|EYU43979.1| hypothetical protein MIMGU_mgv1a016899mg [Erythranthe guttata]
TRINITY_DN10323_c0_g3	891	-	-	-	-	-	-	gi|604345397|gb|EYU43979.1| hypothetical protein MIMGU_mgv1a016899mg [Erythranthe guttata]
TRINITY_DN10324_c0_g1	629	-	-	-	-	-	-	-
TRINITY_DN10325_c0_g1	320	-	-	-	virNOG05787;virNOG15247	T	sp|Q9CAH1|Y1725_ARATH Putative receptor-like protein kinase At1g72540 OS=Arabidopsis thaliana GN=At1g72540 PE=2 SV=1	gi|747053021|ref|XP_011072653.1| PREDICTED: putative receptor-like protein kinase At1g72540 [Sesamum indicum]
TRINITY_DN10325_c1_g1	985	GO:0006468;GO:0004672;GO:0005524	-	PF00069	virNOG15247;virNOG05787	T	sp|Q9ZUF4|RIPK_ARATH Serine/threonine-protein kinase RIPK OS=Arabidopsis thaliana GN=RIPK PE=1 SV=1	gi|747053021|ref|XP_011072653.1| PREDICTED: putative receptor-like protein kinase At1g72540 [Sesamum indicum]
TRINITY_DN10325_c1_g2	356	GO:0004672	-	-	virNOG05787;virNOG16574	T	sp|O64842|PBL12_ARATH Probable serine/threonine-protein kinase PBL12 OS=Arabidopsis thaliana GN=PBL12 PE=2 SV=1	gi|848919495|ref|XP_012856814.1| PREDICTED: putative receptor-like protein kinase At1g72540 [Erythranthe guttata] &gt;gi|604301733|gb|EYU21319.1| hypothetical protein MIMGU_mgv1a006343mg [Erythranthe guttata]
TRINITY_DN10326_c0_g1	3129	-	K10875	PF00271;PF00176	virNOG09599	L	sp|Q9SIW2|CHR35_ARATH Protein CHROMATIN REMODELING 35 OS=Arabidopsis thaliana GN=DRD1 PE=1 SV=1	gi|747082273|ref|XP_011088450.1| PREDICTED: SNF2 domain-containing protein CLASSY 3-like [Sesamum indicum]
TRINITY_DN10326_c1_g1	637	-	K10875	-	KOG0390;virNOG09599	L	-	gi|747082273|ref|XP_011088450.1| PREDICTED: SNF2 domain-containing protein CLASSY 3-like [Sesamum indicum]
TRINITY_DN10327_c0_g1	306	GO:0016021	K15285	PF03151	virNOG01892	G	sp|Q8RXL8|UXT3_ARATH UDP-xylose transporter 3 OS=Arabidopsis thaliana GN=UXT3 PE=1 SV=1	gi|848848227|ref|XP_012841584.1| PREDICTED: uncharacterized membrane protein At1g06890 [Erythranthe guttata] &gt;gi|604347860|gb|EYU46015.1| hypothetical protein MIMGU_mgv1a009125mg [Erythranthe guttata]
TRINITY_DN10328_c0_g1	734	-	-	-	virNOG03304;NOG79532;KOG0773	K	sp|Q0J6N4|KNOSD_ORYSJ Homeobox protein knotted-1-like 13 OS=Oryza sativa subsp. japonica GN=OSH45 PE=2 SV=2	gi|747064026|ref|XP_011078582.1| PREDICTED: homeobox protein knotted-1-like LET12 isoform X1 [Sesamum indicum]
TRINITY_DN10329_c0_g1	527	-	-	-	-	-	-	-
TRINITY_DN1032_c0_g1	6122	GO:0046872	-	PF08381;PF01363;PF16627;PF13713;PF00415	virNOG10198	R	sp|Q947D2|PRAF1_ARATH PH, RCC1 and FYVE domains-containing protein 1 OS=Arabidopsis thaliana GN=PRAF1 PE=1 SV=1	gi|747067363|ref|XP_011080399.1| PREDICTED: uncharacterized protein LOC105163660 [Sesamum indicum]
TRINITY_DN10330_c0_g1	486	GO:0003735;GO:0022625;GO:0000027;GO:0002181	K02934	PF01159	virNOG01412	J	sp|P34091|RL6_MESCR 60S ribosomal protein L6 OS=Mesembryanthemum crystallinum GN=RPL6 PE=2 SV=1	gi|747045823|ref|XP_011096185.1| PREDICTED: 60S ribosomal protein L6-like [Sesamum indicum]
TRINITY_DN10331_c0_g1	366	-	-	-	-	-	-	-
TRINITY_DN10332_c0_g1	2726	GO:0016021	-	PF00534;PF16994	virNOG10892	M	sp|Q81ST7|BSHA_BACAN N-acetyl-alpha-D-glucosaminyl L-malate synthase OS=Bacillus anthracis GN=bshA PE=1 SV=1	gi|747056698|ref|XP_011074619.1| PREDICTED: uncharacterized protein LOC105159306 [Sesamum indicum]
TRINITY_DN10333_c0_g1	1531	-	-	PF04398	virNOG22387	R	-	gi|604335833|gb|EYU39721.1| hypothetical protein MIMGU_mgv1a022515mg [Erythranthe guttata]
TRINITY_DN10333_c1_g1	892	GO:0005829;GO:0000159;GO:0034047	K04354	-	virNOG09614;COG5170	T	sp|Q39247|2ABB_ARATH Serine/threonine protein phosphatase 2A 55 kDa regulatory subunit B beta isoform OS=Arabidopsis thaliana GN=PP2AB2 PE=1 SV=1	gi|223947577|gb|ACN27872.1| unknown [Zea mays]
TRINITY_DN10334_c0_g1	2668	GO:0043167;GO:0004672;GO:0000166;GO:0016020	-	PF08488;PF07645;PF00069;PF13947	virNOG01267;virNOG12155	T	sp|Q9LMP1|WAK2_ARATH Wall-associated receptor kinase 2 OS=Arabidopsis thaliana GN=WAK2 PE=1 SV=1	gi|747094408|ref|XP_011095036.1| PREDICTED: wall-associated receptor kinase 2-like [Sesamum indicum]
TRINITY_DN10335_c0_g1	940	-	-	PF02493	virNOG10562	R	-	gi|848909586|ref|XP_012853545.1| PREDICTED: phosphatidylinositol 4-phosphate 5-kinase 9-like [Erythranthe guttata] &gt;gi|604304649|gb|EYU23900.1| hypothetical protein MIMGU_mgv1a007045mg [Erythranthe guttata]
TRINITY_DN10336_c0_g1	3699	-	-	-	-	-	-	-
TRINITY_DN10336_c0_g2	495	-	-	-	-	-	-	-
TRINITY_DN10337_c0_g1	450	-	-	-	-	-	-	-
TRINITY_DN10337_c0_g2	522	-	-	-	-	-	-	-
TRINITY_DN10338_c0_g1	1998	GO:0016020	-	PF05686	virNOG09649;virNOG05073	R	sp|Q7ZVE6|KDEL1_DANRE KDEL motif-containing protein 1 OS=Danio rerio GN=kdelc1 PE=2 SV=1	gi|747045016|ref|XP_011091967.1| PREDICTED: O-glucosyltransferase rumi homolog isoform X1 [Sesamum indicum]
TRINITY_DN10339_c0_g1	939	-	-	PF05142	virNOG08456	S	sp|Q94CK9|LRP1_ARATH Protein LATERAL ROOT PRIMORDIUM 1 OS=Arabidopsis thaliana GN=LRP1 PE=1 SV=1	gi|657953496|ref|XP_008363042.1| PREDICTED: protein LATERAL ROOT PRIMORDIUM 1 [Malus domestica]
TRINITY_DN10339_c0_g2	660	-	-	-	-	-	-	gi|731393526|ref|XP_010651514.1| PREDICTED: protein LATERAL ROOT PRIMORDIUM 1, partial [Vitis vinifera]
TRINITY_DN10339_c0_g3	473	-	-	-	-	-	-	-
TRINITY_DN10339_c1_g1	1952	GO:0003700;GO:0005634;GO:0006355;GO:0043565	-	PF03514	virNOG07114	S	sp|Q9SN22|SCL32_ARATH Scarecrow-like protein 32 OS=Arabidopsis thaliana GN=SCL32 PE=1 SV=1	gi|747102380|ref|XP_011099354.1| PREDICTED: scarecrow-like protein 32 [Sesamum indicum]
TRINITY_DN10339_c1_g2	806	-	-	-	-	-	-	-
TRINITY_DN1033_c0_g1	5429	-	K04650	PF00249	virNOG02243	K	sp|Q4KKX4|NCOR1_XENTR Nuclear receptor corepressor 1 OS=Xenopus tropicalis GN=ncor1 PE=2 SV=1	gi|747074688|ref|XP_011084346.1| PREDICTED: uncharacterized protein LOC105166619 [Sesamum indicum] &gt;gi|747074690|ref|XP_011084347.1| PREDICTED: uncharacterized protein LOC105166619 [Sesamum indicum]
TRINITY_DN1033_c0_g2	1302	-	K04650	-	virNOG02243	K	-	gi|747061078|ref|XP_011076995.1| PREDICTED: uncharacterized protein LOC105161106 [Sesamum indicum]
TRINITY_DN1033_c1_g1	1858	-	K04650	PF00249	virNOG02243	K	-	gi|747074688|ref|XP_011084346.1| PREDICTED: uncharacterized protein LOC105166619 [Sesamum indicum] &gt;gi|747074690|ref|XP_011084347.1| PREDICTED: uncharacterized protein LOC105166619 [Sesamum indicum]
TRINITY_DN1033_c2_g1	791	-	-	-	-	-	-	-
TRINITY_DN10340_c0_g1	2805	-	-	-	virNOG14054	S	-	gi|747059196|ref|XP_011075966.1| PREDICTED: myosin heavy chain, striated muscle [Sesamum indicum]
TRINITY_DN10341_c0_g1	1363	GO:0016787	K08657	PF01112	virNOG00050	E	sp|O65268|TASP1_ARATH Putative threonine aspartase OS=Arabidopsis thaliana GN=At4g00590 PE=2 SV=3	gi|747045000|ref|XP_011091903.1| PREDICTED: putative threonine aspartase [Sesamum indicum]
TRINITY_DN10342_c0_g1	3588	GO:0003676	K11593	PF02171;PF02170;PF08699;PF16486	virNOG10616	J	sp|Q9SHF3|AGO2_ARATH Protein argonaute 2 OS=Arabidopsis thaliana GN=AGO2 PE=1 SV=1	gi|528889245|gb|AGS47789.1| argonaute 2 [Salvia miltiorrhiza]
TRINITY_DN10343_c0_g1	784	-	K14570	-	virNOG05201	L	sp|Q8RXK2|SDN3_ARATH Small RNA degrading nuclease 3 OS=Arabidopsis thaliana GN=SDN3 PE=1 SV=1	gi|747101911|ref|XP_011099099.1| PREDICTED: small RNA degrading nuclease 1 [Sesamum indicum]
TRINITY_DN10343_c0_g2	1871	-	K14570	PF00929	virNOG05201	L	sp|Q8RXK2|SDN3_ARATH Small RNA degrading nuclease 3 OS=Arabidopsis thaliana GN=SDN3 PE=1 SV=1	gi|747101911|ref|XP_011099099.1| PREDICTED: small RNA degrading nuclease 1 [Sesamum indicum]
TRINITY_DN10344_c0_g1	1535	GO:0032040;GO:0005730;GO:0006364	K14769	PF03998	virNOG09672	S	sp|Q8S1Z1|UTP11_ORYSJ Probable U3 small nucleolar RNA-associated protein 11 OS=Oryza sativa subsp. japonica GN=Os01g0810000 PE=2 SV=2	gi|747058113|ref|XP_011075390.1| PREDICTED: probable U3 small nucleolar RNA-associated protein 11 [Sesamum indicum]
TRINITY_DN10345_c0_g1	2303	-	-	PF00004	virNOG09702	O	sp|P51281|YCF45_PORPU Uncharacterized protein ycf45 OS=Porphyra purpurea GN=ycf45 PE=3 SV=1	gi|747071710|ref|XP_011082739.1| PREDICTED: uncharacterized protein ycf45 isoform X1 [Sesamum indicum] &gt;gi|747071712|ref|XP_011082740.1| PREDICTED: uncharacterized protein ycf45 isoform X1 [Sesamum indicum] &gt;gi|747071714|ref|XP_011082741.1| PREDICTED: uncharacterized protein ycf45 isoform X1 [Sesamum indicum]
TRINITY_DN10346_c0_g1	702	-	-	-	-	-	-	-
TRINITY_DN10346_c0_g2	602	-	-	-	-	-	-	-
TRINITY_DN10347_c0_g1	512	-	K01535	-	virNOG04331;COG0474	P	sp|Q08436|PMA3_NICPL Plasma membrane ATPase 3 OS=Nicotiana plumbaginifolia GN=PMA3 PE=1 SV=1	gi|976912253|gb|KVH98787.1| Cation-transporting P-type ATPase [Cynara cardunculus var. scolymus]
TRINITY_DN10348_c0_g1	586	GO:0005524;GO:0016021;GO:0004672;GO:0006468	-	PF00560	virNOG12913;COG4886;virNOG10541	ST	sp|C0LGG8|Y5343_ARATH Probable LRR receptor-like serine/threonine-protein kinase At1g53430 OS=Arabidopsis thaliana GN=At1g53430 PE=1 SV=1	gi|565386221|ref|XP_006358931.1| PREDICTED: probable LRR receptor-like serine/threonine-protein kinase At1g53430 [Solanum tuberosum]
TRINITY_DN10349_c0_g1	1377	-	-	-	-	-	-	-
TRINITY_DN1034_c0_g1	3698	-	-	PF08513;PF00400	virNOG01803	R	sp|Q9FUY2|LEUNG_ARATH Transcriptional corepressor LEUNIG OS=Arabidopsis thaliana GN=LUG PE=1 SV=2	gi|747070183|ref|XP_011081899.1| PREDICTED: transcriptional corepressor LEUNIG [Sesamum indicum] &gt;gi|747070185|ref|XP_011081901.1| PREDICTED: transcriptional corepressor LEUNIG [Sesamum indicum] &gt;gi|747070187|ref|XP_011081902.1| PREDICTED: transcriptional corepressor LEUNIG [Sesamum indicum] &gt;gi|747070189|ref|XP_011081903.1| PREDICTED: transcriptional corepressor LEUNIG [Sesamum indicum]…
TRINITY_DN10350_c0_g1	1178	-	-	-	-	-	-	-
TRINITY_DN10351_c0_g1	1984	-	-	PF11360	virNOG19791	S	-	gi|747086896|ref|XP_011090968.1| PREDICTED: uncharacterized protein LOC105171522 isoform X1 [Sesamum indicum] &gt;gi|747086898|ref|XP_011090969.1| PREDICTED: uncharacterized protein LOC105171522 isoform X1 [Sesamum indicum]
TRINITY_DN10352_c0_g1	1362	GO:0006635;GO:0005777;GO:0051750;GO:0005739;GO:0004300	K12663	PF00378	virNOG04541	I	sp|Q9FHR8|DCI1_ARATH Delta(3,5)-Delta(2,4)-dienoyl-CoA isomerase, peroxisomal OS=Arabidopsis thaliana GN=DCI1 PE=2 SV=1	gi|747050360|ref|XP_011071247.1| PREDICTED: delta(3,5)-Delta(2,4)-dienoyl-CoA isomerase, mitochondrial [Sesamum indicum]
TRINITY_DN10353_c0_g1	489	-	-	-	-	-	-	-
TRINITY_DN10354_c0_g1	1004	GO:0006508;GO:0019784	K08597	PF02902	virNOG01552	O	sp|Q9LSS7|RUBP1_ARATH NEDD8-specific protease 1 OS=Arabidopsis thaliana GN=NEDP1 PE=2 SV=1	gi|747083957|ref|XP_011089365.1| PREDICTED: NEDD8-specific protease 1 [Sesamum indicum] &gt;gi|747083959|ref|XP_011089366.1| PREDICTED: NEDD8-specific protease 1 [Sesamum indicum]
TRINITY_DN10355_c0_g1	420	GO:0004791;GO:0055114;GO:0005737;GO:0019430	K00384	-	virNOG08279	O	sp|Q6ZFU6|NTRB_ORYSJ Thioredoxin reductase NTRB OS=Oryza sativa subsp. japonica GN=NTRB PE=2 SV=1	gi|661894752|emb|CDP01751.1| unnamed protein product [Coffea canephora]
TRINITY_DN10356_c0_g1	744	GO:0016787	-	PF14008	virNOG02744	G	sp|Q9SFU3|PPA15_ARATH Purple acid phosphatase 15 OS=Arabidopsis thaliana GN=PAP15 PE=1 SV=1	gi|747074261|ref|XP_011084115.1| PREDICTED: purple acid phosphatase 15 isoform X1 [Sesamum indicum]
TRINITY_DN10357_c0_g1	474	-	-	-	-	-	-	-
TRINITY_DN10358_c0_g1	3005	GO:0048513;GO:0060918;GO:0004871;GO:0007165	-	PF00651;PF03000	virNOG04727	R	sp|Q8H1D3|NPY1_ARATH BTB/POZ domain-containing protein NPY1 OS=Arabidopsis thaliana GN=NPY1 PE=2 SV=1	gi|747070307|ref|XP_011081969.1| PREDICTED: BTB/POZ domain-containing protein NPY1 [Sesamum indicum]
TRINITY_DN10359_c0_g1	700	-	-	-	-	-	-	-
TRINITY_DN10359_c1_g1	985	-	-	-	-	-	-	-
TRINITY_DN1035_c0_g1	1387	-	-	PF13837	virNOG07723	K	sp|Q9LJG8|ASIL2_ARATH Trihelix transcription factor ASIL2 OS=Arabidopsis thaliana GN=ASIL2 PE=1 SV=1	gi|747044382|ref|XP_011088744.1| PREDICTED: trihelix transcription factor ASIL2 [Sesamum indicum]
TRINITY_DN1035_c0_g2	1785	-	-	PF13837	virNOG07723	K	sp|Q9LJG8|ASIL2_ARATH Trihelix transcription factor ASIL2 OS=Arabidopsis thaliana GN=ASIL2 PE=1 SV=1	gi|747044382|ref|XP_011088744.1| PREDICTED: trihelix transcription factor ASIL2 [Sesamum indicum]
TRINITY_DN10360_c0_g1	1744	-	-	-	virNOG23785	S	-	gi|747046074|ref|XP_011097525.1| PREDICTED: uncharacterized protein LOC105176424 [Sesamum indicum]
TRINITY_DN10360_c0_g2	609	-	-	-	-	-	-	-
TRINITY_DN10360_c1_g1	319	-	-	-	-	-	-	-
TRINITY_DN10361_c0_g1	1214	GO:0005488	-	PF14223;PF00098	KOG0017;virNOG08763;NOG174385	SR	-	gi|1023997982|gb|KZV28460.1| hypothetical protein F511_03263 [Dorcoceras hygrometricum]
TRINITY_DN10361_c1_g1	1226	-	-	-	-	-	-	-
TRINITY_DN10362_c0_g1	715	-	-	-	-	-	-	-
TRINITY_DN10363_c0_g1	480	-	-	-	virNOG08281;KOG0017;virNOG14860	R	sp|P10978|POLX_TOBAC Retrovirus-related Pol polyprotein from transposon TNT 1-94 OS=Nicotiana tabacum PE=2 SV=1	gi|1012323647|gb|KYP35753.1| Retrovirus-related Pol polyprotein from transposon TNT 1-94 [Cajanus cajan]
TRINITY_DN10364_c0_g1	518	-	K07937	-	KOG0070;virNOG02199	U	sp|Q61LA8|ARF12_CAEBR ADP-ribosylation factor 1-like 2 OS=Caenorhabditis briggsae GN=arf-1.2 PE=3 SV=3	gi|1026018123|ref|XP_016539784.1| PREDICTED: LOW QUALITY PROTEIN: ADP-ribosylation factor 1 [Capsicum annuum]
TRINITY_DN10365_c0_g1	1574	-	-	-	virNOG00758	O	sp|Q7JW12|TMX2_DROME Thioredoxin-related transmembrane protein 2 homolog OS=Drosophila melanogaster GN=CG11007 PE=2 SV=1	gi|848923368|ref|XP_012858015.1| PREDICTED: thioredoxin-related transmembrane protein 2 homolog [Erythranthe guttata] &gt;gi|604300608|gb|EYU20426.1| hypothetical protein MIMGU_mgv1a012185mg [Erythranthe guttata]
TRINITY_DN10366_c0_g1	2045	-	K16297	PF00450	virNOG05106	O	sp|Q9SFB5|SCP27_ARATH Serine carboxypeptidase-like 27 OS=Arabidopsis thaliana GN=SCPL27 PE=2 SV=1	gi|747061080|ref|XP_011076996.1| PREDICTED: serine carboxypeptidase-like 27 [Sesamum indicum]
TRINITY_DN10366_c1_g1	316	-	-	PF00083	KOG0254;NOG122331;virNOG03759	GR	sp|Q8GW61|STP14_ARATH Sugar transport protein 14 OS=Arabidopsis thaliana GN=STP14 PE=2 SV=2	gi|747063449|ref|XP_011078272.1| PREDICTED: sugar transport protein 14-like [Sesamum indicum]
TRINITY_DN10367_c0_g1	1379	-	-	-	virNOG04260	S	sp|Q9LZW3|PUB16_ARATH U-box domain-containing protein 16 OS=Arabidopsis thaliana GN=PUB16 PE=2 SV=1	gi|848871739|ref|XP_012836434.1| PREDICTED: U-box domain-containing protein 11 [Erythranthe guttata] &gt;gi|604334099|gb|EYU38288.1| hypothetical protein MIMGU_mgv1a010694mg [Erythranthe guttata]
TRINITY_DN10367_c0_g2	1447	-	-	-	virNOG04260	S	sp|Q9LZW3|PUB16_ARATH U-box domain-containing protein 16 OS=Arabidopsis thaliana GN=PUB16 PE=2 SV=1	gi|747044384|ref|XP_011088754.1| PREDICTED: U-box domain-containing protein 11 [Sesamum indicum] &gt;gi|747044386|ref|XP_011088762.1| PREDICTED: U-box domain-containing protein 11 [Sesamum indicum]
TRINITY_DN10368_c0_g1	3553	-	-	PF14215	virNOG14334	K	sp|P0C7P8|LHWL1_ARATH Transcription factor EMB1444 OS=Arabidopsis thaliana GN=EMB1444 PE=2 SV=1	gi|747067182|ref|XP_011080299.1| PREDICTED: transcription factor EMB1444 [Sesamum indicum]
TRINITY_DN10369_c0_g1	968	-	-	PF04969	virNOG20024	O	sp|Q6ID70|Y3377_ARATH Uncharacterized protein At3g03773 OS=Arabidopsis thaliana GN=At3g03773 PE=1 SV=1	gi|848871251|ref|XP_012836204.1| PREDICTED: uncharacterized protein At3g03773 [Erythranthe guttata] &gt;gi|604334649|gb|EYU38733.1| hypothetical protein MIMGU_mgv1a015568mg [Erythranthe guttata]
TRINITY_DN1036_c0_g1	982	GO:0005524	K06688	PF00179	virNOG16651	O	sp|Q8L7T3|UBC20_ARATH Ubiquitin-conjugating enzyme E2 20 OS=Arabidopsis thaliana GN=UBC20 PE=2 SV=1	gi|747083872|ref|XP_011089321.1| PREDICTED: probable ubiquitin-conjugating enzyme E2 C [Sesamum indicum]
TRINITY_DN10370_c0_g1	917	-	K11789	PF08513	virNOG05484	D	sp|Q9M086|DCAF1_ARATH DDB1- and CUL4-associated factor homolog 1 OS=Arabidopsis thaliana GN=DCAF1 PE=1 SV=2	gi|747070569|ref|XP_011082112.1| PREDICTED: DDB1- and CUL4-associated factor homolog 1 [Sesamum indicum]
TRINITY_DN10371_c0_g1	840	-	K17491	-	virNOG10681	G	-	gi|747105044|ref|XP_011100785.1| PREDICTED: serine/threonine-protein phosphatase 4 regulatory subunit 3-like [Sesamum indicum]
TRINITY_DN10372_c0_g1	2138	GO:0007346;GO:0019948;GO:0005829;GO:0016925;GO:0005634	K10684	-	virNOG01811	O	sp|P0DI12|SA1B1_ARATH SUMO-activating enzyme subunit 1B-1 OS=Arabidopsis thaliana GN=SAE1B-1 PE=1 SV=1	gi|747053821|ref|XP_011073090.1| PREDICTED: SUMO-activating enzyme subunit 1B-1 [Sesamum indicum]
TRINITY_DN10372_c0_g2	1244	GO:0003743;GO:0016282;GO:0001731;GO:0005852;GO:0033290;GO:0006446	K03246	PF01645	virNOG04336	J	sp|Q38884|EIF3I_ARATH Eukaryotic translation initiation factor 3 subunit I OS=Arabidopsis thaliana GN=TIF3I1 PE=2 SV=2	gi|527208257|gb|EPS73291.1| hypothetical protein M569_01462 [Genlisea aurea]
TRINITY_DN10373_c0_g1	1440	-	-	-	virNOG00645	S	-	gi|747061076|ref|XP_011076994.1| PREDICTED: uncharacterized protein LOC105161105 [Sesamum indicum]
TRINITY_DN10373_c1_g1	451	-	-	-	virNOG00645	S	-	gi|698491009|ref|XP_009791944.1| PREDICTED: uncharacterized protein LOC104239111 [Nicotiana sylvestris] &gt;gi|698491011|ref|XP_009791945.1| PREDICTED: uncharacterized protein LOC104239111 [Nicotiana sylvestris]
TRINITY_DN10374_c0_g1	596	GO:0006511;GO:0031625	K03869	PF00888	virNOG02508	O	sp|Q9C9L0|CUL3B_ARATH Cullin-3B OS=Arabidopsis thaliana GN=CUL3B PE=1 SV=1	gi|747058313|ref|XP_011075493.1| PREDICTED: cullin-3A-like [Sesamum indicum] &gt;gi|747058315|ref|XP_011075494.1| PREDICTED: cullin-3A-like [Sesamum indicum]
TRINITY_DN10375_c0_g1	403	GO:0045332;GO:0004012;GO:0016021;GO:0005524;GO:0000287	K01530	-	virNOG02917	P	sp|Q9LI83|ALA10_ARATH Phospholipid-transporting ATPase 10 OS=Arabidopsis thaliana GN=ALA10 PE=3 SV=1	gi|747049624|ref|XP_011070862.1| PREDICTED: putative phospholipid-transporting ATPase 9 [Sesamum indicum]
TRINITY_DN10376_c0_g1	1600	-	-	-	virNOG15309	S	-	gi|848930500|ref|XP_012828464.1| PREDICTED: uncharacterized protein LOC105949691 [Erythranthe guttata]
TRINITY_DN10378_c0_g1	1861	GO:0005524	K13254	-	virNOG09173	O	-	gi|1024022367|gb|KZV38302.1| hypothetical protein F511_36243 [Dorcoceras hygrometricum]
TRINITY_DN10378_c0_g2	839	GO:0005524;GO:0004386	K13254	-	virNOG09173	O	sp|Q6AZT2|SPAST_XENLA Spastin OS=Xenopus laevis GN=spast PE=2 SV=1	gi|848886765|ref|XP_012843623.1| PREDICTED: spastin [Erythranthe guttata] &gt;gi|604321441|gb|EYU32017.1| hypothetical protein MIMGU_mgv1a005406mg [Erythranthe guttata]
TRINITY_DN10379_c0_g1	1272	GO:0046872	K11982	PF13639;PF14369	virNOG05825	O	sp|Q9SPL2|CIP8_ARATH E3 ubiquitin-protein ligase CIP8 OS=Arabidopsis thaliana GN=CIP8 PE=1 SV=1	gi|1024009544|gb|KZV33159.1| hypothetical protein F511_18175 [Dorcoceras hygrometricum]
TRINITY_DN1037_c0_g1	4246	GO:0006468;GO:0005524;GO:0004674	-	PF00069	virNOG07290	T	sp|F4J6F6|IREH1_ARATH Probable serine/threonine protein kinase IREH1 OS=Arabidopsis thaliana GN=IREH1 PE=1 SV=1	gi|747043314|ref|XP_011083200.1| PREDICTED: probable serine/threonine protein kinase IREH1 [Sesamum indicum]
TRINITY_DN10380_c0_g1	479	-	-	-	-	-	-	-
TRINITY_DN10381_c0_g1	2016	-	K04424	PF14381;PF00069	virNOG01707	T	sp|Q9FPR3|EDR1_ARATH Serine/threonine-protein kinase EDR1 OS=Arabidopsis thaliana GN=EDR1 PE=1 SV=1	gi|848923078|ref|XP_012857927.1| PREDICTED: serine/threonine-protein kinase EDR1 [Erythranthe guttata]
TRINITY_DN10382_c0_g1	1867	-	-	-	virNOG08628;NOG122771	OR	sp|O82239|RFI2_ARATH E3 ubiquitin-protein ligase RFI2 OS=Arabidopsis thaliana GN=RFI2 PE=1 SV=2	gi|747088946|ref|XP_011092089.1| PREDICTED: uncharacterized protein LOC105172390 isoform X1 [Sesamum indicum]
TRINITY_DN10382_c0_g2	1075	GO:0005975;GO:0004553	K05349	-	virNOG33387;virNOG00808	SG	sp|Q9LTW5|AGC15_ARATH Serine/threonine-protein kinase AGC1-5 OS=Arabidopsis thaliana GN=AGC1-5 PE=1 SV=1	gi|460391525|ref|XP_004241371.1| PREDICTED: lysosomal beta glucosidase-like [Solanum lycopersicum]
TRINITY_DN10383_c0_g1	1979	-	-	-	-	-	-	-
TRINITY_DN10383_c0_g2	374	-	-	-	-	-	-	-
TRINITY_DN10384_c0_g1	1866	-	-	-	virNOG05678	S	-	gi|848915067|ref|XP_012855348.1| PREDICTED: uncharacterized protein LOC105974748 [Erythranthe guttata] &gt;gi|604302922|gb|EYU22447.1| hypothetical protein MIMGU_mgv1a006912mg [Erythranthe guttata]
TRINITY_DN10386_c0_g1	3495	GO:0006355;GO:0008270	-	PF10551;PF03101;PF04434	virNOG12930	S	sp|Q6NQJ7|FRS4_ARATH Protein FAR1-RELATED SEQUENCE 4 OS=Arabidopsis thaliana GN=FRS4 PE=2 SV=2	gi|747052786|ref|XP_011072522.1| PREDICTED: protein FAR1-RELATED SEQUENCE 4 [Sesamum indicum] &gt;gi|747052788|ref|XP_011072523.1| PREDICTED: protein FAR1-RELATED SEQUENCE 4 [Sesamum indicum]
TRINITY_DN10387_c0_g1	3309	-	K18059	PF00916	virNOG03365	P	sp|Q8GYH8|SUT42_ARATH Probable sulfate transporter 4.2 OS=Arabidopsis thaliana GN=SULTR4;2 PE=2 SV=2	gi|747087852|ref|XP_011091483.1| PREDICTED: sulfate transporter 4.1, chloroplastic [Sesamum indicum]
TRINITY_DN10388_c0_g1	1297	-	-	PF03959	virNOG00740	E	sp|Q94AC1|STR6_ARATH Rhodanese-like domain-containing protein 6 OS=Arabidopsis thaliana GN=STR6 PE=2 SV=1	gi|604303296|gb|EYU22769.1| hypothetical protein MIMGU_mgv1a011590mg [Erythranthe guttata]
TRINITY_DN10388_c1_g1	578	-	-	-	-	-	-	-
TRINITY_DN10389_c0_g1	431	-	-	-	-	-	-	-
TRINITY_DN1038_c0_g1	2713	-	-	PF07946	virNOG04399	S	sp|Q94CC0|Y5994_ARATH Uncharacterized protein At5g49945 OS=Arabidopsis thaliana GN=At5g49945 PE=2 SV=1	gi|747089372|ref|XP_011092319.1| PREDICTED: uncharacterized protein At5g49945-like [Sesamum indicum]
TRINITY_DN1038_c2_g1	868	-	-	-	-	-	-	-
TRINITY_DN10390_c0_g1	1446	GO:0016021	-	PF07343	virNOG13280	S	-	gi|747046671|ref|XP_011100745.1| PREDICTED: uncharacterized protein LOC105178874 isoform X1 [Sesamum indicum]
TRINITY_DN10390_c1_g1	1383	GO:0000413;GO:0006457;GO:0003755	K01802	PF00160	virNOG03949	O	sp|Q39613|CYPH_CATRO Peptidyl-prolyl cis-trans isomerase OS=Catharanthus roseus GN=PCKR1 PE=1 SV=1	gi|848873187|ref|XP_012837152.1| PREDICTED: peptidyl-prolyl cis-trans isomerase 1 [Erythranthe guttata] &gt;gi|604333566|gb|EYU37917.1| hypothetical protein MIMGU_mgv1a014959mg [Erythranthe guttata]
TRINITY_DN10390_c1_g2	1491	-	-	-	KOG4658;virNOG00931	T	sp|Q9FJK8|RP8L4_ARATH Probable disease resistance RPP8-like protein 4 OS=Arabidopsis thaliana GN=RPP8L4 PE=2 SV=1	gi|604321080|gb|EYU31741.1| hypothetical protein MIMGU_mgv1a024025mg, partial [Erythranthe guttata]
TRINITY_DN10390_c2_g1	1349	GO:0016787;GO:0008152	K02083	-	virNOG11442	F	sp|C0M0V4|AAH1_SOYBN Allantoate deiminase 1 OS=Glycine max GN=AAH1 PE=1 SV=1	gi|747097726|ref|XP_011096836.1| PREDICTED: allantoate deiminase [Sesamum indicum]
TRINITY_DN10391_c0_g1	2604	GO:0055114;GO:0008270;GO:0016491	-	PF00107;PF08240	virNOG11152	Q	sp|A4YGN0|SUCD_METS5 Succinate-semialdehyde dehydrogenase (acetylating) OS=Metallosphaera sedula (strain ATCC 51363 / DSM 5348 / JCM 9185 / NBRC 15509 / TH2) GN=Msed_1424 PE=1 SV=1	gi|747102953|ref|XP_011099660.1| PREDICTED: alcohol dehydrogenase 1B [Sesamum indicum]
TRINITY_DN10392_c0_g1	464	-	-	-	-	-	-	-
TRINITY_DN10393_c0_g1	1809	-	-	-	virNOG00046;virNOG34608	K	sp|Q93W88|BH137_ARATH Transcription factor bHLH137 OS=Arabidopsis thaliana GN=BHLH137 PE=1 SV=1	gi|844572989|gb|AKN09654.1| basic helix-loop-helix transcription factor [Salvia miltiorrhiza]
TRINITY_DN10393_c1_g1	582	-	-	-	virNOG00046;virNOG34608	K	sp|Q93W88|BH137_ARATH Transcription factor bHLH137 OS=Arabidopsis thaliana GN=BHLH137 PE=1 SV=1	gi|743899323|ref|XP_011042945.1| PREDICTED: LOW QUALITY PROTEIN: transcription factor bHLH137-like [Populus euphratica]
TRINITY_DN10394_c0_g1	4050	-	K11643	-	virNOG08054	R	sp|Q9M658|MOM1_ARATH Helicase protein MOM1 OS=Arabidopsis thaliana GN=MOM1 PE=1 SV=1	gi|747085289|ref|XP_011090097.1| PREDICTED: helicase protein MOM1 [Sesamum indicum]
TRINITY_DN10394_c0_g2	702	-	-	-	-	-	-	-
TRINITY_DN10395_c0_g1	2372	GO:0044599	K19025	-	virNOG35368;virNOG09080	S	-	gi|747094979|ref|XP_011095350.1| PREDICTED: AP-5 complex subunit zeta-1 [Sesamum indicum]
TRINITY_DN10396_c0_g1	318	GO:0016020	-	-	-	-	-	gi|604303312|gb|EYU22785.1| hypothetical protein MIMGU_mgv1a004125mg [Erythranthe guttata]
TRINITY_DN10396_c0_g2	1645	GO:0016020;GO:0006810	K14638	PF00854	virNOG06012;COG3104	E	sp|Q0WP01|PTR9_ARATH Protein NRT1/ PTR FAMILY 5.10 OS=Arabidopsis thaliana GN=NPF5.10 PE=2 SV=1	gi|747045810|ref|XP_011096129.1| PREDICTED: protein NRT1/ PTR FAMILY 5.10-like [Sesamum indicum]
TRINITY_DN10396_c1_g1	1971	GO:0005215;GO:0006857;GO:0016021	K14638	PF00854	virNOG06012;COG3104	E	sp|Q0WP01|PTR9_ARATH Protein NRT1/ PTR FAMILY 5.10 OS=Arabidopsis thaliana GN=NPF5.10 PE=2 SV=1	gi|747045810|ref|XP_011096129.1| PREDICTED: protein NRT1/ PTR FAMILY 5.10-like [Sesamum indicum]
TRINITY_DN10396_c1_g2	555	GO:0005215;GO:0006857;GO:0016021	K14638	PF00854	virNOG06012	E	sp|Q0WP01|PTR9_ARATH Protein NRT1/ PTR FAMILY 5.10 OS=Arabidopsis thaliana GN=NPF5.10 PE=2 SV=1	gi|747045810|ref|XP_011096129.1| PREDICTED: protein NRT1/ PTR FAMILY 5.10-like [Sesamum indicum]
TRINITY_DN10397_c0_g1	882	-	-	-	virNOG23259	R	sp|Q84W80|FBL42_ARATH F-box/LRR-repeat protein At3g03360 OS=Arabidopsis thaliana GN=At3g03360 PE=2 SV=2	gi|747060551|ref|XP_011076710.1| PREDICTED: F-box/FBD/LRR-repeat protein At5g53840-like isoform X1 [Sesamum indicum] &gt;gi|747060553|ref|XP_011076711.1| PREDICTED: F-box/FBD/LRR-repeat protein At5g53840-like isoform X1 [Sesamum indicum]
TRINITY_DN10398_c0_g1	2984	-	-	PF00931	virNOG00931	T	sp|Q9XIF0|DRL13_ARATH Putative disease resistance protein At1g59780 OS=Arabidopsis thaliana GN=At1g59780 PE=3 SV=1	gi|747088248|ref|XP_011091703.1| PREDICTED: disease resistance protein RPP8-like [Sesamum indicum]
TRINITY_DN10398_c1_g1	681	-	-	-	virNOG00931;virNOG06338	T	sp|P0C8S1|RP8L2_ARATH Probable disease resistance RPP8-like protein 2 OS=Arabidopsis thaliana GN=RPP8L2 PE=3 SV=1	gi|1028960608|ref|XP_016723768.1| PREDICTED: probable disease resistance protein RF45 isoform X1 [Gossypium hirsutum] &gt;gi|1028960610|ref|XP_016723769.1| PREDICTED: probable disease resistance protein RF45 isoform X1 [Gossypium hirsutum] &gt;gi|1028960612|ref|XP_016723771.1| PREDICTED: probable disease resistance protein RF45 isoform X1 [Gossypium hirsutum]
TRINITY_DN10399_c0_g1	589	-	K00815	-	virNOG07929	E	-	gi|27525396|emb|CAD30341.1| tyrosine aminotransferase [Solenostemon scutellarioides]
TRINITY_DN10399_c0_g2	4636	-	-	PF12854;PF01535;PF13041	virNOG01645;virNOG03822	RS	sp|Q9LXF4|PP384_ARATH Pentatricopeptide repeat-containing protein At5g15280, mitochondrial OS=Arabidopsis thaliana GN=At5g15280 PE=1 SV=1	gi|747077471|ref|XP_011085856.1| PREDICTED: pentatricopeptide repeat-containing protein At5g15280 [Sesamum indicum]
TRINITY_DN10399_c1_g1	317	-	-	-	-	-	-	-
TRINITY_DN1039_c0_g1	5093	-	-	PF13831;PF13832	virNOG03141	R	sp|Q803A0|JADE1_DANRE Protein Jade-1 OS=Danio rerio GN=jade1 PE=2 SV=1	gi|747046078|ref|XP_011097546.1| PREDICTED: LOW QUALITY PROTEIN: uncharacterized protein LOC105176443 [Sesamum indicum]
TRINITY_DN103_c0_g1	1794	-	-	-	virNOG00119	O	sp|Q8LDL0|HHL1_ARATH Protein HHL1, chloroplastic OS=Arabidopsis thaliana GN=HHL1 PE=1 SV=1	gi|747079069|ref|XP_011086719.1| PREDICTED: uncharacterized protein LOC105168359 [Sesamum indicum]
TRINITY_DN10400_c0_g1	490	-	-	-	KOG0017;virNOG08281	R	-	gi|1012339123|gb|KYP50361.1| Retrovirus-related Pol polyprotein from transposon TNT 1-94 [Cajanus cajan]
TRINITY_DN10401_c0_g1	724	GO:0003735;GO:0005840;GO:0006412	K02918	PF00831	virNOG19310	J	sp|O80626|RL352_ARATH 60S ribosomal protein L35-2 OS=Arabidopsis thaliana GN=RPL35B PE=2 SV=1	gi|747084827|ref|XP_011089839.1| PREDICTED: 60S ribosomal protein L35-like [Sesamum indicum]
TRINITY_DN10401_c1_g1	1053	GO:0003735;GO:0006412;GO:0005840	K02918	-	virNOG19310	J	sp|Q9M5L0|RL35_EUPES 60S ribosomal protein L35 OS=Euphorbia esula GN=RPL35 PE=2 SV=1	gi|763803168|gb|KJB70106.1| hypothetical protein B456_011G245300 [Gossypium raimondii]
TRINITY_DN10401_c1_g2	714	GO:0003735;GO:0006412;GO:0005840	K02918	PF00831	virNOG19310	J	sp|Q9M5L0|RL35_EUPES 60S ribosomal protein L35 OS=Euphorbia esula GN=RPL35 PE=2 SV=1	gi|747084827|ref|XP_011089839.1| PREDICTED: 60S ribosomal protein L35-like [Sesamum indicum]
TRINITY_DN10401_c1_g3	535	-	-	-	-	-	-	-
TRINITY_DN10402_c0_g1	1835	GO:0001054;GO:0005736;GO:0008270;GO:0003677;GO:0009506;GO:0006360	K02999	PF04997	virNOG03418	K	sp|Q9SVY0|NRPA1_ARATH DNA-directed RNA polymerase I subunit 1 OS=Arabidopsis thaliana GN=NRPA1 PE=3 SV=1	gi|747057772|ref|XP_011075204.1| PREDICTED: DNA-directed RNA polymerase I subunit rpa1 [Sesamum indicum]
TRINITY_DN10403_c0_g1	1956	-	-	-	virNOG24752;virNOG14199;virNOG22406	SR	-	gi|702301134|ref|XP_010048970.1| PREDICTED: uncharacterized protein LOC104437671 isoform X3 [Eucalyptus grandis]
TRINITY_DN10404_c0_g1	1845	-	K17550	-	virNOG10757	T	-	gi|1035921787|gb|OAY51376.1| hypothetical protein MANES_04G001100, partial [Manihot esculenta]
TRINITY_DN10405_c0_g1	1475	GO:0008270	K19044	PF12796	virNOG06931	O	sp|Q4FE45|XB33_ARATH E3 ubiquitin-protein ligase XBAT33 OS=Arabidopsis thaliana GN=XBAT33 PE=2 SV=1	gi|747059629|ref|XP_011076205.1| PREDICTED: E3 ubiquitin-protein ligase XBAT33 [Sesamum indicum] &gt;gi|747059631|ref|XP_011076206.1| PREDICTED: E3 ubiquitin-protein ligase XBAT33 [Sesamum indicum]
TRINITY_DN10406_c0_g1	2175	-	K07195	PF03081	virNOG02224	U	sp|Q9LZD3|E70A1_ARATH Exocyst complex component EXO70A1 OS=Arabidopsis thaliana GN=EXO70A1 PE=1 SV=1	gi|747053027|ref|XP_011072656.1| PREDICTED: exocyst complex component EXO70B1-like [Sesamum indicum]
TRINITY_DN10407_c0_g1	1388	GO:0016021	-	PF01940	virNOG06551	S	sp|Q9SYM0|VTE6_ARATH Protein VTE6, chloroplastic OS=Arabidopsis thaliana GN=VTE6 PE=1 SV=1	gi|848871915|ref|XP_012836520.1| PREDICTED: uncharacterized protein LOC105957135 [Erythranthe guttata] &gt;gi|604334043|gb|EYU38241.1| hypothetical protein MIMGU_mgv1a009642mg [Erythranthe guttata]
TRINITY_DN10408_c0_g1	1629	-	-	PF00498	virNOG24092;virNOG23551;virNOG40421	R	sp|O23305|Y4449_ARATH FHA domain-containing protein At4g14490 OS=Arabidopsis thaliana GN=At4g14490 PE=1 SV=1	gi|747054582|ref|XP_011073504.1| PREDICTED: FHA domain-containing protein At4g14490 [Sesamum indicum]
TRINITY_DN10409_c0_g1	2931	GO:1901363;GO:0097159	K11294	PF00076	virNOG08390	A	sp|Q9FGS0|CP31B_ARATH RNA-binding protein CP31B, chloroplastic OS=Arabidopsis thaliana GN=CP31B PE=1 SV=1	gi|747107058|ref|XP_011101833.1| PREDICTED: 28 kDa ribonucleoprotein, chloroplastic-like [Sesamum indicum]
TRINITY_DN1040_c0_g1	779	-	-	PF04398	virNOG17283	R	-	gi|747083496|ref|XP_011089116.1| PREDICTED: uncharacterized protein LOC105170170 isoform X1 [Sesamum indicum]
TRINITY_DN10410_c0_g1	620	GO:0097159;GO:1901363	K12823	-	-	-	-	gi|747104896|ref|XP_011100703.1| PREDICTED: DEAD-box ATP-dependent RNA helicase 40 [Sesamum indicum] &gt;gi|747104898|ref|XP_011100704.1| PREDICTED: DEAD-box ATP-dependent RNA helicase 40 [Sesamum indicum] &gt;gi|747104900|ref|XP_011100705.1| PREDICTED: DEAD-box ATP-dependent RNA helicase 40 [Sesamum indicum] &gt;gi|747104902|ref|XP_011100706.1| PREDICTED: DEAD-box ATP-dependent RNA helicase 40 […
TRINITY_DN10411_c0_g1	961	-	-	PF13966	NOG142245;virNOG21464;virNOG32743;NOG123811;virNOG09124	RS	-	gi|685313184|ref|XP_009147172.1| PREDICTED: uncharacterized protein LOC103870758 [Brassica rapa]
TRINITY_DN10411_c1_g1	1212	-	-	PF13966	KOG1075;virNOG05750	RA	-	gi|1012336425|gb|KYP47726.1| Transposon TX1 uncharacterized [Cajanus cajan]
TRINITY_DN10412_c0_g1	1846	GO:0006886;GO:0030131;GO:0016192	K12398	PF00928	virNOG01314	U	sp|F4I562|AP3M_ARATH AP-3 complex subunit mu OS=Arabidopsis thaliana GN=AP3M PE=1 SV=1	gi|747080514|ref|XP_011087509.1| PREDICTED: AP-3 complex subunit mu [Sesamum indicum]
TRINITY_DN10413_c0_g1	488	GO:0072546	-	-	virNOG03296	S	-	gi|747093319|ref|XP_011094459.1| PREDICTED: ER membrane protein complex subunit 1 [Sesamum indicum]
TRINITY_DN10414_c0_g1	1103	-	-	-	virNOG12139	R	sp|Q9FHS6|FK119_ARATH F-box/kelch-repeat protein At5g43190 OS=Arabidopsis thaliana GN=At5g43190 PE=2 SV=1	gi|747047648|ref|XP_011069802.1| PREDICTED: F-box/kelch-repeat protein At5g43190 [Sesamum indicum]
TRINITY_DN10415_c0_g1	441	GO:0033180;GO:0046961;GO:0046034;GO:0005524;GO:0015991	K02145	-	virNOG05352	C	sp|P09469|VATA_DAUCA V-type proton ATPase catalytic subunit A OS=Daucus carota PE=2 SV=1	gi|565382232|ref|XP_006357450.1| PREDICTED: V-type proton ATPase catalytic subunit A-like [Solanum tuberosum]
TRINITY_DN10416_c0_g2	452	-	-	-	-	-	-	-
TRINITY_DN10419_c0_g1	853	-	-	-	-	-	-	-
TRINITY_DN10419_c3_g1	324	-	-	-	-	-	-	-
TRINITY_DN1041_c0_g1	2746	GO:0016021	-	PF04791	virNOG05134	R	sp|Q54Q92|LMD2A_DICDI LMBR1 domain-containing protein 2 homolog A OS=Dictyostelium discoideum GN=DDB_G0284019 PE=3 SV=1	gi|747098993|ref|XP_011097533.1| PREDICTED: LMBR1 domain-containing protein 2 homolog A [Sesamum indicum]
TRINITY_DN1041_c1_g1	380	GO:0016020	-	-	virNOG05134	R	-	gi|604329242|gb|EYU34579.1| hypothetical protein MIMGU_mgv1a023112mg [Erythranthe guttata]
TRINITY_DN10420_c0_g1	2692	-	K11430	-	virNOG08656	K	sp|P93831|CLF_ARATH Histone-lysine N-methyltransferase CLF OS=Arabidopsis thaliana GN=CLF PE=1 SV=2	gi|747101946|ref|XP_011099117.1| PREDICTED: histone-lysine N-methyltransferase CLF isoform X2 [Sesamum indicum]
TRINITY_DN10420_c0_g2	617	-	-	-	-	-	-	-
TRINITY_DN10420_c1_g1	548	-	-	-	-	-	-	-
TRINITY_DN10421_c0_g1	951	-	-	-	-	-	-	-
TRINITY_DN10421_c0_g2	458	-	-	-	-	-	-	-
TRINITY_DN10421_c1_g1	3867	-	-	-	virNOG00819;virNOG19602;virNOG31300;virNOG33673	R	sp|P10978|POLX_TOBAC Retrovirus-related Pol polyprotein from transposon TNT 1-94 OS=Nicotiana tabacum PE=2 SV=1	gi|147805915|emb|CAN76546.1| hypothetical protein VITISV_010420 [Vitis vinifera]
TRINITY_DN10421_c1_g2	3012	-	-	PF14244;PF14223;PF13976	virNOG34595;virNOG19602;virNOG00819;NOG215611	R	sp|P10978|POLX_TOBAC Retrovirus-related Pol polyprotein from transposon TNT 1-94 OS=Nicotiana tabacum PE=2 SV=1	gi|720013434|ref|XP_010260173.1| PREDICTED: uncharacterized protein LOC104599359 [Nelumbo nucifera]
TRINITY_DN10422_c0_g1	1319	-	-	-	-	-	-	-
TRINITY_DN10422_c0_g2	814	GO:0051536;GO:0009055	-	-	virNOG18547	C	sp|Q05B51|FDX2_BOVIN Ferredoxin-2, mitochondrial OS=Bos taurus GN=FDX2 PE=2 SV=1	gi|747084407|ref|XP_011089612.1| PREDICTED: adrenodoxin-like protein, mitochondrial [Sesamum indicum]
TRINITY_DN10422_c0_g3	739	GO:0051536;GO:0009055	-	-	virNOG18547	C	-	gi|1024058455|gb|KZV55107.1| hypothetical protein F511_07493 [Dorcoceras hygrometricum]
TRINITY_DN10422_c0_g4	1289	GO:0009055;GO:0051536	-	-	virNOG18547	C	sp|Q9CPW2|FDX2_MOUSE Ferredoxin-2, mitochondrial OS=Mus musculus GN=Fdx2 PE=1 SV=1	gi|848865783|ref|XP_012833580.1| PREDICTED: uncharacterized protein LOC105954455 [Erythranthe guttata] &gt;gi|604341314|gb|EYU40666.1| hypothetical protein MIMGU_mgv1a015270mg [Erythranthe guttata]
TRINITY_DN10422_c0_g5	2125	-	K14638	PF00854	virNOG05618	P	sp|Q9LQL2|PTR14_ARATH Protein NRT1/ PTR FAMILY 7.3 OS=Arabidopsis thaliana GN=NPF7.3 PE=1 SV=2	gi|747048436|ref|XP_011070229.1| PREDICTED: protein NRT1/ PTR FAMILY 7.3 [Sesamum indicum]
TRINITY_DN10423_c0_g1	849	GO:0001104;GO:0016592;GO:0006357	-	PF09497	virNOG00879	K	sp|H3K2Y6|MED12_ARATH Mediator of RNA polymerase II transcription subunit 12 OS=Arabidopsis thaliana GN=MED12 PE=1 SV=1	gi|747045102|ref|XP_011092371.1| PREDICTED: mediator of RNA polymerase II transcription subunit 12 isoform X1 [Sesamum indicum] &gt;gi|747045104|ref|XP_011092379.1| PREDICTED: mediator of RNA polymerase II transcription subunit 12 isoform X1 [Sesamum indicum] &gt;gi|747045106|ref|XP_011092387.1| PREDICTED: mediator of RNA polymerase II transcription subunit 12 isoform X1 [Sesamum indicum]
TRINITY_DN10423_c0_g2	404	-	-	-	-	-	-	-
TRINITY_DN10424_c0_g1	552	-	-	-	-	-	-	-
TRINITY_DN10424_c0_g3	301	-	-	-	-	-	-	-
TRINITY_DN10424_c0_g4	631	GO:0035556;GO:0005524;GO:0004143;GO:0016021;GO:0016310;GO:0007205;GO:0005622	K00901	-	virNOG11718	I	sp|Q9FFN7|DGK2_ARATH Diacylglycerol kinase 2 OS=Arabidopsis thaliana GN=DGK2 PE=1 SV=1	gi|604330782|gb|EYU35719.1| hypothetical protein MIMGU_mgv1a002103mg [Erythranthe guttata]
TRINITY_DN10425_c0_g1	705	GO:0046872;GO:0005524;GO:0009408;GO:0031072;GO:0051082;GO:0006457	K09503	-	virNOG00916	O	sp|P42824|DNJH2_ALLPO DnaJ protein homolog 2 OS=Allium porrum GN=LDJ2 PE=2 SV=1	gi|747074511|ref|XP_011084248.1| PREDICTED: dnaJ protein homolog [Sesamum indicum] &gt;gi|747074513|ref|XP_011084249.1| PREDICTED: dnaJ protein homolog [Sesamum indicum]
TRINITY_DN10426_c0_g1	895	-	-	-	virNOG25009;virNOG19628	R	sp|Q8GX77|FB316_ARATH F-box protein At1g61340 OS=Arabidopsis thaliana GN=At1g61340 PE=2 SV=1	gi|747096551|ref|XP_011096202.1| PREDICTED: F-box protein At1g61340-like [Sesamum indicum]
TRINITY_DN10426_c0_g2	1234	-	-	-	virNOG25009;virNOG19628	R	sp|Q8GX77|FB316_ARATH F-box protein At1g61340 OS=Arabidopsis thaliana GN=At1g61340 PE=2 SV=1	gi|747096551|ref|XP_011096202.1| PREDICTED: F-box protein At1g61340-like [Sesamum indicum]
TRINITY_DN10427_c0_g1	435	GO:0003676;GO:0006508;GO:0008270;GO:0006278;GO:0015074;GO:0004190;GO:0004519;GO:0090305;GO:0003964	K05658	PF07727	KOG0017;virNOG08281	R	sp|P10978|POLX_TOBAC Retrovirus-related Pol polyprotein from transposon TNT 1-94 OS=Nicotiana tabacum PE=2 SV=1	gi|1012355299|gb|KYP66486.1| Retrovirus-related Pol polyprotein from transposon TNT 1-94 [Cajanus cajan]
TRINITY_DN10428_c0_g1	884	GO:0044444;GO:0097525;GO:0043234;GO:0005681;GO:0016021;GO:0000398;GO:0022618	K11087	-	COG1958;virNOG21142	AK	sp|Q9SSF1|SMD1A_ARATH Small nuclear ribonucleoprotein SmD1a OS=Arabidopsis thaliana GN=SMD1A PE=3 SV=1	gi|937904414|dbj|BAS79468.1| Os02g0586500 [Oryza sativa Japonica Group]
TRINITY_DN10429_c0_g1	486	-	-	-	-	-	-	-
TRINITY_DN1042_c0_g1	2944	GO:1903959;GO:0016021;GO:0006821;GO:0005247	K05016	PF00571;PF00654	virNOG01722	P	sp|Q96282|CLCC_ARATH Chloride channel protein CLC-c OS=Arabidopsis thaliana GN=CLC-C PE=1 SV=1	gi|747080742|ref|XP_011087632.1| PREDICTED: chloride channel protein CLC-c [Sesamum indicum]
TRINITY_DN1042_c0_g2	746	GO:1903959;GO:0016021;GO:0005247;GO:0006821	K05016	PF00571	virNOG01722	P	sp|Q96282|CLCC_ARATH Chloride channel protein CLC-c OS=Arabidopsis thaliana GN=CLC-C PE=1 SV=1	gi|747080742|ref|XP_011087632.1| PREDICTED: chloride channel protein CLC-c [Sesamum indicum]
TRINITY_DN10430_c0_g1	527	-	-	-	-	-	-	-
TRINITY_DN10430_c0_g2	383	-	-	-	-	-	-	-
TRINITY_DN10431_c0_g1	364	GO:0046983;GO:0032259;GO:0009809;GO:0047763	K13066	-	virNOG09300	R	sp|Q9XGW0|COMT1_OCIBA Caffeic acid 3-O-methyltransferase 1 OS=Ocimum basilicum GN=COMT1 PE=2 SV=1	gi|29839421|sp|Q9XGW0.1|COMT1_OCIBA RecName: Full=Caffeic acid 3-O-methyltransferase 1; Short=CAOMT-1; Short=COMT-1; AltName: Full=S-adenosysl-L-methionine:caffeic acid 3-O-methyltransferase 1 &gt;gi|5031492|gb|AAD38189.1|AF154917_1 caffeic acid O-methyltransferase [Ocimum basilicum]
TRINITY_DN10432_c0_g1	1307	GO:0000166;GO:0006810;GO:0005622;GO:0003676	-	PF00076	virNOG08707;KOG0116	T	sp|O94260|G3BP_SCHPO Putative G3BP-like protein OS=Schizosaccharomyces pombe (strain 972 / ATCC 24843) GN=nxt3 PE=1 SV=1	gi|747083399|ref|XP_011089065.1| PREDICTED: putative G3BP-like protein [Sesamum indicum]
TRINITY_DN10432_c0_g2	566	-	-	-	KOG0116;virNOG08707	T	-	gi|747083399|ref|XP_011089065.1| PREDICTED: putative G3BP-like protein [Sesamum indicum]
TRINITY_DN10433_c0_g1	407	GO:0005743;GO:0016021;GO:0055114;GO:0070469;GO:0008137	-	-	virNOG13391	C	sp|P15688|NU2M_BETVU NADH-ubiquinone oxidoreductase chain 2 OS=Beta vulgaris GN=ND2 PE=3 SV=2	gi|147841236|emb|CAN64512.1| hypothetical protein VITISV_004351 [Vitis vinifera]
TRINITY_DN10433_c0_g2	1827	-	-	-	virNOG26663	S	-	gi|848872269|ref|XP_012836698.1| PREDICTED: uncharacterized protein LOC105957314 [Erythranthe guttata] &gt;gi|604333724|gb|EYU38060.1| hypothetical protein MIMGU_mgv1a015933mg [Erythranthe guttata]
TRINITY_DN10434_c0_g1	591	-	-	PF12023	virNOG26412;virNOG22989	S	-	gi|661883516|emb|CDP12860.1| unnamed protein product [Coffea canephora]
TRINITY_DN10434_c0_g2	598	-	-	PF12023	virNOG22989;virNOG26412	S	-	gi|661883516|emb|CDP12860.1| unnamed protein product [Coffea canephora]
TRINITY_DN10435_c0_g1	1121	GO:0005634	K14505	PF02984;PF00134	virNOG16228	D	sp|Q9SN11|CCD33_ARATH Cyclin-D3-3 OS=Arabidopsis thaliana GN=CYCD3-3 PE=2 SV=1	gi|70568824|dbj|BAE06272.1| cyclin D [Scutellaria baicalensis]
TRINITY_DN10436_c0_g1	702	GO:0003676;GO:0000166	-	PF00076	virNOG15549	A	sp|Q9LEB3|RBP47_NICPL Polyadenylate-binding protein RBP47 OS=Nicotiana plumbaginifolia GN=RBP47 PE=1 SV=1	gi|747090103|ref|XP_011092726.1| PREDICTED: polyadenylate-binding protein RBP47-like isoform X1 [Sesamum indicum]
TRINITY_DN10437_c0_g1	2744	GO:0008270;GO:0090305;GO:0003906;GO:0006281	K10772	PF03372	virNOG03383	L	sp|F4JNY0|APE2_ARATH DNA-(apurinic or apyrimidinic site) lyase 2 OS=Arabidopsis thaliana GN=APE2 PE=1 SV=1	gi|747103335|ref|XP_011099855.1| PREDICTED: DNA-(apurinic or apyrimidinic site) lyase 2 isoform X1 [Sesamum indicum] &gt;gi|747103337|ref|XP_011099856.1| PREDICTED: DNA-(apurinic or apyrimidinic site) lyase 2 isoform X1 [Sesamum indicum] &gt;gi|747103339|ref|XP_011099857.1| PREDICTED: DNA-(apurinic or apyrimidinic site) lyase 2 isoform X1 [Sesamum indicum] &gt;gi|747103341|ref|XP_011099858.1| PRE…
TRINITY_DN10437_c0_g2	1204	-	-	-	-	-	-	-
TRINITY_DN10437_c1_g1	370	-	-	-	-	-	-	-
TRINITY_DN10439_c0_g1	2779	-	-	PF10153	virNOG05328	S	-	gi|747054542|ref|XP_011073482.1| PREDICTED: rRNA-processing protein EFG1-like isoform X1 [Sesamum indicum]
TRINITY_DN1043_c0_g1	1606	GO:0016021	-	-	virNOG10843	S	-	gi|848869367|ref|XP_012835310.1| PREDICTED: uncharacterized protein LOC105956034 [Erythranthe guttata] &gt;gi|604335342|gb|EYU39284.1| hypothetical protein MIMGU_mgv1a010451mg [Erythranthe guttata]
TRINITY_DN1043_c1_g1	327	-	-	-	-	-	-	-
TRINITY_DN10440_c0_g1	1437	GO:0006351	-	PF03514	virNOG00060	K	sp|Q9M0M5|SCL13_ARATH Scarecrow-like protein 13 OS=Arabidopsis thaliana GN=SCL13 PE=2 SV=2	gi|747096077|ref|XP_011095941.1| PREDICTED: scarecrow-like protein 13 [Sesamum indicum]
TRINITY_DN10440_c1_g1	1186	-	-	-	virNOG17811	S	sp|A8MR89|AEL1_ARATH Protein AE7-like 1 OS=Arabidopsis thaliana GN=AEL1 PE=3 SV=1	gi|747102859|ref|XP_011099608.1| PREDICTED: MIP18 family protein At1g68310 [Sesamum indicum]
TRINITY_DN10441_c0_g1	3147	-	-	-	virNOG01840	R	-	gi|747051836|ref|XP_011072013.1| PREDICTED: UDP-N-acetylglucosamine--peptide N-acetylglucosaminyltransferase 110 kDa subunit [Sesamum indicum]
TRINITY_DN10441_c1_g1	1773	GO:0016021	K03453	PF01758	virNOG04614	P	sp|Q8RXE8|BASS3_ARATH Probable sodium/metabolite cotransporter BASS3, chloroplastic OS=Arabidopsis thaliana GN=BASS3 PE=2 SV=1	gi|747084421|ref|XP_011089619.1| PREDICTED: probable sodium/metabolite cotransporter BASS3, chloroplastic [Sesamum indicum]
TRINITY_DN10442_c0_g1	2555	-	-	-	virNOG07595	S	-	gi|747077662|ref|XP_011085963.1| PREDICTED: uncharacterized protein LOC105167832 [Sesamum indicum]
TRINITY_DN10443_c0_g1	658	GO:0004722;GO:0006470	-	-	virNOG00790	T	sp|Q9FX08|P2C12_ARATH Probable protein phosphatase 2C 12 OS=Arabidopsis thaliana GN=At1g47380 PE=2 SV=1	gi|604331441|gb|EYU36299.1| hypothetical protein MIMGU_mgv1a006731mg [Erythranthe guttata]
TRINITY_DN10444_c0_g1	1134	-	-	PF07714;PF00560;PF13855	virNOG13615	T	sp|C0LGK4|Y2165_ARATH Probable LRR receptor-like serine/threonine-protein kinase At2g16250 OS=Arabidopsis thaliana GN=At2g16250 PE=2 SV=1	gi|747073434|ref|XP_011083677.1| PREDICTED: probable LRR receptor-like serine/threonine-protein kinase At2g16250 [Sesamum indicum] &gt;gi|747073436|ref|XP_011083678.1| PREDICTED: probable LRR receptor-like serine/threonine-protein kinase At2g16250 [Sesamum indicum]
TRINITY_DN10444_c0_g2	722	GO:0006468;GO:0004672;GO:0016021;GO:0005524	-	PF08263	virNOG13615	T	sp|C0LGK4|Y2165_ARATH Probable LRR receptor-like serine/threonine-protein kinase At2g16250 OS=Arabidopsis thaliana GN=At2g16250 PE=2 SV=1	gi|747073434|ref|XP_011083677.1| PREDICTED: probable LRR receptor-like serine/threonine-protein kinase At2g16250 [Sesamum indicum] &gt;gi|747073436|ref|XP_011083678.1| PREDICTED: probable LRR receptor-like serine/threonine-protein kinase At2g16250 [Sesamum indicum]
TRINITY_DN10444_c1_g1	788	GO:0016020	-	PF08263	NOG39621;virNOG13615;COG4886	TS	sp|C0LGK4|Y2165_ARATH Probable LRR receptor-like serine/threonine-protein kinase At2g16250 OS=Arabidopsis thaliana GN=At2g16250 PE=2 SV=1	gi|747073434|ref|XP_011083677.1| PREDICTED: probable LRR receptor-like serine/threonine-protein kinase At2g16250 [Sesamum indicum] &gt;gi|747073436|ref|XP_011083678.1| PREDICTED: probable LRR receptor-like serine/threonine-protein kinase At2g16250 [Sesamum indicum]
TRINITY_DN10445_c0_g1	1339	-	-	-	virNOG01203	S	-	gi|747093070|ref|XP_011094326.1| PREDICTED: uncharacterized protein LOC105174059 [Sesamum indicum]
TRINITY_DN10446_c0_g1	498	-	-	-	-	-	-	gi|848885499|ref|XP_012842999.1| PREDICTED: histone-lysine N-methyltransferase ATX1-like [Erythranthe guttata]
TRINITY_DN10447_c0_g1	325	GO:0042132;GO:0005975;GO:0016311	K01100	PF00316	virNOG00870	G	sp|P46285|S17P_WHEAT Sedoheptulose-1,7-bisphosphatase, chloroplastic OS=Triticum aestivum PE=2 SV=1	gi|848863951|ref|XP_012832733.1| PREDICTED: sedoheptulose-1,7-bisphosphatase, chloroplastic [Erythranthe guttata] &gt;gi|604342107|gb|EYU41251.1| hypothetical protein MIMGU_mgv1a007806mg [Erythranthe guttata]
TRINITY_DN10448_c0_g1	2206	GO:0005525;GO:0016021;GO:0016787;GO:0005789	-	PF05879	virNOG01264	R	sp|Q9SSN0|RHD31_ARATH Protein ROOT HAIR DEFECTIVE 3 homolog 1 OS=Arabidopsis thaliana GN=At1g72960 PE=2 SV=2	gi|747052772|ref|XP_011072514.1| PREDICTED: protein ROOT HAIR DEFECTIVE 3 homolog 1-like [Sesamum indicum]
TRINITY_DN1044_c0_g1	5502	-	-	PF00226	virNOG03838	O	sp|Q9FN15|GLD27_ARATH Protein CONSERVED IN THE GREEN LINEAGE AND DIATOMS 27, chloroplastic OS=Arabidopsis thaliana GN=CGLD27 PE=2 SV=1	gi|747102344|ref|XP_011099334.1| PREDICTED: uncharacterized protein LOC105177782 [Sesamum indicum]
TRINITY_DN10450_c0_g1	1734	GO:0005622;GO:0000165;GO:0004707;GO:0005524	K04464	PF00069	virNOG00799;NOG00563;virNOG39254	T	sp|Q40353|MMK2_MEDSA Mitogen-activated protein kinase homolog MMK2 OS=Medicago sativa GN=MMK2 PE=2 SV=1	gi|747068332|ref|XP_011080918.1| PREDICTED: mitogen-activated protein kinase homolog MMK2-like [Sesamum indicum]
TRINITY_DN10451_c0_g1	2291	-	-	PF03619	virNOG04072	T	sp|Q5ZMP3|T184C_CHICK Transmembrane protein 184C OS=Gallus gallus GN=TMEM184C PE=2 SV=1	gi|747096607|ref|XP_011096233.1| PREDICTED: transmembrane protein 184C-like [Sesamum indicum]
TRINITY_DN10452_c0_g1	473	-	-	-	NOG104429;virNOG06094;euNOG50595	TS	-	gi|848858322|ref|XP_012830089.1| PREDICTED: traB domain-containing protein-like [Erythranthe guttata] &gt;gi|604344358|gb|EYU43112.1| hypothetical protein MIMGU_mgv1a008433mg [Erythranthe guttata]
TRINITY_DN10454_c0_g1	2666	-	-	PF00628	virNOG09441;virNOG00970	RJ	sp|F4IXE7|IDM1_ARATH Increased DNA methylation 1 OS=Arabidopsis thaliana GN=IDM1 PE=1 SV=1	gi|747086445|ref|XP_011090724.1| PREDICTED: uncharacterized protein LOC105171348 [Sesamum indicum]
TRINITY_DN10455_c0_g1	437	-	-	-	virNOG02006;KOG1677	R	sp|Q9SWF9|ZFNL_PEA Zinc finger CCCH domain-containing protein ZFN-like OS=Pisum sativum PE=2 SV=1	gi|566200181|ref|XP_006376057.1| hypothetical protein POPTR_0013s08500g [Populus trichocarpa] &gt;gi|550325288|gb|ERP53854.1| hypothetical protein POPTR_0013s08500g [Populus trichocarpa]
TRINITY_DN10456_c0_g1	2413	GO:1901363;GO:0097159;GO:0016787	-	PF00270;PF00271	virNOG04645	A	sp|Q56X76|RH39_ARATH DEAD-box ATP-dependent RNA helicase 39 OS=Arabidopsis thaliana GN=RH39 PE=2 SV=2	gi|848876983|ref|XP_012838939.1| PREDICTED: DEAD-box ATP-dependent RNA helicase 39 [Erythranthe guttata] &gt;gi|604331691|gb|EYU36549.1| hypothetical protein MIMGU_mgv1a002525mg [Erythranthe guttata]
TRINITY_DN10457_c0_g1	1391	GO:0000976;GO:0000785;GO:0006342;GO:0008270;GO:0031507;GO:0005677;GO:0003682	-	PF00628;PF01426	virNOG03127	K	sp|F4JL28|EBS_ARATH Chromatin remodeling protein EBS OS=Arabidopsis thaliana GN=EBS PE=1 SV=1	gi|747078105|ref|XP_011086206.1| PREDICTED: BAH and coiled-coil domain-containing protein 1 [Sesamum indicum]
TRINITY_DN10457_c0_g2	887	GO:0003682;GO:0031507;GO:0005677;GO:0008270;GO:0006342;GO:0000785;GO:0000976	-	PF01426;PF00628	virNOG03127	K	sp|F4JL28|EBS_ARATH Chromatin remodeling protein EBS OS=Arabidopsis thaliana GN=EBS PE=1 SV=1	gi|747078105|ref|XP_011086206.1| PREDICTED: BAH and coiled-coil domain-containing protein 1 [Sesamum indicum]
TRINITY_DN10458_c0_g1	3346	-	K11446	PF02373;PF02928;PF02375	virNOG03902	R	sp|C0SUT9|JMJ16_ARATH Putative lysine-specific demethylase JMJ16 OS=Arabidopsis thaliana GN=JMJ16 PE=2 SV=1	gi|604348290|gb|EYU46445.1| hypothetical protein MIMGU_mgv1a019682mg, partial [Erythranthe guttata]
TRINITY_DN10459_c0_g1	2103	-	-	PF00651	virNOG00365	R	sp|Q8RX01|Y3567_ARATH BTB/POZ domain-containing protein At3g05675 OS=Arabidopsis thaliana GN=At3g05675 PE=2 SV=1	gi|747078617|ref|XP_011086477.1| PREDICTED: BTB/POZ domain-containing protein At3g05675 isoform X2 [Sesamum indicum] &gt;gi|747078619|ref|XP_011086478.1| PREDICTED: BTB/POZ domain-containing protein At3g05675 isoform X2 [Sesamum indicum]
TRINITY_DN1045_c0_g1	3298	GO:0003824	K15397	PF08392;PF08541	virNOG04491;virNOG28885	IM	sp|Q570B4|KCS10_ARATH 3-ketoacyl-CoA synthase 10 OS=Arabidopsis thaliana GN=FDH PE=1 SV=2	gi|848896236|ref|XP_012848175.1| PREDICTED: 3-ketoacyl-CoA synthase 15-like [Erythranthe guttata] &gt;gi|604315713|gb|EYU28278.1| hypothetical protein MIMGU_mgv1a004859mg [Erythranthe guttata]
TRINITY_DN1045_c1_g1	389	-	-	-	-	-	-	-
TRINITY_DN10460_c0_g1	3521	GO:0015031;GO:0030904;GO:0005829;GO:0008565;GO:0042147	-	PF03635	virNOG03522	S	sp|Q557H3|U505_DICDI UPF0505 protein OS=Dictyostelium discoideum GN=DDB_G0273473 PE=3 SV=1	gi|747095118|ref|XP_011095424.1| PREDICTED: UPF0505 protein isoform X2 [Sesamum indicum]
TRINITY_DN10460_c0_g2	623	-	-	-	-	-	-	-
TRINITY_DN10461_c0_g1	486	GO:0005506;GO:0020037;GO:0004497;GO:0016705;GO:0055114	-	-	KOG0157;virNOG10387	Q	sp|I7CT85|C7A53_PANGI Protopanaxadiol 6-hydroxylase OS=Panax ginseng PE=1 SV=1	gi|428281799|gb|AFZ40059.1| cytochrome P450 [Ocimum basilicum]
TRINITY_DN10461_c0_g2	707	-	-	-	-	-	-	-
TRINITY_DN10462_c0_g1	1811	-	-	-	virNOG09957	S	-	gi|848875791|ref|XP_012838365.1| PREDICTED: uncharacterized protein LOC105958910 isoform X1 [Erythranthe guttata] &gt;gi|604331543|gb|EYU36401.1| hypothetical protein MIMGU_mgv1a013598mg [Erythranthe guttata]
TRINITY_DN10462_c1_g1	759	-	-	-	-	-	-	-
TRINITY_DN10463_c0_g1	1507	GO:0043565	K03627	-	virNOG18129	K	sp|Q9SJI8|MBF1A_ARATH Multiprotein-bridging factor 1a OS=Arabidopsis thaliana GN=MBF1A PE=2 SV=1	gi|674883182|emb|CDY49243.1| BnaA09g55220D [Brassica napus]
TRINITY_DN10463_c0_g2	1709	-	-	-	-	-	-	-
TRINITY_DN10463_c0_g3	754	-	-	-	-	-	-	-
TRINITY_DN10464_c0_g1	2273	GO:0005622;GO:0007034	K12193	PF03357	virNOG06183	U	sp|Q9FFB3|VP241_ARATH Vacuolar protein sorting-associated protein 24 homolog 1 OS=Arabidopsis thaliana GN=VPS24-1 PE=1 SV=1	gi|358248916|ref|NP_001239962.1| uncharacterized protein LOC100797244 [Glycine max] &gt;gi|255641642|gb|ACU21093.1| unknown [Glycine max] &gt;gi|734415596|gb|KHN37775.1| Vacuolar protein sorting-associated protein 24 like 1 [Glycine soja] &gt;gi|947114740|gb|KRH63042.1| hypothetical protein GLYMA_04G151500 [Glycine max]
TRINITY_DN10464_c1_g1	496	-	-	-	-	-	-	-
TRINITY_DN10464_c1_g2	569	-	-	-	-	-	-	-
TRINITY_DN10464_c1_g3	1332	-	-	-	-	-	-	-
TRINITY_DN10465_c0_g1	2677	GO:0016021	-	PF03016	virNOG02301	MWG	sp|Q9FFN2|GLYT3_ARATH Probable glycosyltransferase At5g03795 OS=Arabidopsis thaliana GN=At5g03795 PE=3 SV=2	gi|747069965|ref|XP_011081790.1| PREDICTED: probable glycosyltransferase At5g25310 isoform X1 [Sesamum indicum]
TRINITY_DN10467_c0_g1	935	-	-	-	poaNOG21040;virNOG26722	S	-	gi|697174663|ref|XP_009596264.1| PREDICTED: uncharacterized protein LOC104092374 [Nicotiana tomentosiformis] &gt;gi|1025258099|ref|XP_016490407.1| PREDICTED: uncharacterized protein LOC107810177 [Nicotiana tabacum]
TRINITY_DN10468_c0_g1	3376	-	-	-	virNOG05229	R	-	gi|1021029195|gb|KZM86980.1| hypothetical protein DCAR_024114 [Daucus carota subsp. sativus]
TRINITY_DN10468_c0_g2	1954	-	-	-	virNOG05229	R	-	gi|1021044457|gb|KZN02238.1| hypothetical protein DCAR_010992 [Daucus carota subsp. sativus]
TRINITY_DN10469_c0_g1	3653	-	-	PF13855;PF13516;PF07714;PF08263	virNOG02144	T	sp|C0LGQ9|Y4294_ARATH Probable LRR receptor-like serine/threonine-protein kinase At4g20940 OS=Arabidopsis thaliana GN=At4g20940 PE=1 SV=1	gi|747097454|ref|XP_011096692.1| PREDICTED: probable LRR receptor-like serine/threonine-protein kinase At4g20940 [Sesamum indicum]
TRINITY_DN10469_c0_g2	2488	GO:0016020	-	-	virNOG02144	T	sp|C0LGQ9|Y4294_ARATH Probable LRR receptor-like serine/threonine-protein kinase At4g20940 OS=Arabidopsis thaliana GN=At4g20940 PE=1 SV=1	gi|566195873|ref|XP_006377954.1| leucine-rich repeat family protein [Populus trichocarpa] &gt;gi|550328559|gb|ERP55751.1| leucine-rich repeat family protein [Populus trichocarpa]
TRINITY_DN10469_c0_g3	558	-	-	-	-	-	-	-
TRINITY_DN1046_c0_g1	5323	GO:0016705;GO:0020037;GO:0005506;GO:0016021;GO:0055114;GO:0004497	-	PF00067	virNOG10128	Q	sp|Q2QYH7|C14C2_ORYSJ Cytochrome P450 714C2 OS=Oryza sativa subsp. japonica GN=CYP714C2 PE=2 SV=1	gi|604304689|gb|EYU23940.1| hypothetical protein MIMGU_mgv1a004132mg [Erythranthe guttata]
TRINITY_DN10470_c0_g1	2210	-	-	PF00514	virNOG08134	U	-	gi|747095288|ref|XP_011095513.1| PREDICTED: vacuolar protein 8 [Sesamum indicum] &gt;gi|747095290|ref|XP_011095515.1| PREDICTED: vacuolar protein 8 [Sesamum indicum] &gt;gi|747095292|ref|XP_011095516.1| PREDICTED: vacuolar protein 8 [Sesamum indicum]
TRINITY_DN10471_c0_g1	746	-	-	-	-	-	-	-
TRINITY_DN10471_c0_g2	666	-	-	-	-	-	-	-
TRINITY_DN10472_c0_g1	943	GO:0006355;GO:0043565;GO:0003700	-	PF00170	virNOG22608;virNOG21589	K	sp|C0Z2L5|BZP44_ARATH bZIP transcription factor 44 OS=Arabidopsis thaliana GN=BZIP44 PE=1 SV=1	gi|848872512|ref|XP_012836816.1| PREDICTED: ocs element-binding factor 1 [Erythranthe guttata] &gt;gi|604333468|gb|EYU37819.1| hypothetical protein MIMGU_mgv1a015476mg [Erythranthe guttata]
TRINITY_DN10473_c0_g1	565	GO:0055114;GO:0008270;GO:0016491	K00083	PF08240	virNOG02079;COG1064	CQ	sp|Q6V4H0|10HGO_CATRO 8-hydroxygeraniol dehydrogenase OS=Catharanthus roseus GN=10HGO PE=1 SV=1	gi|307634614|gb|ADN78309.1| cinnamyl alcohol dehydrogenase [Salvia miltiorrhiza]
TRINITY_DN10473_c0_g2	445	GO:0016491;GO:0008270;GO:0055114	K00083	PF00107	virNOG02079	Q	sp|Q9ZRF1|MTDH_FRAAN Probable mannitol dehydrogenase OS=Fragaria ananassa GN=CAD PE=2 SV=1	gi|1035929198|gb|OAY58785.1| hypothetical protein MANES_02G206700 [Manihot esculenta]
TRINITY_DN10473_c1_g1	3110	-	-	PF01823	virNOG14060	S	sp|Q9C7N2|CAD1_ARATH MACPF domain-containing protein CAD1 OS=Arabidopsis thaliana GN=CAD1 PE=2 SV=1	gi|747094573|ref|XP_011095129.1| PREDICTED: MACPF domain-containing protein CAD1-like [Sesamum indicum]
TRINITY_DN10473_c1_g2	1484	GO:0016491;GO:0055114;GO:0008270	K00083	PF08240;PF00107	virNOG02079	Q	sp|Q6V4H0|10HGO_CATRO 8-hydroxygeraniol dehydrogenase OS=Catharanthus roseus GN=10HGO PE=1 SV=1	gi|747098851|ref|XP_011097458.1| PREDICTED: probable mannitol dehydrogenase [Sesamum indicum] &gt;gi|1021221390|gb|ANA09058.1| cinnamyl-alcohol dehydrogenase [Sesamum indicum]
TRINITY_DN10473_c2_g1	1247	-	-	-	-	-	-	-
TRINITY_DN10475_c0_g1	1683	GO:0004020;GO:0016310;GO:0009570;GO:0000103;GO:0004781;GO:0005739	K13811	PF14306	virNOG01032	F	sp|Q9LIK9|APS1_ARATH ATP sulfurylase 1, chloroplastic OS=Arabidopsis thaliana GN=APS1 PE=1 SV=1	gi|297737120|emb|CBI26321.3| unnamed protein product [Vitis vinifera]
TRINITY_DN10475_c0_g2	376	GO:0016779;GO:0000103;GO:0009507;GO:0004020	K13811	-	virNOG01032	F	sp|O23324|APS3_ARATH ATP-sulfurylase 3, chloroplastic OS=Arabidopsis thaliana GN=APS3 PE=1 SV=1	gi|747086315|ref|XP_011090653.1| PREDICTED: ATP sulfurylase 1, chloroplastic-like [Sesamum indicum]
TRINITY_DN10476_c0_g1	2413	GO:0003885;GO:0055114;GO:0016020;GO:0016633;GO:0050660	K00225	PF01565;PF04030	virNOG01668	C	sp|O47881|GLDH_BRAOL L-galactono-1,4-lactone dehydrogenase, mitochondrial OS=Brassica oleracea PE=1 SV=1	gi|747058122|ref|XP_011075395.1| PREDICTED: L-galactono-1,4-lactone dehydrogenase, mitochondrial [Sesamum indicum]
TRINITY_DN10477_c0_g1	1143	-	-	-	virNOG22052	S	-	gi|747099063|ref|XP_011097571.1| PREDICTED: uncharacterized protein LOC105176460 isoform X1 [Sesamum indicum]
TRINITY_DN10478_c0_g1	527	GO:0003676	K11593	PF08699;PF02170	virNOG09611;NOG123183	J	sp|Q9XGW1|AGO10_ARATH Protein argonaute 10 OS=Arabidopsis thaliana GN=AGO10 PE=2 SV=1	gi|528889261|gb|AGS47797.1| argonaute 10 [Salvia miltiorrhiza]
TRINITY_DN10479_c0_g1	2690	-	-	-	-	-	-	-
TRINITY_DN10479_c0_g2	2165	GO:0045489;GO:0016021;GO:0000139;GO:0071555;GO:0047262	K13648	PF01501	virNOG04521	G	sp|Q949Q1|GAUTB_ARATH Probable galacturonosyltransferase 11 OS=Arabidopsis thaliana GN=GAUT11 PE=2 SV=1	gi|747053584|ref|XP_011072961.1| PREDICTED: probable galacturonosyltransferase 11 [Sesamum indicum]
TRINITY_DN1047_c0_g1	1699	-	-	PF00168	virNOG19356	R	sp|Q25AG5|ERG3_ORYSI Elicitor-responsive protein 3 OS=Oryza sativa subsp. indica GN=ERG3 PE=2 SV=1	gi|747090896|ref|XP_011093160.1| PREDICTED: elicitor-responsive protein 3-like [Sesamum indicum]
TRINITY_DN1047_c1_g1	326	-	-	-	-	-	-	-
TRINITY_DN10480_c0_g1	333	-	K15078	-	virNOG13051	T	-	gi|703130212|ref|XP_010104551.1| Putative disease resistance protein RGA3 [Morus notabilis] &gt;gi|587913335|gb|EXC01152.1| Putative disease resistance protein RGA3 [Morus notabilis]
TRINITY_DN10482_c0_g1	1849	-	K17525	-	NOG32165;virNOG12157	S	sp|Q9M158|STR4_ARATH Rhodanese-like domain-containing protein 4, chloroplastic OS=Arabidopsis thaliana GN=STR4 PE=1 SV=2	gi|848870064|ref|XP_012835646.1| PREDICTED: rhodanese-like domain-containing protein 4, chloroplastic [Erythranthe guttata] &gt;gi|604334835|gb|EYU38901.1| hypothetical protein MIMGU_mgv1a006323mg [Erythranthe guttata]
TRINITY_DN10483_c0_g1	506	-	-	-	-	-	-	-
TRINITY_DN10484_c0_g1	705	-	-	-	-	-	-	-
TRINITY_DN10485_c0_g1	1931	GO:0016020;GO:0044710	K02259	PF02628	virNOG06410	O	sp|Q9FKT8|COX15_ARATH Cytochrome c oxidase assembly protein COX15 OS=Arabidopsis thaliana GN=COX15 PE=2 SV=1	gi|747060964|ref|XP_011076933.1| PREDICTED: cytochrome c oxidase assembly protein COX15 [Sesamum indicum]
TRINITY_DN10486_c0_g1	831	-	-	-	-	-	-	-
TRINITY_DN10487_c0_g1	1525	GO:0004672;GO:0006468;GO:0005524	K08867	PF00069	virNOG07843	T	sp|Q6ICW6|WNK11_ARATH Probable serine/threonine-protein kinase WNK11 OS=Arabidopsis thaliana GN=WNK11 PE=2 SV=1	gi|747099463|ref|XP_011097788.1| PREDICTED: probable serine/threonine-protein kinase WNK11 [Sesamum indicum] &gt;gi|747099465|ref|XP_011097789.1| PREDICTED: probable serine/threonine-protein kinase WNK11 [Sesamum indicum] &gt;gi|747099467|ref|XP_011097790.1| PREDICTED: probable serine/threonine-protein kinase WNK11 [Sesamum indicum]
TRINITY_DN10487_c0_g2	1279	GO:0006468;GO:0004672;GO:0005524	K08867	PF00069	virNOG07843	T	sp|Q6ICW6|WNK11_ARATH Probable serine/threonine-protein kinase WNK11 OS=Arabidopsis thaliana GN=WNK11 PE=2 SV=1	gi|848898514|ref|XP_012849376.1| PREDICTED: probable serine/threonine-protein kinase WNK11 [Erythranthe guttata] &gt;gi|848898516|ref|XP_012849377.1| PREDICTED: probable serine/threonine-protein kinase WNK11 [Erythranthe guttata]
TRINITY_DN10488_c0_g1	668	-	-	-	-	-	-	-
TRINITY_DN10489_c0_g1	997	GO:0016020	-	-	virNOG21450	S	-	gi|747066934|ref|XP_011080165.1| PREDICTED: uncharacterized protein LOC105163499 [Sesamum indicum]
TRINITY_DN1048_c0_g1	2451	-	K00827	PF00202	virNOG05456	E	sp|Q940M2|AGT21_ARATH Alanine--glyoxylate aminotransferase 2 homolog 1, mitochondrial OS=Arabidopsis thaliana GN=AGT2 PE=1 SV=1	gi|747099149|ref|XP_011097618.1| PREDICTED: alanine--glyoxylate aminotransferase 2 homolog 1, mitochondrial-like [Sesamum indicum]
TRINITY_DN10491_c0_g1	4324	-	-	PF02373;PF02375	virNOG07434	R	sp|Q9STM3|REF6_ARATH Lysine-specific demethylase REF6 OS=Arabidopsis thaliana GN=REF6 PE=1 SV=1	gi|747053514|ref|XP_011072922.1| PREDICTED: lysine-specific demethylase REF6 isoform X1 [Sesamum indicum]
TRINITY_DN10493_c2_g1	428	-	-	-	-	-	-	-
TRINITY_DN10495_c0_g1	1141	GO:0016021	-	PF04674	virNOG00701	R	sp|Q9ZPE7|EXO_ARATH Protein EXORDIUM OS=Arabidopsis thaliana GN=EXO PE=2 SV=1	gi|747072906|ref|XP_011083391.1| PREDICTED: protein EXORDIUM-like [Sesamum indicum]
TRINITY_DN10496_c0_g1	318	-	K14409	PF10373	virNOG04385	A	sp|A9QM73|SMG7_ARATH Protein SMG7 OS=Arabidopsis thaliana GN=SMG7 PE=2 SV=1	gi|747058167|ref|XP_011075415.1| PREDICTED: protein SMG7-like [Sesamum indicum]
TRINITY_DN10497_c0_g1	3245	-	-	PF00170;PF12498	virNOG10922;NOG123166	KS	sp|Q99090|CPRF2_PETCR Light-inducible protein CPRF2 OS=Petroselinum crispum GN=CPRF2 PE=2 SV=2	gi|747088689|ref|XP_011091948.1| PREDICTED: light-inducible protein CPRF2 [Sesamum indicum]
TRINITY_DN10497_c0_g2	1410	-	-	PF12498;PF00170	NOG123166;virNOG10922	SK	sp|Q99090|CPRF2_PETCR Light-inducible protein CPRF2 OS=Petroselinum crispum GN=CPRF2 PE=2 SV=2	gi|747088689|ref|XP_011091948.1| PREDICTED: light-inducible protein CPRF2 [Sesamum indicum]
TRINITY_DN10497_c0_g3	832	GO:0043565;GO:0006355;GO:0003700	-	-	NOG123166;virNOG10922	KS	sp|Q99090|CPRF2_PETCR Light-inducible protein CPRF2 OS=Petroselinum crispum GN=CPRF2 PE=2 SV=2	gi|460368486|ref|XP_004230097.1| PREDICTED: light-inducible protein CPRF2 [Solanum lycopersicum]
TRINITY_DN10498_c0_g1	1843	GO:0016020	-	-	virNOG04532	S	-	gi|747076974|ref|XP_011085583.1| PREDICTED: uncharacterized protein LOC105167514 [Sesamum indicum]
TRINITY_DN10499_c0_g1	603	GO:0055085;GO:0016021	K08193	-	virNOG03633;KOG2532	G	sp|Q9SDI4|PHT41_ORYSJ Probable anion transporter 1, chloroplastic OS=Oryza sativa subsp. japonica GN=PHT4;1 PE=2 SV=1	gi|502157148|ref|XP_004510775.1| PREDICTED: ascorbate transporter, chloroplastic-like [Cicer arietinum]
TRINITY_DN1049_c0_g1	1733	GO:0016020	-	PF01852	virNOG09525;virNOG12098	TI	-	gi|848918187|ref|XP_012856375.1| PREDICTED: uncharacterized protein LOC105975707 [Erythranthe guttata]
TRINITY_DN104_c0_g1	1424	-	K17824	-	virNOG06384	S	sp|Q8CCA0|DCNL4_MOUSE DCN1-like protein 4 OS=Mus musculus GN=Dcun1d4 PE=2 SV=1	gi|848906826|ref|XP_012852638.1| PREDICTED: DCN1-like protein 4 [Erythranthe guttata] &gt;gi|604305475|gb|EYU24619.1| hypothetical protein MIMGU_mgv1a013122mg [Erythranthe guttata]
TRINITY_DN104_c0_g2	1539	-	K17824	-	virNOG06384;KOG3077	S	sp|Q92564|DCNL4_HUMAN DCN1-like protein 4 OS=Homo sapiens GN=DCUN1D4 PE=1 SV=2	gi|747043119|ref|XP_011082180.1| PREDICTED: DCN1-like protein 4 [Sesamum indicum]
TRINITY_DN10500_c0_g1	306	-	-	-	-	-	-	-
TRINITY_DN10501_c0_g1	495	GO:0005737;GO:0042026;GO:0005524	-	PF00118	virNOG10150;COG0459	O	sp|P21239|RUB1_BRANA RuBisCO large subunit-binding protein subunit alpha, chloroplastic (Fragment) OS=Brassica napus PE=2 SV=2	gi|527200067|gb|EPS67631.1| hypothetical protein M569_07141, partial [Genlisea aurea]
TRINITY_DN10502_c1_g1	2494	GO:0016021	K16075	-	virNOG06090	P	sp|Q9ZPR4|MRS25_ARATH Magnesium transporter MRS2-5 OS=Arabidopsis thaliana GN=MRS2-5 PE=2 SV=1	gi|848895188|ref|XP_012847635.1| PREDICTED: magnesium transporter MRS2-5 [Erythranthe guttata] &gt;gi|604316674|gb|EYU28866.1| hypothetical protein MIMGU_mgv1a007092mg [Erythranthe guttata]
TRINITY_DN10503_c0_g2	547	-	-	-	virNOG08567	O	-	gi|747086773|ref|XP_011090901.1| PREDICTED: putative E3 ubiquitin-protein ligase RF298 [Sesamum indicum] &gt;gi|747086775|ref|XP_011090902.1| PREDICTED: putative E3 ubiquitin-protein ligase RF298 [Sesamum indicum]
TRINITY_DN10503_c1_g1	461	GO:0008270	-	-	virNOG08567	O	-	gi|659076574|ref|XP_008438753.1| PREDICTED: putative E3 ubiquitin-protein ligase RF298 [Cucumis melo]
TRINITY_DN10504_c0_g1	409	-	K14416	PF00009	virNOG07234	J	sp|Q2KHZ2|HBS1L_BOVIN HBS1-like protein OS=Bos taurus GN=HBS1L PE=2 SV=1	gi|747079474|ref|XP_011086939.1| PREDICTED: HBS1-like protein isoform X1 [Sesamum indicum] &gt;gi|747079476|ref|XP_011086941.1| PREDICTED: HBS1-like protein isoform X1 [Sesamum indicum] &gt;gi|747079478|ref|XP_011086942.1| PREDICTED: HBS1-like protein isoform X1 [Sesamum indicum] &gt;gi|747079480|ref|XP_011086943.1| PREDICTED: HBS1-like protein isoform X1 [Sesamum indicum]
TRINITY_DN10505_c0_g1	2764	-	K14485	-	virNOG01111	T	sp|Q570C0|TIR1_ARATH Protein TRANSPORT INHIBITOR RESPONSE 1 OS=Arabidopsis thaliana GN=TIR1 PE=1 SV=2	gi|747077953|ref|XP_011086127.1| PREDICTED: protein TRANSPORT INHIBITOR RESPONSE 1-like [Sesamum indicum] &gt;gi|747077955|ref|XP_011086128.1| PREDICTED: protein TRANSPORT INHIBITOR RESPONSE 1-like [Sesamum indicum] &gt;gi|747077957|ref|XP_011086129.1| PREDICTED: protein TRANSPORT INHIBITOR RESPONSE 1-like [Sesamum indicum]
TRINITY_DN10505_c0_g2	2618	-	K14485	-	virNOG01111	T	sp|Q570C0|TIR1_ARATH Protein TRANSPORT INHIBITOR RESPONSE 1 OS=Arabidopsis thaliana GN=TIR1 PE=1 SV=2	gi|747096541|ref|XP_011096196.1| PREDICTED: protein TRANSPORT INHIBITOR RESPONSE 1-like [Sesamum indicum] &gt;gi|747096543|ref|XP_011096197.1| PREDICTED: protein TRANSPORT INHIBITOR RESPONSE 1-like [Sesamum indicum] &gt;gi|747096545|ref|XP_011096199.1| PREDICTED: protein TRANSPORT INHIBITOR RESPONSE 1-like [Sesamum indicum] &gt;gi|747096547|ref|XP_011096200.1| PREDICTED: protein TRANSPORT INHIBIT…
TRINITY_DN10506_c0_g1	491	-	K14411	-	KOG4205;virNOG06098	A	-	gi|1024016886|gb|KZV36205.1| heterogeneous nuclear ribonucleoprotein 1-like [Dorcoceras hygrometricum]
TRINITY_DN10507_c0_g1	454	-	-	-	COG0639	T	-	gi|697120923|ref|XP_009614431.1| PREDICTED: serine/threonine-protein phosphatase 7 long form homolog [Nicotiana tomentosiformis] &gt;gi|697120927|ref|XP_009614432.1| PREDICTED: serine/threonine-protein phosphatase 7 long form homolog [Nicotiana tomentosiformis]
TRINITY_DN10508_c0_g1	1674	-	-	-	virNOG14340	R	sp|P82715|PPD5_ARATH PsbP domain-containing protein 5, chloroplastic OS=Arabidopsis thaliana GN=PPD5 PE=1 SV=3	gi|747070131|ref|XP_011081872.1| PREDICTED: psbP domain-containing protein 5, chloroplastic [Sesamum indicum]
TRINITY_DN10509_c0_g1	390	-	-	-	-	-	-	-
TRINITY_DN1050_c0_g1	2796	GO:0016020;GO:0000166;GO:0004672;GO:0016310	-	PF08276;PF11883;PF07714;PF01453;PF00954	virNOG31264;virNOG02323	T	sp|O81832|Y4729_ARATH G-type lectin S-receptor-like serine/threonine-protein kinase At4g27290 OS=Arabidopsis thaliana GN=At4g27290 PE=3 SV=4	gi|604327903|gb|EYU33571.1| hypothetical protein MIMGU_mgv1a020014mg [Erythranthe guttata]
TRINITY_DN1050_c1_g1	535	-	-	PF08276	euNOG09728;COG0515	T	sp|O81833|SD11_ARATH G-type lectin S-receptor-like serine/threonine-protein kinase SD1-1 OS=Arabidopsis thaliana GN=SD11 PE=1 SV=1	gi|1026045493|ref|XP_016568936.1| PREDICTED: G-type lectin S-receptor-like serine/threonine-protein kinase At4g27290 [Capsicum annuum]
TRINITY_DN10510_c0_g1	1719	-	-	PF14541	virNOG09175	O	sp|Q8VYV9|APF1_ARATH Aspartyl protease family protein 1 OS=Arabidopsis thaliana GN=APF1 PE=1 SV=1	gi|747103395|ref|XP_011099888.1| PREDICTED: aspartic proteinase-like protein 1 [Sesamum indicum]
TRINITY_DN10511_c0_g1	4218	-	K08739	PF08676;PF01119	virNOG12796	L	sp|F4JN26|MLH3_ARATH DNA mismatch repair protein MLH3 OS=Arabidopsis thaliana GN=MLH3 PE=2 SV=2	gi|747097938|ref|XP_011096954.1| PREDICTED: DNA mismatch repair protein MLH3 isoform X2 [Sesamum indicum]
TRINITY_DN10512_c0_g1	1763	-	-	-	-	-	-	-
TRINITY_DN10513_c0_g1	493	-	-	-	-	-	-	-
TRINITY_DN10514_c0_g1	962	-	-	PF05678	virNOG20075;virNOG24173	S	sp|O80683|CAB25_ARATH Calmodulin-binding protein 25 OS=Arabidopsis thaliana GN=CAMBP25 PE=1 SV=1	gi|747048117|ref|XP_011070055.1| PREDICTED: uncharacterized protein LOC105155796 [Sesamum indicum]
TRINITY_DN10515_c0_g1	384	-	-	PF14223	virNOG10663;virNOG24347	R	-	gi|1012327988|gb|KYP39660.1| Retrovirus-related Pol polyprotein from transposon TNT 1-94 [Cajanus cajan]
TRINITY_DN10515_c0_g2	370	-	-	PF00098	virNOG24347	R	-	gi|1012352765|gb|KYP63953.1| Gag polyprotein [Cajanus cajan]
TRINITY_DN10515_c0_g3	550	-	-	PF14223;PF00098	virNOG24347;virNOG10663	R	-	gi|1012350441|gb|KYP61630.1| Gag-Pol polyprotein [Cajanus cajan]
TRINITY_DN10516_c0_g1	803	-	-	-	virNOG37331;COG1657;virNOG27367;virNOG29348	RI	-	gi|1021562772|ref|XP_016172599.1| PREDICTED: uncharacterized protein LOC107614989 [Arachis ipaensis]
TRINITY_DN10516_c0_g2	1431	-	-	-	virNOG27118;virNOG37331;COG1657;virNOG29348	IR	-	gi|1021562772|ref|XP_016172599.1| PREDICTED: uncharacterized protein LOC107614989 [Arachis ipaensis]
TRINITY_DN10517_c0_g1	2385	GO:0016020;GO:0006810	-	PF00939	virNOG04080	P	sp|Q41364|DIT1_SPIOL Dicarboxylate transporter 1, chloroplastic OS=Spinacia oleracea GN=DIT1 PE=1 SV=1	gi|848848997|ref|XP_012828970.1| PREDICTED: dicarboxylate transporter 1, chloroplastic-like [Erythranthe guttata] &gt;gi|604348105|gb|EYU46260.1| hypothetical protein MIMGU_mgv1a003794mg [Erythranthe guttata]
TRINITY_DN10518_c0_g1	524	-	-	-	-	-	-	-
TRINITY_DN10518_c0_g2	905	-	-	-	-	-	-	-
TRINITY_DN10519_c0_g1	565	GO:0006457;GO:0051082;GO:0008233;GO:0006508;GO:0005524	K03544	-	COG1219;virNOG07651;virNOG09898	O	sp|Q66GN9|CLPX3_ARATH CLP protease regulatory subunit CLPX3, mitochondrial OS=Arabidopsis thaliana GN=CLPX3 PE=2 SV=1	gi|590602347|ref|XP_007019730.1| ATP-dependent clp protease ATP-binding subunit clpx isoform 1 [Theobroma cacao] &gt;gi|508725058|gb|EOY16955.1| ATP-dependent clp protease ATP-binding subunit clpx isoform 1 [Theobroma cacao]
TRINITY_DN1051_c0_g1	1694	GO:0001731;GO:0016282;GO:0003743;GO:0006446;GO:0033290;GO:0005852	K15030	-	virNOG05854	R	sp|Q54KZ8|EIF3M_DICDI Eukaryotic translation initiation factor 3 subunit M OS=Dictyostelium discoideum GN=eif3m PE=1 SV=1	gi|747077139|ref|XP_011085677.1| PREDICTED: eukaryotic translation initiation factor 3 subunit M [Sesamum indicum]
TRINITY_DN1051_c0_g2	436	-	-	-	-	-	-	-
TRINITY_DN1051_c1_g2	323	-	-	-	-	-	-	-
TRINITY_DN1051_c1_g3	408	-	-	-	-	-	-	-
TRINITY_DN10521_c0_g1	943	GO:0048208;GO:0000139	K20353	PF12931	virNOG07711	K	sp|Q9FGK8|SC16B_ARATH Protein transport protein SEC16B homolog OS=Arabidopsis thaliana GN=SEC16B PE=1 SV=1	gi|747068965|ref|XP_011081258.1| PREDICTED: protein transport protein SEC16B homolog [Sesamum indicum]
TRINITY_DN10522_c0_g1	465	GO:0032259;GO:0008168;GO:0016705;GO:0020037;GO:0005506;GO:0004497;GO:0016021;GO:0055114	K05917	-	virNOG01780	Q	sp|Q9SAA9|CP511_ARATH Sterol 14-demethylase OS=Arabidopsis thaliana GN=CYP51G1 PE=1 SV=1	gi|745790877|gb|AJD25147.1| cytochrome P450 CYP51G1 [Salvia miltiorrhiza]
TRINITY_DN10523_c0_g1	1553	GO:0004672;GO:0016310	K13416	PF00069	virNOG12309;virNOG02424	T	sp|Q9XIC7|SERK2_ARATH Somatic embryogenesis receptor kinase 2 OS=Arabidopsis thaliana GN=SERK2 PE=1 SV=1	gi|1031985074|ref|NP_001313795.1| BRASSINOSTEROID INSENSITIVE 1-associated receptor kinase 1-like precursor [Gossypium hirsutum] &gt;gi|723634264|gb|AIY22764.1| somatic embryogenesis receptor-like kinase 4 protein [Gossypium hirsutum]
TRINITY_DN10523_c0_g2	474	-	-	-	-	-	-	-
TRINITY_DN10524_c0_g1	2497	-	-	PF15365	virNOG23092	S	-	gi|848849991|ref|XP_012832242.1| PREDICTED: uncharacterized protein LOC105953151 [Erythranthe guttata] &gt;gi|604348409|gb|EYU46564.1| hypothetical protein MIMGU_mgv1a013988mg [Erythranthe guttata] &gt;gi|604348410|gb|EYU46565.1| hypothetical protein MIMGU_mgv1a013988mg [Erythranthe guttata]
TRINITY_DN10525_c0_g1	2429	-	-	-	virNOG08036	E	sp|A5WVX1|MET13_DANRE Methyltransferase-like protein 13 OS=Danio rerio GN=mettl13 PE=2 SV=1	gi|848885421|ref|XP_012842959.1| PREDICTED: methyltransferase-like protein 13 [Erythranthe guttata] &gt;gi|604322317|gb|EYU32703.1| hypothetical protein MIMGU_mgv1a001659mg [Erythranthe guttata]
TRINITY_DN10525_c0_g2	2527	GO:0050660;GO:0055114;GO:0046577;GO:0016020	K17756	PF05199;PF00732	virNOG01712	R	sp|B5WWZ8|FAO1_LOTJA Long-chain-alcohol oxidase FAO1 OS=Lotus japonicus GN=FAO1 PE=1 SV=1	gi|747087478|ref|XP_011091281.1| PREDICTED: long-chain-alcohol oxidase FAO1 [Sesamum indicum]
TRINITY_DN10525_c0_g3	456	-	-	-	virNOG08036	E	-	gi|1024046958|gb|KZV48453.1| methyltransferase-like protein 13-like [Dorcoceras hygrometricum]
TRINITY_DN10526_c0_g1	3071	-	-	PF02362;PF06507	virNOG00501	K	sp|Q9AV47|ARFV_ORYSJ Auxin response factor 22 OS=Oryza sativa subsp. japonica GN=ARF22 PE=2 SV=1	gi|1034282149|gb|ANI70185.1| auxin response factor ARF13 [Salvia miltiorrhiza]
TRINITY_DN10528_c0_g1	472	GO:0005622;GO:0005215;GO:0006810;GO:0016021	-	-	KOG1471;virNOG08278	I	sp|Q9SCU1|PATL6_ARATH Patellin-6 OS=Arabidopsis thaliana GN=PATL6 PE=2 SV=1	gi|902190904|gb|KNA11720.1| hypothetical protein SOVF_132490 [Spinacia oleracea]
TRINITY_DN10529_c0_g1	2294	GO:0016021	-	PF09335	virNOG08410	S	-	gi|848869806|ref|XP_012835523.1| PREDICTED: uncharacterized protein LOC105956225 isoform X1 [Erythranthe guttata]
TRINITY_DN10529_c0_g2	653	GO:0016021	-	-	virNOG08410	S	-	gi|697159204|ref|XP_009588358.1| PREDICTED: transmembrane protein 64-like [Nicotiana tomentosiformis]
TRINITY_DN1052_c0_g1	2454	GO:0016021;GO:0008168;GO:0032259	-	PF03141	virNOG00849	R	sp|O22285|PMTB_ARATH Probable methyltransferase PMT11 OS=Arabidopsis thaliana GN=At2g39750 PE=2 SV=1	gi|747075933|ref|XP_011085019.1| PREDICTED: probable methyltransferase PMT11 [Sesamum indicum]
TRINITY_DN1052_c1_g1	424	GO:0016021;GO:0008168;GO:0032259	-	PF03141	virNOG00849	R	sp|O22285|PMTB_ARATH Probable methyltransferase PMT11 OS=Arabidopsis thaliana GN=At2g39750 PE=2 SV=1	gi|747075933|ref|XP_011085019.1| PREDICTED: probable methyltransferase PMT11 [Sesamum indicum]
TRINITY_DN10530_c0_g1	1658	GO:0016021	-	-	virNOG16402	R	-	gi|747049101|ref|XP_011070584.1| PREDICTED: cysteine-rich repeat secretory protein 12-like [Sesamum indicum]
TRINITY_DN10531_c0_g1	2101	GO:0055114;GO:0050660;GO:0050661;GO:0004499	K11816	PF00743	virNOG06601	Q	sp|Q8VZ59|YUC6_ARATH Indole-3-pyruvate monooxygenase YUCCA6 OS=Arabidopsis thaliana GN=YUC6 PE=1 SV=1	gi|848917121|ref|XP_012856020.1| PREDICTED: indole-3-pyruvate monooxygenase YUCCA2-like [Erythranthe guttata]
TRINITY_DN10532_c0_g1	436	-	-	-	virNOG24347	R	-	gi|1012322825|gb|KYP35059.1| hypothetical protein KK1_043932 [Cajanus cajan]
TRINITY_DN10532_c0_g2	399	-	-	-	-	-	-	-
TRINITY_DN10533_c0_g1	582	-	-	PF07727	virNOG08281;virNOG10663	R	sp|Q94HW2|POLR1_ARATH Retrovirus-related Pol polyprotein from transposon RE1 OS=Arabidopsis thaliana GN=RE1 PE=2 SV=1	gi|1012323647|gb|KYP35753.1| Retrovirus-related Pol polyprotein from transposon TNT 1-94 [Cajanus cajan]
TRINITY_DN10534_c0_g1	339	-	K19043	-	-	-	-	gi|747085617|ref|XP_011090277.1| PREDICTED: E3 ubiquitin-protein ligase RHF2A [Sesamum indicum]
TRINITY_DN10535_c0_g1	1733	GO:0008270;GO:0016021	-	PF12906	virNOG08342	A	-	gi|747103009|ref|XP_011099689.1| PREDICTED: uncharacterized protein LOC105178046 isoform X1 [Sesamum indicum] &gt;gi|747103011|ref|XP_011099690.1| PREDICTED: uncharacterized protein LOC105178046 isoform X1 [Sesamum indicum] &gt;gi|747103013|ref|XP_011099691.1| PREDICTED: uncharacterized protein LOC105178046 isoform X1 [Sesamum indicum] &gt;gi|747103015|ref|XP_011099692.1| PREDICTED: uncharacteriz…
TRINITY_DN10535_c1_g1	430	-	-	-	-	-	-	-
TRINITY_DN10536_c0_g1	1497	GO:0008270;GO:0031668;GO:0016049;GO:0019789;GO:0005634;GO:0016925	-	PF00628	virNOG07579	K	sp|Q680Q4|SIZ1_ARATH E3 SUMO-protein ligase SIZ1 OS=Arabidopsis thaliana GN=SIZ1 PE=1 SV=2	gi|747083894|ref|XP_011089332.1| PREDICTED: E3 SUMO-protein ligase SIZ1-like isoform X2 [Sesamum indicum]
TRINITY_DN10537_c0_g1	313	GO:0016021	-	PF05602	virNOG07762	S	sp|Q2NL17|CLPT1_BOVIN Cleft lip and palate transmembrane protein 1 homolog OS=Bos taurus GN=CLPTM1 PE=2 SV=1	gi|848890307|ref|XP_012845293.1| PREDICTED: cleft lip and palate transmembrane protein 1 [Erythranthe guttata] &gt;gi|604320043|gb|EYU31207.1| hypothetical protein MIMGU_mgv1a003307mg [Erythranthe guttata]
TRINITY_DN10539_c0_g1	465	GO:0006351;GO:0050789	K12133	-	virNOG03487;KOG0724	K	sp|Q6R0H1|LHY_ARATH Protein LHY OS=Arabidopsis thaliana GN=LHY PE=1 SV=2	gi|848870000|ref|XP_012835616.1| PREDICTED: protein LHY isoform X1 [Erythranthe guttata] &gt;gi|848870002|ref|XP_012835617.1| PREDICTED: protein LHY isoform X1 [Erythranthe guttata] &gt;gi|604334796|gb|EYU38862.1| hypothetical protein MIMGU_mgv1a001704mg [Erythranthe guttata]
TRINITY_DN1053_c0_g1	2934	GO:0003735;GO:0005840;GO:0006412	K02934	PF03868;PF01159	virNOG01412	J	sp|P34091|RL6_MESCR 60S ribosomal protein L6 OS=Mesembryanthemum crystallinum GN=RPL6 PE=2 SV=1	gi|747045823|ref|XP_011096185.1| PREDICTED: 60S ribosomal protein L6-like [Sesamum indicum]
TRINITY_DN10540_c0_g1	889	-	-	-	virNOG03488	R	-	gi|848899076|ref|XP_012849678.1| PREDICTED: protein OBERON 4 [Erythranthe guttata] &gt;gi|604314151|gb|EYU27038.1| hypothetical protein MIMGU_mgv1a000443mg [Erythranthe guttata]
TRINITY_DN10541_c0_g1	639	-	-	-	KOG3058;virNOG01354	S	-	gi|747046801|ref|XP_011101322.1| PREDICTED: uncharacterized protein LOC105179402 [Sesamum indicum]
TRINITY_DN10542_c0_g1	313	-	-	-	-	-	-	-
TRINITY_DN10543_c0_g1	621	-	-	-	-	-	-	-
TRINITY_DN10544_c0_g1	310	GO:0003824;GO:0008152	K00026	-	COG0039;virNOG06448	C	sp|P17783|MDHM_CITLA Malate dehydrogenase, mitochondrial OS=Citrullus lanatus GN=MMDH PE=1 SV=1	gi|747071722|ref|XP_011082746.1| PREDICTED: malate dehydrogenase, mitochondrial [Sesamum indicum]
TRINITY_DN10545_c0_g1	720	-	-	PF03106	virNOG17620;virNOG20149;virNOG22118	K	sp|Q93WU8|WRK54_ARATH Probable WRKY transcription factor 54 OS=Arabidopsis thaliana GN=WRKY54 PE=2 SV=2	gi|747076125|ref|XP_011085118.1| PREDICTED: LOW QUALITY PROTEIN: probable WRKY transcription factor 70 [Sesamum indicum]
TRINITY_DN10546_c0_g1	2140	GO:0016853	K09580	PF13848;PF00085	virNOG06454	O	sp|Q9FF55|PDI14_ARATH Protein disulfide isomerase-like 1-4 OS=Arabidopsis thaliana GN=PDIL1-4 PE=1 SV=1	gi|747083838|ref|XP_011089301.1| PREDICTED: protein disulfide isomerase-like 1-4 [Sesamum indicum]
TRINITY_DN10547_c0_g1	1343	GO:0008270;GO:0055114;GO:0016491	-	PF16884;PF00107	virNOG06682	R	sp|Q9SLN8|DBR_TOBAC 2-alkenal reductase (NADP(+)-dependent) OS=Nicotiana tabacum GN=DBR PE=1 SV=1	gi|848877211|ref|XP_012839046.1| PREDICTED: 2-alkenal reductase (NADP(+)-dependent)-like [Erythranthe guttata] &gt;gi|604331805|gb|EYU36663.1| hypothetical protein MIMGU_mgv1a009314mg [Erythranthe guttata]
TRINITY_DN10549_c0_g1	376	GO:0016021	K17087	-	virNOG01335	U	sp|Q940G0|TMN1_ARATH Transmembrane 9 superfamily member 1 OS=Arabidopsis thaliana GN=TMN1 PE=1 SV=1	gi|356528817|ref|XP_003532994.1| PREDICTED: transmembrane 9 superfamily member 1-like [Glycine max] &gt;gi|947095494|gb|KRH44079.1| hypothetical protein GLYMA_08G188400 [Glycine max]
TRINITY_DN1054_c0_g1	4189	-	-	PF14604	virNOG07121	T	-	gi|604313238|gb|EYU26569.1| hypothetical protein MIMGU_mgv1a000365mg [Erythranthe guttata] &gt;gi|604313239|gb|EYU26570.1| hypothetical protein MIMGU_mgv1a000365mg [Erythranthe guttata]
TRINITY_DN1054_c1_g1	524	-	-	-	-	-	-	-
TRINITY_DN10550_c0_g1	359	-	-	-	-	-	-	-
TRINITY_DN10551_c0_g1	986	-	-	-	-	-	-	gi|747095320|ref|XP_011095531.1| PREDICTED: uncharacterized protein LOC105174958 [Sesamum indicum]
TRINITY_DN10552_c0_g1	2386	-	K12385	PF02460	virNOG04680	I	sp|P56941|NPC1_PIG Niemann-Pick C1 protein OS=Sus scrofa GN=NPC1 PE=2 SV=1	gi|747046607|ref|XP_011100496.1| PREDICTED: LOW QUALITY PROTEIN: Niemann-Pick C1 protein-like [Sesamum indicum]
TRINITY_DN10552_c1_g1	406	-	-	-	-	-	-	-
TRINITY_DN10553_c0_g1	1294	GO:0016810;GO:0006807	K13035	PF00795	virNOG05275	E	sp|Q42966|NRL4B_TOBAC Bifunctional nitrilase/nitrile hydratase NIT4B OS=Nicotiana tabacum GN=NIT4B PE=2 SV=1	gi|848900458|ref|XP_012850391.1| PREDICTED: bifunctional nitrilase/nitrile hydratase NIT4A [Erythranthe guttata] &gt;gi|604313402|gb|EYU26733.1| hypothetical protein MIMGU_mgv1a009205mg [Erythranthe guttata]
TRINITY_DN10554_c0_g1	346	-	-	-	virNOG05919	S	-	gi|604313014|gb|EYU26428.1| hypothetical protein MIMGU_mgv1a000302mg [Erythranthe guttata]
TRINITY_DN10555_c0_g1	545	GO:0003676;GO:0000166	-	-	virNOG14140	R	-	gi|747062475|ref|XP_011077751.1| PREDICTED: uncharacterized protein LOC105161675 [Sesamum indicum]
TRINITY_DN10556_c0_g1	1312	GO:0005789;GO:0005739;GO:0016021	-	PF02453	virNOG08651;virNOG10723	U	sp|Q9SS37|RTNLH_ARATH Reticulon-like protein B8 OS=Arabidopsis thaliana GN=RTNLB8 PE=2 SV=1	gi|747076707|ref|XP_011085435.1| PREDICTED: reticulon-like protein B8 [Sesamum indicum] &gt;gi|747076709|ref|XP_011085436.1| PREDICTED: reticulon-like protein B8 [Sesamum indicum]
TRINITY_DN10558_c0_g1	695	-	-	-	-	-	-	-
TRINITY_DN10559_c0_g1	2663	-	-	PF13041	virNOG04976	R	sp|Q9FZD1|PPR58_ARATH Pentatricopeptide repeat-containing protein At1g26460, mitochondrial OS=Arabidopsis thaliana GN=At1g26460 PE=1 SV=1	gi|604302848|gb|EYU22373.1| hypothetical protein MIMGU_mgv1a001842mg [Erythranthe guttata]
TRINITY_DN1055_c0_g1	2020	-	-	-	virNOG07901	S	-	gi|747076004|ref|XP_011085058.1| PREDICTED: uncharacterized protein LOC105167163 isoform X1 [Sesamum indicum]
TRINITY_DN10560_c0_g1	1610	GO:0044710	K00318	PF01619	virNOG03559	E	sp|P92983|PROD1_ARATH Proline dehydrogenase 1, mitochondrial OS=Arabidopsis thaliana GN=POX1 PE=1 SV=2	gi|747101890|ref|XP_011099089.1| PREDICTED: proline dehydrogenase 2, mitochondrial [Sesamum indicum]
TRINITY_DN10561_c0_g1	1330	-	-	-	-	-	-	-
TRINITY_DN10561_c0_g2	1140	-	-	-	-	-	-	-
TRINITY_DN10562_c0_g1	1793	GO:0051287;GO:0050661;GO:0006006;GO:0055114;GO:0016620	K00134	PF00044;PF02800	virNOG03816	G	sp|P34783|G3P_ATRNU Glyceraldehyde-3-phosphate dehydrogenase OS=Atriplex nummularia PE=2 SV=1	gi|747079095|ref|XP_011086733.1| PREDICTED: glyceraldehyde-3-phosphate dehydrogenase, cytosolic [Sesamum indicum]
TRINITY_DN10564_c0_g1	326	GO:0008270	K10696	-	virNOG40506;virNOG06844	O	sp|A2ZAC2|BRE1B_ORYSI E3 ubiquitin-protein ligase BRE1-like 2 OS=Oryza sativa subsp. indica GN=BRE1B PE=3 SV=2	gi|747083480|ref|XP_011089108.1| PREDICTED: E3 ubiquitin-protein ligase BRE1-like 2 [Sesamum indicum]
TRINITY_DN10565_c0_g1	682	GO:0006412;GO:0005622;GO:0005525;GO:0003924	K03234	PF14492;PF03144	COG0480;virNOG10088	J	sp|Q9ASR1|EF2_ARATH Elongation factor 2 OS=Arabidopsis thaliana GN=LOS1 PE=1 SV=1	gi|502145726|ref|XP_004506153.1| PREDICTED: elongation factor 2-like [Cicer arietinum]
TRINITY_DN10566_c0_g1	986	-	K00703	-	virNOG04124	M	sp|Q9MAC8|SSY2_ARATH Starch synthase 2, chloroplastic/amyloplastic OS=Arabidopsis thaliana GN=SS2 PE=1 SV=1	gi|255582123|ref|XP_002531856.1| PREDICTED: granule-bound starch synthase 2, chloroplastic/amyloplastic [Ricinus communis] &gt;gi|223528506|gb|EEF30534.1| starch synthase, putative [Ricinus communis]
TRINITY_DN10567_c0_g1	363	-	-	-	KOG0017;virNOG08281	R	-	gi|1012323730|gb|KYP35823.1| Retrovirus-related Pol polyprotein from transposon TNT 1-94 [Cajanus cajan]
TRINITY_DN10568_c0_g1	550	-	-	-	virNOG27906;KOG0017;virNOG24347	R	-	gi|1012322825|gb|KYP35059.1| hypothetical protein KK1_043932 [Cajanus cajan]
TRINITY_DN10568_c1_g1	339	-	-	-	virNOG24347;virNOG10663	R	-	gi|1012359801|gb|KYP70985.1| hypothetical protein KK1_010228 [Cajanus cajan]
TRINITY_DN10569_c0_g1	418	-	K17985	-	virNOG08340	R	-	gi|747087642|ref|XP_011091371.1| PREDICTED: uncharacterized protein LOC105171827 [Sesamum indicum]
TRINITY_DN1056_c0_g1	581	GO:0016021	-	-	virNOG23569	S	-	gi|848855065|ref|XP_012850930.1| PREDICTED: uncharacterized protein LOC105970640 [Erythranthe guttata]
TRINITY_DN10570_c0_g1	947	-	-	-	-	-	-	-
TRINITY_DN10571_c0_g1	609	-	-	-	-	-	-	-
TRINITY_DN10572_c0_g1	549	GO:0055085;GO:0042626;GO:0016021;GO:0005524	K05658	PF00005	virNOG09079	Q	sp|Q9M3B9|AB20B_ARATH ABC transporter B family member 20 OS=Arabidopsis thaliana GN=ABCB20 PE=1 SV=1	gi|460382069|ref|XP_004236762.1| PREDICTED: ABC transporter B family member 6-like [Solanum lycopersicum] &gt;gi|723689428|ref|XP_010319266.1| PREDICTED: ABC transporter B family member 6-like [Solanum lycopersicum]
TRINITY_DN10573_c0_g1	2789	-	-	PF13671	virNOG16176	S	-	gi|604306541|gb|EYU25344.1| hypothetical protein MIMGU_mgv1a025730mg [Erythranthe guttata]
TRINITY_DN10573_c0_g2	414	-	-	-	-	-	-	-
TRINITY_DN10573_c2_g2	333	-	-	-	-	-	-	-
TRINITY_DN10574_c0_g1	839	GO:0003723	K17943	-	virNOG04831	J	sp|Q9ZW06|PUM2_ARATH Pumilio homolog 2 OS=Arabidopsis thaliana GN=APUM2 PE=1 SV=1	gi|747084180|ref|XP_011089489.1| PREDICTED: pumilio homolog 2-like [Sesamum indicum]
TRINITY_DN10575_c0_g1	1428	-	K13414	PF00069	virNOG05049	T	sp|Q39008|M3K1_ARATH Mitogen-activated protein kinase kinase kinase 1 OS=Arabidopsis thaliana GN=MEKK1 PE=1 SV=2	gi|747057183|ref|XP_011074882.1| PREDICTED: mitogen-activated protein kinase kinase kinase 1-like [Sesamum indicum]
TRINITY_DN10576_c1_g1	803	-	-	-	-	-	-	-
TRINITY_DN10576_c2_g1	485	GO:0005746	-	-	NOG102040;virNOG25175	OS	sp|P19173|COX5C_IPOBA Cytochrome c oxidase subunit 5C OS=Ipomoea batatas GN=COX5C PE=1 SV=3	gi|747100682|ref|XP_011098443.1| PREDICTED: cytochrome c oxidase subunit 5C isoform X1 [Sesamum indicum]
TRINITY_DN10577_c0_g1	354	GO:0006811	K14709	-	virNOG08191;virNOG11346	P	sp|Q8S3W4|ZIP8_ARATH Probable zinc transporter 8 OS=Arabidopsis thaliana GN=ZIP8 PE=3 SV=1	gi|296087549|emb|CBI34138.3| unnamed protein product [Vitis vinifera]
TRINITY_DN10578_c0_g1	611	GO:0042803;GO:0005622;GO:0009881;GO:0017006;GO:0000160;GO:0009585;GO:0009584;GO:0006355;GO:0023014;GO:0018298;GO:0000155	K12120	PF08446;PF01590	virNOG03775	K	sp|P93528|PHYC_SORBI Phytochrome C OS=Sorghum bicolor GN=PHYC PE=2 SV=1	gi|747076650|ref|XP_011085404.1| PREDICTED: phytochrome C [Sesamum indicum] &gt;gi|747076652|ref|XP_011085405.1| PREDICTED: phytochrome C [Sesamum indicum]
TRINITY_DN1057_c0_g1	1707	GO:0051260	-	PF02214	virNOG06567	R	sp|Q9SE95|FIP2_ARATH FH protein interacting protein FIP2 OS=Arabidopsis thaliana GN=FIP2 PE=1 SV=1	gi|747062471|ref|XP_011077749.1| PREDICTED: FH protein interacting protein FIP2-like [Sesamum indicum]
TRINITY_DN1057_c0_g2	306	-	-	-	-	-	-	-
TRINITY_DN10580_c0_g1	1905	GO:0005737;GO:0006434;GO:0004828;GO:0005524	K01875	PF00587	virNOG06655	J	sp|Q8RWT8|SYSM_ARATH Serine--tRNA ligase, chloroplastic/mitochondrial OS=Arabidopsis thaliana GN=OVA7 PE=2 SV=1	gi|747043143|ref|XP_011082285.1| PREDICTED: serine--tRNA ligase, mitochondrial isoform X1 [Sesamum indicum]
TRINITY_DN10580_c1_g2	330	-	-	-	-	-	-	-
TRINITY_DN10581_c0_g1	1337	GO:0003824	K01792	PF01263	virNOG15762	G	sp|Q40784|AAPC_CENCI Putative glucose-6-phosphate 1-epimerase OS=Cenchrus ciliaris PE=2 SV=1	gi|747050163|ref|XP_011071143.1| PREDICTED: putative glucose-6-phosphate 1-epimerase [Sesamum indicum]
TRINITY_DN10582_c0_g1	986	-	-	-	virNOG26711	S	-	gi|1024031047|gb|KZV41905.1| CUGBP Elav-like family member 6 [Dorcoceras hygrometricum]
TRINITY_DN10583_c0_g1	2085	-	-	-	virNOG09915	R	-	gi|747063536|ref|XP_011078319.1| PREDICTED: glycine-rich RNA-binding protein RZ1B [Sesamum indicum]
TRINITY_DN10584_c0_g1	3237	GO:0016020	-	PF14703;PF02714;PF13967	virNOG12083	S	sp|A9LIW2|CSC1L_BRAJU CSC1-like protein ERD4 OS=Brassica juncea GN=ERD4 PE=3 SV=2	gi|747097356|ref|XP_011096640.1| PREDICTED: CSC1-like protein ERD4 [Sesamum indicum]
TRINITY_DN10584_c1_g1	346	-	-	-	-	-	-	-
TRINITY_DN10585_c0_g1	1655	GO:0008152;GO:0016021;GO:0016787	K15889	-	virNOG04507	R	sp|Q1PET6|ICML2_ARATH Probable isoprenylcysteine alpha-carbonyl methylesterase ICMEL2 OS=Arabidopsis thaliana GN=ICMEL2 PE=2 SV=1	gi|747102265|ref|XP_011099292.1| PREDICTED: isoprenylcysteine alpha-carbonyl methylesterase ICME [Sesamum indicum]
TRINITY_DN10586_c0_g1	578	-	-	-	-	-	-	-
TRINITY_DN10586_c0_g2	1107	-	-	-	-	-	-	-
TRINITY_DN10586_c1_g1	1248	GO:0005249;GO:0016021;GO:0071805	K05391	-	virNOG11115;KOG0498	P	sp|O82226|CNGC6_ARATH Probable cyclic nucleotide-gated ion channel 6 OS=Arabidopsis thaliana GN=CNGC6 PE=1 SV=2	gi|848881503|ref|XP_012841109.1| PREDICTED: probable cyclic nucleotide-gated ion channel 5 [Erythranthe guttata] &gt;gi|848881506|ref|XP_012841110.1| PREDICTED: probable cyclic nucleotide-gated ion channel 5 [Erythranthe guttata] &gt;gi|604328861|gb|EYU34343.1| hypothetical protein MIMGU_mgv1a001946mg [Erythranthe guttata]
TRINITY_DN10587_c0_g1	1159	-	K03879	-	virNOG13391;virNOG11706	C	sp|P03893|NU2M_MOUSE NADH-ubiquinone oxidoreductase chain 2 OS=Mus musculus GN=Mtnd2 PE=1 SV=2	gi|563940230|ref|YP_008802566.1| NADH dehydrogenase subunit 2 (mitochondrion) [Monomastix sp. OKE-1] &gt;gi|557160549|gb|AGZ90219.1| NADH dehydrogenase subunit 2 (mitochondrion) [Monomastix sp. OKE-1]
TRINITY_DN10588_c0_g1	2244	-	K15601	PF02373;PF10497	virNOG07059	K	sp|Q9SSE9|JMJ25_ARATH Lysine-specific demethylase JMJ25 OS=Arabidopsis thaliana GN=JMJ25 PE=1 SV=1	gi|747102917|ref|XP_011099639.1| PREDICTED: lysine-specific demethylase JMJ25-like isoform X1 [Sesamum indicum]
TRINITY_DN10589_c0_g1	4795	-	K10352	-	virNOG15941	S	-	gi|747097233|ref|XP_011096572.1| PREDICTED: uncharacterized protein LOC105175722 [Sesamum indicum]
TRINITY_DN1058_c0_g1	1275	GO:0046872;GO:0003723	-	PF14608;PF00013;PF00642	virNOG02174	R	sp|Q7F8R0|C3H14_ORYSJ Zinc finger CCCH domain-containing protein 14 OS=Oryza sativa subsp. japonica GN=Os02g0194200 PE=2 SV=1	gi|747064488|ref|XP_011078827.1| PREDICTED: zinc finger CCCH domain-containing protein 14-like [Sesamum indicum]
TRINITY_DN1058_c0_g2	1310	GO:0046872;GO:0003723	-	PF00642;PF14608;PF00013	virNOG02174	R	sp|Q7F8R0|C3H14_ORYSJ Zinc finger CCCH domain-containing protein 14 OS=Oryza sativa subsp. japonica GN=Os02g0194200 PE=2 SV=1	gi|747064488|ref|XP_011078827.1| PREDICTED: zinc finger CCCH domain-containing protein 14-like [Sesamum indicum]
TRINITY_DN10590_c0_g1	2799	GO:0006465;GO:0016021;GO:0008233	K04773	PF01343	virNOG06587	O	sp|Q9C9C0|SPPA1_ARATH Serine protease SPPA, chloroplastic OS=Arabidopsis thaliana GN=SPPA PE=2 SV=1	gi|747097908|ref|XP_011096937.1| PREDICTED: serine protease SPPA, chloroplastic-like [Sesamum indicum]
TRINITY_DN10591_c0_g1	4524	GO:0005488	-	PF07727	virNOG12568;KOG0017	R	sp|Q94HW2|POLR1_ARATH Retrovirus-related Pol polyprotein from transposon RE1 OS=Arabidopsis thaliana GN=RE1 PE=2 SV=1	gi|848901765|ref|XP_012850949.1| PREDICTED: uncharacterized protein LOC105970659 [Erythranthe guttata]
TRINITY_DN10591_c0_g2	1629	GO:0015074;GO:0003676	-	-	NOG00986;virNOG12568	RL	sp|Q94HW2|POLR1_ARATH Retrovirus-related Pol polyprotein from transposon RE1 OS=Arabidopsis thaliana GN=RE1 PE=2 SV=1	gi|848901765|ref|XP_012850949.1| PREDICTED: uncharacterized protein LOC105970659 [Erythranthe guttata]
TRINITY_DN10592_c0_g1	528	GO:0005525;GO:0006414;GO:0003746;GO:0003924;GO:0005737	K03231	PF00009	virNOG10116	J	sp|Q41803|EF1A_MAIZE Elongation factor 1-alpha OS=Zea mays GN=EF1A PE=3 SV=1	gi|108706480|gb|ABF94275.1| Elongation factor 1-alpha, putative, expressed [Oryza sativa Japonica Group]
TRINITY_DN10592_c0_g2	1408	-	K03231	PF00009;PF03144;PF03143	virNOG10116	J	sp|O64937|EF1A_ORYSJ Elongation factor 1-alpha OS=Oryza sativa subsp. japonica GN=REFA1 PE=2 SV=2	gi|729327732|ref|XP_010535587.1| PREDICTED: elongation factor 1-alpha [Tarenaya hassleriana]
TRINITY_DN10592_c1_g1	455	GO:0005737;GO:0006414;GO:0003746;GO:0016021;GO:0003924;GO:0005525	K03231	-	virNOG10116	J	sp|P0CY35|EF1A1_CANAL Elongation factor 1-alpha 1 OS=Candida albicans (strain SC5314 / ATCC MYA-2876) GN=TEF1 PE=3 SV=1	gi|326492680|dbj|BAJ90196.1| predicted protein [Hordeum vulgare subsp. vulgare]
TRINITY_DN10593_c0_g1	2051	-	-	PF16135	virNOG12860	S	-	gi|747041356|ref|XP_011072619.1| PREDICTED: uncharacterized protein LOC105157824 isoform X1 [Sesamum indicum] &gt;gi|747041358|ref|XP_011072626.1| PREDICTED: uncharacterized protein LOC105157824 isoform X1 [Sesamum indicum]
TRINITY_DN10594_c0_g1	1022	-	-	PF00583	virNOG14105;virNOG18940	RS	-	gi|747063106|ref|XP_011078088.1| PREDICTED: uncharacterized protein LOC105161924 isoform X2 [Sesamum indicum]
TRINITY_DN10596_c0_g1	3596	GO:0016070	K01164	PF08170	virNOG06863	A	sp|Q99575|POP1_HUMAN Ribonucleases P/MRP protein subunit POP1 OS=Homo sapiens GN=POP1 PE=1 SV=2	gi|747055251|ref|XP_011073863.1| PREDICTED: ribonucleases P/MRP protein subunit POP1 [Sesamum indicum]
TRINITY_DN10596_c1_g1	2605	-	-	PF00847	virNOG17901	K	sp|Q9SVQ0|ERF62_ARATH Ethylene-responsive transcription factor ERF062 OS=Arabidopsis thaliana GN=ERF062 PE=2 SV=1	gi|747088242|ref|XP_011091699.1| PREDICTED: ethylene-responsive transcription factor ERF062 [Sesamum indicum]
TRINITY_DN10596_c1_g2	1324	-	-	PF00847	virNOG17901	K	sp|Q9SVQ0|ERF62_ARATH Ethylene-responsive transcription factor ERF062 OS=Arabidopsis thaliana GN=ERF062 PE=2 SV=1	gi|747088242|ref|XP_011091699.1| PREDICTED: ethylene-responsive transcription factor ERF062 [Sesamum indicum]
TRINITY_DN10597_c0_g1	488	-	K03086	-	virNOG06412	K	sp|O22056|SIGB_ARATH RNA polymerase sigma factor sigB OS=Arabidopsis thaliana GN=SIGB PE=2 SV=2	gi|747043981|ref|XP_011086680.1| PREDICTED: RNA polymerase sigma factor sigB isoform X1 [Sesamum indicum]
TRINITY_DN10598_c0_g1	4051	-	-	PF13976;PF07727;PF00665	virNOG00819;virNOG33673;virNOG31300;virNOG19602	R	sp|P10978|POLX_TOBAC Retrovirus-related Pol polyprotein from transposon TNT 1-94 OS=Nicotiana tabacum PE=2 SV=1	gi|1012331645|gb|KYP43110.1| Retrovirus-related Pol polyprotein from transposon TNT 1-94 [Cajanus cajan]
TRINITY_DN10598_c0_g2	1672	-	-	-	virNOG34595;COG1245;virNOG19602;virNOG33673;NOG215611	R	sp|P10978|POLX_TOBAC Retrovirus-related Pol polyprotein from transposon TNT 1-94 OS=Nicotiana tabacum PE=2 SV=1	gi|731320573|ref|XP_010670882.1| PREDICTED: uncharacterized protein LOC104887829 [Beta vulgaris subsp. vulgaris]
TRINITY_DN10599_c0_g1	1968	GO:0044699	K03676	PF00462	virNOG22143	O	sp|Q0J3L4|GRS10_ORYSJ Monothiol glutaredoxin-S10 OS=Oryza sativa subsp. japonica GN=GRXS10 PE=2 SV=2	gi|747066889|ref|XP_011080141.1| PREDICTED: monothiol glutaredoxin-S10-like [Sesamum indicum]
TRINITY_DN1059_c0_g1	2832	-	-	PF12146	virNOG01064	R	sp|P54567|YQKD_BACSU Uncharacterized protein YqkD OS=Bacillus subtilis (strain 168) GN=yqkD PE=4 SV=1	gi|747050875|ref|XP_011071522.1| PREDICTED: uncharacterized protein LOC105156947 [Sesamum indicum]
TRINITY_DN105_c0_g1	1513	-	-	PF00240;PF02179	virNOG02869	O	sp|Q8RX71|BAG4_ARATH BAG family molecular chaperone regulator 4 OS=Arabidopsis thaliana GN=BAG4 PE=1 SV=1	gi|747062080|ref|XP_011077531.1| PREDICTED: BAG family molecular chaperone regulator 4 [Sesamum indicum]
TRINITY_DN10600_c0_g1	1301	-	-	-	-	-	-	-
TRINITY_DN10601_c0_g1	1030	GO:0009607;GO:0006952	-	-	NOG156043;virNOG05080	S	sp|P17641|PRS1_SOLTU Pathogenesis-related protein STH-21 OS=Solanum tuberosum GN=STH-21 PE=2 SV=1	gi|747105107|ref|XP_011100819.1| PREDICTED: major allergen Mal d 1-like [Sesamum indicum]
TRINITY_DN10601_c0_g2	1098	-	-	-	NOG156043;virNOG05080	S	sp|O50001|PRU1_PRUAR Major allergen Pru ar 1 OS=Prunus armeniaca PE=1 SV=1	gi|747105107|ref|XP_011100819.1| PREDICTED: major allergen Mal d 1-like [Sesamum indicum]
TRINITY_DN10601_c0_g3	1384	-	-	-	-	-	-	-
TRINITY_DN10601_c0_g4	1565	-	-	-	-	-	-	-
TRINITY_DN10601_c0_g5	431	-	K18633	-	virNOG25618	S	-	gi|747058250|ref|XP_011075460.1| PREDICTED: mitotic-spindle organizing protein 1B-like [Sesamum indicum] &gt;gi|747058252|ref|XP_011075461.1| PREDICTED: mitotic-spindle organizing protein 1B-like [Sesamum indicum]
TRINITY_DN10602_c0_g1	2071	-	-	-	virNOG07121	T	-	gi|747063279|ref|XP_011078181.1| PREDICTED: uncharacterized protein LOC105161985 [Sesamum indicum]
TRINITY_DN10603_c0_g1	3069	-	-	-	-	-	-	-
TRINITY_DN10604_c0_g1	1192	-	-	-	virNOG19614	S	sp|Q9FIJ4|RD522_ARATH DNA repair RAD52-like protein 2, chloroplastic OS=Arabidopsis thaliana GN=RAD52-2 PE=2 SV=1	gi|460410568|ref|XP_004250698.1| PREDICTED: uncharacterized protein LOC101259907 isoform X2 [Solanum lycopersicum]
TRINITY_DN10605_c0_g1	2430	-	-	PF00400	virNOG32654;virNOG01803	R	sp|Q9FUY2|LEUNG_ARATH Transcriptional corepressor LEUNIG OS=Arabidopsis thaliana GN=LUG PE=1 SV=2	gi|747096770|ref|XP_011096320.1| PREDICTED: transcriptional corepressor LEUNIG-like [Sesamum indicum]
TRINITY_DN10606_c0_g1	2773	-	-	PF08263;PF00069	virNOG07162	T	sp|C0LGS3|Y4372_ARATH Probable LRR receptor-like serine/threonine-protein kinase At4g37250 OS=Arabidopsis thaliana GN=At4g37250 PE=2 SV=1	gi|747101895|ref|XP_011099092.1| PREDICTED: probable LRR receptor-like serine/threonine-protein kinase At4g37250 [Sesamum indicum]
TRINITY_DN10607_c0_g1	4077	-	K13457	PF00931	NOG47299;virNOG15761;KOG4658	RT	sp|Q6L400|R1B16_SOLDE Putative late blight resistance protein homolog R1B-16 OS=Solanum demissum GN=R1B-16 PE=3 SV=1	gi|848906886|ref|XP_012852659.1| PREDICTED: putative late blight resistance protein homolog R1B-16 [Erythranthe guttata]
TRINITY_DN10607_c0_g2	629	-	-	-	KOG4658;virNOG10416	T	-	gi|672130146|ref|XP_008788594.1| PREDICTED: putative disease resistance protein RGA1 [Phoenix dactylifera]
TRINITY_DN10607_c1_g1	550	-	K13457	-	virNOG15761;KOG4658;virNOG00415	T	-	gi|604305398|gb|EYU24542.1| hypothetical protein MIMGU_mgv1a020452mg [Erythranthe guttata]
TRINITY_DN10608_c0_g1	3820	-	K00142	PF13193;PF00501;PF13360	virNOG09601	I	sp|F4K1G2|AEE19_ARATH Putative acyl-activating enzyme 19 OS=Arabidopsis thaliana GN=At5g35930 PE=2 SV=1	gi|747091407|ref|XP_011093430.1| PREDICTED: putative acyl-activating enzyme 19 [Sesamum indicum]
TRINITY_DN10609_c0_g1	1972	GO:0005509;GO:0055085;GO:0016021	-	PF01699;PF13499	virNOG15922	P	sp|Q8L636|NCL_ARATH Sodium/calcium exchanger NCL OS=Arabidopsis thaliana GN=NCL PE=2 SV=1	gi|747071696|ref|XP_011082732.1| PREDICTED: uncharacterized protein LOC105165426 [Sesamum indicum]
TRINITY_DN10609_c1_g1	481	GO:0016020	-	PF13499	virNOG15922	P	sp|Q8L636|NCL_ARATH Sodium/calcium exchanger NCL OS=Arabidopsis thaliana GN=NCL PE=2 SV=1	gi|747071696|ref|XP_011082732.1| PREDICTED: uncharacterized protein LOC105165426 [Sesamum indicum]
TRINITY_DN10609_c1_g2	1477	-	K02990	PF01250	virNOG18174	J	sp|P82403|RR6_SPIOL 30S ribosomal protein S6 alpha, chloroplastic OS=Spinacia oleracea GN=RPS6 PE=1 SV=3	gi|747071698|ref|XP_011082733.1| PREDICTED: 30S ribosomal protein S6 alpha, chloroplastic [Sesamum indicum]
TRINITY_DN1060_c0_g1	1331	-	-	-	virNOG23484	R	-	gi|747053542|ref|XP_011072938.1| PREDICTED: protein YLS3 [Sesamum indicum]
TRINITY_DN1060_c0_g2	1269	GO:0045892;GO:0009910;GO:0046983;GO:0003700;GO:0000900;GO:0048438;GO:0003677;GO:0017148;GO:0009266;GO:0005634	K09260	PF01486;PF00319	virNOG04887	K	sp|Q9FUY6|JOIN_SOLLC MADS-box protein JOINTLESS OS=Solanum lycopersicum GN=J PE=1 SV=1	gi|6652756|gb|AAF22455.1| MADS box protein [Paulownia kawakamii]
TRINITY_DN1060_c0_g3	2091	GO:0003700;GO:0046983;GO:0005634;GO:0006355;GO:0003677	-	PF01486;PF00319	virNOG04887	K	sp|Q9FUY6|JOIN_SOLLC MADS-box protein JOINTLESS OS=Solanum lycopersicum GN=J PE=1 SV=1	gi|6652756|gb|AAF22455.1| MADS box protein [Paulownia kawakamii]
TRINITY_DN1060_c1_g1	2537	GO:0003723	K14945	PF00013	virNOG04176	A	sp|Q9FKT4|QKIL2_ARATH KH domain-containing protein At5g56140 OS=Arabidopsis thaliana GN=At5g56140 PE=2 SV=1	gi|1024016918|gb|KZV36237.1| KH domain-containing protein-like [Dorcoceras hygrometricum]
TRINITY_DN10610_c0_g1	1411	-	-	PF02114	virNOG02473	T	sp|Q9H2J4|PDCL3_HUMAN Phosducin-like protein 3 OS=Homo sapiens GN=PDCL3 PE=1 SV=1	gi|848854976|ref|XP_012850526.1| PREDICTED: phosducin-like protein 3 [Erythranthe guttata] &gt;gi|604346400|gb|EYU44863.1| hypothetical protein MIMGU_mgv1a025705mg [Erythranthe guttata]
TRINITY_DN10611_c0_g1	1208	-	-	-	-	-	-	-
TRINITY_DN10611_c0_g2	1443	-	-	-	-	-	-	-
TRINITY_DN10611_c1_g1	443	-	-	-	-	-	-	-
TRINITY_DN10611_c1_g2	544	-	-	-	-	-	-	-
TRINITY_DN10611_c2_g1	1163	-	-	-	-	-	-	-
TRINITY_DN10612_c0_g1	3182	GO:0005992;GO:0003824	K16055	PF00982;PF02358	virNOG04017	G	sp|Q9ZV48|TPS11_ARATH Probable alpha,alpha-trehalose-phosphate synthase [UDP-forming] 11 OS=Arabidopsis thaliana GN=TPS11 PE=2 SV=1	gi|747047759|ref|XP_011069859.1| PREDICTED: probable alpha,alpha-trehalose-phosphate synthase [UDP-forming] 11 [Sesamum indicum]
TRINITY_DN10613_c0_g1	967	-	-	-	-	-	-	-
TRINITY_DN10614_c0_g1	367	-	-	-	-	-	-	gi|848894095|ref|XP_012847088.1| PREDICTED: early nodulin-93-like [Erythranthe guttata]
TRINITY_DN10614_c0_g2	736	-	-	-	virNOG27181;virNOG23921	S	-	gi|604306198|gb|EYU25255.1| hypothetical protein MIMGU_mgv1a015858mg [Erythranthe guttata]
TRINITY_DN10614_c0_g3	1326	-	-	-	-	-	-	-
TRINITY_DN10614_c0_g4	368	-	-	-	-	-	-	-
TRINITY_DN10615_c0_g1	2472	GO:0016020;GO:0046872;GO:0016746	K20027	-	COG5273;virNOG09072	R	sp|Q6DR03|ZDHC3_ARATH Protein S-acyltransferase 21 OS=Arabidopsis thaliana GN=PAT21 PE=2 SV=1	gi|747046553|ref|XP_011100230.1| PREDICTED: protein S-acyltransferase 21 [Sesamum indicum]
TRINITY_DN10616_c0_g1	908	-	K12604	-	virNOG03683	K	sp|A5YKK6|CNOT1_HUMAN CCR4-NOT transcription complex subunit 1 OS=Homo sapiens GN=CNOT1 PE=1 SV=2	gi|747044649|ref|XP_011090124.1| PREDICTED: CCR4-NOT transcription complex subunit 1 isoform X1 [Sesamum indicum]
TRINITY_DN10617_c0_g1	453	-	-	-	-	-	-	-
TRINITY_DN10617_c0_g2	788	-	-	PF08524	virNOG20452	S	-	gi|1024007602|gb|KZV32373.1| hypothetical protein F511_03656, partial [Dorcoceras hygrometricum]
TRINITY_DN10618_c0_g1	1813	GO:0016021;GO:0008152;GO:0016746	K13508	PF12710;PF01553	virNOG00017	I	sp|Q5XF03|GPAT8_ARATH Probable glycerol-3-phosphate acyltransferase 8 OS=Arabidopsis thaliana GN=GPAT8 PE=2 SV=1	gi|747045141|ref|XP_011092551.1| PREDICTED: glycerol-3-phosphate 2-O-acyltransferase 4 [Sesamum indicum]
TRINITY_DN10619_c0_g1	306	-	K08272	-	virNOG10323;KOG1566	S	sp|Q9FGK3|MO25N_ARATH Putative MO25-like protein At5g47540 OS=Arabidopsis thaliana GN=At5g47540 PE=2 SV=1	gi|848898209|ref|XP_012849213.1| PREDICTED: putative MO25-like protein At5g47540 [Erythranthe guttata] &gt;gi|604314984|gb|EYU27690.1| hypothetical protein MIMGU_mgv1a009011mg [Erythranthe guttata]
TRINITY_DN1061_c0_g1	3263	-	-	PF07714;PF12819	virNOG30241	T	sp|Q9SCZ4|FERON_ARATH Receptor-like protein kinase FERONIA OS=Arabidopsis thaliana GN=FER PE=1 SV=1	gi|747101781|ref|XP_011099030.1| PREDICTED: receptor-like protein kinase FERONIA [Sesamum indicum]
TRINITY_DN1061_c1_g1	777	GO:0016020;GO:0004672	-	PF07714	virNOG30241;COG0515;virNOG00647	T	sp|Q9SCZ4|FERON_ARATH Receptor-like protein kinase FERONIA OS=Arabidopsis thaliana GN=FER PE=1 SV=1	gi|604345723|gb|EYU44220.1| hypothetical protein MIMGU_mgv1a003782mg [Erythranthe guttata]
TRINITY_DN1061_c3_g1	440	-	-	-	-	-	-	-
TRINITY_DN10620_c0_g1	1912	GO:0044208;GO:0009507;GO:0005525;GO:0004019;GO:0000287	K01939	PF00709	virNOG04212	F	sp|Q6T7E8|PURA_TOBAC Adenylosuccinate synthetase, chloroplastic OS=Nicotiana tabacum GN=PURA PE=2 SV=1	gi|848920851|ref|XP_012857243.1| PREDICTED: adenylosuccinate synthetase, chloroplastic-like [Erythranthe guttata] &gt;gi|604301010|gb|EYU20730.1| hypothetical protein MIMGU_mgv1a005022mg [Erythranthe guttata]
TRINITY_DN10621_c0_g1	1921	GO:0016787	-	-	virNOG05630	T	sp|Q8L774|SLP1_ARATH Shewanella-like protein phosphatase 1 OS=Arabidopsis thaliana GN=SLP1 PE=1 SV=1	gi|747067943|ref|XP_011080715.1| PREDICTED: uncharacterized protein At1g18480 [Sesamum indicum]
TRINITY_DN10621_c0_g2	928	-	-	-	-	-	-	-
TRINITY_DN10621_c0_g3	1334	-	-	-	-	-	sp|Q43117|KPYA_RICCO Pyruvate kinase isozyme A, chloroplastic OS=Ricinus communis PE=1 SV=1	-
TRINITY_DN10621_c0_g4	967	GO:0055085;GO:0016021	K15113	-	virNOG10853	C	-	gi|802540853|ref|XP_012078579.1| PREDICTED: mitoferrin-like [Jatropha curcas] &gt;gi|643740059|gb|KDP45745.1| hypothetical protein JCGZ_17352 [Jatropha curcas]
TRINITY_DN10622_c0_g1	1826	GO:0003677;GO:0006355	-	PF00320	virNOG01002	K	sp|Q9SV30|GATA8_ARATH GATA transcription factor 8 OS=Arabidopsis thaliana GN=GATA8 PE=2 SV=1	gi|661896559|emb|CDO99748.1| unnamed protein product [Coffea canephora]
TRINITY_DN10622_c0_g2	2123	GO:0003677;GO:0006355	-	PF00320	virNOG01002	K	sp|Q9SV30|GATA8_ARATH GATA transcription factor 8 OS=Arabidopsis thaliana GN=GATA8 PE=2 SV=1	gi|747061038|ref|XP_011076972.1| PREDICTED: GATA transcription factor 8-like [Sesamum indicum] &gt;gi|747061040|ref|XP_011076974.1| PREDICTED: GATA transcription factor 8-like [Sesamum indicum]
TRINITY_DN10623_c0_g1	740	-	K11644	-	virNOG09641	B	sp|Q9LFQ3|SNL2_ARATH Paired amphipathic helix protein Sin3-like 2 OS=Arabidopsis thaliana GN=SNL2 PE=1 SV=2	gi|747100875|ref|XP_011098544.1| PREDICTED: paired amphipathic helix protein Sin3-like 2 isoform X1 [Sesamum indicum]
TRINITY_DN10624_c0_g1	1705	-	-	-	-	-	-	-
TRINITY_DN10624_c0_g2	426	-	-	-	-	-	-	-
TRINITY_DN10624_c1_g1	631	-	-	-	-	-	-	-
TRINITY_DN10625_c0_g1	476	-	-	-	-	-	-	-
TRINITY_DN10626_c0_g1	1756	GO:0008168;GO:0005737;GO:0006364;GO:0032259	K00783	PF02590	virNOG18320	S	sp|Q9LXB4|Y5620_ARATH Putative RNA methyltransferase At5g10620 OS=Arabidopsis thaliana GN=At5g10620 PE=3 SV=1	gi|848916666|ref|XP_012855870.1| PREDICTED: putative RNA methyltransferase At5g10620 [Erythranthe guttata] &gt;gi|604302502|gb|EYU22078.1| hypothetical protein MIMGU_mgv1a014516mg [Erythranthe guttata]
TRINITY_DN10627_c0_g1	342	-	-	-	-	-	-	-
TRINITY_DN10628_c0_g1	2997	-	-	-	virNOG04100	S	sp|Q9LXU9|IRKI_ARATH IRK-interacting protein OS=Arabidopsis thaliana GN=IRKI PE=1 SV=1	gi|747067102|ref|XP_011080253.1| PREDICTED: uncharacterized protein LOC105163549 [Sesamum indicum]
TRINITY_DN10629_c0_g1	3242	-	-	-	virNOG06091	S	-	gi|747103274|ref|XP_011099825.1| PREDICTED: uncharacterized protein LOC105178143 isoform X2 [Sesamum indicum] &gt;gi|747103276|ref|XP_011099826.1| PREDICTED: uncharacterized protein LOC105178143 isoform X2 [Sesamum indicum]
TRINITY_DN10629_c1_g1	583	-	-	-	-	-	-	-
TRINITY_DN10629_c1_g2	418	-	-	-	-	-	-	-
TRINITY_DN1062_c0_g1	2357	GO:0005524;GO:0004674;GO:0007165;GO:0006468	K12761	PF00069;PF03822	virNOG15052	T	sp|Q9LZW4|CIPKE_ARATH CBL-interacting serine/threonine-protein kinase 14 OS=Arabidopsis thaliana GN=CIPK14 PE=1 SV=1	gi|848853812|ref|XP_012845409.1| PREDICTED: CBL-interacting serine/threonine-protein kinase 14-like [Erythranthe guttata] &gt;gi|604346840|gb|EYU45205.1| hypothetical protein MIMGU_mgv1a006743mg [Erythranthe guttata]
TRINITY_DN1062_c1_g1	1881	GO:0005524;GO:0004674;GO:0009268;GO:0007165;GO:0006468	K12761	PF00069;PF03822	virNOG06801	T	sp|O22932|CIPKB_ARATH CBL-interacting serine/threonine-protein kinase 11 OS=Arabidopsis thaliana GN=CIPK11 PE=1 SV=1	gi|747067975|ref|XP_011080734.1| PREDICTED: CBL-interacting serine/threonine-protein kinase 11-like [Sesamum indicum]
TRINITY_DN1062_c1_g2	401	GO:0005524;GO:0004674;GO:0007165;GO:0006468	-	PF00069	virNOG05059	T	sp|O65554|CIPK6_ARATH CBL-interacting serine/threonine-protein kinase 6 OS=Arabidopsis thaliana GN=CIPK6 PE=1 SV=1	gi|848887803|ref|XP_012844122.1| PREDICTED: CBL-interacting serine/threonine-protein kinase 6-like [Erythranthe guttata] &gt;gi|604321134|gb|EYU31774.1| hypothetical protein MIMGU_mgv1a006747mg [Erythranthe guttata]
TRINITY_DN10630_c0_g1	1038	GO:0006412;GO:0005840;GO:0003735	K02904	PF00831	virNOG22238	J	sp|Q9FJP3|RK29_ARATH 50S ribosomal protein L29, chloroplastic OS=Arabidopsis thaliana GN=RPL29 PE=1 SV=1	gi|848890021|ref|XP_012845157.1| PREDICTED: 50S ribosomal protein L29, chloroplastic [Erythranthe guttata] &gt;gi|604319839|gb|EYU31003.1| hypothetical protein MIMGU_mgv1a014982mg [Erythranthe guttata]
TRINITY_DN10631_c0_g1	367	GO:0070919;GO:0005737;GO:0003725;GO:0035196	-	-	virNOG03076	R	sp|Q9SKN2|DRB2_ARATH Double-stranded RNA-binding protein 2 OS=Arabidopsis thaliana GN=DRB2 PE=1 SV=1	gi|1024019240|gb|KZV37378.1| double-stranded RNA-binding protein 2-like [Dorcoceras hygrometricum]
TRINITY_DN10631_c0_g2	612	-	-	PF00035	virNOG03076;virNOG12836	R	sp|Q9SKN2|DRB2_ARATH Double-stranded RNA-binding protein 2 OS=Arabidopsis thaliana GN=DRB2 PE=1 SV=1	gi|1024019240|gb|KZV37378.1| double-stranded RNA-binding protein 2-like [Dorcoceras hygrometricum]
TRINITY_DN10632_c0_g1	1188	-	K14763	-	virNOG06864	S	-	gi|747076574|ref|XP_011085362.1| PREDICTED: uncharacterized protein LOC105167372 [Sesamum indicum]
TRINITY_DN10632_c1_g1	3150	-	K14763	PF04410	virNOG06864	S	sp|Q52KK4|NAF1_RAT H/ACA ribonucleoprotein complex non-core subunit NAF1 OS=Rattus norvegicus GN=Naf1 PE=1 SV=1	gi|747076574|ref|XP_011085362.1| PREDICTED: uncharacterized protein LOC105167372 [Sesamum indicum]
TRINITY_DN10632_c1_g2	1172	-	K14763	PF04410	virNOG06864	S	-	gi|747076574|ref|XP_011085362.1| PREDICTED: uncharacterized protein LOC105167372 [Sesamum indicum]
TRINITY_DN10633_c0_g1	420	GO:0015930;GO:0055114;GO:0006537	K00284	PF00310	COG0067;virNOG04272	E	sp|Q43155|GLTB_SPIOL Ferredoxin-dependent glutamate synthase, chloroplastic OS=Spinacia oleracea GN=FdGOGAT PE=1 SV=3	gi|747058164|ref|XP_011075414.1| PREDICTED: ferredoxin-dependent glutamate synthase, chloroplastic [Sesamum indicum]
TRINITY_DN10634_c0_g1	1374	-	-	-	-	-	-	-
TRINITY_DN10634_c1_g1	507	-	-	-	-	-	-	-
TRINITY_DN10635_c0_g1	777	GO:0016020	K20359	-	virNOG16544	U	sp|O80915|PR1B4_ARATH PRA1 family protein B4 OS=Arabidopsis thaliana GN=PRA1B4 PE=1 SV=1	gi|747094472|ref|XP_011095073.1| PREDICTED: PRA1 family protein B4 [Sesamum indicum]
TRINITY_DN10636_c0_g1	837	-	K10268	-	virNOG04086	R	sp|Q9C626|FB37_ARATH F-box protein At1g47056 OS=Arabidopsis thaliana GN=At1g47056 PE=2 SV=1	gi|848855773|ref|XP_012853685.1| PREDICTED: F-box protein SKIP2 [Erythranthe guttata] &gt;gi|604345940|gb|EYU44437.1| hypothetical protein MIMGU_mgv1a027103mg [Erythranthe guttata]
TRINITY_DN10637_c0_g1	1502	GO:1901607	K00133	PF01118;PF02774	virNOG11448	E	sp|Q55512|DHAS_SYNY3 Aspartate-semialdehyde dehydrogenase OS=Synechocystis sp. (strain PCC 6803 / Kazusa) GN=asd PE=3 SV=2	gi|747049052|ref|XP_011070557.1| PREDICTED: aspartate-semialdehyde dehydrogenase [Sesamum indicum]
TRINITY_DN10637_c0_g2	2427	GO:0055114;GO:0005737;GO:0009089;GO:0009097;GO:0051287;GO:0050661;GO:0004073;GO:0009086;GO:0046983;GO:0003942;GO:0009088	K00133	-	virNOG11448	E	-	gi|1012100371|ref|XP_015957201.1| PREDICTED: aspartate-semialdehyde dehydrogenase [Arachis duranensis]
TRINITY_DN10637_c0_g3	691	GO:0016021	-	-	virNOG23740	S	sp|Q9M7I9|STEP1_ARATH Stress enhanced protein 1, chloroplastic OS=Arabidopsis thaliana GN=SEP1 PE=2 SV=1	gi|747081840|ref|XP_011088214.1| PREDICTED: stress enhanced protein 1, chloroplastic [Sesamum indicum]
TRINITY_DN10638_c0_g1	450	-	K10706	PF13086	virNOG00910	A	-	gi|747072911|ref|XP_011083394.1| PREDICTED: probable helicase DDB_G0274399 isoform X1 [Sesamum indicum] &gt;gi|747072913|ref|XP_011083395.1| PREDICTED: probable helicase DDB_G0274399 isoform X1 [Sesamum indicum]
TRINITY_DN10639_c0_g1	388	GO:0005198;GO:0016192;GO:0030132;GO:0006886;GO:0030130	K04646	PF00637	virNOG06015	U	sp|Q0WLB5|CLAH2_ARATH Clathrin heavy chain 2 OS=Arabidopsis thaliana GN=CHC2 PE=1 SV=1	gi|356495434|ref|XP_003516582.1| PREDICTED: clathrin heavy chain 2-like [Glycine max] &gt;gi|947129031|gb|KRH76885.1| hypothetical protein GLYMA_01G179300 [Glycine max]
TRINITY_DN1063_c0_g1	3216	GO:0004843;GO:0006511;GO:0016579	K11835	PF06337;PF00443	virNOG01016	O	sp|O22207|UBP5_ARATH Ubiquitin carboxyl-terminal hydrolase 5 OS=Arabidopsis thaliana GN=UBP5 PE=1 SV=2	gi|747084341|ref|XP_011089575.1| PREDICTED: ubiquitin carboxyl-terminal hydrolase 5 [Sesamum indicum]
TRINITY_DN1063_c0_g2	4178	-	-	PF03351;PF03188	virNOG02806;virNOG07024	T	sp|Q0WRW8|B561K_ARATH Cytochrome b561 and DOMON domain-containing protein At3g07570 OS=Arabidopsis thaliana GN=At3g07570 PE=2 SV=1	gi|747084343|ref|XP_011089577.1| PREDICTED: cytochrome b561 and DOMON domain-containing protein At3g07570 [Sesamum indicum]
TRINITY_DN1063_c1_g1	563	-	-	-	-	-	-	-
TRINITY_DN1063_c1_g2	411	-	-	-	-	-	sp|P27783|NIA_BETPN Nitrate reductase [NAD(P)H] OS=Betula pendula GN=NIA1 PE=2 SV=1	-
TRINITY_DN1063_c2_g1	2415	-	-	PF06203	virNOG14303	K	sp|Q9LU68|CIA2_ARATH Protein CHLOROPLAST IMPORT APPARATUS 2 OS=Arabidopsis thaliana GN=CIA2 PE=1 SV=1	gi|747062451|ref|XP_011077738.1| PREDICTED: protein CHLOROPLAST IMPORT APPARATUS 2-like [Sesamum indicum]
TRINITY_DN10640_c0_g1	1216	GO:0016857;GO:0005975	K01783	-	virNOG03980	G	sp|Q43157|RPE_SPIOL Ribulose-phosphate 3-epimerase, chloroplastic OS=Spinacia oleracea GN=RPE PE=1 SV=1	gi|747106819|ref|XP_011101703.1| PREDICTED: ribulose-phosphate 3-epimerase, chloroplastic [Sesamum indicum]
TRINITY_DN10641_c0_g1	1312	GO:0046872;GO:0003723	-	PF00013;PF00642	virNOG02174	R	sp|Q7F8R0|C3H14_ORYSJ Zinc finger CCCH domain-containing protein 14 OS=Oryza sativa subsp. japonica GN=Os02g0194200 PE=2 SV=1	gi|747064488|ref|XP_011078827.1| PREDICTED: zinc finger CCCH domain-containing protein 14-like [Sesamum indicum]
TRINITY_DN10642_c0_g1	627	GO:0000786;GO:0005634;GO:0046982;GO:0003677	K11251	PF00125;PF16211	COG5262;virNOG19311;virNOG08032	B	sp|Q84MP7|H2AV3_ORYSJ Probable histone H2A variant 3 OS=Oryza sativa subsp. japonica GN=Os03g0743400 PE=2 SV=1	gi|747066497|ref|XP_011079932.1| PREDICTED: probable histone H2A variant 3 [Sesamum indicum]
TRINITY_DN10643_c0_g1	753	-	-	-	-	-	-	-
TRINITY_DN10643_c0_g2	391	-	-	-	-	-	-	-
TRINITY_DN10643_c0_g3	357	-	-	-	-	-	-	-
TRINITY_DN10644_c0_g1	902	-	-	PF13855	NOG145243;virNOG01979	SR	sp|Q9SVW8|PIRL4_ARATH Plant intracellular Ras-group-related LRR protein 4 OS=Arabidopsis thaliana GN=PIRL4 PE=1 SV=1	gi|118482742|gb|ABK93289.1| unknown [Populus trichocarpa]
TRINITY_DN10645_c0_g1	527	-	-	-	-	-	-	-
TRINITY_DN10646_c0_g1	688	-	-	-	-	-	-	-
TRINITY_DN10646_c0_g2	775	-	-	-	-	-	-	-
TRINITY_DN10647_c0_g1	1157	GO:0006979;GO:0046872;GO:0004601;GO:0020037;GO:0098869;GO:0042744;GO:0055114;GO:0005576	K00430	PF00141	virNOG05122	G	sp|Q9SZH2|PER43_ARATH Peroxidase 43 OS=Arabidopsis thaliana GN=PER43 PE=3 SV=2	gi|747081110|ref|XP_011087829.1| PREDICTED: peroxidase 43-like [Sesamum indicum]
TRINITY_DN10647_c0_g2	1338	GO:0005576;GO:0055114;GO:0042744;GO:0098869;GO:0020037;GO:0004601;GO:0046872;GO:0006979	K00430	PF00141	virNOG05122	G	sp|Q9SZH2|PER43_ARATH Peroxidase 43 OS=Arabidopsis thaliana GN=PER43 PE=3 SV=2	gi|698512900|ref|XP_009801435.1| PREDICTED: peroxidase 43-like [Nicotiana sylvestris] &gt;gi|1025233045|ref|XP_016484640.1| PREDICTED: peroxidase 43-like [Nicotiana tabacum]
TRINITY_DN10647_c1_g1	355	-	-	-	-	-	-	-
TRINITY_DN10648_c0_g1	547	GO:0016787	-	-	virNOG11652	R	sp|Q10J20|D14L_ORYSJ Probable esterase D14L OS=Oryza sativa subsp. japonica GN=D14L PE=1 SV=1	gi|242035387|ref|XP_002465088.1| hypothetical protein SORBIDRAFT_01g031880 [Sorghum bicolor] &gt;gi|241918942|gb|EER92086.1| hypothetical protein SORBI_001G330000 [Sorghum bicolor]
TRINITY_DN10649_c1_g1	636	GO:0003723	K13162	PF00013	virNOG01583	A	sp|Q9SR13|FLK_ARATH Flowering locus K homology domain OS=Arabidopsis thaliana GN=FLK PE=1 SV=1	gi|747080295|ref|XP_011087393.1| PREDICTED: poly(rC)-binding protein 1 [Sesamum indicum] &gt;gi|747080297|ref|XP_011087394.1| PREDICTED: poly(rC)-binding protein 1 [Sesamum indicum]
TRINITY_DN1064_c0_g1	976	GO:0030127;GO:0008270;GO:0006886;GO:0006888	K14007	-	virNOG01881;COG5028	U	sp|Q9SFU0|SC24A_ARATH Protein transport protein Sec24-like At3g07100 OS=Arabidopsis thaliana GN=At3g07100 PE=2 SV=2	gi|848849866|ref|XP_012831848.1| PREDICTED: protein transport protein Sec24-like At3g07100 [Erythranthe guttata] &gt;gi|604348374|gb|EYU46529.1| hypothetical protein MIMGU_mgv1a000627mg [Erythranthe guttata]
TRINITY_DN10650_c0_g1	1290	-	-	PF13911	virNOG09635	O	sp|Q9ZUU2|AAED1_ARATH Thioredoxin-like protein AAED1, chloroplastic OS=Arabidopsis thaliana GN=At2g37240 PE=1 SV=2	gi|747061817|ref|XP_011077391.1| PREDICTED: thioredoxin-like protein AAED1, chloroplastic isoform X1 [Sesamum indicum]
TRINITY_DN10650_c0_g2	688	-	-	-	-	-	-	-
TRINITY_DN10650_c0_g3	2098	-	-	-	-	-	-	-
TRINITY_DN10650_c1_g1	704	-	-	-	-	-	-	-
TRINITY_DN10651_c0_g1	4401	GO:0005694;GO:0051276;GO:0005634;GO:0005524	K06636	PF06470;PF02463	virNOG05700	D	sp|Q6Q1P4|SMC1_ARATH Structural maintenance of chromosomes protein 1 OS=Arabidopsis thaliana GN=SMC1 PE=2 SV=2	gi|747072246|ref|XP_011083028.1| PREDICTED: structural maintenance of chromosomes protein 1 [Sesamum indicum]
TRINITY_DN10652_c0_g1	1563	-	-	-	-	-	-	-
TRINITY_DN10653_c0_g1	1709	GO:0008152	-	PF08241	virNOG08024	R	sp|Q8LBV4|Y1814_ARATH Uncharacterized methyltransferase At1g78140, chloroplastic OS=Arabidopsis thaliana GN=At1g78140 PE=1 SV=1	gi|848876912|ref|XP_012838905.1| PREDICTED: uncharacterized methyltransferase At1g78140, chloroplastic [Erythranthe guttata] &gt;gi|604331650|gb|EYU36508.1| hypothetical protein MIMGU_mgv1a008665mg [Erythranthe guttata]
TRINITY_DN10654_c0_g1	6656	GO:0006336	K17613	-	NOG10668;virNOG01612	RS	sp|Q9Y6J0|CABIN_HUMAN Calcineurin-binding protein cabin-1 OS=Homo sapiens GN=CABIN1 PE=1 SV=1	gi|747069838|ref|XP_011081728.1| PREDICTED: uncharacterized protein LOC105164707 [Sesamum indicum]
TRINITY_DN10655_c0_g1	2009	GO:0016765;GO:0015979;GO:0008299	K05356	PF00348	virNOG00096	H	sp|Q8S948|SPS1_ARATH Solanesyl diphosphate synthase 1 OS=Arabidopsis thaliana GN=SPS1 PE=1 SV=1	gi|388329818|gb|AFK29285.1| putative solanesyl diphosphate synthase [Salvia miltiorrhiza]
TRINITY_DN10656_c0_g1	477	-	-	-	-	-	-	gi|147854459|emb|CAN78588.1| hypothetical protein VITISV_043911 [Vitis vinifera]
TRINITY_DN10656_c1_g1	497	-	-	-	-	-	-	-
TRINITY_DN10657_c0_g1	1950	GO:0006212;GO:0005829;GO:0003837	K01431	PF00795	virNOG11602	F	sp|Q8H183|BUP1_ARATH Beta-ureidopropionase OS=Arabidopsis thaliana GN=PYD3 PE=1 SV=1	gi|747081343|ref|XP_011087951.1| PREDICTED: beta-ureidopropionase [Sesamum indicum] &gt;gi|747081345|ref|XP_011087952.1| PREDICTED: beta-ureidopropionase [Sesamum indicum]
TRINITY_DN10658_c0_g1	1118	-	-	-	virNOG09147	S	-	gi|1012346646|gb|KYP57838.1| hypothetical protein KK1_004119 [Cajanus cajan]
TRINITY_DN10658_c1_g1	421	-	-	-	-	-	-	-
TRINITY_DN10658_c1_g2	522	-	-	-	-	-	-	-
TRINITY_DN10659_c0_g1	1272	GO:0016021	-	PF11833	virNOG06488	S	sp|G5DBJ0|CPP1_NICBE Protein CHAPERONE-LIKE PROTEIN OF POR1, chloroplastic OS=Nicotiana benthamiana GN=CPP1 PE=1 SV=1	gi|747105332|ref|XP_011100942.1| PREDICTED: uncharacterized protein LOC105179049 [Sesamum indicum] &gt;gi|747105334|ref|XP_011100943.1| PREDICTED: uncharacterized protein LOC105179049 [Sesamum indicum] &gt;gi|747105336|ref|XP_011100944.1| PREDICTED: uncharacterized protein LOC105179049 [Sesamum indicum] &gt;gi|747105338|ref|XP_011100945.1| PREDICTED: uncharacterized protein LOC105179049 [Sesamum …
TRINITY_DN1065_c0_g1	2828	GO:0006821;GO:0005247;GO:1903959;GO:0016021	K05016	PF00654	virNOG02474	P	sp|P92942|CLCB_ARATH Chloride channel protein CLC-b OS=Arabidopsis thaliana GN=CLC-B PE=1 SV=1	gi|747101467|ref|XP_011098867.1| PREDICTED: chloride channel protein CLC-a-like [Sesamum indicum]
TRINITY_DN1065_c0_g2	1718	GO:0005247;GO:0006821;GO:1903959;GO:0016021	K05016	PF00654	virNOG02474	P	sp|P92942|CLCB_ARATH Chloride channel protein CLC-b OS=Arabidopsis thaliana GN=CLC-B PE=1 SV=1	gi|747098555|ref|XP_011097296.1| PREDICTED: chloride channel protein CLC-b-like [Sesamum indicum]
TRINITY_DN1065_c1_g1	1191	GO:0015991;GO:0015078;GO:0016021;GO:0033179;GO:0005774	K02155	PF00137	virNOG08834	C	sp|Q96473|VATL_KALDA V-type proton ATPase 16 kDa proteolipid subunit OS=Kalanchoe daigremontiana PE=2 SV=1	gi|747082362|ref|XP_011088499.1| PREDICTED: V-type proton ATPase 16 kDa proteolipid subunit-like [Sesamum indicum]
TRINITY_DN1065_c1_g2	896	GO:0015991;GO:0016021;GO:0046961;GO:0000220;GO:0007035	K02155	PF00137	virNOG08834	C	sp|P68162|VATL_BETVU V-type proton ATPase 16 kDa proteolipid subunit OS=Beta vulgaris GN=VMAC1 PE=2 SV=1	gi|30144705|gb|AAP15165.1| vacuolar H(+)-ATPase subunit c [Suaeda salsa] &gt;gi|347984615|gb|AEP40376.1| vacuolar proton pump ATPase subunit C [Suaeda corniculata]
TRINITY_DN1065_c2_g1	1142	-	K20291	PF11744;PF08318	virNOG05239	U	sp|Q8L838|COG4_ARATH Conserved oligomeric Golgi complex subunit 4 OS=Arabidopsis thaliana GN=COG4 PE=2 SV=1	gi|848887356|ref|XP_012843913.1| PREDICTED: conserved oligomeric Golgi complex subunit 4 [Erythranthe guttata] &gt;gi|604321723|gb|EYU32299.1| hypothetical protein MIMGU_mgv1a001917mg [Erythranthe guttata]
TRINITY_DN10660_c0_g1	2025	-	-	-	-	-	-	-
TRINITY_DN10661_c0_g1	1851	GO:0016020;GO:0046872	-	PF12906	virNOG06357	A	-	gi|747084927|ref|XP_011089894.1| PREDICTED: uncharacterized protein LOC105170709 [Sesamum indicum]
TRINITY_DN10662_c0_g1	2590	-	-	PF13178	virNOG00098	P	sp|Q41706|UPSA3_VIGUN Probable ureide permease A3 (Fragment) OS=Vigna unguiculata GN=A3 PE=2 SV=2	gi|672135287|ref|XP_008791311.1| PREDICTED: ureide permease 1-like isoform X1 [Phoenix dactylifera]
TRINITY_DN10663_c0_g1	1529	-	-	PF13334	virNOG06987	G	sp|Q5XEZ1|B3GT9_ARATH Hydroxyproline O-galactosyltransferase HPGT3 OS=Arabidopsis thaliana GN=HPGT3 PE=2 SV=1	gi|747040171|ref|XP_011086890.1| PREDICTED: probable beta-1,3-galactosyltransferase 9 isoform X1 [Sesamum indicum]
TRINITY_DN10664_c0_g1	881	GO:0003735;GO:0005840;GO:0006412	K02879	-	virNOG14084	J	sp|B8G1Z5|RL17_DESHD 50S ribosomal protein L17 OS=Desulfitobacterium hafniense (strain DCB-2 / DSM 10664) GN=rplQ PE=3 SV=1	gi|1026077463|ref|XP_016537922.1| PREDICTED: 50S ribosomal protein L17-like [Capsicum annuum]
TRINITY_DN10665_c0_g1	1657	GO:0004674;GO:0005524;GO:0006468	-	PF07714	virNOG02819	T	sp|Q9LTC0|PBL19_ARATH Probable serine/threonine-protein kinase PBL19 OS=Arabidopsis thaliana GN=PBL19 PE=1 SV=1	gi|747091515|ref|XP_011093490.1| PREDICTED: probable receptor-like protein kinase At5g47070 [Sesamum indicum] &gt;gi|747091517|ref|XP_011093491.1| PREDICTED: probable receptor-like protein kinase At5g47070 [Sesamum indicum] &gt;gi|747091519|ref|XP_011093492.1| PREDICTED: probable receptor-like protein kinase At5g47070 [Sesamum indicum]
TRINITY_DN10666_c0_g1	465	-	K03006	PF07727	virNOG10663;virNOG08281;NOG06833	SR	sp|P10978|POLX_TOBAC Retrovirus-related Pol polyprotein from transposon TNT 1-94 OS=Nicotiana tabacum PE=2 SV=1	gi|1012361875|gb|KYP73058.1| Retrovirus-related Pol polyprotein from transposon TNT 1-94 [Cajanus cajan]
TRINITY_DN10667_c0_g1	6120	-	-	PF12371	virNOG09669	S	sp|Q70PR7|VINSY_RAUSE Vinorine synthase OS=Rauvolfia serpentina GN=ACT PE=1 SV=2	gi|747076827|ref|XP_011085501.1| PREDICTED: uncharacterized protein LOC105167459 [Sesamum indicum]
TRINITY_DN10667_c0_g2	2280	-	K20032	-	virNOG04807;virNOG12471	R	sp|Q9FK33|PP427_ARATH Pentatricopeptide repeat-containing protein At5g50390, chloroplastic OS=Arabidopsis thaliana GN=PCMP-H58 PE=2 SV=1	gi|848876460|ref|XP_012838686.1| PREDICTED: probable protein S-acyltransferase 16 [Erythranthe guttata] &gt;gi|604331409|gb|EYU36267.1| hypothetical protein MIMGU_mgv1a010186mg [Erythranthe guttata]
TRINITY_DN10668_c0_g1	1950	-	-	-	virNOG21584	R	-	gi|747078551|ref|XP_011086440.1| PREDICTED: uncharacterized protein LOC105168181 [Sesamum indicum]
TRINITY_DN10669_c0_g1	1763	-	-	PF14223;PF14244	KOG0017;virNOG25560	SR	-	gi|720058752|ref|XP_010274374.1| PREDICTED: uncharacterized protein LOC104609701 [Nelumbo nucifera]
TRINITY_DN10669_c0_g2	731	-	-	-	KOG3207;virNOG10124	O	sp|Q8GRL7|TBCE_ARATH Tubulin-folding cofactor E OS=Arabidopsis thaliana GN=TFCE PE=2 SV=1	gi|747045713|ref|XP_011095607.1| PREDICTED: tubulin-folding cofactor E [Sesamum indicum]
TRINITY_DN1066_c0_g1	1875	GO:0016020	-	-	virNOG04431	S	-	gi|747080775|ref|XP_011087650.1| PREDICTED: uncharacterized protein LOC105169073 [Sesamum indicum]
TRINITY_DN1066_c1_g1	453	GO:0016021	-	-	virNOG04431	S	-	gi|661899641|emb|CDO97635.1| unnamed protein product [Coffea canephora]
TRINITY_DN10670_c0_g1	405	GO:0003824	K06617	PF05691	virNOG03519	R	sp|Q94A08|RFS2_ARATH Probable galactinol--sucrose galactosyltransferase 2 OS=Arabidopsis thaliana GN=RFS2 PE=2 SV=2	gi|747057820|ref|XP_011075230.1| PREDICTED: probable galactinol--sucrose galactosyltransferase 2 [Sesamum indicum]
TRINITY_DN10670_c1_g1	338	-	K06617	-	virNOG03519	R	sp|Q94A08|RFS2_ARATH Probable galactinol--sucrose galactosyltransferase 2 OS=Arabidopsis thaliana GN=RFS2 PE=2 SV=2	gi|747057820|ref|XP_011075230.1| PREDICTED: probable galactinol--sucrose galactosyltransferase 2 [Sesamum indicum]
TRINITY_DN10671_c0_g1	1754	-	-	PF01167;PF00646	virNOG04886	R	sp|Q10LG8|TLP6_ORYSJ Tubby-like F-box protein 6 OS=Oryza sativa subsp. japonica GN=TULP6 PE=2 SV=1	gi|747086690|ref|XP_011090855.1| PREDICTED: tubby-like F-box protein 6 [Sesamum indicum]
TRINITY_DN10672_c0_g1	1018	-	-	PF07795	virNOG15904	S	-	gi|747085299|ref|XP_011090103.1| PREDICTED: uncharacterized protein LOC105170878 [Sesamum indicum]
TRINITY_DN10672_c0_g2	304	-	-	PF07795	-	-	-	-
TRINITY_DN10673_c0_g1	1909	GO:0016021	-	PF02470	virNOG07556	S	sp|Q9LTR2|TGD2_ARATH Protein TRIGALACTOSYLDIACYLGLYCEROL 2, chloroplastic OS=Arabidopsis thaliana GN=TGD2 PE=1 SV=1	gi|747097777|ref|XP_011096863.1| PREDICTED: protein TRIGALACTOSYLDIACYLGLYCEROL 2, chloroplastic [Sesamum indicum]
TRINITY_DN10673_c0_g2	598	-	-	-	-	-	-	-
TRINITY_DN10675_c0_g1	356	-	-	-	virNOG07348	WMG	-	gi|747046932|ref|XP_011101793.1| PREDICTED: probable glucuronosyltransferase Os03g0107900 [Sesamum indicum]
TRINITY_DN10676_c0_g1	525	-	-	PF08268	virNOG15181;virNOG40066	R	-	gi|1024041804|gb|KZV45651.1| hypothetical protein F511_02311 [Dorcoceras hygrometricum]
TRINITY_DN10676_c0_g2	683	-	-	PF08268	virNOG15623;virNOG15181	R	sp|Q9LPW2|FBK2_ARATH Putative F-box/kelch-repeat protein At1g12870 OS=Arabidopsis thaliana GN=At1g12870 PE=4 SV=2	gi|1024041804|gb|KZV45651.1| hypothetical protein F511_02311 [Dorcoceras hygrometricum]
TRINITY_DN10677_c0_g1	1099	GO:0061025;GO:0005484;GO:0016021;GO:0005794;GO:0016192;GO:0006886	K08493	PF05008;PF12352	virNOG08915	U	sp|Q9LVP9|VTI13_ARATH Vesicle transport v-SNARE 13 OS=Arabidopsis thaliana GN=VTI13 PE=2 SV=1	gi|848919814|ref|XP_012856922.1| PREDICTED: vesicle transport v-SNARE 13-like [Erythranthe guttata] &gt;gi|604301587|gb|EYU21182.1| hypothetical protein MIMGU_mgv1a013398mg [Erythranthe guttata]
TRINITY_DN10677_c1_g1	7360	GO:0016301;GO:0016310;GO:0005524	K08244	PF01326	virNOG08675	R	sp|Q9AWA5|GWD1_SOLTU Alpha-glucan water dikinase, chloroplastic OS=Solanum tuberosum GN=R1 PE=1 SV=2	gi|747078864|ref|XP_011086610.1| PREDICTED: alpha-glucan water dikinase, chloroplastic-like [Sesamum indicum] &gt;gi|747078866|ref|XP_011086611.1| PREDICTED: alpha-glucan water dikinase, chloroplastic-like [Sesamum indicum]
TRINITY_DN10677_c1_g2	583	-	-	PF13456	KOG0987;virNOG35612	DR	-	gi|985436463|ref|XP_015383105.1| PREDICTED: uncharacterized protein LOC107175839 [Citrus sinensis]
TRINITY_DN10677_c1_g3	2307	-	-	PF00078	virNOG09124;KOG1075;virNOG37049	R	sp|P93295|M310_ARATH Uncharacterized mitochondrial protein AtMg00310 OS=Arabidopsis thaliana GN=AtMg00310 PE=4 SV=1	gi|332322128|emb|CCA66036.1| hypothetical protein [Beta vulgaris subsp. vulgaris]
TRINITY_DN10679_c0_g1	2604	-	-	-	virNOG13203	S	-	gi|747105757|ref|XP_011101153.1| PREDICTED: uncharacterized protein LOC105179247 [Sesamum indicum]
TRINITY_DN10679_c0_g2	1254	-	-	-	NOG108747;virNOG04886;NOG03444	SR	sp|Q69U54|TLP12_ORYSJ Tubby-like F-box protein 12 OS=Oryza sativa subsp. japonica GN=TULP12 PE=2 SV=1	gi|460384181|ref|XP_004237792.1| PREDICTED: tubby-like F-box protein 8 [Solanum lycopersicum]
TRINITY_DN10679_c1_g1	308	-	-	-	-	-	-	-
TRINITY_DN1067_c0_g1	1661	-	-	-	NOG185961;virNOG13627	S	sp|Q9LKA5|MORF8_ARATH Multiple organellar RNA editing factor 8, chloroplastic/mitochondrial OS=Arabidopsis thaliana GN=MORF8 PE=1 SV=1	gi|747100314|ref|XP_011098243.1| PREDICTED: uncharacterized protein At3g15000, mitochondrial [Sesamum indicum]
TRINITY_DN1067_c1_g1	4343	GO:0009658;GO:0009707	-	-	virNOG04861	R	sp|Q9LI74|CHUP1_ARATH Protein CHUP1, chloroplastic OS=Arabidopsis thaliana GN=CHUP1 PE=1 SV=1	gi|747042228|ref|XP_011077339.1| PREDICTED: protein CHUP1, chloroplastic [Sesamum indicum]
TRINITY_DN1067_c1_g2	695	-	-	-	-	-	-	-
TRINITY_DN10680_c0_g1	703	GO:0005524;GO:0044877;GO:0004674;GO:0006468	K07203	-	virNOG01179	L	sp|Q9FR53|TOR_ARATH Serine/threonine-protein kinase TOR OS=Arabidopsis thaliana GN=TOR PE=1 SV=1	gi|747081513|ref|XP_011088032.1| PREDICTED: serine/threonine-protein kinase TOR [Sesamum indicum] &gt;gi|747081515|ref|XP_011088034.1| PREDICTED: serine/threonine-protein kinase TOR [Sesamum indicum]
TRINITY_DN10683_c0_g1	645	-	-	-	-	-	-	-
TRINITY_DN10684_c0_g1	364	-	-	-	virNOG09345	R	sp|Q0J7U6|TPR2_ORYSJ Protein TPR2 OS=Oryza sativa subsp. japonica GN=TPR2 PE=1 SV=1	gi|747041731|ref|XP_011074840.1| PREDICTED: topless-related protein 1-like [Sesamum indicum]
TRINITY_DN10685_c0_g1	769	-	-	-	-	-	-	-
TRINITY_DN10686_c0_g1	901	-	-	-	virNOG28351;NOG58880	SR	sp|P14381|YTX2_XENLA Transposon TX1 uncharacterized 149 kDa protein OS=Xenopus laevis PE=4 SV=1	gi|848899927|ref|XP_012850106.1| PREDICTED: uncharacterized protein LOC105969878 [Erythranthe guttata]
TRINITY_DN10687_c0_g1	873	GO:0015074;GO:0003676;GO:0008270	-	-	KOG0017;virNOG05193;NOG174385;NOG06833	SR	-	gi|147809962|emb|CAN76029.1| hypothetical protein VITISV_016069 [Vitis vinifera]
TRINITY_DN10688_c0_g1	1464	-	-	PF07557	virNOG24041;virNOG16212;virNOG12378	S	sp|Q0WTB8|SGO2_ARATH SHUGOSHIN 2 OS=Arabidopsis thaliana GN=SGO2 PE=2 SV=1	gi|747093393|ref|XP_011094499.1| PREDICTED: shugoshin-1-like isoform X2 [Sesamum indicum]
TRINITY_DN10688_c0_g2	908	-	-	PF04570	virNOG24821;virNOG24348	S	-	gi|848851553|ref|XP_012836538.1| PREDICTED: uncharacterized protein LOC105957157 [Erythranthe guttata] &gt;gi|604347756|gb|EYU45911.1| hypothetical protein MIMGU_mgv1a015271mg [Erythranthe guttata]
TRINITY_DN10688_c1_g1	758	-	-	-	virNOG24348;virNOG24821	S	-	gi|848851553|ref|XP_012836538.1| PREDICTED: uncharacterized protein LOC105957157 [Erythranthe guttata] &gt;gi|604347756|gb|EYU45911.1| hypothetical protein MIMGU_mgv1a015271mg [Erythranthe guttata]
TRINITY_DN10689_c0_g1	2148	-	-	PF08217	virNOG01790	V	sp|C0Z274|CCZ1B_ARATH Vacuolar fusion protein CCZ1 homolog B OS=Arabidopsis thaliana GN=CCZ1B PE=1 SV=1	gi|604319852|gb|EYU31016.1| hypothetical protein MIMGU_mgv1a0057401mg, partial [Erythranthe guttata]
TRINITY_DN1068_c0_g1	2026	GO:0006650;GO:0004366	K00630	PF14829;PF01553	virNOG02131	I	sp|P10349|PLSB_CUCMO Glycerol-3-phosphate acyltransferase, chloroplastic OS=Cucurbita moschata PE=1 SV=1	gi|848853299|ref|XP_012843053.1| PREDICTED: glycerol-3-phosphate acyltransferase, chloroplastic [Erythranthe guttata] &gt;gi|604346961|gb|EYU45265.1| hypothetical protein MIMGU_mgv1a006087mg [Erythranthe guttata]
TRINITY_DN1068_c1_g1	421	-	-	-	-	-	-	-
TRINITY_DN10690_c0_g1	620	GO:0044699;GO:0016020	K02261	-	virNOG06306	C	sp|Q37741|COX2_GADMO Cytochrome c oxidase subunit 2 OS=Gadus morhua GN=mt-co2 PE=3 SV=1	gi|558604025|ref|YP_008816160.1| cytochrome c oxidase subunit 2 (mitochondrion) [Roya obtusa] &gt;gi|557160955|gb|AGZ90369.1| cytochrome c oxidase subunit 2 (mitochondrion) [Roya obtusa]
TRINITY_DN10692_c0_g1	1145	GO:0006355;GO:0003676	K03145	PF08711;PF07500	virNOG07176	K	sp|Q9ZVH8|RDO2_ARATH Transcription elongation factor TFIIS OS=Arabidopsis thaliana GN=TFIIS PE=1 SV=1	gi|747060304|ref|XP_011076578.1| PREDICTED: transcription elongation factor S-II [Sesamum indicum]
TRINITY_DN10693_c0_g1	481	-	K03695	PF02861	COG0542;virNOG04497	O	sp|P42730|CLPB1_ARATH Chaperone protein ClpB1 OS=Arabidopsis thaliana GN=CLPB1 PE=1 SV=2	gi|747080128|ref|XP_011087304.1| PREDICTED: chaperone protein ClpB1 [Sesamum indicum]
TRINITY_DN10694_c0_g2	551	-	-	-	virNOG11093	R	-	gi|848873808|ref|XP_012837457.1| PREDICTED: uncharacterized protein LOC105958003 isoform X1 [Erythranthe guttata]
TRINITY_DN10697_c0_g1	556	-	-	-	virNOG38099	S	-	gi|747071959|ref|XP_011082875.1| PREDICTED: uncharacterized protein LOC105165527 [Sesamum indicum]
TRINITY_DN10697_c0_g2	667	-	-	-	virNOG38099	S	-	gi|747071959|ref|XP_011082875.1| PREDICTED: uncharacterized protein LOC105165527 [Sesamum indicum]
TRINITY_DN10698_c0_g1	372	-	-	-	virNOG24451	S	-	gi|747083830|ref|XP_011089296.1| PREDICTED: uncharacterized protein LOC105170296 [Sesamum indicum]
TRINITY_DN10699_c0_g1	1591	GO:0005524;GO:0004672;GO:0006468;GO:0016597	-	PF07714	virNOG05595	T	sp|F4JTP5|STY46_ARATH Serine/threonine-protein kinase STY46 OS=Arabidopsis thaliana GN=STY46 PE=1 SV=1	gi|747082645|ref|XP_011088655.1| PREDICTED: serine/threonine-protein kinase HT1 [Sesamum indicum]
TRINITY_DN1069_c0_g1	2547	-	-	PF00400	virNOG01803	R	sp|O48847|LUH_ARATH Transcriptional corepressor LEUNIG_HOMOLOG OS=Arabidopsis thaliana GN=LUH PE=1 SV=1	gi|747072433|ref|XP_011083129.1| PREDICTED: transcriptional corepressor LEUNIG-like [Sesamum indicum]
TRINITY_DN1069_c1_g1	4608	GO:0006120;GO:0005840;GO:0048038;GO:0005886;GO:0005739;GO:0009507;GO:0006810;GO:0016021;GO:0003723;GO:0008137	K02992	-	virNOG11706	C	sp|P0CC48|NU2C1_COFAR NAD(P)H-quinone oxidoreductase subunit 2 A, chloroplastic OS=Coffea arabica GN=ndhB1 PE=3 SV=1	gi|357458595|ref|XP_003599578.1| NAD(P)H-quinone oxidoreductase subunit 2 [Medicago truncatula] &gt;gi|355488626|gb|AES69829.1| NAD(P)H-quinone oxidoreductase subunit 2 [Medicago truncatula]
TRINITY_DN106_c0_g1	2978	GO:0005524;GO:0004386;GO:0003676	K11594	PF00270	virNOG04340	A	sp|Q6Z4K6|RH52B_ORYSJ DEAD-box ATP-dependent RNA helicase 52B OS=Oryza sativa subsp. japonica GN=PL10B PE=2 SV=1	gi|747084567|ref|XP_011089700.1| PREDICTED: DEAD-box ATP-dependent RNA helicase 37-like [Sesamum indicum] &gt;gi|747084569|ref|XP_011089701.1| PREDICTED: DEAD-box ATP-dependent RNA helicase 37-like [Sesamum indicum]
TRINITY_DN106_c0_g2	3396	GO:0005524;GO:0004386;GO:0003676	K11594	PF00271;PF00270	virNOG04340;KOG0335	A	sp|Q84W89|RH37_ARATH DEAD-box ATP-dependent RNA helicase 37 OS=Arabidopsis thaliana GN=RH37 PE=2 SV=2	gi|747084567|ref|XP_011089700.1| PREDICTED: DEAD-box ATP-dependent RNA helicase 37-like [Sesamum indicum] &gt;gi|747084569|ref|XP_011089701.1| PREDICTED: DEAD-box ATP-dependent RNA helicase 37-like [Sesamum indicum]
TRINITY_DN10702_c0_g1	436	GO:0008299;GO:0004452;GO:0016787	K01823	-	virNOG05887	Q	sp|Q39664|IDI2_CLAXA Isopentenyl-diphosphate Delta-isomerase II OS=Clarkia xantiana GN=IPI2 PE=3 SV=1	gi|575523383|gb|AHG98058.1| isopentenyl diphosphate isomerase, partial [Plectranthus barbatus]
TRINITY_DN10703_c0_g1	427	-	-	-	-	-	-	-
TRINITY_DN10704_c0_g1	357	-	K12655	-	-	-	-	gi|747083139|ref|XP_011088925.1| PREDICTED: OTU domain-containing protein 5 isoform X1 [Sesamum indicum] &gt;gi|747083141|ref|XP_011088926.1| PREDICTED: OTU domain-containing protein 5 isoform X1 [Sesamum indicum] &gt;gi|747083143|ref|XP_011088927.1| PREDICTED: OTU domain-containing protein 5 isoform X1 [Sesamum indicum] &gt;gi|747083145|ref|XP_011088928.1| PREDICTED: OTU domain-containing protei…
TRINITY_DN10705_c0_g1	1291	GO:0046872	K10144	PF13445;PF14599	virNOG02215	O	sp|Q9FFB6|ZFP34_ARATH E3 ubiquitin-protein ligase RZFP34 OS=Arabidopsis thaliana GN=RZPF34 PE=1 SV=1	gi|747082901|ref|XP_011088795.1| PREDICTED: RING finger and CHY zinc finger domain-containing protein 1 [Sesamum indicum]
TRINITY_DN10706_c0_g1	1179	-	-	-	-	-	-	-
TRINITY_DN10706_c0_g2	736	-	-	-	-	-	-	-
TRINITY_DN10708_c0_g1	675	-	-	-	-	-	-	-
TRINITY_DN10709_c0_g1	1634	GO:0055114;GO:0008270;GO:0016491	K00001	PF08240;PF00107	virNOG08392	Q	sp|Q8LEB2|ADHL6_ARATH Alcohol dehydrogenase-like 6 OS=Arabidopsis thaliana GN=At5g24760 PE=2 SV=2	gi|747051978|ref|XP_011072086.1| PREDICTED: alcohol dehydrogenase-like 6 [Sesamum indicum]
TRINITY_DN1070_c0_g1	2928	-	-	PF14571	virNOG12160	S	sp|Q6H6E6|DI194_ORYSJ Protein DEHYDRATION-INDUCED 19 homolog 4 OS=Oryza sativa subsp. japonica GN=DI19-4 PE=2 SV=1	gi|747096820|ref|XP_011096346.1| PREDICTED: protein DEHYDRATION-INDUCED 19 homolog 4-like [Sesamum indicum]
TRINITY_DN1070_c0_g2	2333	-	-	-	virNOG12160	S	sp|Q688X9|DI191_ORYSJ Protein DEHYDRATION-INDUCED 19 OS=Oryza sativa subsp. japonica GN=DI19-1 PE=2 SV=1	gi|747096820|ref|XP_011096346.1| PREDICTED: protein DEHYDRATION-INDUCED 19 homolog 4-like [Sesamum indicum]
TRINITY_DN10710_c0_g1	1789	-	-	PF13432	virNOG00297	R	-	gi|747053263|ref|XP_011072787.1| PREDICTED: uncharacterized protein LOC105157941 [Sesamum indicum]
TRINITY_DN10711_c0_g1	1212	GO:0016021;GO:0010411;GO:0048046;GO:0005618;GO:0004553;GO:0071555;GO:0042546;GO:0016762	K08235	PF00722;PF06955	virNOG07037;COG2273	GR	sp|Q38907|XTH25_ARATH Probable xyloglucan endotransglucosylase/hydrolase protein 25 OS=Arabidopsis thaliana GN=XTH25 PE=2 SV=2	gi|747047825|ref|XP_011069897.1| PREDICTED: xyloglucan endotransglucosylase/hydrolase protein 24-like isoform X1 [Sesamum indicum]
TRINITY_DN10712_c0_g1	457	GO:0052696;GO:0080044;GO:0043231;GO:0009813;GO:0080043	-	PF00201	NOG127618;virNOG05850	GSC	sp|Q9LMF1|U85A3_ARATH UDP-glycosyltransferase 85A3 OS=Arabidopsis thaliana GN=UGT85A3 PE=2 SV=2	gi|225451709|ref|XP_002276804.1| PREDICTED: UDP-glycosyltransferase 83A1 [Vitis vinifera]
TRINITY_DN10713_c0_g1	509	GO:0005525;GO:0007264;GO:0005622	K04392	-	virNOG00806	R	sp|O04369|RAC1_LOTJA Rac-like GTP-binding protein RAC1 OS=Lotus japonicus GN=RAC1 PE=2 SV=1	gi|674237375|gb|KFK30140.1| rac-like gtp-binding protein arac3 [Arabis alpina]
TRINITY_DN10714_c0_g1	1019	-	-	-	-	-	-	-
TRINITY_DN10715_c0_g1	407	-	-	-	-	-	-	-
TRINITY_DN10715_c0_g2	3476	-	-	PF03732	NOG178864;NOG145355;virNOG38453	R	-	gi|848861027|ref|XP_012831341.1| PREDICTED: uncharacterized protein LOC105952343 [Erythranthe guttata]
TRINITY_DN10715_c1_g1	447	GO:0005743;GO:0055085;GO:0005215;GO:0016021	K05863	PF00153	virNOG09086;KOG0749	C	sp|P31167|ADT1_ARATH ADP,ATP carrier protein 1, mitochondrial OS=Arabidopsis thaliana GN=AAC1 PE=1 SV=2	gi|922430328|ref|XP_013621224.1| PREDICTED: ADP,ATP carrier protein 2, mitochondrial-like [Brassica oleracea var. oleracea] &gt;gi|674942367|emb|CDX91117.1| BnaC02g04800D [Brassica napus]
TRINITY_DN10716_c0_g1	1442	GO:0005634;GO:0036265;GO:0008176;GO:0030488;GO:0000049	K03439	PF02390	virNOG04411	J	sp|Q8GXB7|TRMB_ARATH tRNA (guanine-N(7)-)-methyltransferase OS=Arabidopsis thaliana GN=At5g24840 PE=2 SV=1	gi|848927031|ref|XP_012827358.1| PREDICTED: tRNA (guanine-N(7)-)-methyltransferase [Erythranthe guttata] &gt;gi|604299392|gb|EYU19304.1| hypothetical protein MIMGU_mgv1a012341mg [Erythranthe guttata]
TRINITY_DN10717_c0_g1	1991	GO:0016831;GO:0006520;GO:0030170	K01592	PF00282	virNOG00150	E	sp|Q8RY79|TYDC1_ARATH Tyrosine decarboxylase 1 OS=Arabidopsis thaliana GN=ELI5 PE=2 SV=1	gi|747066861|ref|XP_011080126.1| PREDICTED: tyrosine decarboxylase 1-like [Sesamum indicum]
TRINITY_DN10718_c0_g1	1802	GO:0005737;GO:0006470;GO:0005634;GO:0004722	-	PF00481	virNOG06453;virNOG28860;COG0631	T	sp|Q9M9W9|P2C34_ARATH Probable protein phosphatase 2C 34 OS=Arabidopsis thaliana GN=At3g05640 PE=2 SV=1	gi|747086988|ref|XP_011091017.1| PREDICTED: probable protein phosphatase 2C 34 [Sesamum indicum] &gt;gi|747086990|ref|XP_011091019.1| PREDICTED: probable protein phosphatase 2C 34 [Sesamum indicum] &gt;gi|747086992|ref|XP_011091020.1| PREDICTED: probable protein phosphatase 2C 34 [Sesamum indicum]
TRINITY_DN10719_c0_g1	3077	-	-	-	virNOG08132	S	-	gi|1005079114|gb|AMP82904.1| TCM_029457 [Catalpa bungei]
TRINITY_DN10719_c0_g2	536	-	-	-	virNOG08132	S	-	gi|747095348|ref|XP_011095546.1| PREDICTED: uncharacterized protein LOC105174968 isoform X1 [Sesamum indicum]
TRINITY_DN1071_c0_g1	1190	GO:0007264;GO:0005622;GO:0005525	K07904	-	virNOG00115;COG1100;virNOG11882	RU	sp|Q40193|RB11C_LOTJA Ras-related protein Rab11C OS=Lotus japonicus GN=RAB11C PE=2 SV=1	gi|225449350|ref|XP_002282090.1| PREDICTED: ras-related protein Rab2BV [Vitis vinifera] &gt;gi|731412852|ref|XP_010658509.1| PREDICTED: ras-related protein Rab2BV [Vitis vinifera]
TRINITY_DN1071_c0_g2	780	GO:0016020	K14686	-	virNOG25037	P	sp|Q9STG2|COPT2_ARATH Copper transporter 2 OS=Arabidopsis thaliana GN=COPT2 PE=2 SV=1	gi|747062225|ref|XP_011077611.1| PREDICTED: copper transporter 6-like [Sesamum indicum]
TRINITY_DN10720_c0_g1	1355	GO:0016757	K13691	PF00201	virNOG01783	GC	sp|Q6VAA6|U74G1_STERE UDP-glycosyltransferase 74G1 OS=Stevia rebaudiana GN=UGT74G1 PE=1 SV=1	gi|747065038|ref|XP_011079130.1| PREDICTED: UDP-glycosyltransferase 74E1-like [Sesamum indicum]
TRINITY_DN10721_c0_g1	2553	-	-	-	virNOG06446	S	sp|A1L4V7|DCYD2_ARATH D-cysteine desulfhydrase 2, mitochondrial OS=Arabidopsis thaliana GN=At3g26115 PE=2 SV=1	gi|604319408|gb|EYU30600.1| hypothetical protein MIMGU_mgv1a007463mg [Erythranthe guttata]
TRINITY_DN10722_c0_g1	1821	-	-	PF14244;PF03732	COG1657;virNOG33673;virNOG29348;virNOG38299	IR	sp|Q94HW2|POLR1_ARATH Retrovirus-related Pol polyprotein from transposon RE1 OS=Arabidopsis thaliana GN=RE1 PE=2 SV=1	gi|1024047427|gb|KZV48870.1| Beta-galactosidase [Dorcoceras hygrometricum]
TRINITY_DN10722_c1_g1	1900	-	-	PF14244;PF03732	COG1657;virNOG38299;virNOG29348	RI	-	gi|985452899|ref|XP_006481138.2| PREDICTED: uncharacterized protein LOC102612481 [Citrus sinensis]
TRINITY_DN10722_c1_g3	1598	-	-	-	-	-	-	-
TRINITY_DN10723_c0_g1	1143	-	-	-	virNOG24083	P	sp|Q9M8K5|HIP32_ARATH Heavy metal-associated isoprenylated plant protein 32 OS=Arabidopsis thaliana GN=HIPP32 PE=2 SV=1	gi|747080265|ref|XP_011087378.1| PREDICTED: uncharacterized protein LOC105168886 [Sesamum indicum]
TRINITY_DN10723_c0_g2	1477	-	-	PF00403	virNOG21681;virNOG24083	P	sp|Q9M8K5|HIP32_ARATH Heavy metal-associated isoprenylated plant protein 32 OS=Arabidopsis thaliana GN=HIPP32 PE=2 SV=1	gi|747080265|ref|XP_011087378.1| PREDICTED: uncharacterized protein LOC105168886 [Sesamum indicum]
TRINITY_DN10724_c0_g1	2344	-	-	PF03732	virNOG15679;virNOG26647;virNOG37675	RS	sp|Q07090|TRXH2_TOBAC Thioredoxin H-type 2 OS=Nicotiana tabacum PE=3 SV=1	gi|848920173|ref|XP_012857031.1| PREDICTED: uncharacterized protein LOC105976303 [Erythranthe guttata]
TRINITY_DN10725_c0_g1	1544	GO:0004616;GO:0055114;GO:0009507;GO:0051287	K18121	PF14833;PF03446	virNOG02883	R	sp|F4I907|GLYR2_ARATH Glyoxylate/succinic semialdehyde reductase 2, chloroplastic OS=Arabidopsis thaliana GN=GLYR2 PE=1 SV=1	gi|747042745|ref|XP_011080083.1| PREDICTED: glyoxylate/succinic semialdehyde reductase 2, chloroplastic [Sesamum indicum]
TRINITY_DN10726_c0_g1	1335	-	-	PF01564	virNOG08036	E	sp|Q29LW1|MTE13_DROPS Methyltransferase-like protein 13 OS=Drosophila pseudoobscura pseudoobscura GN=GA15401 PE=3 SV=1	gi|747055124|ref|XP_011073797.1| PREDICTED: methyltransferase-like protein 13 isoform X1 [Sesamum indicum]
TRINITY_DN10727_c0_g1	1158	GO:0008152;GO:0016787	K07025	PF13242	virNOG13661	R	sp|P53078|SDT1_YEAST Suppressor of disruption of TFIIS OS=Saccharomyces cerevisiae (strain ATCC 204508 / S288c) GN=SDT1 PE=1 SV=1	gi|848863367|ref|XP_012832448.1| PREDICTED: uncharacterized protein C24B11.05 [Erythranthe guttata] &gt;gi|604342468|gb|EYU41498.1| hypothetical protein MIMGU_mgv1a011931mg [Erythranthe guttata]
TRINITY_DN10727_c0_g2	663	GO:0016787;GO:0008152	K07025	-	virNOG13661	R	sp|P53078|SDT1_YEAST Suppressor of disruption of TFIIS OS=Saccharomyces cerevisiae (strain ATCC 204508 / S288c) GN=SDT1 PE=1 SV=1	gi|747086422|ref|XP_011090711.1| PREDICTED: uncharacterized protein LOC105171337 [Sesamum indicum]
TRINITY_DN10728_c0_g1	2094	-	K00799	-	NOG55481;virNOG06216;NOG45614	O	sp|Q9ZRT5|GSTT1_ARATH Glutathione S-transferase T1 OS=Arabidopsis thaliana GN=GSTT1 PE=2 SV=1	gi|747068440|ref|XP_011080977.1| PREDICTED: glutathione S-transferase T1-like [Sesamum indicum]
TRINITY_DN10729_c0_g1	744	GO:0003677	-	PF00249	virNOG17733	K	sp|Q9FDW1|MYB44_ARATH Transcription factor MYB44 OS=Arabidopsis thaliana GN=MYB44 PE=1 SV=1	gi|510794126|gb|AGN52029.1| MYB-related transcription factor [Salvia miltiorrhiza] &gt;gi|510794346|gb|AGN52139.1| MYB-related transcription factor [Salvia miltiorrhiza]
TRINITY_DN1072_c0_g1	4343	-	-	-	virNOG05230	S	-	gi|747057547|ref|XP_011075079.1| PREDICTED: uncharacterized protein LOC105159649 [Sesamum indicum]
TRINITY_DN1072_c2_g1	1477	GO:0004316;GO:0051287;GO:0006633;GO:0055114	K00059	PF13561	NOG00461;virNOG02087	QR	sp|P28643|FABG_CUPLA 3-oxoacyl-[acyl-carrier-protein] reductase, chloroplastic OS=Cuphea lanceolata GN=CLKR27 PE=2 SV=1	gi|700894149|gb|AIU99503.1| Ketoacyl-ACP Reductase [Salvia miltiorrhiza]
TRINITY_DN10730_c0_g1	1774	-	K13162	PF00013	virNOG01583	A	sp|Q9SR13|FLK_ARATH Flowering locus K homology domain OS=Arabidopsis thaliana GN=FLK PE=1 SV=1	gi|747066645|ref|XP_011080011.1| PREDICTED: KH domain-containing protein At4g18375-like [Sesamum indicum]
TRINITY_DN10731_c0_g1	450	-	-	-	-	-	-	-
TRINITY_DN10732_c0_g1	1013	GO:0005737;GO:0005839;GO:0051603;GO:0005634;GO:0004298	K02732	PF00227	virNOG08608	O	sp|O82531|PSB1_PETHY Proteasome subunit beta type-1 OS=Petunia hybrida GN=PBF1 PE=2 SV=1	gi|747044783|ref|XP_011090775.1| PREDICTED: proteasome subunit beta type-1 [Sesamum indicum]
TRINITY_DN10732_c0_g2	1571	-	K02732	PF00227	virNOG08608	O	sp|O82531|PSB1_PETHY Proteasome subunit beta type-1 OS=Petunia hybrida GN=PBF1 PE=2 SV=1	gi|747090995|ref|XP_011093209.1| PREDICTED: proteasome subunit beta type-1-like [Sesamum indicum]
TRINITY_DN10732_c1_g1	770	-	-	-	-	-	-	-
TRINITY_DN10734_c0_g1	1521	-	-	-	virNOG24040	S	-	gi|747104643|ref|XP_011100565.1| PREDICTED: uncharacterized protein LOC105178732 [Sesamum indicum]
TRINITY_DN10734_c0_g2	336	-	-	-	-	-	-	-
TRINITY_DN10734_c0_g3	946	-	-	-	-	-	-	-
TRINITY_DN10735_c0_g1	320	GO:0005634;GO:0003677	K11649	PF16495	virNOG04402	B	sp|Q9XI07|SWI3C_ARATH SWI/SNF complex subunit SWI3C OS=Arabidopsis thaliana GN=SWI3C PE=1 SV=1	gi|604304618|gb|EYU23869.1| hypothetical protein MIMGU_mgv1a0025992mg, partial [Erythranthe guttata]
TRINITY_DN10736_c0_g1	2073	GO:0006355;GO:0003677;GO:0005634;GO:0046983	K04454	PF00319	virNOG12923	K	sp|Q7X9I0|AGL65_ARATH Agamous-like MADS-box protein AGL65 OS=Arabidopsis thaliana GN=AGL65 PE=1 SV=1	gi|747051220|ref|XP_011071696.1| PREDICTED: MADS-box transcription factor 25 isoform X2 [Sesamum indicum]
TRINITY_DN10737_c0_g1	446	GO:0006508;GO:0005622;GO:0004198;GO:0016021	-	-	virNOG06112	TO	sp|Q8RVL2|DEK1_ARATH Calpain-type cysteine protease DEK1 OS=Arabidopsis thaliana GN=DEK1 PE=1 SV=1	gi|604312103|gb|EYU25999.1| hypothetical protein MIMGU_mgv1a023650mg [Erythranthe guttata]
TRINITY_DN10738_c0_g1	2269	GO:0005886;GO:0008270;GO:0016021;GO:0016760;GO:0030244;GO:0071555	K10999	PF03552	virNOG02099	O	sp|Q94JQ6|CESA6_ARATH Cellulose synthase A catalytic subunit 6 [UDP-forming] OS=Arabidopsis thaliana GN=CESA6 PE=1 SV=2	gi|747056942|ref|XP_011074751.1| PREDICTED: cellulose synthase A catalytic subunit 2 [UDP-forming]-like [Sesamum indicum]
TRINITY_DN10739_c0_g1	304	-	-	-	-	-	-	-
TRINITY_DN10739_c0_g2	535	-	-	-	-	-	-	-
TRINITY_DN10739_c0_g3	476	-	-	-	-	-	-	-
TRINITY_DN1073_c0_g1	3079	-	K18757	PF05383	virNOG17819;virNOG17536	JO	sp|Q8RWR2|LRP1B_ARATH La-related protein 1B OS=Arabidopsis thaliana GN=LARP1B PE=1 SV=2	gi|747042515|ref|XP_011078964.1| PREDICTED: la-related protein 1B [Sesamum indicum]
TRINITY_DN1073_c1_g1	2225	GO:0000287;GO:0009097;GO:0050660;GO:0030976;GO:0003984;GO:0009099	K01652	PF00205;PF02776;PF02775	virNOG04049	E	sp|P09114|ILVB2_TOBAC Acetolactate synthase 2, chloroplastic OS=Nicotiana tabacum GN=ALS SURB PE=1 SV=1	gi|747053790|ref|XP_011073073.1| PREDICTED: acetolactate synthase 1, chloroplastic [Sesamum indicum]
TRINITY_DN10740_c0_g1	908	-	-	PF14383	virNOG13565	S	-	gi|976911209|gb|KVH97865.1| hypothetical protein Ccrd_000020 [Cynara cardunculus var. scolymus]
TRINITY_DN10741_c0_g1	527	-	-	-	virNOG08880	S	-	-
TRINITY_DN10742_c0_g1	2000	-	-	PF00557	virNOG04404	R	sp|M1CZC0|EBP1_SOLTU ERBB-3 BINDING PROTEIN 1 OS=Solanum tuberosum GN=EBP1 PE=2 SV=1	gi|747062085|ref|XP_011077533.1| PREDICTED: proliferation-associated protein 2G4-like [Sesamum indicum]
TRINITY_DN10743_c0_g1	1617	-	-	-	virNOG10818	R	sp|O49292|PPD4_ARATH PsbP domain-containing protein 4, chloroplastic OS=Arabidopsis thaliana GN=PPD4 PE=1 SV=2	gi|747056994|ref|XP_011074779.1| PREDICTED: psbP domain-containing protein 4, chloroplastic [Sesamum indicum]
TRINITY_DN10744_c0_g1	444	GO:0005634;GO:0008270;GO:0003677;GO:0006357;GO:0032784	K03145	-	virNOG07176;COG1594	K	sp|Q9ZVH8|RDO2_ARATH Transcription elongation factor TFIIS OS=Arabidopsis thaliana GN=TFIIS PE=1 SV=1	gi|747060304|ref|XP_011076578.1| PREDICTED: transcription elongation factor S-II [Sesamum indicum]
TRINITY_DN10745_c0_g1	374	-	-	-	-	-	-	-
TRINITY_DN10746_c0_g1	940	-	K11644	PF02671	virNOG09641	B	sp|Q9SRH9|SNL1_ARATH Paired amphipathic helix protein Sin3-like 1 OS=Arabidopsis thaliana GN=SNL1 PE=1 SV=2	gi|747100875|ref|XP_011098544.1| PREDICTED: paired amphipathic helix protein Sin3-like 2 isoform X1 [Sesamum indicum]
TRINITY_DN10747_c0_g1	1379	-	-	-	virNOG40217;COG1657;virNOG37331;KOG0017;virNOG29348	RI	-	gi|1021562772|ref|XP_016172599.1| PREDICTED: uncharacterized protein LOC107614989 [Arachis ipaensis]
TRINITY_DN10748_c0_g1	372	GO:0030246;GO:0005975	K00705	-	virNOG00264	G	sp|Q8RXD9|DPE2_ARATH 4-alpha-glucanotransferase DPE2 OS=Arabidopsis thaliana GN=DPE2 PE=1 SV=1	gi|747064974|ref|XP_011079098.1| PREDICTED: 4-alpha-glucanotransferase DPE2 [Sesamum indicum]
TRINITY_DN1074_c0_g1	1892	GO:0006183;GO:0005524;GO:0042542;GO:0006241;GO:0009941;GO:0006228;GO:0009585;GO:0004550;GO:0009570;GO:0006165;GO:0009734;GO:0009579;GO:0005634	K00940	PF00334	virNOG03524	F	sp|Q852S5|NDK2_TOBAC Nucleoside diphosphate kinase 2, chloroplastic OS=Nicotiana tabacum GN=NDPK2 PE=1 SV=1	gi|747053664|ref|XP_011073002.1| PREDICTED: nucleoside diphosphate kinase 2, chloroplastic [Sesamum indicum]
TRINITY_DN1074_c0_g2	592	-	-	-	-	-	-	-
TRINITY_DN10750_c0_g1	1019	-	-	PF13225	virNOG02383	S	sp|C7AU21|D27_ORYSJ Beta-carotene isomerase D27, chloroplastic OS=Oryza sativa subsp. japonica GN=D27 PE=1 SV=1	gi|848901749|ref|XP_012850943.1| PREDICTED: beta-carotene isomerase D27, chloroplastic [Erythranthe guttata] &gt;gi|604312389|gb|EYU26083.1| hypothetical protein MIMGU_mgv1a011732mg [Erythranthe guttata]
TRINITY_DN10751_c0_g1	395	-	-	-	virNOG30675;virNOG00937	O	-	gi|747042068|ref|XP_011076517.1| PREDICTED: chaperone protein dnaJ 15 [Sesamum indicum] &gt;gi|747042070|ref|XP_011076523.1| PREDICTED: chaperone protein dnaJ 15 [Sesamum indicum]
TRINITY_DN10752_c0_g1	896	GO:0005524;GO:0016310;GO:0035299	K10572	PF06090	virNOG10205	T	sp|Q93YN9|IPPK_ARATH Inositol-pentakisphosphate 2-kinase OS=Arabidopsis thaliana GN=IPK1 PE=1 SV=1	gi|747073390|ref|XP_011083654.1| PREDICTED: inositol-pentakisphosphate 2-kinase-like isoform X1 [Sesamum indicum]
TRINITY_DN10753_c0_g1	2170	-	-	PF11891	virNOG05102	S	sp|Q9FGP9|RER1_ARATH Protein RETICULATA-RELATED 1, chloroplastic OS=Arabidopsis thaliana GN=RER1 PE=1 SV=1	gi|747082957|ref|XP_011088826.1| PREDICTED: uncharacterized protein LOC105169969 [Sesamum indicum]
TRINITY_DN10754_c0_g1	862	-	-	PF04398	virNOG22252	R	sp|Q9M015|Y5161_ARATH Uncharacterized protein At5g01610 OS=Arabidopsis thaliana GN=At5g01610 PE=1 SV=1	gi|848850594|ref|XP_012833700.1| PREDICTED: uncharacterized protein LOC105954579 [Erythranthe guttata] &gt;gi|848850599|ref|XP_012833707.1| PREDICTED: uncharacterized protein LOC105954579 [Erythranthe guttata] &gt;gi|604348585|gb|EYU46740.1| hypothetical protein MIMGU_mgv1a015071mg [Erythranthe guttata]
TRINITY_DN10755_c0_g1	323	-	-	-	-	-	-	-
TRINITY_DN10756_c0_g1	2825	-	-	PF00443	virNOG03985	R	sp|Q9FPS2|UBP25_ARATH Ubiquitin carboxyl-terminal hydrolase 25 OS=Arabidopsis thaliana GN=UBP25 PE=2 SV=1	gi|848863628|ref|XP_012832577.1| PREDICTED: uncharacterized protein LOC105953463 [Erythranthe guttata] &gt;gi|604342239|gb|EYU41303.1| hypothetical protein MIMGU_mgv1a006891mg [Erythranthe guttata]
TRINITY_DN10756_c0_g2	509	-	K01507	-	-	-	-	gi|387965727|gb|AFK13856.1| Ty3/gypsy retrotransposon protein [Beta vulgaris subsp. vulgaris]
TRINITY_DN10756_c0_g3	2837	GO:0006511;GO:0016579;GO:0036459	K11855	PF00443	virNOG01213	O	sp|Q9FPS2|UBP25_ARATH Ubiquitin carboxyl-terminal hydrolase 25 OS=Arabidopsis thaliana GN=UBP25 PE=2 SV=1	gi|848871848|ref|XP_012836486.1| PREDICTED: ubiquitin carboxyl-terminal hydrolase 25 [Erythranthe guttata] &gt;gi|604334015|gb|EYU38213.1| hypothetical protein MIMGU_mgv1a001804mg [Erythranthe guttata]
TRINITY_DN10756_c1_g1	567	GO:0016787;GO:0006541;GO:0016740	-	PF07722	virNOG03985	R	sp|Q8H0Z4|GT121_ARATH Putative glutamine amidotransferase GAT1_2.1 OS=Arabidopsis thaliana GN=GAT1_2.1 PE=2 SV=1	gi|747098316|ref|XP_011097162.1| PREDICTED: uncharacterized protein LOC105176146 [Sesamum indicum]
TRINITY_DN10756_c2_g1	314	-	-	-	-	-	-	-
TRINITY_DN10757_c0_g1	373	-	-	-	virNOG25178;virNOG36256	R	-	gi|1026041986|ref|XP_016567162.1| PREDICTED: uncharacterized protein LOC107865404 [Capsicum annuum]
TRINITY_DN10757_c0_g2	1585	GO:0006278;GO:0005524;GO:0003964	-	-	virNOG36256;virNOG25178	R	-	gi|313184298|emb|CBL94163.1| putative RNA-directed DNA polymerase (Reverse transcriptase) [Malus domestica]
TRINITY_DN10758_c0_g1	2043	GO:0005524;GO:0046872;GO:0030272	K01934	PF01812	virNOG01742	H	sp|Q8L539|5FCL_ARATH 5-formyltetrahydrofolate cyclo-ligase, mitochondrial OS=Arabidopsis thaliana GN=5FCL PE=1 SV=1	gi|747051377|ref|XP_011071776.1| PREDICTED: 5-formyltetrahydrofolate cyclo-ligase, mitochondrial [Sesamum indicum]
TRINITY_DN10758_c0_g2	358	-	-	-	-	-	-	-
TRINITY_DN10759_c0_g1	979	-	-	PF06658	virNOG23603	S	-	gi|698513006|ref|XP_009801485.1| PREDICTED: PRKR-interacting protein 1 [Nicotiana sylvestris] &gt;gi|1025293104|ref|XP_016497984.1| PREDICTED: PRKR-interacting protein 1-like [Nicotiana tabacum]
TRINITY_DN10759_c0_g2	786	-	-	PF06658	virNOG23603	S	-	gi|1026080527|ref|XP_016539510.1| PREDICTED: LOW QUALITY PROTEIN: PRKR-interacting protein 1 [Capsicum annuum]
TRINITY_DN1075_c0_g1	1566	GO:0006470;GO:0046872;GO:0004722	K17499	PF00481	virNOG05960	T	sp|Q9SZ53|P2C60_ARATH Probable protein phosphatase 2C 60 OS=Arabidopsis thaliana GN=At4g31860 PE=2 SV=1	gi|747054229|ref|XP_011073312.1| PREDICTED: probable protein phosphatase 2C 60 isoform X1 [Sesamum indicum]
TRINITY_DN1075_c0_g2	3176	-	-	PF08217	virNOG01790	V	sp|C0Z274|CCZ1B_ARATH Vacuolar fusion protein CCZ1 homolog B OS=Arabidopsis thaliana GN=CCZ1B PE=1 SV=1	gi|747086137|ref|XP_011090557.1| PREDICTED: vacuolar fusion protein CCZ1 homolog isoform X2 [Sesamum indicum]
TRINITY_DN1075_c0_g3	1455	GO:0004721;GO:0043169	K14803	PF00481	virNOG11570	T	sp|Q3EAF9|P2C49_ARATH Probable protein phosphatase 2C 49 OS=Arabidopsis thaliana GN=At3g62260 PE=2 SV=1	gi|747050550|ref|XP_011071351.1| PREDICTED: probable protein phosphatase 2C 49 [Sesamum indicum]
TRINITY_DN10760_c0_g1	485	-	-	-	-	-	-	gi|1021562772|ref|XP_016172599.1| PREDICTED: uncharacterized protein LOC107614989 [Arachis ipaensis]
TRINITY_DN10760_c1_g1	555	-	-	PF00226	virNOG19453	O	-	gi|747103237|ref|XP_011099805.1| PREDICTED: uncharacterized protein LOC105178130 [Sesamum indicum]
TRINITY_DN10761_c0_g1	583	-	-	-	-	-	-	-
TRINITY_DN10762_c0_g1	1595	-	-	-	-	-	-	gi|546235426|gb|AGW82634.1| pentatricopeptide repeat-containing protein, partial [Lepechinia bullata]
TRINITY_DN10762_c0_g2	598	-	-	-	-	-	-	-
TRINITY_DN10763_c0_g1	893	-	K17943	PF07990	virNOG04831	J	sp|Q9ZW07|PUM1_ARATH Pumilio homolog 1 OS=Arabidopsis thaliana GN=APUM1 PE=1 SV=1	gi|747084180|ref|XP_011089489.1| PREDICTED: pumilio homolog 2-like [Sesamum indicum]
TRINITY_DN10764_c0_g1	332	GO:0015886;GO:0015439;GO:0005524;GO:0055085;GO:0103115	K06185	PF12848	virNOG12545	R	sp|Q9FJH6|AB1F_ARATH ABC transporter F family member 1 OS=Arabidopsis thaliana GN=ABCF1 PE=2 SV=1	gi|527204020|gb|EPS70305.1| hypothetical protein M569_04446 [Genlisea aurea]
TRINITY_DN10765_c0_g1	1207	-	K01254	-	virNOG05471	VEIO	sp|Q84TA3|LKHA4_ORYSJ Leukotriene A-4 hydrolase homolog OS=Oryza sativa subsp. japonica GN=LKHA4 PE=2 SV=1	gi|747074755|ref|XP_011084382.1| PREDICTED: leukotriene A-4 hydrolase homolog [Sesamum indicum]
TRINITY_DN10765_c0_g2	1212	GO:0019901;GO:0033674;GO:0019887;GO:0043022;GO:0006417;GO:0045859;GO:0033554	-	PF00850	virNOG39262;virNOG05439	J	sp|F4I893|ILA_ARATH Protein ILITYHIA OS=Arabidopsis thaliana GN=ILA PE=1 SV=1	gi|747061341|ref|XP_011077135.1| PREDICTED: LOW QUALITY PROTEIN: translational activator GCN1 [Sesamum indicum]
TRINITY_DN10766_c0_g1	3116	GO:0006355;GO:0008270	-	PF04434;PF10551	virNOG03349	S	sp|Q9SZL7|FRS9_ARATH Protein FAR1-RELATED SEQUENCE 9 OS=Arabidopsis thaliana GN=FRS9 PE=2 SV=2	gi|747064870|ref|XP_011079040.1| PREDICTED: protein FAR1-RELATED SEQUENCE 9 [Sesamum indicum] &gt;gi|747064872|ref|XP_011079041.1| PREDICTED: protein FAR1-RELATED SEQUENCE 9 [Sesamum indicum]
TRINITY_DN10767_c0_g1	6177	-	-	PF16501	virNOG02908	S	sp|Q9BY12|SCAPE_HUMAN S phase cyclin A-associated protein in the endoplasmic reticulum OS=Homo sapiens GN=SCAPER PE=1 SV=2	gi|747080197|ref|XP_011087341.1| PREDICTED: uncharacterized protein LOC105168860 isoform X1 [Sesamum indicum] &gt;gi|747080199|ref|XP_011087342.1| PREDICTED: uncharacterized protein LOC105168860 isoform X1 [Sesamum indicum]
TRINITY_DN10767_c0_g2	553	-	-	-	virNOG02908	S	-	gi|604304246|gb|EYU23579.1| hypothetical protein MIMGU_mgv1a000155mg [Erythranthe guttata]
TRINITY_DN10768_c0_g1	553	GO:0004018;GO:0006189;GO:0044208;GO:0070626	K01756	-	virNOG01162	F	sp|P44797|PUR8_HAEIN Adenylosuccinate lyase OS=Haemophilus influenzae (strain ATCC 51907 / DSM 11121 / KW20 / Rd) GN=purB PE=3 SV=1	gi|747041258|ref|XP_011072113.1| PREDICTED: adenylosuccinate lyase-like [Sesamum indicum]
TRINITY_DN10769_c0_g1	339	GO:0006637;GO:0047617	K01068	PF13622	virNOG01200	I	sp|P0AGG3|TESB_ECO57 Acyl-CoA thioesterase 2 OS=Escherichia coli O157:H7 GN=tesB PE=3 SV=2	gi|747090866|ref|XP_011093142.1| PREDICTED: acyl-coenzyme A thioesterase 8-like [Sesamum indicum]
TRINITY_DN1076_c0_g1	3187	-	-	-	virNOG29348;virNOG33673;COG1657;virNOG37331	IR	-	gi|1021562772|ref|XP_016172599.1| PREDICTED: uncharacterized protein LOC107614989 [Arachis ipaensis]
TRINITY_DN1076_c1_g1	1268	-	-	PF06075	virNOG05597	S	-	gi|747092838|ref|XP_011094202.1| PREDICTED: uncharacterized protein LOC105173958 [Sesamum indicum]
TRINITY_DN10770_c0_g1	450	GO:0003735;GO:0022627;GO:0006412	K02983	-	KOG0009;virNOG25485	J	sp|P49689|RS30_ARATH 40S ribosomal protein S30 OS=Arabidopsis thaliana GN=RPS30A PE=3 SV=3	gi|255671325|dbj|BAH91917.1| Os02g0804150, partial [Oryza sativa Japonica Group]
TRINITY_DN10772_c0_g1	674	-	-	-	-	-	-	-
TRINITY_DN10772_c0_g2	1792	-	-	-	-	-	-	-
TRINITY_DN10773_c0_g1	1175	-	-	PF14223;PF14244	virNOG25560;KOG0017	RS	-	gi|747053730|ref|XP_011073038.1| PREDICTED: uncharacterized protein LOC105158098 [Sesamum indicum]
TRINITY_DN10774_c0_g1	1026	-	-	-	-	-	-	-
TRINITY_DN10775_c0_g1	783	GO:0008270;GO:0006886;GO:0006888;GO:0030127	K14006	PF04811	virNOG00965	U	sp|A4R1J7|SEC23_MAGO7 Protein transport protein SEC23 OS=Magnaporthe oryzae (strain 70-15 / ATCC MYA-4617 / FGSC 8958) GN=SEC23 PE=3 SV=1	gi|747074309|ref|XP_011084141.1| PREDICTED: protein transport protein SEC23-like [Sesamum indicum]
TRINITY_DN10778_c0_g1	1849	-	-	-	virNOG16493	S	-	gi|747057543|ref|XP_011075077.1| PREDICTED: uncharacterized protein LOC105159648 [Sesamum indicum] &gt;gi|747057545|ref|XP_011075078.1| PREDICTED: uncharacterized protein LOC105159648 [Sesamum indicum]
TRINITY_DN10779_c0_g1	1180	-	-	-	-	-	-	-
TRINITY_DN1077_c0_g1	910	GO:0005488	K14821	PF12171	virNOG18948	A	sp|B0BLT0|ZN593_XENTR Zinc finger protein 593 OS=Xenopus tropicalis GN=znf593 PE=2 SV=1	gi|747061686|ref|XP_011077321.1| PREDICTED: zinc finger protein 593 [Sesamum indicum]
TRINITY_DN10782_c0_g1	340	-	-	-	-	-	-	-
TRINITY_DN10783_c0_g1	1650	GO:0003723	K20100	PF04146	virNOG16691	TA	sp|Q0DA50|C3H45_ORYSJ Zinc finger CCCH domain-containing protein 45 OS=Oryza sativa subsp. japonica GN=Os06g0677700 PE=4 SV=1	gi|747068603|ref|XP_011081065.1| PREDICTED: YTH domain-containing protein 1 isoform X1 [Sesamum indicum]
TRINITY_DN10784_c0_g1	365	-	K20523	-	virNOG14283	R	-	gi|747107220|ref|XP_011101917.1| PREDICTED: uncharacterized protein LOC105179956 [Sesamum indicum] &gt;gi|747107222|ref|XP_011101919.1| PREDICTED: uncharacterized protein LOC105179956 [Sesamum indicum] &gt;gi|747107224|ref|XP_011101920.1| PREDICTED: uncharacterized protein LOC105179956 [Sesamum indicum]
TRINITY_DN10785_c0_g1	752	GO:0006886;GO:0030126;GO:0016192;GO:0005198	K05236	PF00400	KOG0292;virNOG04039	U	sp|Q0J3D9|COPA3_ORYSJ Coatomer subunit alpha-3 OS=Oryza sativa subsp. japonica GN=Os09g0127800 PE=2 SV=1	gi|1002296779|ref|XP_015611837.1| PREDICTED: coatomer subunit alpha-3 isoform X2 [Oryza sativa Japonica Group]
TRINITY_DN10786_c0_g1	664	-	-	-	-	-	-	-
TRINITY_DN10786_c0_g2	1069	-	K13422	-	virNOG10242;lilNOG02734	K	-	gi|685453677|gb|AIO09733.1| transcription factor MYC2 [Salvia miltiorrhiza]
TRINITY_DN10786_c0_g3	365	-	-	-	-	-	-	-
TRINITY_DN10786_c0_g4	419	GO:0046983	K13422	-	virNOG10242	K	sp|Q39204|MYC2_ARATH Transcription factor MYC2 OS=Arabidopsis thaliana GN=MYC2 PE=1 SV=2	gi|600971807|gb|AHN63211.1| transcription factor MYC2 [Salvia miltiorrhiza f. alba]
TRINITY_DN10786_c0_g5	390	-	K13422	-	virNOG10242	K	sp|Q39204|MYC2_ARATH Transcription factor MYC2 OS=Arabidopsis thaliana GN=MYC2 PE=1 SV=2	gi|685453677|gb|AIO09733.1| transcription factor MYC2 [Salvia miltiorrhiza]
TRINITY_DN10786_c2_g1	777	-	-	-	virNOG12232	R	-	gi|747060461|ref|XP_011076661.1| PREDICTED: ankyrin-3-like isoform X1 [Sesamum indicum]
TRINITY_DN10787_c0_g1	453	GO:0016301;GO:0016310	-	-	virNOG05046	T	sp|Q9C671|P4KG5_ARATH Phosphatidylinositol 4-kinase gamma 5 OS=Arabidopsis thaliana GN=PI4KG5 PE=1 SV=1	gi|297738202|emb|CBI27403.3| unnamed protein product [Vitis vinifera]
TRINITY_DN10788_c0_g1	3963	-	K19513	PF09758	virNOG08617	S	sp|Q54GS1|CL16A_DICDI Protein CLEC16A homolog OS=Dictyostelium discoideum GN=DDB_G0289943 PE=3 SV=1	gi|747092682|ref|XP_011094116.1| PREDICTED: uncharacterized protein LOC105173907 [Sesamum indicum]
TRINITY_DN10789_c0_g1	434	-	-	-	-	-	-	-
TRINITY_DN1078_c0_g1	3158	GO:0043169;GO:0004721	K14497	PF00481	virNOG01791	T	sp|Q0JLP9|P2C06_ORYSJ Probable protein phosphatase 2C 6 OS=Oryza sativa subsp. japonica GN=Os01g0583100 PE=1 SV=1	gi|747069684|ref|XP_011081646.1| PREDICTED: probable protein phosphatase 2C 53 [Sesamum indicum] &gt;gi|747069686|ref|XP_011081647.1| PREDICTED: probable protein phosphatase 2C 53 [Sesamum indicum] &gt;gi|747069688|ref|XP_011081648.1| PREDICTED: probable protein phosphatase 2C 53 [Sesamum indicum]
TRINITY_DN1078_c0_g2	436	-	-	-	-	-	-	-
TRINITY_DN1078_c3_g1	1447	-	-	-	-	-	-	-
TRINITY_DN10790_c0_g1	1274	-	-	-	-	-	-	-
TRINITY_DN10790_c0_g2	767	-	-	-	-	-	-	-
TRINITY_DN10790_c0_g3	585	-	-	-	-	-	-	-
TRINITY_DN10790_c1_g1	1000	-	K02183	-	virNOG17339;COG5126;virNOG19113	DZT	sp|P82160|MLE3_LIZRA Myosin light chain 3, skeletal muscle isoform OS=Liza ramada PE=1 SV=1	gi|50299511|gb|AAT73619.1| calmodulin cam-206 [Daucus carota]
TRINITY_DN10790_c2_g1	318	-	-	-	-	-	-	-
TRINITY_DN10791_c0_g1	2317	-	-	PF11955	virNOG05800	R	sp|Q689D6|RPD1_ARATH Protein ROOT PRIMORDIUM DEFECTIVE 1 OS=Arabidopsis thaliana GN=RPD1 PE=1 SV=1	gi|848905817|ref|XP_012852309.1| PREDICTED: protein ROOT PRIMORDIUM DEFECTIVE 1 [Erythranthe guttata]
TRINITY_DN10792_c0_g1	1248	-	-	PF00580	virNOG08552;virNOG36046	L	sp|D1KF50|SRS2L_ARATH ATP-dependent DNA helicase SRS2-like protein At4g25120 OS=Arabidopsis thaliana GN=SRS2 PE=1 SV=1	gi|848879127|ref|XP_012839963.1| PREDICTED: ATP-dependent DNA helicase SRS2-like protein At4g25120 [Erythranthe guttata] &gt;gi|604330044|gb|EYU35164.1| hypothetical protein MIMGU_mgv1a000422mg [Erythranthe guttata]
TRINITY_DN10792_c0_g2	384	GO:0003677;GO:0005524;GO:0004003;GO:0032508	-	-	virNOG36046;virNOG08552	L	sp|D1KF50|SRS2L_ARATH ATP-dependent DNA helicase SRS2-like protein At4g25120 OS=Arabidopsis thaliana GN=SRS2 PE=1 SV=1	gi|848879127|ref|XP_012839963.1| PREDICTED: ATP-dependent DNA helicase SRS2-like protein At4g25120 [Erythranthe guttata] &gt;gi|604330044|gb|EYU35164.1| hypothetical protein MIMGU_mgv1a000422mg [Erythranthe guttata]
TRINITY_DN10793_c0_g1	1483	-	-	-	virNOG04597	S	-	gi|848855974|ref|XP_012854471.1| PREDICTED: uncharacterized protein LOC105973969 [Erythranthe guttata]
TRINITY_DN10794_c0_g1	2334	-	-	-	virNOG05119	S	-	gi|747052098|ref|XP_011072154.1| PREDICTED: uncharacterized protein LOC105157443 [Sesamum indicum]
TRINITY_DN10795_c0_g1	391	-	-	-	-	-	-	-
TRINITY_DN10796_c0_g2	740	-	-	-	virNOG07194	G	-	-
TRINITY_DN10796_c0_g3	4036	GO:0003825;GO:0005992	K16055	PF00982;PF02358	virNOG07194	G	sp|Q9SYM4|TPS1_ARATH Alpha,alpha-trehalose-phosphate synthase [UDP-forming] 1 OS=Arabidopsis thaliana GN=TPS1 PE=1 SV=1	gi|848897789|ref|XP_012848988.1| PREDICTED: alpha,alpha-trehalose-phosphate synthase [UDP-forming] 1-like [Erythranthe guttata] &gt;gi|604315437|gb|EYU28143.1| hypothetical protein MIMGU_mgv1a000968mg [Erythranthe guttata]
TRINITY_DN10797_c0_g1	407	-	-	-	virNOG01463	R	sp|Q9LM55|FBK8_ARATH F-box/kelch-repeat protein At1g22040 OS=Arabidopsis thaliana GN=At1g22040 PE=2 SV=1	gi|747081140|ref|XP_011087845.1| PREDICTED: F-box/kelch-repeat protein At1g22040 [Sesamum indicum]
TRINITY_DN10798_c0_g1	993	-	-	-	virNOG02646	T	-	gi|604301427|gb|EYU21064.1| hypothetical protein MIMGU_mgv1a019660mg [Erythranthe guttata]
TRINITY_DN10798_c0_g2	525	-	-	PF13947	virNOG02646	T	-	gi|604301427|gb|EYU21064.1| hypothetical protein MIMGU_mgv1a019660mg [Erythranthe guttata]
TRINITY_DN10799_c0_g1	448	-	-	-	-	-	-	-
TRINITY_DN1079_c0_g1	4680	-	K12741	PF00076	KOG0118;virNOG09978	A	sp|Q9LES2|UBA2A_ARATH UBP1-associated protein 2A OS=Arabidopsis thaliana GN=UBA2A PE=1 SV=1	gi|848848638|ref|XP_012851882.1| PREDICTED: UBP1-associated protein 2B-like [Erythranthe guttata] &gt;gi|848848642|ref|XP_012851949.1| PREDICTED: UBP1-associated protein 2B-like [Erythranthe guttata] &gt;gi|848848645|ref|XP_012852026.1| PREDICTED: UBP1-associated protein 2B-like [Erythranthe guttata] &gt;gi|848848648|ref|XP_012852102.1| PREDICTED: UBP1-associated protein 2B-like [Erythranthe gutt…
TRINITY_DN107_c0_g1	2085	GO:0006468;GO:0005737;GO:0005634;GO:0004674;GO:0005524;GO:0035556	K04688	PF00069;PF00433	virNOG01318	T	sp|Q39030|KPK2_ARATH Serine/threonine-protein kinase AtPK2/AtPK19 OS=Arabidopsis thaliana GN=ATPK2 PE=1 SV=2	gi|848863027|ref|XP_012832286.1| PREDICTED: serine/threonine-protein kinase AtPK2/AtPK19-like [Erythranthe guttata] &gt;gi|604343010|gb|EYU42034.1| hypothetical protein MIMGU_mgv1a005502mg [Erythranthe guttata]
TRINITY_DN10800_c0_g1	1735	-	-	PF13812;PF01535	virNOG09149	R	sp|O22714|PPR86_ARATH Pentatricopeptide repeat-containing protein At1g60770 OS=Arabidopsis thaliana GN=At1g60770 PE=2 SV=1	gi|848868634|ref|XP_012834947.1| PREDICTED: pentatricopeptide repeat-containing protein At1g60770 [Erythranthe guttata] &gt;gi|604335972|gb|EYU39860.1| hypothetical protein MIMGU_mgv1a005194mg [Erythranthe guttata]
TRINITY_DN10803_c0_g1	444	-	-	-	virNOG06933	S	sp|Q9SCN0|STL2_ARATH Probable glycosyltransferase STELLO2 OS=Arabidopsis thaliana GN=STL2 PE=1 SV=1	gi|747057854|ref|XP_011075247.1| PREDICTED: uncharacterized protein LOC105159757 [Sesamum indicum]
TRINITY_DN10806_c0_g1	1801	GO:0005694;GO:0005634;GO:0034968;GO:0008270;GO:0018024;GO:0042393	K11420	PF00856;PF02182;PF05033	virNOG07064	KB	sp|Q93YF5|SUVH1_TOBAC Histone-lysine N-methyltransferase, H3 lysine-9 specific SUVH1 OS=Nicotiana tabacum GN=SUVH1 PE=1 SV=1	gi|747065222|ref|XP_011079236.1| PREDICTED: histone-lysine N-methyltransferase, H3 lysine-9 specific SUVH1-like [Sesamum indicum]
TRINITY_DN10806_c0_g2	783	GO:0032259;GO:0016740	K11420	-	virNOG07064	BK	sp|Q93YF5|SUVH1_TOBAC Histone-lysine N-methyltransferase, H3 lysine-9 specific SUVH1 OS=Nicotiana tabacum GN=SUVH1 PE=1 SV=1	gi|747065222|ref|XP_011079236.1| PREDICTED: histone-lysine N-methyltransferase, H3 lysine-9 specific SUVH1-like [Sesamum indicum]
TRINITY_DN10806_c1_g1	506	GO:0005694;GO:0008270;GO:0018024;GO:0042393;GO:0005634;GO:0034968	K11420	PF02182	virNOG07064	BK	sp|Q93YF5|SUVH1_TOBAC Histone-lysine N-methyltransferase, H3 lysine-9 specific SUVH1 OS=Nicotiana tabacum GN=SUVH1 PE=1 SV=1	gi|747065222|ref|XP_011079236.1| PREDICTED: histone-lysine N-methyltransferase, H3 lysine-9 specific SUVH1-like [Sesamum indicum]
TRINITY_DN10807_c0_g1	1217	-	-	-	-	-	-	-
TRINITY_DN10807_c0_g2	850	-	-	-	-	-	-	-
TRINITY_DN10807_c1_g2	311	-	-	-	-	-	-	-
TRINITY_DN10807_c2_g1	1656	-	-	-	-	-	-	-
TRINITY_DN10808_c0_g1	3125	GO:0008408;GO:0000176;GO:0000166;GO:0090305;GO:0006396;GO:0003676	K12591	PF01612;PF08066;PF00570	virNOG00991	J	sp|A9LLI7|RP6L2_ARATH Protein RRP6-like 2 OS=Arabidopsis thaliana GN=RRP6L2 PE=2 SV=1	gi|747092726|ref|XP_011094140.1| PREDICTED: exosome component 10 [Sesamum indicum]
TRINITY_DN10809_c0_g1	2483	-	K12199	-	virNOG00374	S	sp|Q9SZ15|LIP5_ARATH Protein HOMOLOG OF MAMMALIAN LYST-INTERACTING PROTEIN 5 OS=Arabidopsis thaliana GN=LIP5 PE=1 SV=1	gi|747095207|ref|XP_011095468.1| PREDICTED: vacuolar protein sorting-associated protein VTA1 homolog [Sesamum indicum]
TRINITY_DN10809_c1_g1	711	-	K02635	-	-	-	-	gi|659134042|ref|XP_008467004.1| PREDICTED: LOW QUALITY PROTEIN: cytochrome b6, partial [Cucumis melo]
TRINITY_DN10809_c1_g2	5469	-	K02635	PF03171;PF14226	virNOG02697	O	sp|Q7FNS4|PSBB_ATRBE Photosystem II CP47 reaction center protein OS=Atropa belladonna GN=psbB PE=3 SV=1	gi|1028951894|ref|XP_016719338.1| PREDICTED: LOW QUALITY PROTEIN: photosystem II CP47 reaction center protein-like [Gossypium hirsutum] &gt;gi|1028951927|ref|XP_016719360.1| PREDICTED: LOW QUALITY PROTEIN: photosystem II CP47 reaction center protein-like [Gossypium hirsutum] &gt;gi|1028951929|ref|XP_016719361.1| PREDICTED: LOW QUALITY PROTEIN: photosystem II CP47 reaction center protein-like [Gos…
TRINITY_DN10809_c1_g3	331	-	-	-	-	-	-	-
TRINITY_DN10809_c1_g4	739	-	-	-	-	-	-	-
TRINITY_DN10809_c2_g1	515	-	-	-	-	-	-	-
TRINITY_DN1080_c0_g1	1538	GO:0004478;GO:0006730;GO:0046872;GO:0005524;GO:0006556	K00789	PF02773	virNOG02488	H	sp|Q38JH8|METK2_SOLTU S-adenosylmethionine synthase 2 OS=Solanum tuberosum GN=METK2 PE=2 SV=1	gi|115361537|gb|ABI95859.1| S-adenosyl-L-methionine synthase [Nicotiana suaveolens]
TRINITY_DN1080_c0_g2	653	GO:0046872;GO:0006556;GO:0005524;GO:0004478;GO:0006730	K00789	PF02773	virNOG02488	H	sp|Q38JH8|METK2_SOLTU S-adenosylmethionine synthase 2 OS=Solanum tuberosum GN=METK2 PE=2 SV=1	gi|115361537|gb|ABI95859.1| S-adenosyl-L-methionine synthase [Nicotiana suaveolens]
TRINITY_DN1080_c1_g1	3989	-	K14649	PF07524;PF10406	virNOG08064;virNOG04605	K	sp|A9PHC5|METK4_POPTR S-adenosylmethionine synthase 4 OS=Populus trichocarpa GN=METK4 PE=2 SV=1	gi|848870895|ref|XP_012836033.1| PREDICTED: transcription initiation factor TFIID subunit 8 [Erythranthe guttata]
TRINITY_DN10810_c0_g1	401	-	-	-	-	-	-	-
TRINITY_DN10811_c0_g1	2492	-	-	-	virNOG06391	S	-	gi|747050908|ref|XP_011071538.1| PREDICTED: uncharacterized protein LOC105156965 [Sesamum indicum]
TRINITY_DN10812_c0_g1	1723	-	-	-	virNOG11093	R	-	gi|747079788|ref|XP_011087117.1| PREDICTED: uncharacterized protein LOC105168683 [Sesamum indicum]
TRINITY_DN10812_c1_g1	380	-	-	-	virNOG11093	R	-	gi|747108189|ref|XP_011069408.1| PREDICTED: uncharacterized protein LOC105155234 isoform X2 [Sesamum indicum]
TRINITY_DN10813_c0_g1	1596	-	-	-	-	-	-	-
TRINITY_DN10814_c0_g1	1088	-	-	-	-	-	-	gi|1009118884|ref|XP_015876086.1| PREDICTED: DCN1-like protein 1 [Ziziphus jujuba]
TRINITY_DN10814_c0_g2	1715	-	-	-	-	-	-	-
TRINITY_DN10814_c0_g3	1056	-	-	-	-	-	-	-
TRINITY_DN10814_c1_g1	1370	GO:0004871;GO:0005834;GO:0007186	-	-	virNOG17184;virNOG24027	ST	sp|Q6AWT8|GG3_ARATH Guanine nucleotide-binding protein subunit gamma 3 OS=Arabidopsis thaliana GN=GG3 PE=2 SV=1	gi|747063118|ref|XP_011078095.1| PREDICTED: guanine nucleotide-binding protein subunit gamma 3 [Sesamum indicum] &gt;gi|747063120|ref|XP_011078096.1| PREDICTED: guanine nucleotide-binding protein subunit gamma 3 [Sesamum indicum] &gt;gi|747063122|ref|XP_011078097.1| PREDICTED: guanine nucleotide-binding protein subunit gamma 3 [Sesamum indicum] &gt;gi|747063124|ref|XP_011078098.1| PREDICTED: guan…
TRINITY_DN10815_c0_g1	1922	GO:0016021	-	-	virNOG18701	S	-	gi|1024011865|gb|KZV34035.1| hypothetical protein F511_02808 [Dorcoceras hygrometricum]
TRINITY_DN10815_c1_g2	1576	GO:0008146	-	PF00685	virNOG08523	R	sp|P52839|SOT12_ARATH Cytosolic sulfotransferase 12 OS=Arabidopsis thaliana GN=SOT12 PE=1 SV=2	gi|747049697|ref|XP_011070903.1| PREDICTED: cytosolic sulfotransferase 12-like [Sesamum indicum]
TRINITY_DN10815_c1_g3	318	-	-	-	-	-	-	-
TRINITY_DN10816_c0_g1	2165	GO:0008152;GO:0003824	K15634	PF00300	virNOG02413	G	sp|Q9FNJ9|CA1P_ARATH Probable 2-carboxy-D-arabinitol-1-phosphatase OS=Arabidopsis thaliana GN=At5g22620 PE=1 SV=1	gi|747082997|ref|XP_011088849.1| PREDICTED: probable 2-carboxy-D-arabinitol-1-phosphatase isoform X1 [Sesamum indicum]
TRINITY_DN10817_c0_g1	4773	-	-	-	virNOG03641	S	sp|Q99315|YG31B_YEAST Transposon Ty3-G Gag-Pol polyprotein OS=Saccharomyces cerevisiae (strain ATCC 204508 / S288c) GN=TY3B-G PE=1 SV=3	gi|747079111|ref|XP_011086742.1| PREDICTED: uncharacterized protein LOC105168379 [Sesamum indicum]
TRINITY_DN10817_c2_g1	499	-	-	-	-	-	-	-
TRINITY_DN10818_c0_g2	1200	-	-	-	virNOG00382	P	sp|Q84QC1|GCT23_ARATH Gamma-glutamylcyclotransferase 2-3 OS=Arabidopsis thaliana GN=GGCT2;3 PE=1 SV=1	gi|747057133|ref|XP_011074855.1| PREDICTED: putative glutathione-specific gamma-glutamylcyclotransferase 2 [Sesamum indicum]
TRINITY_DN10819_c0_g1	355	GO:0003723;GO:0022625;GO:0003735;GO:0006412	K02883	-	virNOG02376	J	sp|P42791|RL182_ARATH 60S ribosomal protein L18-2 OS=Arabidopsis thaliana GN=RPL18B PE=1 SV=2	gi|672180062|ref|XP_008810211.1| PREDICTED: 60S ribosomal protein L18-2-like [Phoenix dactylifera]
TRINITY_DN10819_c0_g2	340	GO:0003723;GO:0022625;GO:0003735;GO:0006412	K02883	-	virNOG02376	J	sp|P42791|RL182_ARATH 60S ribosomal protein L18-2 OS=Arabidopsis thaliana GN=RPL18B PE=1 SV=2	gi|351725505|ref|NP_001236071.1| uncharacterized protein LOC100499789 [Glycine max] &gt;gi|255626631|gb|ACU13660.1| unknown [Glycine max]
TRINITY_DN1081_c0_g1	4483	-	-	PF13855;PF00560;PF08263	virNOG06049	S	sp|Q9LZV7|PXC2_ARATH Leucine-rich repeat receptor-like protein kinase PXC2 OS=Arabidopsis thaliana GN=PXC2 PE=2 SV=1	gi|747049981|ref|XP_011071045.1| PREDICTED: uncharacterized protein LOC105156572 [Sesamum indicum]
TRINITY_DN10820_c0_g1	1583	GO:0016021	-	-	virNOG06363	S	-	gi|747046735|ref|XP_011101064.1| PREDICTED: uncharacterized protein LOC105179162 [Sesamum indicum]
TRINITY_DN10820_c0_g2	2562	GO:0016020	-	PF03016	virNOG13713;virNOG02301	GWM	sp|Q9FFN2|GLYT3_ARATH Probable glycosyltransferase At5g03795 OS=Arabidopsis thaliana GN=At5g03795 PE=3 SV=2	gi|747091760|ref|XP_011093625.1| PREDICTED: probable glycosyltransferase At3g07620 [Sesamum indicum]
TRINITY_DN10821_c0_g1	1075	GO:0007275	-	PF04690	virNOG07280	R	sp|O22152|YAB1_ARATH Axial regulator YABBY 1 OS=Arabidopsis thaliana GN=YAB1 PE=1 SV=1	gi|698493611|ref|XP_009793076.1| PREDICTED: axial regulator YABBY 1 [Nicotiana sylvestris] &gt;gi|1025326077|ref|XP_016505067.1| PREDICTED: axial regulator YABBY 1-like [Nicotiana tabacum]
TRINITY_DN10821_c0_g2	1135	GO:0007275	-	PF04690	virNOG07280	R	sp|O22152|YAB1_ARATH Axial regulator YABBY 1 OS=Arabidopsis thaliana GN=YAB1 PE=1 SV=1	gi|747044697|ref|XP_011090395.1| PREDICTED: axial regulator YABBY 1 [Sesamum indicum]
TRINITY_DN10821_c1_g1	304	-	-	PF04690	virNOG07280	R	sp|A2X7Q3|YAB4_ORYSI Protein YABBY 4 OS=Oryza sativa subsp. indica GN=YAB4 PE=3 SV=1	gi|745991773|dbj|BAQ19377.1| filamentous flower [Sarracenia purpurea]
TRINITY_DN10823_c0_g1	450	-	-	-	virNOG10663	R	sp|P10978|POLX_TOBAC Retrovirus-related Pol polyprotein from transposon TNT 1-94 OS=Nicotiana tabacum PE=2 SV=1	gi|1012347806|gb|KYP58997.1| Retrovirus-related Pol polyprotein from transposon TNT 1-94 [Cajanus cajan]
TRINITY_DN10824_c0_g1	3382	GO:0005488	K13128	PF00098;PF04046	virNOG01163	S	sp|Q5F3D1|ZCHC8_CHICK Zinc finger CCHC domain-containing protein 8 OS=Gallus gallus GN=ZCCHC8 PE=2 SV=1	gi|747102263|ref|XP_011099291.1| PREDICTED: zinc finger CCHC domain-containing protein 8 [Sesamum indicum]
TRINITY_DN10824_c1_g1	965	-	-	-	-	-	-	-
TRINITY_DN10825_c0_g1	3322	-	-	PF00153	virNOG05744	C	sp|Q9FHX2|MFL1_ARATH Protein MITOFERRINLIKE 1, chloroplastic OS=Arabidopsis thaliana GN=MFL1 PE=2 SV=1	gi|747107835|ref|XP_011102230.1| PREDICTED: mitochondrial substrate carrier family protein C-like [Sesamum indicum]
TRINITY_DN10826_c0_g1	349	-	K03347	-	virNOG00628	D	sp|Q94AH6|CUL1_ARATH Cullin-1 OS=Arabidopsis thaliana GN=CUL1 PE=1 SV=1	gi|82470783|gb|ABB77428.1| cullin 1-like protein C [Petunia integrifolia subsp. inflata]
TRINITY_DN10827_c0_g1	1901	GO:0050660;GO:0016126;GO:0055114;GO:0016021;GO:0009414;GO:0004506	K00511	PF08491	virNOG08653	I	sp|O48651|ERG1_PANGI Squalene monooxygenase OS=Panax ginseng PE=2 SV=1	gi|747082567|ref|XP_011088611.1| PREDICTED: squalene monooxygenase-like [Sesamum indicum]
TRINITY_DN10827_c0_g2	401	-	-	-	-	-	-	-
TRINITY_DN10828_c0_g1	387	-	-	-	-	-	-	-
TRINITY_DN10828_c0_g2	2021	-	-	PF01329	virNOG18077	S	sp|B0JQV0|PHS_MICAN Putative pterin-4-alpha-carbinolamine dehydratase OS=Microcystis aeruginosa (strain NIES-843) GN=MAE_39970 PE=3 SV=1	gi|747060248|ref|XP_011076547.1| PREDICTED: uncharacterized protein LOC105160767 [Sesamum indicum]
TRINITY_DN10828_c1_g1	4141	-	-	PF00931	virNOG15761;virNOG00415;KOG4658	T	sp|Q60CZ8|R1A10_SOLDE Putative late blight resistance protein homolog R1A-10 OS=Solanum demissum GN=R1A-10 PE=3 SV=1	gi|604297476|gb|EYU17689.1| hypothetical protein MIMGU_mgv1a024130mg [Erythranthe guttata]
TRINITY_DN10829_c0_g1	1802	GO:0005506;GO:0016021;GO:0055114;GO:0016705;GO:0031418	K00472	PF13640	virNOG01567	E	sp|F4JZ24|P4H10_ARATH Probable prolyl 4-hydroxylase 10 OS=Arabidopsis thaliana GN=P4H10 PE=3 SV=1	gi|848891377|ref|XP_012845806.1| PREDICTED: probable prolyl 4-hydroxylase 10 [Erythranthe guttata] &gt;gi|604319024|gb|EYU30384.1| hypothetical protein MIMGU_mgv1a011046mg [Erythranthe guttata]
TRINITY_DN1082_c0_g1	1952	-	-	-	virNOG07502	S	sp|Q8W234|SEUSS_ARATH Transcriptional corepressor SEUSS OS=Arabidopsis thaliana GN=SEU PE=1 SV=1	gi|49523817|emb|CAF18249.1| SEU3A protein [Antirrhinum majus]
TRINITY_DN10830_c0_g1	349	GO:0006508;GO:0004252	-	-	virNOG08065	R	sp|Q8RY22|DEGP7_ARATH Protease Do-like 7 OS=Arabidopsis thaliana GN=DEGP7 PE=2 SV=1	gi|1024047480|gb|KZV48921.1| protease Do-like 7 [Dorcoceras hygrometricum]
TRINITY_DN10831_c0_g1	1632	-	-	PF00931	KOG4658;virNOG00931	T	sp|Q9SX38|DRL4_ARATH Putative disease resistance protein At1g50180 OS=Arabidopsis thaliana GN=At1g50180 PE=3 SV=2	gi|661897440|emb|CDO99152.1| unnamed protein product [Coffea canephora]
TRINITY_DN10832_c0_g1	1827	-	-	-	-	-	-	-
TRINITY_DN10833_c0_g1	1326	-	-	-	-	-	-	-
TRINITY_DN10834_c0_g1	1168	-	-	-	virNOG30511;COG2801	RL	sp|Q99315|YG31B_YEAST Transposon Ty3-G Gag-Pol polyprotein OS=Saccharomyces cerevisiae (strain ATCC 204508 / S288c) GN=TY3B-G PE=1 SV=3	gi|1012366337|gb|KYP77518.1| Retrovirus-related Pol polyprotein from transposon 17.6 [Cajanus cajan]
TRINITY_DN10835_c3_g1	343	GO:0000788;GO:0046982;GO:0006334;GO:0003677	K11252	-	virNOG34412;virNOG17871;virNOG21582	B	sp|O22582|H2B_GOSHI Histone H2B OS=Gossypium hirsutum GN=HIS2B PE=2 SV=3	gi|255565487|ref|XP_002523734.1| PREDICTED: histone H2B [Ricinus communis] &gt;gi|223537038|gb|EEF38674.1| histone h2b, putative [Ricinus communis]
TRINITY_DN10836_c0_g1	443	-	-	-	-	-	-	-
TRINITY_DN10837_c0_g1	2774	-	-	-	virNOG09326	R	sp|Q3EDG5|TPST_ARATH Protein-tyrosine sulfotransferase OS=Arabidopsis thaliana GN=TPST PE=1 SV=3	gi|747083804|ref|XP_011089282.1| PREDICTED: protein-tyrosine sulfotransferase-like isoform X1 [Sesamum indicum] &gt;gi|747083806|ref|XP_011089283.1| PREDICTED: protein-tyrosine sulfotransferase-like isoform X1 [Sesamum indicum]
TRINITY_DN10838_c0_g1	388	-	-	-	-	-	-	gi|747106301|ref|XP_011101440.1| PREDICTED: U-box domain-containing protein 17 isoform X1 [Sesamum indicum]
TRINITY_DN10839_c0_g1	1970	-	-	-	virNOG03378	OT	sp|Q54P70|Y4757_DICDI OTU domain-containing protein DDB_G0284757 OS=Dictyostelium discoideum GN=DDB_G0284757 PE=4 SV=2	gi|747083760|ref|XP_011089257.1| PREDICTED: OTU domain-containing protein DDB_G0284757-like [Sesamum indicum] &gt;gi|747083762|ref|XP_011089258.1| PREDICTED: OTU domain-containing protein DDB_G0284757-like [Sesamum indicum]
TRINITY_DN1083_c0_g1	4647	-	K13217	-	virNOG00139;virNOG12974	A	sp|Q4KLU2|PRP39_XENLA Pre-mRNA-processing factor 39 OS=Xenopus laevis GN=prpf39 PE=2 SV=1	gi|747076422|ref|XP_011085283.1| PREDICTED: uncharacterized protein LOC105167319 isoform X1 [Sesamum indicum]
TRINITY_DN10840_c0_g1	2274	GO:0004672;GO:0016597;GO:0006468;GO:0005524	-	PF07714	NOG01967;virNOG05595	T	sp|F4JTP5|STY46_ARATH Serine/threonine-protein kinase STY46 OS=Arabidopsis thaliana GN=STY46 PE=1 SV=1	gi|747072945|ref|XP_011083413.1| PREDICTED: LOW QUALITY PROTEIN: probable serine/threonine-protein kinase drkD [Sesamum indicum]
TRINITY_DN10841_c0_g1	493	GO:0006468;GO:0004672;GO:0005524	K14500	-	virNOG07386	T	-	gi|747068752|ref|XP_011081147.1| PREDICTED: probable serine/threonine-protein kinase At5g41260, partial [Sesamum indicum]
TRINITY_DN10842_c0_g1	458	GO:0052692;GO:0016021;GO:0005975	K07407	-	virNOG06615	G	sp|Q8VXZ7|AGAL3_ARATH Alpha-galactosidase 3 OS=Arabidopsis thaliana GN=AGAL3 PE=1 SV=1	gi|747075592|ref|XP_011084838.1| PREDICTED: alpha-galactosidase-like [Sesamum indicum]
TRINITY_DN10843_c0_g1	503	GO:0055114;GO:0005507;GO:0052716;GO:0048046;GO:0046274	K05909	PF07732;PF00394	COG2132;virNOG01890	Q	sp|Q0DHL5|LAC11_ORYSJ Putative laccase-11 OS=Oryza sativa subsp. japonica GN=LAC11 PE=5 SV=2	gi|604331674|gb|EYU36532.1| hypothetical protein MIMGU_mgv1a003690mg [Erythranthe guttata]
TRINITY_DN10844_c0_g1	814	-	-	-	-	-	-	-
TRINITY_DN10845_c0_g1	439	-	-	-	virNOG03517	R	sp|Q9ZQX6|ETOL1_ARATH ETO1-like protein 1 OS=Arabidopsis thaliana GN=EOL1 PE=1 SV=1	gi|747066465|ref|XP_011079914.1| PREDICTED: ETO1-like protein 1 [Sesamum indicum]
TRINITY_DN10846_c0_g1	2038	GO:0004764;GO:0003855;GO:0055114	K13832	PF01488;PF01487;PF08501	virNOG05981	E	sp|Q9SQT8|DHQSD_ARATH Bifunctional 3-dehydroquinate dehydratase/shikimate dehydrogenase, chloroplastic OS=Arabidopsis thaliana GN=EMB3004 PE=1 SV=1	gi|747050826|ref|XP_011071495.1| PREDICTED: bifunctional 3-dehydroquinate dehydratase/shikimate dehydrogenase, chloroplastic isoform X2 [Sesamum indicum]
TRINITY_DN10847_c0_g1	4060	GO:0006351;GO:0071897;GO:0003887;GO:0003677	K02331	PF04931	virNOG09803	K	sp|O60094|DPO5_SCHPO DNA polymerase V OS=Schizosaccharomyces pombe (strain 972 / ATCC 24843) GN=pol5 PE=1 SV=2	gi|747081429|ref|XP_011087987.1| PREDICTED: myb-binding protein 1A-like protein [Sesamum indicum]
TRINITY_DN10848_c0_g1	2853	GO:0016021	-	PF00534;PF16994	virNOG03321	M	sp|Q81ST7|BSHA_BACAN N-acetyl-alpha-D-glucosaminyl L-malate synthase OS=Bacillus anthracis GN=bshA PE=1 SV=1	gi|747052354|ref|XP_011072293.1| PREDICTED: uncharacterized protein LOC105157579 [Sesamum indicum]
TRINITY_DN10849_c0_g1	549	-	K05539	PF01207	virNOG08668	J	sp|Q8P3X4|DUSA_XANCP tRNA-dihydrouridine(20/20a) synthase OS=Xanthomonas campestris pv. campestris (strain ATCC 33913 / DSM 3586 / NCPPB 528 / LMG 568 / P 25) GN=dusA PE=3 SV=1	gi|747044194|ref|XP_011087780.1| PREDICTED: tRNA-dihydrouridine(20a/20b) synthase [NAD(P)+]-like isoform X1 [Sesamum indicum] &gt;gi|747044196|ref|XP_011087791.1| PREDICTED: tRNA-dihydrouridine(20a/20b) synthase [NAD(P)+]-like isoform X1 [Sesamum indicum]
TRINITY_DN1084_c0_g1	5618	-	-	PF09337;PF00078;PF03732;PF00665	virNOG30511;COG2801	RL	sp|Q7LHG5|YI31B_YEAST Transposon Ty3-I Gag-Pol polyprotein OS=Saccharomyces cerevisiae (strain ATCC 204508 / S288c) GN=TY3B-I PE=3 SV=2	gi|1028968596|ref|XP_016727823.1| PREDICTED: uncharacterized protein LOC107939043 [Gossypium hirsutum]
TRINITY_DN10850_c0_g1	518	-	-	-	virNOG11093	R	-	gi|604332989|gb|EYU37404.1| hypothetical protein MIMGU_mgv1a000417mg [Erythranthe guttata]
TRINITY_DN10851_c0_g1	452	-	-	-	-	-	-	gi|848885345|ref|XP_012842923.1| PREDICTED: pre-mRNA-processing protein 40C [Erythranthe guttata] &gt;gi|604322248|gb|EYU32634.1| hypothetical protein MIMGU_mgv1a001237mg [Erythranthe guttata]
TRINITY_DN10852_c0_g1	305	-	-	-	-	-	-	-
TRINITY_DN10852_c1_g1	1535	GO:0003735;GO:0005840;GO:0006412	-	-	virNOG17379	J	-	gi|727604834|ref|XP_010475475.1| PREDICTED: uncharacterized protein LOC104754888 [Camelina sativa]
TRINITY_DN10852_c1_g2	627	-	-	-	-	-	-	-
TRINITY_DN10852_c1_g3	302	-	-	-	-	-	-	-
TRINITY_DN10853_c0_g1	429	GO:0005622;GO:0006886;GO:0008536	K14290	-	virNOG03806	UY	sp|Q9SMV6|XPO1A_ARATH Protein EXPORTIN 1A OS=Arabidopsis thaliana GN=XPO1 PE=1 SV=1	gi|1023968736|gb|KZV16188.1| exportin-1 [Dorcoceras hygrometricum]
TRINITY_DN10854_c0_g1	1203	GO:0001104;GO:0006357;GO:0016592	-	-	virNOG00879	K	sp|H3K2Y6|MED12_ARATH Mediator of RNA polymerase II transcription subunit 12 OS=Arabidopsis thaliana GN=MED12 PE=1 SV=1	gi|747045102|ref|XP_011092371.1| PREDICTED: mediator of RNA polymerase II transcription subunit 12 isoform X1 [Sesamum indicum] &gt;gi|747045104|ref|XP_011092379.1| PREDICTED: mediator of RNA polymerase II transcription subunit 12 isoform X1 [Sesamum indicum] &gt;gi|747045106|ref|XP_011092387.1| PREDICTED: mediator of RNA polymerase II transcription subunit 12 isoform X1 [Sesamum indicum]
TRINITY_DN10854_c0_g2	457	GO:0016592;GO:0006357;GO:0001104	-	-	virNOG00879	K	sp|H3K2Y6|MED12_ARATH Mediator of RNA polymerase II transcription subunit 12 OS=Arabidopsis thaliana GN=MED12 PE=1 SV=1	gi|747045102|ref|XP_011092371.1| PREDICTED: mediator of RNA polymerase II transcription subunit 12 isoform X1 [Sesamum indicum] &gt;gi|747045104|ref|XP_011092379.1| PREDICTED: mediator of RNA polymerase II transcription subunit 12 isoform X1 [Sesamum indicum] &gt;gi|747045106|ref|XP_011092387.1| PREDICTED: mediator of RNA polymerase II transcription subunit 12 isoform X1 [Sesamum indicum]
TRINITY_DN10855_c0_g1	609	-	-	-	-	-	-	-
TRINITY_DN10856_c0_g1	848	-	-	-	virNOG00931;KOG4658	T	sp|Q9C646|RX24L_ARATH Probable disease resistance protein RXW24L OS=Arabidopsis thaliana GN=RXW24L PE=2 SV=1	gi|604333735|gb|EYU38071.1| hypothetical protein MIMGU_mgv1a021486mg [Erythranthe guttata]
TRINITY_DN10857_c0_g1	1240	-	-	PF02701	virNOG21805	R	sp|O24463|PBF_MAIZE Dof zinc finger protein PBF OS=Zea mays GN=PBF PE=1 SV=1	gi|747096656|ref|XP_011096259.1| PREDICTED: dof zinc finger protein DOF1.4-like [Sesamum indicum]
TRINITY_DN10857_c1_g1	1105	-	-	PF02701	virNOG21805	R	sp|Q8LDR0|DOF54_ARATH Dof zinc finger protein DOF5.4 OS=Arabidopsis thaliana GN=DOF5.4 PE=2 SV=2	gi|747096656|ref|XP_011096259.1| PREDICTED: dof zinc finger protein DOF1.4-like [Sesamum indicum]
TRINITY_DN10858_c0_g1	507	GO:0004674;GO:0005524;GO:0006468	K14498	-	virNOG05783	T	sp|Q7XQP4|SAPK7_ORYSJ Serine/threonine-protein kinase SAPK7 OS=Oryza sativa subsp. japonica GN=SAPK7 PE=2 SV=2	gi|848878778|ref|XP_012839804.1| PREDICTED: serine/threonine-protein kinase SRK2A [Erythranthe guttata] &gt;gi|604330417|gb|EYU35455.1| hypothetical protein MIMGU_mgv1a008963mg [Erythranthe guttata]
TRINITY_DN10858_c1_g1	796	-	-	-	-	-	-	-
TRINITY_DN10859_c0_g1	1766	-	-	PF13266	virNOG00902	S	-	gi|747046254|ref|XP_011098477.1| PREDICTED: uncharacterized protein LOC105177131 [Sesamum indicum]
TRINITY_DN1085_c0_g1	2262	GO:0005524;GO:0015986;GO:0000275;GO:0046933;GO:0015991	K02133	PF11421;PF00006;PF02874	virNOG09296	C	sp|Q01859|ATPBM_ORYSJ ATP synthase subunit beta, mitochondrial OS=Oryza sativa subsp. japonica GN=ATPB PE=1 SV=2	gi|747041966|ref|XP_011075967.1| PREDICTED: ATP synthase subunit beta, mitochondrial [Sesamum indicum]
TRINITY_DN1085_c1_g1	952	-	-	-	-	-	-	-
TRINITY_DN1085_c3_g1	305	-	-	-	-	-	-	-
TRINITY_DN1085_c3_g2	2244	-	-	-	virNOG34746	S	-	gi|848920602|ref|XP_012857167.1| PREDICTED: uncharacterized protein LOC105976453 [Erythranthe guttata]
TRINITY_DN10860_c0_g1	398	GO:0004674;GO:0005524;GO:0006468	K04733	-	virNOG03236	T	sp|O49840|PBL3_ARATH Probable serine/threonine-protein kinase PBL3 OS=Arabidopsis thaliana GN=PBL3 PE=1 SV=1	gi|747078439|ref|XP_011086380.1| PREDICTED: protein kinase 2B, chloroplastic [Sesamum indicum]
TRINITY_DN10861_c0_g1	426	GO:0005524;GO:0016887	K06184	-	virNOG06988	J	sp|Q9M1H3|AB4F_ARATH ABC transporter F family member 4 OS=Arabidopsis thaliana GN=ABCF4 PE=2 SV=1	gi|1024064740|gb|KZV58722.1| ATP-dependent transporter [Dorcoceras hygrometricum]
TRINITY_DN10862_c0_g1	548	-	-	-	-	-	-	-
TRINITY_DN10863_c0_g1	3461	-	K13117	PF00270;PF00271	virNOG11782	A	sp|F4JRJ6|DEAH9_ARATH Probable pre-mRNA-splicing factor ATP-dependent RNA helicase DEAH9 OS=Arabidopsis thaliana GN=At4g18465 PE=3 SV=1	gi|747096917|ref|XP_011096398.1| PREDICTED: probable ATP-dependent RNA helicase DHX35 isoform X1 [Sesamum indicum]
TRINITY_DN10864_c0_g1	702	-	-	-	virNOG25719;virNOG25436	TR	sp|P46689|GASA1_ARATH Gibberellin-regulated protein 1 OS=Arabidopsis thaliana GN=GASA1 PE=2 SV=2	gi|848877501|ref|XP_012839183.1| PREDICTED: gibberellin-regulated protein 1-like [Erythranthe guttata] &gt;gi|604331928|gb|EYU36786.1| hypothetical protein MIMGU_mgv1a016861mg [Erythranthe guttata]
TRINITY_DN10865_c0_g1	489	-	K14488	-	virNOG24127;virNOG24497	S	sp|Q9FK62|SAU24_ARATH Auxin-responsive protein SAUR24 OS=Arabidopsis thaliana GN=SAUR24 PE=2 SV=1	gi|747082409|ref|XP_011088523.1| PREDICTED: uncharacterized protein LOC105169727 [Sesamum indicum]
TRINITY_DN10866_c0_g1	803	-	-	-	-	-	-	-
TRINITY_DN10866_c1_g1	815	-	-	-	-	-	-	-
TRINITY_DN10866_c2_g1	969	-	-	-	-	-	-	-
TRINITY_DN10866_c3_g1	492	-	-	-	-	-	-	-
TRINITY_DN10867_c0_g1	1161	-	-	-	virNOG05919	S	-	gi|747060970|ref|XP_011076937.1| PREDICTED: uncharacterized protein LOC105161066 isoform X1 [Sesamum indicum] &gt;gi|747060972|ref|XP_011076938.1| PREDICTED: uncharacterized protein LOC105161066 isoform X1 [Sesamum indicum] &gt;gi|747060974|ref|XP_011076939.1| PREDICTED: uncharacterized protein LOC105161066 isoform X1 [Sesamum indicum] &gt;gi|747060976|ref|XP_011076940.1| PREDICTED: uncharacteriz…
TRINITY_DN10868_c0_g1	1607	GO:0005525	-	PF16897;PF02824;PF01926	virNOG12719	T	sp|Q9SVA6|DRG3_ARATH Developmentally-regulated G-protein 3 OS=Arabidopsis thaliana GN=DRG3 PE=1 SV=1	gi|747103775|ref|XP_011100090.1| PREDICTED: developmentally-regulated G-protein 3 [Sesamum indicum]
TRINITY_DN10868_c0_g2	1488	-	-	PF07798	virNOG05727	S	-	gi|747085891|ref|XP_011090421.1| PREDICTED: protein FMP32, mitochondrial-like [Sesamum indicum]
TRINITY_DN10868_c0_g4	380	-	-	-	-	-	-	-
TRINITY_DN10868_c1_g1	415	-	-	-	-	-	-	-
TRINITY_DN10869_c0_g1	608	GO:0006544;GO:0004372;GO:0030170;GO:0035999;GO:0006563	K00600	-	virNOG01873	E	sp|P49357|GLYM1_FLAPR Serine hydroxymethyltransferase 1, mitochondrial OS=Flaveria pringlei PE=2 SV=1	gi|976904720|gb|KVH92380.1| Pyridoxal phosphate-dependent transferase [Cynara cardunculus var. scolymus]
TRINITY_DN10869_c0_g2	596	GO:0030170;GO:0008168;GO:0004372;GO:0006544;GO:0006563;GO:0032259;GO:0035999	K00600	-	virNOG01873	E	sp|P49357|GLYM1_FLAPR Serine hydroxymethyltransferase 1, mitochondrial OS=Flaveria pringlei PE=2 SV=1	gi|116787252|gb|ABK24431.1| unknown [Picea sitchensis]
TRINITY_DN1086_c0_g1	2631	GO:0006486;GO:0016021;GO:0003827	K00726	PF03071	virNOG04463	G	sp|Q9XGM8|MGAT1_ARATH Alpha-1,3-mannosyl-glycoprotein 2-beta-N-acetylglucosaminyltransferase OS=Arabidopsis thaliana GN=GNTI PE=1 SV=1	gi|848873411|ref|XP_012837264.1| PREDICTED: alpha-1,3-mannosyl-glycoprotein 2-beta-N-acetylglucosaminyltransferase [Erythranthe guttata] &gt;gi|604333687|gb|EYU38038.1| hypothetical protein MIMGU_mgv1a006517mg [Erythranthe guttata]
TRINITY_DN1086_c0_g2	1448	-	K14641	PF01150	virNOG01880;COG5371	OGF	sp|P80595|APY_SOLTU Apyrase OS=Solanum tuberosum GN=RROP1 PE=1 SV=2	gi|848874303|ref|XP_012837696.1| PREDICTED: apyrase-like [Erythranthe guttata] &gt;gi|604332678|gb|EYU37260.1| hypothetical protein MIMGU_mgv1a006675mg [Erythranthe guttata]
TRINITY_DN10870_c0_g1	1791	GO:0016788	-	-	virNOG06866	R	sp|Q8LFJ9|GLIP7_ARATH GDSL esterase/lipase 7 OS=Arabidopsis thaliana GN=GLIP7 PE=2 SV=1	gi|747070888|ref|XP_011082289.1| PREDICTED: GDSL esterase/lipase 7 [Sesamum indicum]
TRINITY_DN10870_c0_g2	742	-	K03327	PF01554	virNOG05996	S	sp|Q9LE20|DTX54_ARATH Protein DETOXIFICATION 54 OS=Arabidopsis thaliana GN=DTX54 PE=2 SV=1	gi|747046376|ref|XP_011099184.1| PREDICTED: MATE efflux family protein 5 [Sesamum indicum]
TRINITY_DN10870_c0_g3	956	GO:0015297;GO:0016021;GO:0006855;GO:0015238	K03327	PF01554	virNOG05996	S	sp|Q9LE20|DTX54_ARATH Protein DETOXIFICATION 54 OS=Arabidopsis thaliana GN=DTX54 PE=2 SV=1	gi|747057239|ref|XP_011074913.1| PREDICTED: MATE efflux family protein 5-like [Sesamum indicum] &gt;gi|747057241|ref|XP_011074914.1| PREDICTED: MATE efflux family protein 5-like [Sesamum indicum]
TRINITY_DN10871_c0_g1	1579	-	-	-	virNOG20538	R	sp|Q9SX99|OSB1_ARATH Protein OSB1, mitochondrial OS=Arabidopsis thaliana GN=OSB1 PE=1 SV=1	gi|848903483|ref|XP_012851520.1| PREDICTED: protein OSB1, mitochondrial-like [Erythranthe guttata]
TRINITY_DN10872_c1_g1	761	-	-	-	COG2801;virNOG13581	LR	sp|P04323|POL3_DROME Retrovirus-related Pol polyprotein from transposon 17.6 OS=Drosophila melanogaster GN=pol PE=3 SV=1	gi|848893829|ref|XP_012846957.1| PREDICTED: uncharacterized protein LOC105966930 [Erythranthe guttata]
TRINITY_DN10872_c1_g2	382	-	-	-	COG2801;virNOG25547	RL	sp|Q9UR07|TF211_SCHPO Transposon Tf2-11 polyprotein OS=Schizosaccharomyces pombe (strain 972 / ATCC 24843) GN=Tf2-11 PE=3 SV=1	gi|747063336|ref|XP_011078211.1| PREDICTED: uncharacterized protein LOC105162011 [Sesamum indicum]
TRINITY_DN10872_c1_g3	458	-	-	-	virNOG33612;COG2801	LR	-	gi|848920328|ref|XP_012857080.1| PREDICTED: uncharacterized protein LOC105976358 [Erythranthe guttata]
TRINITY_DN10872_c1_g4	1565	-	-	-	virNOG13581;COG2801	RL	-	gi|848864231|ref|XP_012832870.1| PREDICTED: uncharacterized protein LOC105953727 [Erythranthe guttata]
TRINITY_DN10872_c2_g1	813	GO:0090304;GO:0044260	-	PF00665	virNOG25547;COG2801;virNOG13581	RL	sp|P31792|POL_FENV1 Pol polyprotein (Fragment) OS=Feline endogenous virus ECE1 GN=pol PE=3 SV=1	gi|661896795|emb|CDO99984.1| unnamed protein product [Coffea canephora]
TRINITY_DN10873_c0_g1	340	-	-	-	-	-	-	-
TRINITY_DN10873_c0_g2	3691	-	K11137	PF10193	virNOG04038	S	sp|Q9DC40|TELO2_MOUSE Telomere length regulation protein TEL2 homolog OS=Mus musculus GN=Telo2 PE=1 SV=2	gi|747053604|ref|XP_011072972.1| PREDICTED: telomere length regulation protein TEL2 homolog isoform X1 [Sesamum indicum]
TRINITY_DN10874_c0_g1	3736	GO:0005488	K20553	PF03159;PF00098	virNOG10107	A	sp|Q9FQ04|XRN4_ARATH 5&apos;-3&apos; exoribonuclease 4 OS=Arabidopsis thaliana GN=XRN4 PE=2 SV=1	gi|747088675|ref|XP_011091940.1| PREDICTED: 5&apos;-3&apos; exoribonuclease 4 [Sesamum indicum]
TRINITY_DN10875_c0_g1	1344	-	-	PF03732	virNOG25350;COG2801	LR	-	gi|923917672|ref|XP_013728262.1| PREDICTED: uncharacterized protein LOC106431961 [Brassica napus]
TRINITY_DN10876_c0_g1	1861	GO:0005506;GO:0031418;GO:0016705;GO:0016021;GO:0055114	K00472	PF13640	virNOG01841	E	sp|Q8VZJ7|P4H9_ARATH Probable prolyl 4-hydroxylase 9 OS=Arabidopsis thaliana GN=P4H9 PE=2 SV=1	gi|747102336|ref|XP_011099330.1| PREDICTED: probable prolyl 4-hydroxylase 9 [Sesamum indicum]
TRINITY_DN10877_c0_g1	386	-	-	-	virNOG03663	R	-	gi|565498346|ref|XP_006306812.1| hypothetical protein CARUB_v10008355mg [Capsella rubella] &gt;gi|482575523|gb|EOA39710.1| hypothetical protein CARUB_v10008355mg [Capsella rubella]
TRINITY_DN10878_c0_g1	649	-	-	-	-	-	-	-
TRINITY_DN10878_c0_g2	2108	-	K08234	-	-	-	-	gi|747092024|ref|XP_011093764.1| PREDICTED: uncharacterized protein LOC105173640 isoform X1 [Sesamum indicum]
TRINITY_DN10879_c0_g1	3446	GO:0006511;GO:0036459;GO:0016579	K11835	PF00443	virNOG00697	O	sp|Q9C585|UBP8_ARATH Ubiquitin carboxyl-terminal hydrolase 8 OS=Arabidopsis thaliana GN=UBP8 PE=2 SV=2	gi|747083255|ref|XP_011088987.1| PREDICTED: ubiquitin carboxyl-terminal hydrolase 8 isoform X1 [Sesamum indicum]
TRINITY_DN10879_c1_g1	332	-	-	-	-	-	-	-
TRINITY_DN1087_c0_g1	2863	-	K13436	PF07714	COG0515;NOG21676;virNOG04214;virNOG14728	T	sp|Q9FID9|Y5389_ARATH Probable receptor-like protein kinase At5g38990 OS=Arabidopsis thaliana GN=At5g38990 PE=2 SV=1	gi|1024041768|gb|KZV45615.1| putative protein kinase-like [Dorcoceras hygrometricum]
TRINITY_DN1087_c0_g2	4107	GO:0004674;GO:0005524;GO:0016021;GO:0006468	-	PF12819;PF07714	virNOG10059	T	sp|Q9LX66|HERK_ARATH Receptor-like protein kinase HERK 1 OS=Arabidopsis thaliana GN=HERK1 PE=1 SV=1	gi|747084017|ref|XP_011089398.1| PREDICTED: receptor-like protein kinase HERK 1 [Sesamum indicum]
TRINITY_DN1087_c0_g3	1221	-	K11498	-	virNOG08281	R	sp|P10978|POLX_TOBAC Retrovirus-related Pol polyprotein from transposon TNT 1-94 OS=Nicotiana tabacum PE=2 SV=1	gi|747085924|ref|XP_011090438.1| PREDICTED: kinesin-like protein NACK1 [Sesamum indicum]
TRINITY_DN1087_c1_g1	1444	GO:0008152;GO:0005488	-	-	KOG0017;virNOG31300;virNOG33673	R	-	gi|344178892|dbj|BAK64102.1| gag-pol polyprotein [Eustoma exaltatum subsp. russellianum]
TRINITY_DN1087_c1_g2	313	GO:0005488	-	-	KOG0017;virNOG33673;virNOG31300	R	-	gi|344178892|dbj|BAK64102.1| gag-pol polyprotein [Eustoma exaltatum subsp. russellianum]
TRINITY_DN1087_c4_g1	301	-	-	-	-	-	-	-
TRINITY_DN10880_c0_g1	4064	GO:0005049;GO:0005643;GO:0005737;GO:0006611;GO:0008536	-	PF08767	virNOG03711	YU	sp|Q9ESJ0|XPO4_MOUSE Exportin-4 OS=Mus musculus GN=Xpo4 PE=1 SV=2	gi|747087884|ref|XP_011091499.1| PREDICTED: exportin-4 isoform X2 [Sesamum indicum]
TRINITY_DN10881_c0_g2	2376	GO:0016157;GO:0005985	K00695	PF00862;PF00534	virNOG03928	M	sp|Q9FX32|SUS6_ARATH Sucrose synthase 6 OS=Arabidopsis thaliana GN=SUS6 PE=1 SV=1	gi|747079532|ref|XP_011086972.1| PREDICTED: sucrose synthase 7-like [Sesamum indicum]
TRINITY_DN10881_c0_g3	667	GO:0005985;GO:0016157	K00695	PF00862	virNOG03928	M	sp|Q7XNX6|SUS7_ORYSJ Sucrose synthase 7 OS=Oryza sativa subsp. japonica GN=SUS7 PE=2 SV=2	gi|747097896|ref|XP_011096929.1| PREDICTED: sucrose synthase 5-like [Sesamum indicum]
TRINITY_DN10881_c0_g4	1720	GO:0016157;GO:0005985	K00695	PF00862;PF00534	virNOG03928	M	sp|F4K5W8|SUS5_ARATH Sucrose synthase 5 OS=Arabidopsis thaliana GN=SUS5 PE=2 SV=1	gi|747097896|ref|XP_011096929.1| PREDICTED: sucrose synthase 5-like [Sesamum indicum]
TRINITY_DN10882_c0_g1	559	-	-	-	-	-	-	-
TRINITY_DN10883_c0_g1	1885	-	-	-	-	-	-	-
TRINITY_DN10883_c0_g2	1048	-	-	-	-	-	-	-
TRINITY_DN10883_c1_g1	827	-	-	-	-	-	-	-
TRINITY_DN10883_c1_g2	610	-	-	-	-	-	-	-
TRINITY_DN10884_c0_g1	1231	GO:0016021	-	PF03798	virNOG11100	T	sp|Q6PGS5|TM56B_XENLA Transmembrane protein 56-B OS=Xenopus laevis GN=tmem56-b PE=2 SV=1	gi|747084303|ref|XP_011089554.1| PREDICTED: transmembrane protein 56-B-like [Sesamum indicum] &gt;gi|747084305|ref|XP_011089555.1| PREDICTED: transmembrane protein 56-B-like [Sesamum indicum] &gt;gi|747084307|ref|XP_011089556.1| PREDICTED: transmembrane protein 56-B-like [Sesamum indicum] &gt;gi|747084309|ref|XP_011089557.1| PREDICTED: transmembrane protein 56-B-like [Sesamum indicum]
TRINITY_DN10885_c0_g1	645	-	-	-	virNOG29194;virNOG27530	R	sp|Q9C7N5|GDL14_ARATH GDSL esterase/lipase At1g29660 OS=Arabidopsis thaliana GN=At1g29660 PE=1 SV=1	gi|747107776|ref|XP_011102202.1| PREDICTED: uncharacterized protein LOC105180227 [Sesamum indicum]
TRINITY_DN10885_c0_g2	657	-	-	PF00657	virNOG29194	R	sp|Q93YW8|GDL65_ARATH GDSL esterase/lipase At4g18970 OS=Arabidopsis thaliana GN=At4g18970 PE=2 SV=1	gi|747107694|ref|XP_011102156.1| PREDICTED: GDSL esterase/lipase At4g18970-like [Sesamum indicum]
TRINITY_DN10885_c0_g3	653	-	-	-	virNOG27530;virNOG29194	R	-	gi|604315433|gb|EYU28139.1| hypothetical protein MIMGU_mgv1a008961mg [Erythranthe guttata]
TRINITY_DN10885_c1_g1	1320	-	-	PF00657	virNOG29194	R	sp|Q9C7N4|GDL15_ARATH GDSL esterase/lipase At1g29670 OS=Arabidopsis thaliana GN=At1g29670 PE=2 SV=1	gi|747107776|ref|XP_011102202.1| PREDICTED: uncharacterized protein LOC105180227 [Sesamum indicum]
TRINITY_DN10886_c0_g1	1678	GO:0003824	K14497	PF00481	virNOG10628	T	sp|Q5SN75|P2C08_ORYSJ Probable protein phosphatase 2C 8 OS=Oryza sativa subsp. japonica GN=Os01g0656200 PE=2 SV=1	gi|747059278|ref|XP_011076012.1| PREDICTED: probable protein phosphatase 2C 51 [Sesamum indicum]
TRINITY_DN10887_c0_g1	2637	-	K18342	PF02338	virNOG01310	OT	sp|Q8N6M0|OTU6B_HUMAN OTU domain-containing protein 6B OS=Homo sapiens GN=OTUD6B PE=1 SV=1	gi|698426268|ref|XP_009786619.1| PREDICTED: OTU domain-containing protein 6B-like [Nicotiana sylvestris] &gt;gi|698426275|ref|XP_009786624.1| PREDICTED: OTU domain-containing protein 6B-like [Nicotiana sylvestris] &gt;gi|698426279|ref|XP_009786633.1| PREDICTED: OTU domain-containing protein 6B-like [Nicotiana sylvestris] &gt;gi|1025223749|ref|XP_016482827.1| PREDICTED: OTU domain-containing prote…
TRINITY_DN10888_c0_g1	584	GO:0005509	K02183	-	COG5126	TZD	sp|Q41420|CALM3_SOLTU Putative calmodulin-3 (Fragment) OS=Solanum tuberosum GN=PCM3 PE=5 SV=1	gi|13430170|gb|AAK25752.1|AF334832_1 calmodulin, partial [Castanea sativa]
TRINITY_DN10889_c0_g1	730	-	-	-	virNOG12251	R	sp|Q93Y08|AB1K8_ARATH Protein ACTIVITY OF BC1 COMPLEX KINASE 8, chloroplastic OS=Arabidopsis thaliana GN=ABC1K8 PE=2 SV=1	gi|242062082|ref|XP_002452330.1| hypothetical protein SORBIDRAFT_04g023800 [Sorghum bicolor] &gt;gi|241932161|gb|EES05306.1| hypothetical protein SORBI_004G189800 [Sorghum bicolor]
TRINITY_DN1088_c0_g1	2317	GO:0005737;GO:0009800;GO:0045548;GO:0006559	K10775	PF00221	virNOG03421	Q	sp|P45726|PALY_CAMSI Phenylalanine ammonia-lyase OS=Camellia sinensis GN=PAL PE=2 SV=1	gi|307101488|gb|ADN32766.1| phenylalanine ammonia-lyase [Scutellaria baicalensis]
TRINITY_DN10890_c0_g1	537	-	-	-	virNOG01814	R	sp|Q8L736|SKI11_ARATH F-box/kelch-repeat protein SKIP11 OS=Arabidopsis thaliana GN=SKIP11 PE=1 SV=2	gi|747049910|ref|XP_011071010.1| PREDICTED: F-box/kelch-repeat protein SKIP11-like isoform X1 [Sesamum indicum] &gt;gi|747049912|ref|XP_011071011.1| PREDICTED: F-box/kelch-repeat protein SKIP11-like isoform X1 [Sesamum indicum]
TRINITY_DN10891_c0_g1	1324	-	K15095	PF13561	COG1028;virNOG01206	IQ	sp|Q6WAU1|IPIPR_MENPI (-)-isopiperitenone reductase OS=Mentha piperita PE=1 SV=1	gi|848887418|ref|XP_012843944.1| PREDICTED: (-)-isopiperitenone reductase, partial [Erythranthe guttata] &gt;gi|604321510|gb|EYU32086.1| hypothetical protein MIMGU_mgv1a0112061mg, partial [Erythranthe guttata]
TRINITY_DN10892_c0_g1	1449	GO:0016021;GO:0097503;GO:0006486;GO:0008373;GO:0005794	-	PF00777	virNOG05989	G	sp|Q9SGD2|GT29A_ARATH Beta-1,6-galactosyltransferase GALT29A OS=Arabidopsis thaliana GN=GALT29A PE=1 SV=1	gi|747083056|ref|XP_011088880.1| PREDICTED: lactosylceramide alpha-2,3-sialyltransferase [Sesamum indicum]
TRINITY_DN10892_c1_g1	748	GO:0016020;GO:0043412;GO:0016757	-	PF00777	virNOG05989	G	sp|Q9SGD2|GT29A_ARATH Beta-1,6-galactosyltransferase GALT29A OS=Arabidopsis thaliana GN=GALT29A PE=1 SV=1	gi|747083056|ref|XP_011088880.1| PREDICTED: lactosylceramide alpha-2,3-sialyltransferase [Sesamum indicum]
TRINITY_DN10893_c0_g1	1208	GO:0008152;GO:0003824	-	-	virNOG10531	I	sp|Q6NL24|ECH1P_ARATH Probable enoyl-CoA hydratase 1, peroxisomal OS=Arabidopsis thaliana GN=ECHIA PE=1 SV=1	gi|661897042|emb|CDO98754.1| unnamed protein product [Coffea canephora]
TRINITY_DN10893_c0_g2	751	-	-	-	-	-	-	-
TRINITY_DN10894_c0_g1	1582	-	-	-	virNOG29348;virNOG38299;COG1657;virNOG37331	RI	-	gi|1021562772|ref|XP_016172599.1| PREDICTED: uncharacterized protein LOC107614989 [Arachis ipaensis]
TRINITY_DN10895_c0_g1	2461	-	K17785	PF09731	virNOG01875	S	-	gi|747085957|ref|XP_011090456.1| PREDICTED: uncharacterized protein LOC105171129 [Sesamum indicum]
TRINITY_DN10895_c1_g1	317	-	K17785	-	-	-	-	gi|848890060|ref|XP_012845176.1| PREDICTED: MICOS complex subunit MIC60 [Erythranthe guttata]
TRINITY_DN10896_c0_g1	1026	-	-	-	-	-	-	-
TRINITY_DN10897_c0_g1	1258	-	-	-	-	-	-	-
TRINITY_DN10897_c0_g2	1373	GO:0016021;GO:0005739	-	-	virNOG15524;virNOG40540	RS	sp|P93286|CCMFC_ARATH Cytochrome c biogenesis CcmF C-terminal-like mitochondrial protein OS=Arabidopsis thaliana GN=CCMFC PE=1 SV=2	gi|586829758|gb|AHJ80998.1| cytochrome c biogenesis FC (mitochondrion) [Panax ginseng]
TRINITY_DN10898_c0_g1	400	GO:0004843;GO:0016579;GO:0006511	K11835	-	virNOG01016	O	sp|O22207|UBP5_ARATH Ubiquitin carboxyl-terminal hydrolase 5 OS=Arabidopsis thaliana GN=UBP5 PE=1 SV=2	gi|747084341|ref|XP_011089575.1| PREDICTED: ubiquitin carboxyl-terminal hydrolase 5 [Sesamum indicum]
TRINITY_DN1089_c0_g1	1226	GO:0009815;GO:0055114;GO:0046872	K05933	PF03171	virNOG00095	Q	sp|P31237|ACCO_ACTDE 1-aminocyclopropane-1-carboxylate oxidase OS=Actinidia deliciosa GN=ACO PE=2 SV=1	gi|747096208|ref|XP_011096014.1| PREDICTED: 1-aminocyclopropane-1-carboxylate oxidase [Sesamum indicum]
TRINITY_DN1089_c0_g2	1418	GO:0055114;GO:0046872;GO:0009815	K05933	PF03171;PF14226	virNOG00095	Q	sp|P31237|ACCO_ACTDE 1-aminocyclopropane-1-carboxylate oxidase OS=Actinidia deliciosa GN=ACO PE=2 SV=1	gi|747096208|ref|XP_011096014.1| PREDICTED: 1-aminocyclopropane-1-carboxylate oxidase [Sesamum indicum]
TRINITY_DN108_c0_g1	3944	-	-	PF06886	virNOG18468	S	sp|P24922|IF5A2_NICPL Eukaryotic translation initiation factor 5A-2 OS=Nicotiana plumbaginifolia GN=EIF-5A2 PE=2 SV=1	gi|747078589|ref|XP_011086461.1| PREDICTED: uncharacterized protein LOC105168193 [Sesamum indicum]
TRINITY_DN10900_c0_g1	1160	-	-	-	-	-	-	-
TRINITY_DN10900_c0_g2	645	-	-	-	-	-	-	-
TRINITY_DN10900_c0_g3	309	-	-	-	-	-	-	-
TRINITY_DN10901_c0_g1	2212	-	-	PF04970	virNOG00037	S	-	gi|747092900|ref|XP_011094234.1| PREDICTED: uncharacterized protein LOC105173988 [Sesamum indicum]
TRINITY_DN10901_c0_g2	400	-	-	-	-	-	-	-
TRINITY_DN10902_c0_g1	996	-	-	-	-	-	-	-
TRINITY_DN10903_c1_g1	1666	GO:0003746;GO:0006414;GO:0005525;GO:0003924;GO:0005622	K02358	PF00009;PF03144	virNOG04003	J	sp|Q40450|EFTUA_NICSY Elongation factor TuA, chloroplastic OS=Nicotiana sylvestris GN=TUFA PE=2 SV=2	gi|747106006|ref|XP_011101284.1| PREDICTED: elongation factor TuB, chloroplastic [Sesamum indicum]
TRINITY_DN10904_c0_g1	313	-	-	-	-	-	-	-
TRINITY_DN10906_c0_g1	336	-	-	-	-	-	-	-
TRINITY_DN10907_c0_g1	980	-	-	PF00665	virNOG10663	R	sp|P10978|POLX_TOBAC Retrovirus-related Pol polyprotein from transposon TNT 1-94 OS=Nicotiana tabacum PE=2 SV=1	gi|1012339123|gb|KYP50361.1| Retrovirus-related Pol polyprotein from transposon TNT 1-94 [Cajanus cajan]
TRINITY_DN10908_c0_g1	1023	GO:0005794;GO:0008378;GO:0006486;GO:0016021;GO:0030246	-	PF01762	virNOG00918	G	sp|Q8GXG6|B3GTH_ARATH Hydroxyproline O-galactosyltransferase GALT4 OS=Arabidopsis thaliana GN=GALT4 PE=2 SV=2	gi|747051299|ref|XP_011071740.1| PREDICTED: probable beta-1,3-galactosyltransferase 19 [Sesamum indicum]
TRINITY_DN10909_c0_g1	418	GO:0005524;GO:0004672;GO:0006468	K08333	-	virNOG00863	T	sp|Q9M0E5|VPS15_ARATH Serine/threonine-protein kinase VPS15 OS=Arabidopsis thaliana GN=VPS15 PE=1 SV=1	gi|747063390|ref|XP_011078241.1| PREDICTED: probable serine/threonine-protein kinase vps15 [Sesamum indicum]
TRINITY_DN10909_c0_g2	481	GO:0004672;GO:0006468;GO:0005524	K08333	-	virNOG00863	T	sp|Q9M0E5|VPS15_ARATH Serine/threonine-protein kinase VPS15 OS=Arabidopsis thaliana GN=VPS15 PE=1 SV=1	gi|747063390|ref|XP_011078241.1| PREDICTED: probable serine/threonine-protein kinase vps15 [Sesamum indicum]
TRINITY_DN1090_c0_g1	2125	GO:0008270;GO:0003676	K09250	PF00098	virNOG05174	O	-	gi|731358467|ref|XP_010690766.1| PREDICTED: LOW QUALITY PROTEIN: cellular nucleic acid-binding protein-like [Beta vulgaris subsp. vulgaris]
TRINITY_DN1090_c2_g1	1388	-	-	-	-	-	-	-
TRINITY_DN10910_c0_g1	367	-	K03255	PF13424	strNOG05663;virNOG05664;KOG1839	R	sp|F4JKH6|TSS_ARATH Protein TSS OS=Arabidopsis thaliana GN=TSS PE=1 SV=1	gi|567869573|ref|XP_006427408.1| hypothetical protein CICLE_v100274692mg, partial [Citrus clementina] &gt;gi|557529398|gb|ESR40648.1| hypothetical protein CICLE_v100274692mg, partial [Citrus clementina]
TRINITY_DN10911_c0_g1	1165	-	-	-	-	-	-	-
TRINITY_DN10912_c0_g1	2802	GO:0008152;GO:0016758	-	PF00201	virNOG10906	CG	sp|U3U992|UGT8_CATRO 7-deoxyloganetic acid glucosyltransferase OS=Catharanthus roseus GN=UGT709C2 PE=1 SV=1	gi|848925668|ref|XP_012858731.1| PREDICTED: 7-deoxyloganetic acid glucosyltransferase-like [Erythranthe guttata] &gt;gi|604300118|gb|EYU19961.1| hypothetical protein MIMGU_mgv1a005050mg [Erythranthe guttata]
TRINITY_DN10913_c0_g1	439	-	-	PF14368	virNOG24842	R	sp|Q8W453|DIRL1_ARATH Putative lipid-transfer protein DIR1 OS=Arabidopsis thaliana GN=DIR1 PE=1 SV=1	gi|747090435|ref|XP_011092905.1| PREDICTED: putative lipid-transfer protein DIR1 [Sesamum indicum]
TRINITY_DN10914_c0_g1	312	-	-	-	virNOG20207	R	-	gi|1024013963|gb|KZV34844.1| hypothetical protein F511_00746 [Dorcoceras hygrometricum]
TRINITY_DN10914_c1_g1	1141	GO:0003677	-	-	virNOG07090;KOG0773	K	sp|Q9SW80|BLH2_ARATH BEL1-like homeodomain protein 2 OS=Arabidopsis thaliana GN=BLH2 PE=1 SV=3	gi|641860733|gb|KDO79422.1| hypothetical protein CISIN_1g0033232mg [Citrus sinensis]
TRINITY_DN10915_c0_g1	1133	-	-	-	-	-	-	-
TRINITY_DN10916_c0_g1	325	-	-	-	-	-	-	-
TRINITY_DN10916_c0_g2	2207	GO:0016042;GO:0016787	-	PF03893;PF01764	virNOG01592	IOT	sp|Q8NCG7|DGLB_HUMAN Sn1-specific diacylglycerol lipase beta OS=Homo sapiens GN=DAGLB PE=1 SV=2	gi|747059529|ref|XP_011076151.1| PREDICTED: uncharacterized protein LOC105160466 [Sesamum indicum]
TRINITY_DN10918_c0_g1	754	-	K14298	-	virNOG01652	A	sp|Q38942|RAE1_ARATH Protein RAE1 OS=Arabidopsis thaliana GN=RAE1 PE=1 SV=2	gi|747081134|ref|XP_011087841.1| PREDICTED: protein RAE1-like [Sesamum indicum]
TRINITY_DN10919_c0_g1	362	-	-	PF05678	virNOG20075;virNOG24173	S	-	gi|747048117|ref|XP_011070055.1| PREDICTED: uncharacterized protein LOC105155796 [Sesamum indicum]
TRINITY_DN1091_c0_g1	2331	GO:0050794;GO:0006351;GO:0009725	-	PF06507	virNOG02178	K	sp|A2YG67|ARFQ_ORYSI Auxin response factor 17 OS=Oryza sativa subsp. indica GN=ARF17 PE=3 SV=1	gi|1034282171|gb|ANI70196.1| auxin response factor ARF24 [Salvia miltiorrhiza]
TRINITY_DN1091_c1_g1	473	GO:0009734;GO:0005634;GO:0006355;GO:0003677	-	-	virNOG02178	K	sp|Q9ZTX8|ARFF_ARATH Auxin response factor 6 OS=Arabidopsis thaliana GN=ARF6 PE=1 SV=2	gi|1034282171|gb|ANI70196.1| auxin response factor ARF24 [Salvia miltiorrhiza]
TRINITY_DN10921_c0_g1	1152	-	-	PF05368	virNOG12758	R	sp|E1U332|ALL12_OLEEU Isoflavone reductase-like protein OS=Olea europaea PE=1 SV=1	gi|848885107|ref|XP_012842808.1| PREDICTED: isoflavone reductase-like protein [Erythranthe guttata] &gt;gi|604326918|gb|EYU32912.1| hypothetical protein MIMGU_mgv1a010549mg [Erythranthe guttata]
TRINITY_DN10921_c0_g2	1090	-	-	PF05368	virNOG12758	R	sp|E1U332|ALL12_OLEEU Isoflavone reductase-like protein OS=Olea europaea PE=1 SV=1	gi|1023977991|gb|KZV20178.1| isoflavone reductase-like protein [Dorcoceras hygrometricum]
TRINITY_DN10922_c0_g1	993	-	-	PF03195	virNOG30364;virNOG12134;virNOG29663	S	sp|Q9ZW96|LBD40_ARATH LOB domain-containing protein 40 OS=Arabidopsis thaliana GN=LBD40 PE=2 SV=1	gi|747049512|ref|XP_011070804.1| PREDICTED: LOB domain-containing protein 40-like [Sesamum indicum]
TRINITY_DN10923_c0_g1	429	-	-	-	-	-	-	-
TRINITY_DN10924_c0_g1	340	-	K11267	-	virNOG34670;virNOG03083	D	-	gi|747096443|ref|XP_011096143.1| PREDICTED: sister chromatid cohesion protein PDS5 homolog A [Sesamum indicum]
TRINITY_DN10925_c0_g1	983	-	K04733	PF07714	COG0515;virNOG02268	T	sp|Q93YN1|CRPK1_ARATH Cold-responsive protein kinase 1 OS=Arabidopsis thaliana GN=CRPK1 PE=1 SV=1	gi|747100308|ref|XP_011098240.1| PREDICTED: probable leucine-rich repeat receptor-like serine/threonine-protein kinase At3g14840 [Sesamum indicum]
TRINITY_DN10926_c0_g1	667	-	K13457	PF00931	virNOG15761;virNOG00415;KOG4658	T	sp|Q60CZ8|R1A10_SOLDE Putative late blight resistance protein homolog R1A-10 OS=Solanum demissum GN=R1A-10 PE=3 SV=1	gi|604302165|gb|EYU21751.1| hypothetical protein MIMGU_mgv1a001232mg [Erythranthe guttata]
TRINITY_DN10926_c0_g2	522	-	K13457	PF00931	KOG4658;virNOG00415	T	sp|Q6L3N7|R1C3_SOLDE Putative late blight resistance protein homolog R1C-3 OS=Solanum demissum GN=R1C-3 PE=3 SV=1	gi|747061289|ref|XP_011077106.1| PREDICTED: putative late blight resistance protein homolog R1B-14 [Sesamum indicum] &gt;gi|747061291|ref|XP_011077107.1| PREDICTED: putative late blight resistance protein homolog R1B-14 [Sesamum indicum]
TRINITY_DN10927_c0_g1	1093	GO:0043565	-	PF01997	virNOG06505	R	sp|P97891|TSN_CRIGR Translin OS=Cricetulus griseus GN=TSN PE=2 SV=1	gi|747093652|ref|XP_011094641.1| PREDICTED: translin-like [Sesamum indicum]
TRINITY_DN10928_c0_g1	1262	-	K09422	PF00249	virNOG30685;virNOG12111	K	sp|Q9M2D9|MYB17_ARATH Transcription factor MYB41 OS=Arabidopsis thaliana GN=MYB17 PE=1 SV=1	gi|747059575|ref|XP_011076175.1| PREDICTED: transcription factor MYB3-like [Sesamum indicum]
TRINITY_DN10929_c0_g1	2293	-	-	PF07738	virNOG04528	S	sp|F4JPE9|SUN5_ARATH SUN domain-containing protein 5 OS=Arabidopsis thaliana GN=SUN5 PE=1 SV=1	gi|747070902|ref|XP_011082297.1| PREDICTED: SUN domain-containing protein 2 [Sesamum indicum]
TRINITY_DN1092_c0_g1	1413	-	K17987	PF16158	virNOG09705	R	sp|Q9SB64|NBR1_ARATH Protein NBR1 homolog OS=Arabidopsis thaliana GN=NBR1 PE=1 SV=1	gi|747106008|ref|XP_011101285.1| PREDICTED: uncharacterized protein LOC105179373 [Sesamum indicum] &gt;gi|747106010|ref|XP_011101286.1| PREDICTED: uncharacterized protein LOC105179373 [Sesamum indicum]
TRINITY_DN10930_c0_g1	454	GO:0005682;GO:0030623;GO:0030619;GO:0030620;GO:0071013;GO:0017070;GO:0097157;GO:0000244;GO:0000386	K12856	PF08082	virNOG00696	A	sp|Q9SSD2|PRP8A_ARATH Pre-mRNA-processing-splicing factor 8A OS=Arabidopsis thaliana GN=PRP8A PE=1 SV=1	gi|747043013|ref|XP_011081428.1| PREDICTED: pre-mRNA-processing-splicing factor 8 [Sesamum indicum]
TRINITY_DN10933_c0_g1	303	GO:0006012;GO:0003978	K01784	-	virNOG02010;COG1087	M	sp|O65781|GALE2_CYATE UDP-glucose 4-epimerase GEPI48 OS=Cyamopsis tetragonoloba PE=2 SV=1	gi|747041648|ref|XP_011074434.1| PREDICTED: UDP-glucose 4-epimerase GEPI48 [Sesamum indicum]
TRINITY_DN10934_c0_g1	1228	-	K09422	-	virNOG08752;COG5147	K	sp|Q53NK6|MYBA1_ORYSJ Myb-related protein MYBAS1 OS=Oryza sativa subsp. japonica GN=MYBAS1 PE=2 SV=1	gi|510794206|gb|AGN52069.1| MYB-related transcription factor [Salvia miltiorrhiza] &gt;gi|510794426|gb|AGN52179.1| MYB-related transcription factor [Salvia miltiorrhiza]
TRINITY_DN10934_c1_g1	2785	GO:0016311;GO:0042132;GO:0005975	K03841	-	virNOG00625;virNOG30170	G	sp|A2XEX2|F16P1_ORYSI Fructose-1,6-bisphosphatase, chloroplastic OS=Oryza sativa subsp. indica GN=OsI_10887 PE=1 SV=1	gi|848862613|ref|XP_012832087.1| PREDICTED: fructose-1,6-bisphosphatase, chloroplastic-like [Erythranthe guttata] &gt;gi|604342792|gb|EYU41816.1| hypothetical protein MIMGU_mgv1a007161mg [Erythranthe guttata]
TRINITY_DN10934_c2_g1	3387	-	-	-	virNOG09058	S	-	gi|747095544|ref|XP_011095651.1| PREDICTED: uncharacterized protein LOC105175040 isoform X1 [Sesamum indicum] &gt;gi|747095546|ref|XP_011095652.1| PREDICTED: uncharacterized protein LOC105175040 isoform X1 [Sesamum indicum] &gt;gi|747095548|ref|XP_011095653.1| PREDICTED: uncharacterized protein LOC105175040 isoform X1 [Sesamum indicum] &gt;gi|747095550|ref|XP_011095654.1| PREDICTED: uncharacteriz…
TRINITY_DN10934_c3_g1	3137	-	-	PF13839	virNOG01963	S	sp|Q5BPJ0|TBL11_ARATH Protein trichome birefringence-like 11 OS=Arabidopsis thaliana GN=TBL11 PE=2 SV=1	gi|747086542|ref|XP_011090776.1| PREDICTED: protein trichome birefringence-like 10 [Sesamum indicum]
TRINITY_DN10935_c0_g1	5693	GO:0004672;GO:0016310;GO:0000166;GO:0016020	-	PF01453;PF00069	virNOG06319	T	sp|Q25AG3|LERK3_ORYSI G-type lectin S-receptor-like serine/threonine-protein kinase LECRK3 OS=Oryza sativa subsp. indica GN=LECRK3 PE=3 SV=2	gi|747044074|ref|XP_011087140.1| PREDICTED: G-type lectin S-receptor-like serine/threonine-protein kinase RLK1 [Sesamum indicum]
TRINITY_DN10936_c0_g1	308	-	-	-	-	-	-	-
TRINITY_DN10937_c0_g1	1593	-	-	-	-	-	-	-
TRINITY_DN10937_c0_g2	1157	GO:0005739;GO:0016021	-	-	virNOG17630;virNOG26469	S	sp|P38460|YMF17_MARPO Uncharacterized mitochondrial protein ymf17 OS=Marchantia polymorpha GN=YMF17 PE=4 SV=1	gi|15021578|gb|AAK77854.1|AF362735_1 succinate dehydrogenase subunit 4 [Solanum lycopersicum]
TRINITY_DN10937_c0_g3	723	GO:0016021;GO:0005739	-	-	virNOG26469;virNOG17630	S	sp|P38460|YMF17_MARPO Uncharacterized mitochondrial protein ymf17 OS=Marchantia polymorpha GN=YMF17 PE=4 SV=1	gi|15021578|gb|AAK77854.1|AF362735_1 succinate dehydrogenase subunit 4 [Solanum lycopersicum]
TRINITY_DN10938_c0_g1	345	GO:0005524;GO:0016021;GO:0006468;GO:0004672	-	PF00069	virNOG09148	T	sp|Q9LUL4|SRF7_ARATH Protein STRUBBELIG-RECEPTOR FAMILY 7 OS=Arabidopsis thaliana GN=SRF7 PE=1 SV=1	gi|747053124|ref|XP_011072711.1| PREDICTED: protein STRUBBELIG-RECEPTOR FAMILY 7 [Sesamum indicum]
TRINITY_DN10939_c0_g1	2164	GO:0015629;GO:0003779;GO:0030042	K05765	PF00241	virNOG17258	Z	sp|Q39250|ADF1_ARATH Actin-depolymerizing factor 1 OS=Arabidopsis thaliana GN=ADF1 PE=1 SV=1	gi|848928632|ref|XP_012827872.1| PREDICTED: actin-depolymerizing factor 2 [Erythranthe guttata] &gt;gi|604298979|gb|EYU18949.1| hypothetical protein MIMGU_mgv1a015984mg [Erythranthe guttata]
TRINITY_DN1093_c0_g1	2917	-	-	PF00249	virNOG13131	K	sp|Q9SNB9|TRP2_ARATH Telomere repeat-binding protein 2 OS=Arabidopsis thaliana GN=TRP2 PE=1 SV=1	gi|914408405|gb|AKV71969.1| telomere repeat-binding factor like-protein [Rehmannia glutinosa]
TRINITY_DN1093_c0_g2	2958	-	-	-	virNOG13131	K	sp|Q8L7L8|TRP1_ARATH Telomere repeat-binding protein 1 OS=Arabidopsis thaliana GN=TRP1 PE=1 SV=2	gi|914408405|gb|AKV71969.1| telomere repeat-binding factor like-protein [Rehmannia glutinosa]
TRINITY_DN1093_c1_g1	453	-	-	-	-	-	-	-
TRINITY_DN1093_c1_g2	1222	-	-	-	-	-	-	-
TRINITY_DN1093_c2_g1	2668	-	-	-	-	-	-	-
TRINITY_DN10940_c0_g1	2028	GO:0016021;GO:0055114;GO:0051537;GO:0045036;GO:0009941;GO:0010277;GO:0046872	-	PF08417	virNOG10522	S	sp|O49931|TIC55_PEA Protein TIC 55, chloroplastic OS=Pisum sativum GN=TIC55 PE=1 SV=1	gi|604302448|gb|EYU22024.1| hypothetical protein MIMGU_mgv1a003289mg [Erythranthe guttata]
TRINITY_DN10941_c0_g1	1922	-	-	PF13855	virNOG00976	R	sp|Q8VYG9|PIRL9_ARATH Plant intracellular Ras-group-related LRR protein 9 OS=Arabidopsis thaliana GN=PIRL9 PE=2 SV=1	gi|848916021|ref|XP_012855654.1| PREDICTED: plant intracellular Ras-group-related LRR protein 1 [Erythranthe guttata] &gt;gi|604302623|gb|EYU22180.1| hypothetical protein MIMGU_mgv1a005078mg [Erythranthe guttata]
TRINITY_DN10942_c0_g1	3313	GO:0004842;GO:0016567	-	-	virNOG02086	S	sp|Q9LM76|PUB44_ARATH U-box domain-containing protein 44 OS=Arabidopsis thaliana GN=PUB44 PE=1 SV=1	gi|747046577|ref|XP_011100348.1| PREDICTED: U-box domain-containing protein 44 [Sesamum indicum]
TRINITY_DN10943_c0_g1	1992	GO:0008270	-	PF01535;PF12854;PF14432	virNOG10676	R	sp|Q9SUU7|PP346_ARATH Pentatricopeptide repeat-containing protein At4g32450, mitochondrial OS=Arabidopsis thaliana GN=PCMP-H63 PE=2 SV=1	gi|747053061|ref|XP_011072675.1| PREDICTED: pentatricopeptide repeat-containing protein At4g32450, mitochondrial [Sesamum indicum] &gt;gi|747053064|ref|XP_011072676.1| PREDICTED: pentatricopeptide repeat-containing protein At4g32450, mitochondrial [Sesamum indicum]
TRINITY_DN10944_c0_g1	2453	GO:0005737;GO:0006415;GO:0016149	K02835	PF03462	virNOG12349	J	sp|Q8RX79|APG3_ARATH Peptide chain release factor APG3, chloroplastic OS=Arabidopsis thaliana GN=APG3 PE=2 SV=1	gi|747066106|ref|XP_011079724.1| PREDICTED: peptide chain release factor APG3, chloroplastic isoform X1 [Sesamum indicum]
TRINITY_DN10944_c1_g1	318	-	-	-	-	-	-	-
TRINITY_DN10945_c0_g1	3333	GO:0015630;GO:0044430;GO:0000226	K16572	PF04130	virNOG01379	Z	sp|Q8BKN5|GCP5_MOUSE Gamma-tubulin complex component 5 OS=Mus musculus GN=Tubgcp5 PE=2 SV=2	gi|747073659|ref|XP_011083796.1| PREDICTED: uncharacterized protein LOC105166222 isoform X1 [Sesamum indicum] &gt;gi|747073661|ref|XP_011083797.1| PREDICTED: uncharacterized protein LOC105166222 isoform X1 [Sesamum indicum]
TRINITY_DN10945_c1_g1	442	-	-	-	-	-	-	-
TRINITY_DN10946_c0_g1	2298	-	K13458	PF04968	virNOG08268	R	sp|Q6EPW7|RAR1_ORYSJ Cysteine and histidine-rich domain-containing protein RAR1 OS=Oryza sativa subsp. japonica GN=RAR1 PE=1 SV=2	gi|747059804|ref|XP_011076301.1| PREDICTED: cysteine and histidine-rich domain-containing protein RAR1-like [Sesamum indicum]
TRINITY_DN10946_c0_g2	747	-	K13458	-	virNOG08268	R	-	gi|747105736|ref|XP_011101143.1| PREDICTED: cysteine and histidine-rich domain-containing protein RAR1-like [Sesamum indicum]
TRINITY_DN10947_c0_g1	2518	-	-	-	virNOG09788	R	-	gi|747072381|ref|XP_011083100.1| PREDICTED: uncharacterized protein LOC105165701 isoform X2 [Sesamum indicum]
TRINITY_DN10948_c0_g1	3273	-	K20098	PF00176	virNOG00695	L	sp|F4I2H2|CHR9_ARATH Switch 2 OS=Arabidopsis thaliana GN=SWI2 PE=3 SV=1	gi|747076618|ref|XP_011085387.1| PREDICTED: switch 2 isoform X1 [Sesamum indicum]
TRINITY_DN10949_c0_g1	2027	GO:0005795;GO:0008455;GO:0009312;GO:0016021	K00736	PF05060	virNOG11257	G	sp|Q9FT88|MGAT2_ARATH Alpha-1,6-mannosyl-glycoprotein 2-beta-N-acetylglucosaminyltransferase OS=Arabidopsis thaliana GN=GNT2 PE=1 SV=1	gi|747064583|ref|XP_011078882.1| PREDICTED: alpha-1,6-mannosyl-glycoprotein 2-beta-N-acetylglucosaminyltransferase-like [Sesamum indicum]
TRINITY_DN1094_c0_g1	3947	-	-	-	virNOG02529	S	-	gi|747045211|ref|XP_011092898.1| PREDICTED: uncharacterized protein LOC105172966 [Sesamum indicum]
TRINITY_DN10950_c0_g1	4282	GO:0016579;GO:0036459;GO:0006511	K11835	PF00443	virNOG00697	O	sp|Q9C585|UBP8_ARATH Ubiquitin carboxyl-terminal hydrolase 8 OS=Arabidopsis thaliana GN=UBP8 PE=2 SV=2	gi|747093447|ref|XP_011094528.1| PREDICTED: ubiquitin carboxyl-terminal hydrolase 8-like [Sesamum indicum]
TRINITY_DN10951_c0_g1	3272	-	-	PF14432;PF13041;PF01535	virNOG05993	R	sp|Q9FFN1|PP363_ARATH Pentatricopeptide repeat-containing protein At5g03800 OS=Arabidopsis thaliana GN=EMB175 PE=2 SV=1	gi|747093299|ref|XP_011094448.1| PREDICTED: pentatricopeptide repeat-containing protein At5g03800 [Sesamum indicum]
TRINITY_DN10952_c0_g1	6532	GO:0046872	-	PF00077;PF00078	virNOG32960;virNOG25921;virNOG15679	R	sp|P19199|POL_COYMV Polyprotein P3 OS=Commelina yellow mottle virus PE=3 SV=2	gi|574588557|gb|AHG32725.1| ORF3, partial [Dioscorea cayennensis subsp. rotundata]
TRINITY_DN10952_c1_g2	737	-	-	-	-	-	-	gi|548862649|gb|ERN20007.1| hypothetical protein AMTR_s00071p00160380 [Amborella trichopoda]
TRINITY_DN10953_c0_g1	659	-	-	-	virNOG38286	R	-	gi|703070624|ref|XP_010088831.1| hypothetical protein L484_020814 [Morus notabilis] &gt;gi|587846558|gb|EXB37028.1| hypothetical protein L484_020814 [Morus notabilis]
TRINITY_DN10954_c0_g1	2698	GO:0009396;GO:0003848;GO:0004156	K13941	PF01288;PF00809	virNOG03010	H	sp|Q9SZV3|FOLM_ARATH Folate synthesis bifunctional protein, mitochondrial OS=Arabidopsis thaliana GN=MitHPPK/DHPS PE=2 SV=1	gi|747058668|ref|XP_011075682.1| PREDICTED: folic acid synthesis protein fol1 isoform X2 [Sesamum indicum]
TRINITY_DN10955_c0_g1	1897	-	-	PF04755	virNOG00321	S	sp|P80471|LIPC_SOLTU Light-induced protein, chloroplastic OS=Solanum tuberosum PE=1 SV=2	gi|747078115|ref|XP_011086212.1| PREDICTED: light-induced protein, chloroplastic-like [Sesamum indicum]
TRINITY_DN10956_c0_g1	1502	-	K18156	-	virNOG11252	L	sp|P0CQ26|ATP23_CRYNJ Mitochondrial inner membrane protease ATP23 OS=Cryptococcus neoformans var. neoformans serotype D (strain JEC21 / ATCC MYA-565) GN=ATP23 PE=3 SV=1	gi|747099459|ref|XP_011097786.1| PREDICTED: mitochondrial inner membrane protease ATP23 [Sesamum indicum]
TRINITY_DN10957_c0_g1	2840	-	K17583	PF02854;PF02847	virNOG08686;virNOG39565	T	sp|Q5C9Z4|NOM1_HUMAN Nucleolar MIF4G domain-containing protein 1 OS=Homo sapiens GN=NOM1 PE=1 SV=1	gi|747092760|ref|XP_011094159.1| PREDICTED: nucleolar MIF4G domain-containing protein 1 isoform X1 [Sesamum indicum]
TRINITY_DN10957_c0_g2	467	-	-	-	-	-	-	-
TRINITY_DN10958_c0_g1	1004	-	-	-	virNOG19813	R	sp|Q67YE6|SAP12_ARATH Zinc finger AN1 domain-containing stress-associated protein 12 OS=Arabidopsis thaliana GN=SAP12 PE=2 SV=2	gi|1025297903|ref|XP_016499171.1| PREDICTED: zinc finger AN1 domain-containing stress-associated protein 12-like [Nicotiana tabacum]
TRINITY_DN10959_c0_g1	1170	-	-	-	virNOG05300	S	-	gi|1024057196|gb|KZV54370.1| hypothetical protein F511_03625 [Dorcoceras hygrometricum]
TRINITY_DN1095_c0_g1	1473	GO:0032259;GO:0046983;GO:0047763;GO:0009809	K13066	PF00891;PF08100	virNOG09300	R	sp|Q9XGW0|COMT1_OCIBA Caffeic acid 3-O-methyltransferase 1 OS=Ocimum basilicum GN=COMT1 PE=2 SV=1	gi|29839421|sp|Q9XGW0.1|COMT1_OCIBA RecName: Full=Caffeic acid 3-O-methyltransferase 1; Short=CAOMT-1; Short=COMT-1; AltName: Full=S-adenosysl-L-methionine:caffeic acid 3-O-methyltransferase 1 &gt;gi|5031492|gb|AAD38189.1|AF154917_1 caffeic acid O-methyltransferase [Ocimum basilicum]
TRINITY_DN10960_c0_g1	3305	GO:0008270	K17604	PF04434;PF03108;PF00564;PF10551	virNOG17220;virNOG08597	RS	-	gi|747079454|ref|XP_011086928.1| PREDICTED: uncharacterized protein LOC105168518 isoform X1 [Sesamum indicum]
TRINITY_DN10960_c0_g2	691	-	-	-	-	-	-	gi|848913519|ref|XP_012854827.1| PREDICTED: F-box protein 7 [Erythranthe guttata] &gt;gi|604303497|gb|EYU22970.1| hypothetical protein MIMGU_mgv1a010006mg [Erythranthe guttata]
TRINITY_DN10960_c1_g1	1947	-	-	-	virNOG03801;COG0457	ZR	sp|Q9LII8|KLCR2_ARATH Protein KINESIN LIGHT CHAIN-RELATED 2 OS=Arabidopsis thaliana GN=KLCR2 PE=1 SV=1	gi|747101280|ref|XP_011098764.1| PREDICTED: tetratricopeptide repeat protein 28-like [Sesamum indicum]
TRINITY_DN10960_c1_g2	884	-	K01897	PF00501	virNOG06877	I	sp|Q9XIA9|LACS2_ARATH Long chain acyl-CoA synthetase 2 OS=Arabidopsis thaliana GN=LACS2 PE=2 SV=1	gi|747082045|ref|XP_011088325.1| PREDICTED: long chain acyl-CoA synthetase 2 [Sesamum indicum]
TRINITY_DN10960_c1_g3	435	GO:0008152;GO:0003824;GO:0046872	K15633	PF06415	COG0696;virNOG01222	G	sp|Q42908|PMGI_MESCR 2,3-bisphosphoglycerate-independent phosphoglycerate mutase OS=Mesembryanthemum crystallinum GN=PGM1 PE=2 SV=1	gi|747076700|ref|XP_011085432.1| PREDICTED: 2,3-bisphosphoglycerate-independent phosphoglycerate mutase [Sesamum indicum]
TRINITY_DN10960_c2_g1	1574	GO:0005524;GO:0004674;GO:0006468	-	PF07714	virNOG00759	T	sp|Q9SII6|PIX13_ARATH Probable serine/threonine-protein kinase PIX13 OS=Arabidopsis thaliana GN=PIX13 PE=1 SV=2	gi|747082751|ref|XP_011088711.1| PREDICTED: probable serine/threonine-protein kinase Cx32, chloroplastic isoform X1 [Sesamum indicum] &gt;gi|747082753|ref|XP_011088712.1| PREDICTED: probable serine/threonine-protein kinase Cx32, chloroplastic isoform X1 [Sesamum indicum]
TRINITY_DN10960_c4_g1	305	-	-	-	-	-	-	-
TRINITY_DN10961_c0_g1	3550	GO:0006749;GO:0005737;GO:0004364	K00799	PF02798	virNOG09627	O	sp|Q96324|GSTFB_ARATH Glutathione S-transferase F11 OS=Arabidopsis thaliana GN=GSTF11 PE=2 SV=1	gi|698517581|ref|XP_009803671.1| PREDICTED: glutathione S-transferase-like [Nicotiana sylvestris] &gt;gi|1025370596|ref|XP_016514601.1| PREDICTED: glutathione S-transferase-like [Nicotiana tabacum]
TRINITY_DN10961_c1_g1	546	GO:0006468;GO:0004672;GO:0005524;GO:0016021	-	PF08263	virNOG06761	T	sp|Q9SHI2|Y1723_ARATH Leucine-rich repeat receptor-like serine/threonine-protein kinase At1g17230 OS=Arabidopsis thaliana GN=At1g17230 PE=2 SV=2	gi|747071873|ref|XP_011082828.1| PREDICTED: leucine-rich repeat receptor-like serine/threonine-protein kinase At1g17230 [Sesamum indicum]
TRINITY_DN10962_c0_g1	923	-	-	-	-	-	-	-
TRINITY_DN10962_c0_g2	323	-	-	-	-	-	-	-
TRINITY_DN10963_c0_g1	1270	-	-	-	virNOG29348;virNOG38299;euNOG49175;COG1657;virNOG37331	SRI	-	gi|802558670|ref|XP_012065763.1| PREDICTED: uncharacterized protein LOC105628890 [Jatropha curcas]
TRINITY_DN10964_c0_g2	2377	-	-	PF05970	KOG0987;virNOG33794;NOG11552;virNOG02250	DS	sp|Q9H611|PIF1_HUMAN ATP-dependent DNA helicase PIF1 OS=Homo sapiens GN=PIF1 PE=1 SV=2	gi|697115432|ref|XP_009611634.1| PREDICTED: ATP-dependent DNA helicase PIF1 {ECO:0000255|HAMAP-Rule:MF_03176}-like, partial [Nicotiana tomentosiformis]
TRINITY_DN10964_c0_g3	461	-	-	-	-	-	-	-
TRINITY_DN10964_c1_g1	308	-	-	-	virNOG03041	S	-	gi|685285555|ref|XP_009133688.1| PREDICTED: ELMO domain-containing protein A-like [Brassica rapa]
TRINITY_DN10965_c0_g1	1668	GO:0004190;GO:0006508;GO:0016021	K09598	PF04258	virNOG11881	S	sp|Q93Z32|SIPL1_ARATH Signal peptide peptidase-like 1 OS=Arabidopsis thaliana GN=SPPL1 PE=2 SV=1	gi|747074831|ref|XP_011084424.1| PREDICTED: signal peptide peptidase-like 1 [Sesamum indicum] &gt;gi|747074833|ref|XP_011084425.1| PREDICTED: signal peptide peptidase-like 1 [Sesamum indicum]
TRINITY_DN10966_c0_g1	511	-	-	PF02365	virNOG07136	S	sp|Q9FLJ2|NC100_ARATH NAC domain-containing protein 100 OS=Arabidopsis thaliana GN=NAC100 PE=2 SV=1	gi|747051204|ref|XP_011071688.1| PREDICTED: NAC domain-containing protein 100-like [Sesamum indicum] &gt;gi|747051206|ref|XP_011071689.1| PREDICTED: NAC domain-containing protein 100-like [Sesamum indicum]
TRINITY_DN10967_c0_g1	316	-	-	-	virNOG14575	S	-	gi|645222617|ref|XP_008218246.1| PREDICTED: uncharacterized protein LOC103318621 [Prunus mume]
TRINITY_DN10968_c0_g1	804	-	-	-	-	-	-	-
TRINITY_DN10969_c0_g1	1706	GO:0005085;GO:0005851;GO:0043547;GO:0019509;GO:0046523;GO:0006446	K03239	PF01008	virNOG03507	J	sp|Q54I81|EI2BA_DICDI Translation initiation factor eIF-2B subunit alpha OS=Dictyostelium discoideum GN=eif2b1 PE=3 SV=1	gi|747053076|ref|XP_011072683.1| PREDICTED: translation initiation factor eIF-2B subunit alpha-like [Sesamum indicum]
TRINITY_DN1096_c0_g1	3583	GO:0003676;GO:0000166	K12741	PF00076	NOG78057;virNOG11671	AR	sp|Q9LKA4|UBA2C_ARATH UBP1-associated protein 2C OS=Arabidopsis thaliana GN=UBA2C PE=2 SV=1	gi|747096971|ref|XP_011096428.1| PREDICTED: UBP1-associated protein 2C [Sesamum indicum] &gt;gi|747096973|ref|XP_011096429.1| PREDICTED: UBP1-associated protein 2C [Sesamum indicum]
TRINITY_DN10971_c0_g1	321	-	K17906	-	virNOG06499	U	-	gi|747082809|ref|XP_011088743.1| PREDICTED: uncharacterized protein LOC105169889 [Sesamum indicum]
TRINITY_DN10972_c0_g1	332	GO:0005524;GO:0004674;GO:0006468	K08269	-	virNOG03001	T	sp|F4IRW0|ATG1C_ARATH Serine/threonine-protein kinase ATG1c OS=Arabidopsis thaliana GN=ATG1C PE=2 SV=1	gi|604342753|gb|EYU41777.1| hypothetical protein MIMGU_mgv1a002200mg [Erythranthe guttata]
TRINITY_DN10973_c0_g1	636	-	-	PF12819	COG0515;KOG1187;virNOG00647	T	sp|Q9SCZ4|FERON_ARATH Receptor-like protein kinase FERONIA OS=Arabidopsis thaliana GN=FER PE=1 SV=1	gi|604300871|gb|EYU20621.1| hypothetical protein MIMGU_mgv1a018196mg, partial [Erythranthe guttata]
TRINITY_DN10974_c0_g1	411	GO:0016021	-	-	KOG1471;virNOG00100;NOG06107	IU	sp|F4JVA6|SFH6_ARATH Phosphatidylinositol/phosphatidylcholine transfer protein SFH6 OS=Arabidopsis thaliana GN=SFH6 PE=2 SV=1	gi|747082241|ref|XP_011088432.1| PREDICTED: phosphatidylinositol/phosphatidylcholine transfer protein SFH8-like [Sesamum indicum] &gt;gi|747082243|ref|XP_011088433.1| PREDICTED: phosphatidylinositol/phosphatidylcholine transfer protein SFH8-like [Sesamum indicum]
TRINITY_DN10975_c0_g1	894	-	-	-	-	-	-	-
TRINITY_DN10976_c0_g1	324	GO:0008152;GO:0004314	K00645	-	-	-	-	gi|12003283|gb|AAG43518.1|AF210698_1 malonyl-CoA:ACP transacylase [Perilla frutescens]
TRINITY_DN10978_c0_g1	2093	-	-	-	virNOG09519	S	-	gi|848870700|ref|XP_012835939.1| PREDICTED: myosin-11 isoform X1 [Erythranthe guttata] &gt;gi|604334374|gb|EYU38458.1| hypothetical protein MIMGU_mgv1a006287mg [Erythranthe guttata]
TRINITY_DN10978_c0_g2	454	-	-	-	-	-	-	-
TRINITY_DN10979_c0_g1	2997	GO:0003824	-	PF05691	virNOG04588;virNOG10718	R	sp|Q94A08|RFS2_ARATH Probable galactinol--sucrose galactosyltransferase 2 OS=Arabidopsis thaliana GN=RFS2 PE=2 SV=2	gi|747078277|ref|XP_011086292.1| PREDICTED: probable galactinol--sucrose galactosyltransferase 2 [Sesamum indicum]
TRINITY_DN1097_c0_g1	1653	GO:0006952	K12795	PF04969;PF13181	virNOG00090	T	sp|Q0JL44|SGT1_ORYSJ Protein SGT1 homolog OS=Oryza sativa subsp. japonica GN=SGT1 PE=1 SV=1	gi|848905275|ref|XP_012852132.1| PREDICTED: protein SGT1 homolog [Erythranthe guttata] &gt;gi|604306103|gb|EYU25160.1| hypothetical protein MIMGU_mgv1a008756mg [Erythranthe guttata]
TRINITY_DN10981_c0_g1	463	-	-	-	-	-	-	-
TRINITY_DN10982_c0_g1	2886	-	-	-	virNOG08090	P	sp|Q9LJN2|MRS23_ARATH Magnesium transporter MRS2-3 OS=Arabidopsis thaliana GN=MRS2-3 PE=2 SV=1	gi|848871149|ref|XP_012836154.1| PREDICTED: magnesium transporter MRS2-3 [Erythranthe guttata]
TRINITY_DN10982_c0_g2	2073	-	-	-	virNOG08090	P	sp|Q9LJN2|MRS23_ARATH Magnesium transporter MRS2-3 OS=Arabidopsis thaliana GN=MRS2-3 PE=2 SV=1	gi|848871149|ref|XP_012836154.1| PREDICTED: magnesium transporter MRS2-3 [Erythranthe guttata]
TRINITY_DN10982_c1_g1	696	-	K00600	-	virNOG01873;COG0112	E	sp|P49357|GLYM1_FLAPR Serine hydroxymethyltransferase 1, mitochondrial OS=Flaveria pringlei PE=2 SV=1	gi|802646377|ref|XP_012079535.1| PREDICTED: serine hydroxymethyltransferase, mitochondrial [Jatropha curcas] &gt;gi|802646380|ref|XP_012079536.1| PREDICTED: serine hydroxymethyltransferase, mitochondrial [Jatropha curcas] &gt;gi|802646383|ref|XP_012079537.1| PREDICTED: serine hydroxymethyltransferase, mitochondrial [Jatropha curcas] &gt;gi|643722290|gb|KDP32169.1| hypothetical protein JCGZ_12630 …
TRINITY_DN10982_c1_g2	1574	GO:0016020	K16075	-	virNOG08090	P	sp|Q9LJN2|MRS23_ARATH Magnesium transporter MRS2-3 OS=Arabidopsis thaliana GN=MRS2-3 PE=2 SV=1	gi|747051355|ref|XP_011071765.1| PREDICTED: magnesium transporter MRS2-3-like [Sesamum indicum]
TRINITY_DN10984_c0_g1	6189	GO:0016020	K14314	PF02368	virNOG06150	UY	sp|F4KHD8|GP210_ARATH Nuclear pore complex protein GP210 OS=Arabidopsis thaliana GN=GB210 PE=1 SV=1	gi|747100634|ref|XP_011098417.1| PREDICTED: nuclear pore complex protein GP210 [Sesamum indicum]
TRINITY_DN10984_c0_g2	2294	-	K14314	-	virNOG06150;virNOG40357	YU	sp|F4KHD8|GP210_ARATH Nuclear pore complex protein GP210 OS=Arabidopsis thaliana GN=GB210 PE=1 SV=1	gi|1025031506|ref|XP_016495313.1| PREDICTED: nuclear pore complex protein GP210-like [Nicotiana tabacum]
TRINITY_DN10985_c0_g1	2231	GO:0045454;GO:0055114;GO:0098869;GO:0050660;GO:0006749;GO:0004362;GO:0050661;GO:0005623	K00383	PF07992;PF02852	virNOG00314	Q	sp|P80461|GSHRP_TOBAC Glutathione reductase, chloroplastic (Fragment) OS=Nicotiana tabacum GN=GOR PE=1 SV=1	gi|747066602|ref|XP_011079990.1| PREDICTED: glutathione reductase, chloroplastic [Sesamum indicum] &gt;gi|747066604|ref|XP_011079991.1| PREDICTED: glutathione reductase, chloroplastic [Sesamum indicum]
TRINITY_DN10986_c0_g1	3125	-	K14638	PF00854	virNOG06581	E	sp|Q9M331|PTR45_ARATH Protein NRT1/ PTR FAMILY 5.7 OS=Arabidopsis thaliana GN=NPF5.7 PE=2 SV=2	gi|848900590|ref|XP_012850460.1| PREDICTED: protein NRT1/ PTR FAMILY 5.6-like [Erythranthe guttata] &gt;gi|604313286|gb|EYU26617.1| hypothetical protein MIMGU_mgv1a003329mg [Erythranthe guttata]
TRINITY_DN10986_c1_g1	2021	GO:0005215;GO:0006857;GO:0016021	K14638	PF00854	virNOG06581	E	sp|Q9M331|PTR45_ARATH Protein NRT1/ PTR FAMILY 5.7 OS=Arabidopsis thaliana GN=NPF5.7 PE=2 SV=2	gi|747094186|ref|XP_011094926.1| PREDICTED: protein NRT1/ PTR FAMILY 5.6-like [Sesamum indicum]
TRINITY_DN10986_c1_g2	2056	GO:0005215;GO:0016021;GO:0006857	K14638	PF00854	virNOG06581	E	sp|P0CI03|PTR28_ARATH Protein NRT1/ PTR FAMILY 5.6 OS=Arabidopsis thaliana GN=NPF5.6 PE=2 SV=1	gi|747094186|ref|XP_011094926.1| PREDICTED: protein NRT1/ PTR FAMILY 5.6-like [Sesamum indicum]
TRINITY_DN10987_c0_g1	1349	GO:0004602;GO:0055114;GO:0098869;GO:0006979	K00432	PF00255	virNOG03757	O	sp|P52032|GPX1_ARATH Phospholipid hydroperoxide glutathione peroxidase 1, chloroplastic OS=Arabidopsis thaliana GN=GPX1 PE=2 SV=2	gi|747040443|ref|XP_011081471.1| PREDICTED: phospholipid hydroperoxide glutathione peroxidase 1, chloroplastic-like [Sesamum indicum]
TRINITY_DN10988_c0_g1	2567	-	K14137	-	virNOG02171	O	sp|A1L3L1|PTR1B_XENLA Protein prenyltransferase alpha subunit repeat-containing protein 1-B (Fragment) OS=Xenopus laevis GN=ptar1-b PE=2 SV=1	gi|747076039|ref|XP_011085077.1| PREDICTED: protein prenyltransferase alpha subunit repeat-containing protein 1 [Sesamum indicum]
TRINITY_DN10989_c0_g1	1088	GO:0005737;GO:0009107;GO:0006464;GO:0016415	K03801	PF03099	virNOG02853	H	sp|P0C7R2|LIPBL_ARATH Putative lipoyltransferase-like protein, chloroplastic OS=Arabidopsis thaliana GN=At1g47578 PE=3 SV=1	gi|762060727|gb|AJQ20641.1| Lipoyltransferase [Salvia miltiorrhiza]
TRINITY_DN1098_c0_g1	1980	-	-	PF00249	virNOG06677;NOG36852	K	sp|Q8H0W3|RVE6_ARATH Protein REVEILLE 6 OS=Arabidopsis thaliana GN=RVE6 PE=2 SV=1	gi|747090762|ref|XP_011093084.1| PREDICTED: protein REVEILLE 6 isoform X1 [Sesamum indicum]
TRINITY_DN1098_c1_g1	474	-	-	-	-	-	-	-
TRINITY_DN10990_c0_g2	866	-	-	-	-	-	-	-
TRINITY_DN10990_c0_g3	1462	GO:0031012;GO:0008270;GO:0006508;GO:0004222	-	PF01471;PF00413	virNOG08457	WO	sp|Q8GWW6|4MMP_ARATH Metalloendoproteinase 4-MMP OS=Arabidopsis thaliana GN=4MMP PE=1 SV=1	gi|747068971|ref|XP_011081262.1| PREDICTED: metalloendoproteinase 1-like [Sesamum indicum]
TRINITY_DN10990_c0_g4	599	-	-	-	-	-	-	-
TRINITY_DN10991_c0_g1	2256	GO:0055114;GO:0016616;GO:0051287	K15919	-	virNOG06002	C	sp|Q9LE33|HPR3_ARATH Glyoxylate/hydroxypyruvate reductase HPR3 OS=Arabidopsis thaliana GN=HPR3 PE=2 SV=1	gi|747090948|ref|XP_011093187.1| PREDICTED: glyoxylate/hydroxypyruvate reductase HPR3 [Sesamum indicum]
TRINITY_DN10992_c0_g1	540	GO:0005634;GO:0003677;GO:0006355	-	-	virNOG09152;poaNOG10126	K	sp|Q9SJ56|BLH1_ARATH BEL1-like homeodomain protein 1 OS=Arabidopsis thaliana GN=BLH1 PE=1 SV=1	gi|357152962|ref|XP_003576293.1| PREDICTED: BEL1-like homeodomain protein 1 [Brachypodium distachyon] &gt;gi|721678507|ref|XP_010237922.1| PREDICTED: BEL1-like homeodomain protein 1 [Brachypodium distachyon] &gt;gi|721678511|ref|XP_010237923.1| PREDICTED: BEL1-like homeodomain protein 1 [Brachypodium distachyon] &gt;gi|944053709|gb|KQJ89347.1| hypothetical protein BRADI_4g25022 [Brachypodium dist…
TRINITY_DN10993_c0_g1	1864	-	K18327	PF00929	virNOG14326	L	sp|Q91560|REXO4_XENLA RNA exonuclease 4 OS=Xenopus laevis GN=rexo4 PE=2 SV=2	gi|1024052754|gb|KZV51945.1| RNA exonuclease 4 [Dorcoceras hygrometricum]
TRINITY_DN10994_c0_g1	1329	GO:0003677	K09422	-	virNOG19595;virNOG34378;COG5147	K	sp|Q9LTV4|MYB10_ARATH Transcription factor MYB10 OS=Arabidopsis thaliana GN=MYB10 PE=2 SV=1	gi|510794260|gb|AGN52096.1| MYB-related transcription factor [Salvia miltiorrhiza] &gt;gi|510794480|gb|AGN52206.1| MYB-related transcription factor [Salvia miltiorrhiza]
TRINITY_DN10995_c0_g2	1164	GO:0003735;GO:0015934;GO:0006412	K02876	PF00828	virNOG04071	J	sp|P22798|RK15_SPIOL 50S ribosomal protein L15, chloroplastic OS=Spinacia oleracea GN=RPL15 PE=1 SV=3	gi|747049496|ref|XP_011070796.1| PREDICTED: 50S ribosomal protein L15, chloroplastic [Sesamum indicum]
TRINITY_DN10996_c0_g1	2860	-	-	-	virNOG20596	S	sp|P94077|LSD1_ARATH Protein LSD1 OS=Arabidopsis thaliana GN=LSD1 PE=1 SV=1	gi|747047915|ref|XP_011069944.1| PREDICTED: protein LSD1-like [Sesamum indicum]
TRINITY_DN10996_c0_g2	972	-	-	-	-	-	-	-
TRINITY_DN10997_c0_g1	313	-	-	-	-	-	-	-
TRINITY_DN10998_c0_g1	1206	-	-	PF08284;PF03732;PF00098	virNOG27333;virNOG15679	R	-	gi|672184346|ref|XP_008812481.1| PREDICTED: LOW QUALITY PROTEIN: uncharacterized protein LOC103723366 [Phoenix dactylifera]
TRINITY_DN10999_c0_g1	376	GO:0008270	-	PF00628	virNOG07211	R	sp|Q56R14|TRI33_XENLA E3 ubiquitin-protein ligase TRIM33 OS=Xenopus laevis GN=trim33 PE=1 SV=1	gi|747085062|ref|XP_011089969.1| PREDICTED: uncharacterized protein LOC105170763 isoform X1 [Sesamum indicum] &gt;gi|747085064|ref|XP_011089970.1| PREDICTED: uncharacterized protein LOC105170763 isoform X1 [Sesamum indicum]
TRINITY_DN1099_c0_g1	2236	-	-	-	virNOG07493	S	-	gi|747069848|ref|XP_011081733.1| PREDICTED: uncharacterized protein LOC105164711 isoform X1 [Sesamum indicum]
TRINITY_DN109_c0_g1	8167	-	-	PF13976;PF00665;PF03732;PF07727;PF14244	virNOG31300;virNOG33673;virNOG19602	R	sp|Q94HW2|POLR1_ARATH Retrovirus-related Pol polyprotein from transposon RE1 OS=Arabidopsis thaliana GN=RE1 PE=2 SV=1	gi|147783627|emb|CAN68148.1| hypothetical protein VITISV_035665 [Vitis vinifera]
TRINITY_DN109_c1_g1	1713	-	K16296	PF00450	COG2939;virNOG14733	EO	sp|O64810|SCP10_ARATH Serine carboxypeptidase-like 10 OS=Arabidopsis thaliana GN=SCPL10 PE=2 SV=1	gi|747082791|ref|XP_011088733.1| PREDICTED: serine carboxypeptidase-like 7 [Sesamum indicum]
TRINITY_DN109_c3_g1	574	-	-	-	-	-	-	-
TRINITY_DN10_c0_g1	1710	-	K03687	PF01025	virNOG08677	O	sp|Q8DJB3|GRPE_THEEB Protein GrpE OS=Thermosynechococcus elongatus (strain BP-1) GN=grpE PE=3 SV=1	gi|747048049|ref|XP_011070018.1| PREDICTED: grpE protein homolog, mitochondrial [Sesamum indicum]
TRINITY_DN11000_c0_g1	411	-	-	-	-	-	-	-
TRINITY_DN11000_c1_g1	810	-	-	-	-	-	-	-
TRINITY_DN11001_c0_g1	318	-	K14848	PF12265	virNOG01965	R	sp|Q1JQD2|GRWD1_BOVIN Glutamate-rich WD repeat-containing protein 1 OS=Bos taurus GN=GRWD1 PE=2 SV=1	gi|747094494|ref|XP_011095086.1| PREDICTED: glutamate-rich WD repeat-containing protein 1 [Sesamum indicum]
TRINITY_DN11002_c0_g1	436	GO:0051301;GO:0008568;GO:0005524	K13525	-	virNOG05493	O	sp|P54774|CDC48_SOYBN Cell division cycle protein 48 homolog OS=Glycine max GN=CDC48 PE=2 SV=1	gi|1024026370|gb|KZV39921.1| cell division cycle protein 48 [Dorcoceras hygrometricum]
TRINITY_DN11003_c0_g1	390	-	-	-	virNOG15300	K	-	gi|747049566|ref|XP_011070832.1| PREDICTED: uncharacterized protein LOC105156412 [Sesamum indicum]
TRINITY_DN11005_c0_g1	329	GO:0003746;GO:0070125;GO:0005759	K02357	PF00575	virNOG01662	J	-	gi|747091744|ref|XP_011093617.1| PREDICTED: LOW QUALITY PROTEIN: uncharacterized protein LOC105173535 [Sesamum indicum]
TRINITY_DN11006_c0_g1	321	GO:0007165	K14489	-	KOG0519;virNOG03651	T	sp|Q9C5U1|AHK3_ARATH Histidine kinase 3 OS=Arabidopsis thaliana GN=AHK3 PE=1 SV=1	gi|747050332|ref|XP_011071233.1| PREDICTED: histidine kinase 3 isoform X1 [Sesamum indicum] &gt;gi|747050334|ref|XP_011071234.1| PREDICTED: histidine kinase 3 isoform X1 [Sesamum indicum]
TRINITY_DN11007_c0_g1	3027	-	-	PF00400	virNOG01452	R	sp|Q6LA54|YF48_SCHPO Uncharacterized WD repeat-containing protein C3H5.08c OS=Schizosaccharomyces pombe (strain 972 / ATCC 24843) GN=SPAC3H5.08c PE=1 SV=2	gi|747075029|ref|XP_011084533.1| PREDICTED: WD repeat-containing protein 44 [Sesamum indicum]
TRINITY_DN11008_c0_g1	710	-	-	-	virNOG08767;virNOG18960	S	-	gi|567922162|ref|XP_006453087.1| hypothetical protein CICLE_v10008615mg [Citrus clementina] &gt;gi|568840921|ref|XP_006474413.1| PREDICTED: uncharacterized protein LOC102619487 [Citrus sinensis] &gt;gi|557556313|gb|ESR66327.1| hypothetical protein CICLE_v10008615mg [Citrus clementina]
TRINITY_DN11009_c0_g1	1694	-	-	-	KOG0504;virNOG01523	R	sp|Q9SQK3|EM506_ARATH Ankyrin repeat domain-containing protein EMB506, chloroplastic OS=Arabidopsis thaliana GN=EMB506 PE=1 SV=1	gi|747077377|ref|XP_011085808.1| PREDICTED: ankyrin repeat domain-containing protein EMB506, chloroplastic [Sesamum indicum] &gt;gi|747077379|ref|XP_011085809.1| PREDICTED: ankyrin repeat domain-containing protein EMB506, chloroplastic [Sesamum indicum] &gt;gi|747077381|ref|XP_011085810.1| PREDICTED: ankyrin repeat domain-containing protein EMB506, chloroplastic [Sesamum indicum]
TRINITY_DN1100_c0_g1	5080	-	K20353	PF12931;PF12932	virNOG07711	K	sp|Q9FGK8|SC16B_ARATH Protein transport protein SEC16B homolog OS=Arabidopsis thaliana GN=SEC16B PE=1 SV=1	gi|747068965|ref|XP_011081258.1| PREDICTED: protein transport protein SEC16B homolog [Sesamum indicum]
TRINITY_DN11010_c0_g1	362	-	K17086	-	NOG01714;virNOG00483	US	-	gi|848918414|ref|XP_012856449.1| PREDICTED: transmembrane 9 superfamily member 7 [Erythranthe guttata] &gt;gi|604301789|gb|EYU21375.1| hypothetical protein MIMGU_mgv1a002767mg [Erythranthe guttata]
TRINITY_DN11010_c0_g2	361	-	-	-	-	-	-	-
TRINITY_DN11011_c0_g1	2772	-	-	-	COG2801;virNOG30511	LR	-	gi|985456365|ref|XP_015387373.1| PREDICTED: uncharacterized protein LOC102617792 [Citrus sinensis]
TRINITY_DN11012_c0_g1	716	-	-	-	-	-	-	-
TRINITY_DN11013_c0_g1	2131	-	K19041	-	virNOG04109	O	sp|O49500|MBR2_ARATH E3 ubiquitin-protein ligase MBR2 OS=Arabidopsis thaliana GN=MBR2 PE=1 SV=1	gi|747093731|ref|XP_011094684.1| PREDICTED: uncharacterized RING finger protein C4G3.12c [Sesamum indicum] &gt;gi|747093733|ref|XP_011094685.1| PREDICTED: uncharacterized RING finger protein C4G3.12c [Sesamum indicum] &gt;gi|747093735|ref|XP_011094686.1| PREDICTED: uncharacterized RING finger protein C4G3.12c [Sesamum indicum] &gt;gi|747093737|ref|XP_011094687.1| PREDICTED: uncharacterized RING f…
TRINITY_DN11014_c0_g1	487	GO:0016021;GO:0016192	K08511	-	virNOG01860	U	sp|O48850|VA725_ARATH Vesicle-associated membrane protein 725 OS=Arabidopsis thaliana GN=VAMP725 PE=2 SV=2	gi|747066956|ref|XP_011080177.1| PREDICTED: vesicle-associated membrane protein 721 [Sesamum indicum]
TRINITY_DN11015_c0_g1	1281	-	-	-	virNOG20532	Z	sp|Q86A88|DYL_DICDI Dynein light chain, cytoplasmic OS=Dictyostelium discoideum GN=dlcB PE=3 SV=1	gi|747051347|ref|XP_011071761.1| PREDICTED: uncharacterized protein LOC105157149 [Sesamum indicum]
TRINITY_DN11016_c0_g1	478	GO:1901363;GO:0097159	-	-	virNOG02990	R	-	gi|976914194|gb|KVI00425.1| Filamin/ABP280 repeat-containing protein [Cynara cardunculus var. scolymus]
TRINITY_DN11017_c0_g1	1763	GO:0016021	-	PF13439	virNOG02895	M	sp|P26470|WAAK_SALTY Lipopolysaccharide 1,2-N-acetylglucosaminetransferase OS=Salmonella typhimurium (strain LT2 / SGSC1412 / ATCC 700720) GN=waaK PE=3 SV=1	gi|747040283|ref|XP_011073713.1| PREDICTED: uncharacterized protein LOC105158577 [Sesamum indicum]
TRINITY_DN11018_c0_g1	792	-	K12617	-	virNOG02710	S	-	gi|747076733|ref|XP_011085449.1| PREDICTED: protein PAT1 homolog 1-like [Sesamum indicum]
TRINITY_DN11019_c0_g1	311	GO:0016887;GO:0043044;GO:0005524;GO:0016589;GO:0003677;GO:0031491	K11654	PF13892	KOG0385;virNOG04210	K	sp|Q8RWY3|ISW2_ARATH ISWI chromatin-remodeling complex ATPase CHR11 OS=Arabidopsis thaliana GN=CHR11 PE=1 SV=4	gi|661897190|emb|CDO98902.1| unnamed protein product [Coffea canephora]
TRINITY_DN1101_c0_g1	1352	-	-	-	-	-	-	-
TRINITY_DN1101_c0_g2	447	-	-	-	-	-	-	-
TRINITY_DN1101_c0_g3	1057	-	-	-	-	-	-	-
TRINITY_DN1101_c1_g1	2389	GO:0016021	K01301	PF04389;PF04253;PF02225	virNOG00073	OP	sp|Q7Y228|LAMP1_ARATH Probable glutamate carboxypeptidase LAMP1 OS=Arabidopsis thaliana GN=LAMP1 PE=2 SV=1	gi|747091803|ref|XP_011093646.1| PREDICTED: probable glutamate carboxypeptidase 2 isoform X1 [Sesamum indicum]
TRINITY_DN11020_c0_g1	1427	-	-	-	-	-	-	-
TRINITY_DN11020_c0_g2	429	-	-	-	-	-	-	-
TRINITY_DN11020_c1_g1	465	-	-	-	-	-	-	-
TRINITY_DN11020_c2_g1	1269	-	K13342	-	virNOG01623	R	sp|Q9FMA3|PEX5_ARATH Peroxisome biogenesis protein 5 OS=Arabidopsis thaliana GN=PEX5 PE=1 SV=1	gi|747095571|ref|XP_011095665.1| PREDICTED: peroxisome biogenesis protein 5 [Sesamum indicum]
TRINITY_DN11020_c3_g1	962	-	K13342	-	virNOG01623	R	-	-
TRINITY_DN11020_c4_g1	462	-	-	-	-	-	-	-
TRINITY_DN11021_c0_g1	590	-	-	-	-	-	-	-
TRINITY_DN11022_c0_g1	512	-	-	-	virNOG07211	R	-	gi|604315710|gb|EYU28275.1| hypothetical protein MIMGU_mgv1a000760mg [Erythranthe guttata]
TRINITY_DN11023_c0_g1	412	GO:0006413;GO:0003743	K03237	-	virNOG02082	J	sp|Q9FE78|IF2A_ARATH Eukaryotic translation initiation factor 2 subunit alpha OS=Arabidopsis thaliana GN=EIF2A PE=1 SV=1	gi|848924179|ref|XP_012858267.1| PREDICTED: eukaryotic translation initiation factor 2 subunit alpha-like [Erythranthe guttata] &gt;gi|604300211|gb|EYU20054.1| hypothetical protein MIMGU_mgv1a009373mg [Erythranthe guttata]
TRINITY_DN11024_c0_g1	338	-	-	-	virNOG03538	S	sp|Q9SB63|MOS1_ARATH Protein MODIFIER OF SNC1 1 OS=Arabidopsis thaliana GN=MOS1 PE=1 SV=2	gi|951070176|ref|XP_014490596.1| PREDICTED: protein MODIFIER OF SNC1 1 isoform X1 [Vigna radiata var. radiata]
TRINITY_DN11025_c0_g1	1912	-	-	PF03106	virNOG08921	K	sp|Q9XI90|WRKY4_ARATH Probable WRKY transcription factor 4 OS=Arabidopsis thaliana GN=WRKY4 PE=1 SV=2	gi|787592940|gb|AKA27897.1| WRKY protein [Salvia miltiorrhiza]
TRINITY_DN11026_c0_g1	491	-	-	-	virNOG38546;virNOG19998	S	-	gi|747042735|ref|XP_011080028.1| PREDICTED: uncharacterized protein LOC105163400 [Sesamum indicum]
TRINITY_DN11027_c0_g1	365	-	-	-	-	-	-	-
TRINITY_DN11028_c0_g1	858	GO:0016021	K19363	PF10601	virNOG17969	S	sp|Q94CD4|GILP_ARATH GSH-induced LITAF domain protein OS=Arabidopsis thaliana GN=GILP PE=1 SV=1	gi|1024052155|gb|KZV51430.1| hypothetical protein F511_37608 [Dorcoceras hygrometricum]
TRINITY_DN1102_c0_g1	1129	GO:0005840;GO:0006412;GO:0003735	K02991	PF01092	virNOG01415	J	sp|P51430|RS62_ARATH 40S ribosomal protein S6-2 OS=Arabidopsis thaliana GN=RPS6B PE=1 SV=3	gi|567867439|ref|XP_006426342.1| hypothetical protein CICLE_v10026340mg [Citrus clementina] &gt;gi|557528332|gb|ESR39582.1| hypothetical protein CICLE_v10026340mg [Citrus clementina] &gt;gi|641841792|gb|KDO60703.1| hypothetical protein CISIN_1g025698mg [Citrus sinensis]
TRINITY_DN1102_c2_g1	472	-	-	-	-	-	-	-
TRINITY_DN11030_c0_g1	673	GO:0005634;GO:0003677	K04650	-	virNOG02243	K	-	gi|848868588|ref|XP_012834923.1| PREDICTED: uncharacterized protein LOC105955688 [Erythranthe guttata] &gt;gi|604335937|gb|EYU39825.1| hypothetical protein MIMGU_mgv1a000118mg [Erythranthe guttata]
TRINITY_DN11030_c0_g2	696	-	K04650	-	virNOG02243	K	-	gi|747061078|ref|XP_011076995.1| PREDICTED: uncharacterized protein LOC105161106 [Sesamum indicum]
TRINITY_DN11030_c2_g1	360	-	-	-	-	-	-	-
TRINITY_DN11031_c0_g1	667	-	K12617	-	-	-	-	gi|747104307|ref|XP_011100381.1| PREDICTED: uncharacterized protein LOC105178578 [Sesamum indicum]
TRINITY_DN11032_c0_g1	369	-	-	-	virNOG02550	R	-	gi|460369798|ref|XP_004230744.1| PREDICTED: uncharacterized protein LOC101253534 isoform X1 [Solanum lycopersicum]
TRINITY_DN11033_c0_g1	1229	-	K09775	PF02681	virNOG18143	S	sp|O32107|YUID_BACSU Uncharacterized membrane protein YuiD OS=Bacillus subtilis (strain 168) GN=yuiD PE=4 SV=1	gi|747099584|ref|XP_011097849.1| PREDICTED: uncharacterized protein LOC105176672 isoform X1 [Sesamum indicum]
TRINITY_DN11034_c0_g1	329	GO:0005829;GO:0008565;GO:0030665;GO:0005634;GO:0030276;GO:0005886;GO:0006886;GO:0030131;GO:0005794;GO:0016192	K12392	-	virNOG01300	U	sp|Q9SUS3|APBLB_ARATH Beta-adaptin-like protein B OS=Arabidopsis thaliana GN=BETAB-AD PE=1 SV=1	gi|3451071|emb|CAA20467.1| beta adaptin-like protein [Arabidopsis thaliana] &gt;gi|7269194|emb|CAB79301.1| beta adaptin-like protein [Arabidopsis thaliana]
TRINITY_DN11035_c0_g1	1010	-	-	-	virNOG37086;virNOG26748;euNOG28819	S	-	gi|1024057151|gb|KZV54325.1| hypothetical protein F511_03580 [Dorcoceras hygrometricum]
TRINITY_DN11036_c0_g1	564	GO:0008083;GO:0005576;GO:0008283	-	-	virNOG26147;virNOG27246	R	sp|Q9M2Y0|PSK3_ARATH Phytosulfokines 3 OS=Arabidopsis thaliana GN=PSK3 PE=2 SV=2	gi|604333205|gb|EYU37556.1| hypothetical protein MIMGU_mgv1a020195mg [Erythranthe guttata]
TRINITY_DN11036_c0_g2	640	-	-	-	-	-	-	-
TRINITY_DN11036_c0_g3	1011	-	-	-	virNOG26147;virNOG25620;NOG198691	SR	sp|Q9FS10|PSK_ASPOF Phytosulfokines OS=Asparagus officinalis GN=PSK PE=1 SV=1	gi|661899305|emb|CDO97299.1| unnamed protein product [Coffea canephora]
TRINITY_DN11037_c0_g1	1500	GO:0051213;GO:0055114	-	PF14226	virNOG11640	S	-	gi|747074223|ref|XP_011084094.1| PREDICTED: uncharacterized protein LOC105166442 isoform X1 [Sesamum indicum]
TRINITY_DN11038_c0_g1	861	-	-	-	virNOG21489	S	-	gi|747072531|ref|XP_011083182.1| PREDICTED: uncharacterized protein LOC105165755 [Sesamum indicum] &gt;gi|747072533|ref|XP_011083183.1| PREDICTED: uncharacterized protein LOC105165755 [Sesamum indicum]
TRINITY_DN11039_c0_g1	1732	-	K00208	PF13561	virNOG05610	R	sp|Q9SLA8|FABI_ARATH Enoyl-[acyl-carrier-protein] reductase [NADH], chloroplastic OS=Arabidopsis thaliana GN=MOD1 PE=1 SV=1	gi|762060299|gb|AJQ20621.1| Enoyl-ACP Reductase [Salvia miltiorrhiza]
TRINITY_DN1103_c0_g1	3256	GO:0006886;GO:0030126;GO:0000139;GO:0005198;GO:0016192	K17301	PF01602;PF14806;PF07718	virNOG03494	U	sp|Q9SV21|COPB1_ARATH Coatomer subunit beta-1 OS=Arabidopsis thaliana GN=At4g31480 PE=3 SV=2	gi|747061404|ref|XP_011077169.1| PREDICTED: coatomer subunit beta-1 [Sesamum indicum]
TRINITY_DN1103_c17_g1	341	-	-	-	-	-	-	-
TRINITY_DN1103_c1_g1	386	-	-	-	-	-	-	-
TRINITY_DN1103_c2_g1	4162	GO:0005634;GO:0006351;GO:0003677	-	-	virNOG13714	K	sp|Q38796|LUMI_ARATH Homeobox protein LUMINIDEPENDENS OS=Arabidopsis thaliana GN=LD PE=1 SV=2	gi|747066090|ref|XP_011079715.1| PREDICTED: homeobox protein LUMINIDEPENDENS [Sesamum indicum]
TRINITY_DN1103_c4_g1	2336	-	-	-	-	-	-	-
TRINITY_DN1103_c5_g1	1434	-	-	-	-	-	-	-
TRINITY_DN1103_c6_g1	810	-	-	-	-	-	-	-
TRINITY_DN1103_c9_g1	686	-	-	-	COG2801;NOG160845;KOG0017	LSR	-	gi|748015743|gb|AJE29373.1| putative gag protein [Coffea canephora]
TRINITY_DN11040_c0_g1	2822	GO:0004252;GO:0006508	-	PF00082;PF02225;PF05922	virNOG03883	O	sp|O65351|SBT17_ARATH Subtilisin-like protease SBT1.7 OS=Arabidopsis thaliana GN=SBT1.7 PE=1 SV=1	gi|747102346|ref|XP_011099335.1| PREDICTED: subtilisin-like protease [Sesamum indicum]
TRINITY_DN11041_c0_g1	1257	-	-	-	virNOG24816	S	-	gi|747093994|ref|XP_011094823.1| PREDICTED: uncharacterized protein LOC105174419 [Sesamum indicum]
TRINITY_DN11041_c0_g2	2525	-	-	-	virNOG24816	S	-	gi|747093994|ref|XP_011094823.1| PREDICTED: uncharacterized protein LOC105174419 [Sesamum indicum]
TRINITY_DN11041_c1_g1	1508	-	-	-	-	-	-	gi|747102210|ref|XP_011099261.1| PREDICTED: histone-lysine N-methyltransferase SUVR5 [Sesamum indicum]
TRINITY_DN11041_c2_g1	1894	-	K11650	PF02201	virNOG00319;COG5531	BK	sp|Q9FMT4|SNF12_ARATH SWI/SNF complex component SNF12 homolog OS=Arabidopsis thaliana GN=At5g14170 PE=1 SV=1	gi|747043431|ref|XP_011083745.1| PREDICTED: SWI/SNF complex component SNF12 homolog [Sesamum indicum]
TRINITY_DN11042_c0_g1	5332	-	-	-	virNOG00915	A	sp|O15050|TRNK1_HUMAN TPR and ankyrin repeat-containing protein 1 OS=Homo sapiens GN=TRANK1 PE=2 SV=4	gi|747088334|ref|XP_011091752.1| PREDICTED: uncharacterized protein LOC105172113 [Sesamum indicum]
TRINITY_DN11043_c0_g1	1718	GO:0016021	-	PF00400	virNOG04168	R	sp|Q9Y4P3|TBL2_HUMAN Transducin beta-like protein 2 OS=Homo sapiens GN=TBL2 PE=1 SV=1	gi|747044768|ref|XP_011090700.1| PREDICTED: transducin beta-like protein 2 [Sesamum indicum]
TRINITY_DN11044_c0_g1	3259	-	-	PF03732	virNOG13581;virNOG33612;COG2801;virNOG25547	LR	sp|P20825|POL2_DROME Retrovirus-related Pol polyprotein from transposon 297 OS=Drosophila melanogaster GN=pol PE=3 SV=1	gi|747042389|ref|XP_011078247.1| PREDICTED: uncharacterized protein LOC105162039 [Sesamum indicum]
TRINITY_DN11045_c0_g1	1512	-	-	-	virNOG19527	S	-	gi|747051924|ref|XP_011072057.1| PREDICTED: uncharacterized protein LOC105157350 isoform X1 [Sesamum indicum]
TRINITY_DN11046_c0_g1	2520	-	-	PF14543;PF14541	virNOG11467	O	sp|Q9LTW4|NANA_ARATH Aspartic proteinase NANA, chloroplast OS=Arabidopsis thaliana GN=NANA PE=1 SV=1	gi|747095879|ref|XP_011095837.1| PREDICTED: protein ASPARTIC PROTEASE IN GUARD CELL 2 [Sesamum indicum]
TRINITY_DN11047_c0_g1	486	-	K11984	-	virNOG02238	A	sp|Q9LFE0|DOT2_ARATH SART-1 family protein DOT2 OS=Arabidopsis thaliana GN=DOT2 PE=1 SV=1	gi|848902552|ref|XP_012851195.1| PREDICTED: SART-1 family protein DOT2 [Erythranthe guttata] &gt;gi|604311746|gb|EYU25740.1| hypothetical protein MIMGU_mgv1a000914mg [Erythranthe guttata]
TRINITY_DN11047_c1_g1	664	-	K11984	PF03343	virNOG02238	A	sp|Q9LFE0|DOT2_ARATH SART-1 family protein DOT2 OS=Arabidopsis thaliana GN=DOT2 PE=1 SV=1	gi|747092576|ref|XP_011094061.1| PREDICTED: SART-1 family protein DOT2 [Sesamum indicum]
TRINITY_DN11048_c0_g1	2366	-	-	PF06999	virNOG10225	S	sp|Q6BPT6|AIM32_DEBHA Altered inheritance of mitochondria protein 32 OS=Debaryomyces hansenii (strain ATCC 36239 / CBS 767 / JCM 1990 / NBRC 0083 / IGC 2968) GN=AIM32 PE=3 SV=2	gi|747095386|ref|XP_011095567.1| PREDICTED: uncharacterized protein LOC105174980 [Sesamum indicum]
TRINITY_DN11049_c0_g1	4890	-	K02325	-	virNOG12502	L	sp|Q500V9|DPB2_ARATH DNA polymerase epsilon subunit B OS=Arabidopsis thaliana GN=DPB2 PE=1 SV=1	gi|747051871|ref|XP_011072030.1| PREDICTED: DNA polymerase epsilon subunit 2 isoform X1 [Sesamum indicum]
TRINITY_DN1104_c0_g1	1662	-	K00573	PF01135	virNOG01343	O	sp|Q43209|PIMT_WHEAT Protein-L-isoaspartate O-methyltransferase OS=Triticum aestivum GN=PCM PE=1 SV=1	gi|747079580|ref|XP_011086998.1| PREDICTED: protein-L-isoaspartate O-methyltransferase 1 isoform X2 [Sesamum indicum]
TRINITY_DN11050_c0_g1	952	-	-	-	-	-	-	-
TRINITY_DN11050_c1_g1	642	-	-	-	-	-	-	-
TRINITY_DN11051_c0_g1	1328	GO:0006979;GO:0009505;GO:0046872;GO:0042744;GO:0098869;GO:0004601;GO:0020037;GO:0009664;GO:0005576;GO:0055114	K00430	PF00141	virNOG05400	G	sp|Q42580|PER21_ARATH Peroxidase 21 OS=Arabidopsis thaliana GN=PER21 PE=1 SV=1	gi|1009177046|ref|XP_015869757.1| PREDICTED: peroxidase 21-like [Ziziphus jujuba]
TRINITY_DN11052_c0_g1	3167	-	-	PF00931	virNOG00415;KOG4658	T	sp|Q60CZ8|R1A10_SOLDE Putative late blight resistance protein homolog R1A-10 OS=Solanum demissum GN=R1A-10 PE=3 SV=1	gi|747051820|ref|XP_011072005.1| PREDICTED: putative late blight resistance protein homolog R1A-10 [Sesamum indicum]
TRINITY_DN11053_c0_g1	4951	GO:0008270;GO:0003676;GO:0015074	-	-	virNOG27333;COG2801	RL	sp|Q8S8W7|ACCD_ATRBE Acetyl-coenzyme A carboxylase carboxyl transferase subunit beta, chloroplastic OS=Atropa belladonna GN=accD PE=3 SV=2	gi|595885005|ref|XP_007213082.1| hypothetical protein PRUPE_ppa021229mg [Prunus persica] &gt;gi|462408947|gb|EMJ14281.1| hypothetical protein PRUPE_ppa021229mg [Prunus persica]
TRINITY_DN11053_c1_g1	1505	GO:0046872	-	PF00665	virNOG15679;COG2801	RL	sp|Q7LHG5|YI31B_YEAST Transposon Ty3-I Gag-Pol polyprotein OS=Saccharomyces cerevisiae (strain ATCC 204508 / S288c) GN=TY3B-I PE=3 SV=2	gi|1024000139|gb|KZV29194.1| DNA/RNA polymerase superfamily protein [Dorcoceras hygrometricum]
TRINITY_DN11053_c2_g1	563	GO:0006259;GO:0005488;GO:0003824	-	-	virNOG27333;COG2801	LR	sp|Q8I7P9|POL5_DROME Retrovirus-related Pol polyprotein from transposon opus OS=Drosophila melanogaster GN=pol PE=3 SV=1	gi|702470848|ref|XP_010030649.1| PREDICTED: LOW QUALITY PROTEIN: uncharacterized protein LOC104420520 [Eucalyptus grandis]
TRINITY_DN11053_c2_g2	2303	-	-	PF00665	virNOG15679;virNOG27333;COG2801	LR	sp|Q99315|YG31B_YEAST Transposon Ty3-G Gag-Pol polyprotein OS=Saccharomyces cerevisiae (strain ATCC 204508 / S288c) GN=TY3B-G PE=1 SV=3	gi|28558781|gb|AAO45752.1| pol protein [Cucumis melo subsp. melo]
TRINITY_DN11053_c2_g3	476	-	-	-	-	-	-	-
TRINITY_DN11054_c0_g1	3576	GO:0004674;GO:0005524;GO:0016021;GO:0006468	-	PF00069	virNOG08196;NOG131066;COG0515	T	sp|P93604|LRK10_WHEAT Rust resistance kinase Lr10 OS=Triticum aestivum GN=LRK10 PE=2 SV=1	gi|848866652|ref|XP_012833989.1| PREDICTED: glycerophosphodiester phosphodiesterase protein kinase domain-containing GDPDL2-like [Erythranthe guttata]
TRINITY_DN11055_c0_g1	2450	GO:0016021;GO:0008271;GO:1902358	K17471	PF01740;PF00916	virNOG11669	P	sp|Q9SXS2|SUT33_ARATH Probable sulfate transporter 3.3 OS=Arabidopsis thaliana GN=SULTR3;3 PE=2 SV=2	gi|747041867|ref|XP_011075526.1| PREDICTED: probable sulfate transporter 3.3 [Sesamum indicum]
TRINITY_DN11055_c1_g1	443	-	-	-	-	-	-	-
TRINITY_DN11056_c0_g1	2234	GO:0005524;GO:0016021	K08900	PF00004;PF14363	virNOG04647	O	sp|F4IJ77|AATP4_ARATH AAA-ATPase At2g46620 OS=Arabidopsis thaliana GN=At2g46620 PE=2 SV=1	gi|747075049|ref|XP_011084544.1| PREDICTED: mitochondrial chaperone BCS1-like [Sesamum indicum]
TRINITY_DN11057_c0_g1	2528	GO:0016020	-	PF04526	virNOG02806	T	sp|Q8VYH6|B651B_ARATH Cytochrome b561 and DOMON domain-containing protein At4g17280 OS=Arabidopsis thaliana GN=At4g17280 PE=2 SV=1	gi|976926799|gb|KVI10647.1| cytochrome b561, eukaryote [Cynara cardunculus var. scolymus]
TRINITY_DN11058_c0_g1	3081	GO:0004747;GO:0046835;GO:0006014	K00847	PF00294	virNOG15313	G	sp|Q9FLH8|SCRK7_ARATH Probable fructokinase-7 OS=Arabidopsis thaliana GN=At5g51830 PE=1 SV=1	gi|747105748|ref|XP_011101149.1| PREDICTED: probable fructokinase-7 [Sesamum indicum]
TRINITY_DN11058_c0_g2	618	GO:0006014;GO:0004747;GO:0046835	K00847	PF00294	virNOG15313	G	sp|Q9FLH8|SCRK7_ARATH Probable fructokinase-7 OS=Arabidopsis thaliana GN=At5g51830 PE=1 SV=1	gi|747105748|ref|XP_011101149.1| PREDICTED: probable fructokinase-7 [Sesamum indicum]
TRINITY_DN11059_c0_g1	383	-	-	PF00635	virNOG09491	U	sp|B9DHD7|VAP22_ARATH Vesicle-associated protein 2-2 OS=Arabidopsis thaliana GN=PVA22 PE=1 SV=1	gi|698518062|ref|XP_009803909.1| PREDICTED: vesicle-associated protein 2-2-like isoform X1 [Nicotiana sylvestris]
TRINITY_DN1105_c0_g1	3786	GO:0046872	-	PF01428	virNOG20703;KOG3173;virNOG24766	R	sp|Q9LHJ8|SAP5_ARATH Zinc finger A20 and AN1 domain-containing stress-associated protein 5 OS=Arabidopsis thaliana GN=SAP5 PE=2 SV=1	gi|848849084|ref|XP_012829814.1| PREDICTED: zinc finger A20 and AN1 domain-containing stress-associated protein 5-like [Erythranthe guttata] &gt;gi|604348133|gb|EYU46288.1| hypothetical protein MIMGU_mgv1a015852mg [Erythranthe guttata]
TRINITY_DN1105_c0_g2	3680	GO:0008270	-	-	virNOG24766;virNOG20703	R	sp|Q9LHJ8|SAP5_ARATH Zinc finger A20 and AN1 domain-containing stress-associated protein 5 OS=Arabidopsis thaliana GN=SAP5 PE=2 SV=1	gi|982900581|gb|AMB19672.1| putative A20/AN1-like zinc finger family protein 1 [Taraxacum kok-saghyz]
TRINITY_DN1105_c0_g3	544	GO:0046872	-	PF01428	virNOG24766;virNOG20703;KOG3173	R	sp|Q9LHJ8|SAP5_ARATH Zinc finger A20 and AN1 domain-containing stress-associated protein 5 OS=Arabidopsis thaliana GN=SAP5 PE=2 SV=1	gi|848849084|ref|XP_012829814.1| PREDICTED: zinc finger A20 and AN1 domain-containing stress-associated protein 5-like [Erythranthe guttata] &gt;gi|604348133|gb|EYU46288.1| hypothetical protein MIMGU_mgv1a015852mg [Erythranthe guttata]
TRINITY_DN1105_c11_g1	1094	-	K11866	-	virNOG01920	O	sp|Q5PNU3|AMSH3_ARATH AMSH-like ubiquitin thioesterase 3 OS=Arabidopsis thaliana GN=AMSH3 PE=1 SV=2	gi|747105074|ref|XP_011100801.1| PREDICTED: AMSH-like ubiquitin thioesterase 3 [Sesamum indicum]
TRINITY_DN11060_c0_g1	647	-	-	-	-	-	-	-
TRINITY_DN11060_c1_g1	868	-	-	-	-	-	-	-
TRINITY_DN11060_c1_g2	428	-	-	-	-	-	-	-
TRINITY_DN11061_c0_g1	445	-	-	-	-	-	-	-
TRINITY_DN11062_c0_g1	1863	-	-	-	-	-	-	-
TRINITY_DN11063_c0_g1	991	-	K13168	-	virNOG06905	A	-	gi|604345901|gb|EYU44398.1| hypothetical protein MIMGU_mgv1a021347mg, partial [Erythranthe guttata]
TRINITY_DN11063_c1_g1	671	-	-	-	-	-	-	-
TRINITY_DN11064_c0_g1	1175	GO:0005488	-	PF00010	virNOG22567;virNOG20748	K	sp|F4JIJ7|BH162_ARATH Transcription factor bHLH162 OS=Arabidopsis thaliana GN=BHLH162 PE=1 SV=1	gi|844572824|gb|AKN09601.1| basic helix-loop-helix transcription factor [Salvia miltiorrhiza]
TRINITY_DN11064_c0_g2	1577	GO:0016887;GO:0016021;GO:0005524	-	PF00005;PF01061	virNOG08747	Q	sp|Q9FLX5|AB8G_ARATH ABC transporter G family member 8 OS=Arabidopsis thaliana GN=ABCG8 PE=2 SV=1	gi|1024017211|gb|KZV36461.1| ABC transporter G family member 4 [Dorcoceras hygrometricum]
TRINITY_DN11065_c0_g1	578	GO:0016192;GO:0005198;GO:0030117;GO:0006886	K17302	PF00400	virNOG00225;NOG09395	RU	sp|Q54YD8|COPB2_DICDI Coatomer subunit beta&apos; OS=Dictyostelium discoideum GN=copb2 PE=3 SV=1	gi|923688007|ref|XP_013655718.1| PREDICTED: coatomer subunit beta&apos;-3-like isoform X5 [Brassica napus]
TRINITY_DN11065_c3_g1	302	GO:0016192;GO:0005198;GO:0030117;GO:0006886	K17302	-	virNOG00225;KOG0276;virNOG31382	U	sp|Q6H8D5|COB22_ORYSJ Coatomer subunit beta&apos;-2 OS=Oryza sativa subsp. japonica GN=Os02g0209100 PE=2 SV=1	gi|923688007|ref|XP_013655718.1| PREDICTED: coatomer subunit beta&apos;-3-like isoform X5 [Brassica napus]
TRINITY_DN11066_c0_g1	1006	-	-	-	-	-	-	-
TRINITY_DN11067_c0_g1	512	-	-	-	-	-	-	-
TRINITY_DN11068_c0_g1	1477	-	-	PF13947	virNOG12155;virNOG01267	T	sp|Q9LMP1|WAK2_ARATH Wall-associated receptor kinase 2 OS=Arabidopsis thaliana GN=WAK2 PE=1 SV=1	gi|747070794|ref|XP_011082235.1| PREDICTED: wall-associated receptor kinase-like 8 [Sesamum indicum]
TRINITY_DN11068_c0_g2	1516	-	-	PF00069	virNOG06535;virNOG27935	T	sp|Q7X8C5|WAKLB_ARATH Wall-associated receptor kinase-like 2 OS=Arabidopsis thaliana GN=WAKL2 PE=2 SV=1	gi|747070796|ref|XP_011082236.1| PREDICTED: wall-associated receptor kinase-like 2 [Sesamum indicum]
TRINITY_DN11069_c0_g1	947	-	K11644	-	virNOG09641	B	sp|O04539|SNL4_ARATH Paired amphipathic helix protein Sin3-like 4 OS=Arabidopsis thaliana GN=SNL4 PE=3 SV=3	gi|848895122|ref|XP_012847601.1| PREDICTED: paired amphipathic helix protein Sin3-like 4 isoform X1 [Erythranthe guttata] &gt;gi|848895124|ref|XP_012847602.1| PREDICTED: paired amphipathic helix protein Sin3-like 4 isoform X1 [Erythranthe guttata]
TRINITY_DN1106_c0_g1	1961	-	-	PF03881	virNOG11874	R	sp|Q9LEW8|FN3KR_ARATH Protein-ribulosamine 3-kinase, chloroplastic OS=Arabidopsis thaliana GN=At3g61080 PE=1 SV=2	gi|747044912|ref|XP_011091467.1| PREDICTED: protein-ribulosamine 3-kinase, chloroplastic [Sesamum indicum]
TRINITY_DN1106_c0_g2	2255	-	-	-	virNOG11874	R	sp|Q10SM2|FN3KR_ORYSJ Protein-ribulosamine 3-kinase, chloroplastic OS=Oryza sativa subsp. japonica GN=Os03g0117800 PE=2 SV=1	gi|747044912|ref|XP_011091467.1| PREDICTED: protein-ribulosamine 3-kinase, chloroplastic [Sesamum indicum]
TRINITY_DN11070_c0_g1	1858	GO:0005524;GO:0009229;GO:0004788;GO:0030975;GO:0006772	K00949	PF04265;PF04263	virNOG00413	H	sp|Q5JK24|TPK1_ORYSJ Thiamine pyrophosphokinase 1 OS=Oryza sativa subsp. japonica GN=TPK1 PE=2 SV=1	gi|848850325|ref|XP_012833104.1| PREDICTED: thiamine pyrophosphokinase 1 isoform X1 [Erythranthe guttata] &gt;gi|604348528|gb|EYU46683.1| hypothetical protein MIMGU_mgv1a012265mg [Erythranthe guttata]
TRINITY_DN11071_c0_g1	766	-	K17616	-	virNOG06755	K	-	gi|590622936|ref|XP_007025186.1| CTD small phosphatase-like protein 2 [Theobroma cacao] &gt;gi|508780552|gb|EOY27808.1| CTD small phosphatase-like protein 2 [Theobroma cacao]
TRINITY_DN11072_c0_g1	376	GO:0044877;GO:0005524;GO:0004674;GO:0006468	K07203	PF02259	virNOG01179	L	sp|Q0DJS1|TOR_ORYSJ Serine/threonine-protein kinase TOR OS=Oryza sativa subsp. japonica GN=TOR PE=2 SV=3	gi|848872548|ref|XP_012836833.1| PREDICTED: serine/threonine-protein kinase TOR [Erythranthe guttata] &gt;gi|848872550|ref|XP_012836835.1| PREDICTED: serine/threonine-protein kinase TOR [Erythranthe guttata] &gt;gi|604333188|gb|EYU37539.1| hypothetical protein MIMGU_mgv1a000025mg [Erythranthe guttata]
TRINITY_DN11073_c0_g1	2443	-	K17616	-	virNOG01445	K	sp|Q54GB2|CTSL2_DICDI CTD small phosphatase-like protein 2 OS=Dictyostelium discoideum GN=ctdspl2 PE=3 SV=1	gi|747079191|ref|XP_011086783.1| PREDICTED: CTD small phosphatase-like protein 2 isoform X2 [Sesamum indicum]
TRINITY_DN11075_c0_g1	607	-	-	-	-	-	-	-
TRINITY_DN11075_c0_g2	321	-	-	-	-	-	-	-
TRINITY_DN11075_c1_g2	318	-	-	-	-	-	-	-
TRINITY_DN11076_c0_g1	611	-	-	PF00270	virNOG10182	A	sp|Q9LUW5|RH53_ARATH DEAD-box ATP-dependent RNA helicase 53, mitochondrial OS=Arabidopsis thaliana GN=RH53 PE=1 SV=1	gi|848858414|ref|XP_012830134.1| PREDICTED: DEAD-box ATP-dependent RNA helicase 53-like [Erythranthe guttata] &gt;gi|604344408|gb|EYU43162.1| hypothetical protein MIMGU_mgv1a003141mg [Erythranthe guttata]
TRINITY_DN11076_c1_g1	719	GO:1901363;GO:0016787;GO:0097159	-	PF00270	virNOG10182	A	sp|Q9LUW5|RH53_ARATH DEAD-box ATP-dependent RNA helicase 53, mitochondrial OS=Arabidopsis thaliana GN=RH53 PE=1 SV=1	gi|848858414|ref|XP_012830134.1| PREDICTED: DEAD-box ATP-dependent RNA helicase 53-like [Erythranthe guttata] &gt;gi|604344408|gb|EYU43162.1| hypothetical protein MIMGU_mgv1a003141mg [Erythranthe guttata]
TRINITY_DN11077_c0_g1	1109	-	-	-	virNOG01025;NOG125056	R	sp|Q9FFH3|IDD8_ARATH Zinc finger protein NUTCRACKER OS=Arabidopsis thaliana GN=NUC PE=2 SV=1	gi|1024064830|gb|KZV58802.1| beta-galactosidase 17 [Dorcoceras hygrometricum]
TRINITY_DN11077_c0_g2	1079	-	-	-	virNOG01025;NOG125056	R	sp|Q8H1F5|IDD7_ARATH Protein indeterminate-domain 7 OS=Arabidopsis thaliana GN=IDD7 PE=2 SV=1	gi|1024064830|gb|KZV58802.1| beta-galactosidase 17 [Dorcoceras hygrometricum]
TRINITY_DN11078_c0_g1	3810	GO:0016021	-	-	virNOG04583;virNOG00684	KS	sp|Q8GUH2|Y1015_ARATH Uncharacterized protein At1g01500 OS=Arabidopsis thaliana GN=At1g01500 PE=2 SV=1	gi|747090758|ref|XP_011093082.1| PREDICTED: uncharacterized protein At1g01500 [Sesamum indicum]
TRINITY_DN11079_c0_g1	3498	GO:0005985;GO:0046524;GO:0016157	K00696	PF00534;PF05116	COG0438;virNOG10324	M	sp|F4JLK2|SPSA4_ARATH Probable sucrose-phosphate synthase 4 OS=Arabidopsis thaliana GN=SPS4 PE=1 SV=1	gi|848913482|ref|XP_012854816.1| PREDICTED: probable sucrose-phosphate synthase 4 [Erythranthe guttata] &gt;gi|604303228|gb|EYU22701.1| hypothetical protein MIMGU_mgv1a000604mg [Erythranthe guttata]
TRINITY_DN1107_c0_g1	2978	-	K14515	PF13516;PF00646	virNOG01826	R	sp|Q708Y0|EBF2_ARATH EIN3-binding F-box protein 2 OS=Arabidopsis thaliana GN=EBF2 PE=1 SV=1	gi|747040212|ref|XP_011069870.1| PREDICTED: EIN3-binding F-box protein 1 [Sesamum indicum]
TRINITY_DN11080_c0_g1	663	-	-	PF12023	virNOG24699	S	-	gi|747042725|ref|XP_011079982.1| PREDICTED: uncharacterized protein LOC105163364 [Sesamum indicum]
TRINITY_DN11081_c0_g1	1008	-	-	-	-	-	-	gi|747068984|ref|XP_011081268.1| PREDICTED: uncharacterized protein LOC105164342 isoform X1 [Sesamum indicum] &gt;gi|747068986|ref|XP_011081269.1| PREDICTED: uncharacterized protein LOC105164342 isoform X1 [Sesamum indicum]
TRINITY_DN11082_c0_g1	529	-	-	-	virNOG26891;euNOG29305	S	-	gi|1029022145|ref|XP_016674869.1| PREDICTED: uncharacterized protein LOC107894161 [Gossypium hirsutum]
TRINITY_DN11083_c1_g1	652	-	-	-	-	-	-	-
TRINITY_DN11084_c0_g1	425	-	-	-	virNOG00255	O	-	gi|747059296|ref|XP_011076021.1| PREDICTED: meiotically up-regulated gene 184 protein [Sesamum indicum]
TRINITY_DN11086_c0_g1	368	GO:0010468;GO:0003682;GO:0008270;GO:0007064	K06672	-	virNOG03208	BDL	sp|A5HEI1|SCC2_ARATH Sister chromatid cohesion protein SCC2 OS=Arabidopsis thaliana GN=SCC2 PE=1 SV=1	gi|604345683|gb|EYU44180.1| hypothetical protein MIMGU_mgv1a000154mg [Erythranthe guttata]
TRINITY_DN11087_c0_g1	528	-	-	PF02362	virNOG02178	K	sp|Q2QM84|ARFY_ORYSJ Auxin response factor 25 OS=Oryza sativa subsp. japonica GN=ARF25 PE=2 SV=1	gi|747097344|ref|XP_011096635.1| PREDICTED: auxin response factor 6 isoform X1 [Sesamum indicum]
TRINITY_DN11088_c0_g1	948	-	K11984	-	poaNOG02324;virNOG02238	A	sp|Q9LFE0|DOT2_ARATH SART-1 family protein DOT2 OS=Arabidopsis thaliana GN=DOT2 PE=1 SV=1	gi|1024005583|gb|KZV31565.1| hypothetical protein F511_07416 [Dorcoceras hygrometricum]
TRINITY_DN11089_c0_g1	306	-	-	-	-	-	-	-
TRINITY_DN1108_c0_g1	1595	GO:0016740	-	PF00201	virNOG10395	GC	sp|Q66PF3|UFOG3_FRAAN Putative UDP-glucose flavonoid 3-O-glucosyltransferase 3 OS=Fragaria ananassa GN=GT3 PE=2 SV=1	gi|747104443|ref|XP_011100459.1| PREDICTED: anthocyanidin 3-O-glucosyltransferase 2-like [Sesamum indicum]
TRINITY_DN1108_c0_g2	1825	-	-	PF00201	virNOG10395	CG	sp|Q66PF3|UFOG3_FRAAN Putative UDP-glucose flavonoid 3-O-glucosyltransferase 3 OS=Fragaria ananassa GN=GT3 PE=2 SV=1	gi|747104441|ref|XP_011100458.1| PREDICTED: anthocyanidin 3-O-glucosyltransferase 2-like [Sesamum indicum]
TRINITY_DN11090_c0_g1	414	-	K14800	-	virNOG21307	S	-	gi|747062798|ref|XP_011077927.1| PREDICTED: pre-rRNA-processing protein TSR2-like [Sesamum indicum]
TRINITY_DN11091_c0_g1	683	GO:0003676	K13162	PF00013	virNOG13751	A	sp|F4KDN0|HEN4_ARATH KH domain-containing protein HEN4 OS=Arabidopsis thaliana GN=HEN4 PE=1 SV=1	gi|747063794|ref|XP_011078460.1| PREDICTED: KH domain-containing protein At4g18375-like [Sesamum indicum]
TRINITY_DN11092_c0_g1	997	-	-	-	virNOG21720	S	sp|P85524|KIRO_ACTDE Kirola OS=Actinidia deliciosa PE=1 SV=1	gi|747041857|ref|XP_011075467.1| PREDICTED: kirola-like [Sesamum indicum]
TRINITY_DN11094_c0_g1	3291	GO:0016301	-	PF08263;PF00560;PF13855;PF00069	virNOG10202	T	sp|Q9C7S5|PSYR1_ARATH Tyrosine-sulfated glycopeptide receptor 1 OS=Arabidopsis thaliana GN=PSY1R PE=1 SV=1	gi|747053134|ref|XP_011072717.1| PREDICTED: tyrosine-sulfated glycopeptide receptor 1 [Sesamum indicum]
TRINITY_DN11094_c0_g2	2043	GO:0016874	-	PF14365;PF03080	virNOG01990	R	-	gi|747084593|ref|XP_011089714.1| PREDICTED: uncharacterized protein LOC105170589 [Sesamum indicum]
TRINITY_DN11094_c0_g3	826	-	-	PF14365	virNOG01990	R	-	gi|747084593|ref|XP_011089714.1| PREDICTED: uncharacterized protein LOC105170589 [Sesamum indicum]
TRINITY_DN11096_c0_g1	2062	-	K14487	PF03321	virNOG03990	R	sp|O82333|GH31_ARATH Probable indole-3-acetic acid-amido synthetase GH3.1 OS=Arabidopsis thaliana GN=GH3.1 PE=2 SV=1	gi|747081789|ref|XP_011088186.1| PREDICTED: probable indole-3-acetic acid-amido synthetase GH3.1 [Sesamum indicum]
TRINITY_DN11096_c1_g1	1425	-	K14487	PF03321	virNOG03990	R	sp|O82333|GH31_ARATH Probable indole-3-acetic acid-amido synthetase GH3.1 OS=Arabidopsis thaliana GN=GH3.1 PE=2 SV=1	gi|848872653|ref|XP_012836885.1| PREDICTED: probable indole-3-acetic acid-amido synthetase GH3.1 [Erythranthe guttata] &gt;gi|604333259|gb|EYU37610.1| hypothetical protein MIMGU_mgv1a003251mg [Erythranthe guttata]
TRINITY_DN11096_c1_g2	419	-	K14487	PF03321	virNOG03990	R	sp|Q9SZT9|GH32_ARATH Indole-3-acetic acid-amido synthetase GH3.2 OS=Arabidopsis thaliana GN=GH3.2 PE=1 SV=3	gi|747081789|ref|XP_011088186.1| PREDICTED: probable indole-3-acetic acid-amido synthetase GH3.1 [Sesamum indicum]
TRINITY_DN11098_c0_g2	325	GO:0006412;GO:0005840;GO:0003735	K02877	-	virNOG00320;COG1632	PJ	sp|O65082|RL15B_PICMA 60S ribosomal protein L15-2 OS=Picea mariana GN=SB62 PE=2 SV=1	gi|527186153|gb|EPS59253.1| hypothetical protein M569_15555, partial [Genlisea aurea]
TRINITY_DN11099_c0_g1	431	-	-	-	NOG106013;COG2801	LS	-	gi|1028980513|ref|XP_016733676.1| PREDICTED: uncharacterized protein LOC107944359 [Gossypium hirsutum]
TRINITY_DN11099_c1_g1	637	-	-	-	COG2801;NOG160845	SL	-	gi|747058566|ref|XP_011075625.1| PREDICTED: uncharacterized protein LOC105160057 [Sesamum indicum]
TRINITY_DN1109_c0_g1	1612	-	-	PF00076	NOG67210;virNOG19193	R	-	gi|747078662|ref|XP_011086501.1| PREDICTED: uncharacterized protein LOC105168217 [Sesamum indicum]
TRINITY_DN1109_c0_g2	769	-	-	-	virNOG04107	S	sp|Q9M0F8|NAC75_ARATH NAC domain-containing protein 75 OS=Arabidopsis thaliana GN=NAC075 PE=2 SV=1	gi|747063370|ref|XP_011078230.1| PREDICTED: uncharacterized protein LOC105162027 isoform X2 [Sesamum indicum]
TRINITY_DN1109_c0_g3	985	-	-	PF02365	virNOG04107	S	sp|Q9M0F8|NAC75_ARATH NAC domain-containing protein 75 OS=Arabidopsis thaliana GN=NAC075 PE=2 SV=1	gi|747063370|ref|XP_011078230.1| PREDICTED: uncharacterized protein LOC105162027 isoform X2 [Sesamum indicum]
[truncated: 58,262 more rows]
