# Supplementary material for: Identification of Differentially Expressed Genes and Pathways Involved in Growth and Development of Mesona chinensis Benth Under Red- and Blue-Light Conditions
Source: Front Plant Sci. 2021 Nov 25;12:761068. doi: 10.3389/fpls.2021.761068 (PMC8656965; doi:10.3389/fpls.2021.761068)
Supplement: Supplementary file 7 [file Data_Sheet_7.XLSX]

## Sheet: Sheet1
Table S6 De novo assembled unigenes
>TRINITY_DN0_c0_g1
GCCTAATGAGAATGAGTTATGAAACAAAATAGAGAGTAAAGTTTAGGATTCAACAAAAAAATGAATGAAAAGAAATGGCAAAAATAAATGCAACATCCAGGCTCATATCTTTCAAGCATAAACAATTACAAAGGCTAATGTTACCCATAAATTAGAAACATCTACTAGTTTAGGGTCTCGACAAACCAAATCTTTTACCAATAACTTCTATCAAGGGAAGCCGAGCAGAACAGTTGCATCGCTCATGATATATATCATAACTCGGATATCCGTTCCCATTCGGTTTTGATCTTCTTCTTGTACCAAAGCCTGTACAACCACCTTTTCCGCCCCAACTTCCACCAGATCGGCATTTGTTTTCCCCAATTTCTTTTCTTCGATTCACCTGCACTTTTGTCC…
>TRINITY_DN0_c11_g1
CCTTTTTGATTCCTTCACACCCCCTTTCTCTCTCATCATGCTCCATTCTCTCCTCCACAACCCCCACCCAACCACCTCCTCCGCCACCATGTCCTCCGCCGGAAAACGCCCCGCCGACCTCCCCACCTCCGACCCAATCAAGCGGCGGCGCTCCACCCTCTCCCCCGGCGATCCTGGCCCCAACCAATCCGACGGCGACGACGAAGAAGACGAAGATACACTGCCACCGCCCTCCTCCCACCCTATCCCCACCGACTCTTCCGACGCCGACTCCACCGGCCTCCGCCTCCTCGGCCTCCTCCTCCAGTGCGCCGAGTGCGTCGCCGTCGACAACCTCGACGACGCCGGAAACCTCCTTCCCGAAATCGCAGAGCTCTCCTCCCCCTTCGGCTCCTCCGC…
>TRINITY_DN0_c12_g3
GCAGTTCGATACATTCCTATTGAGAGGTTCAAGCCCCTTGCAGGTTGTCGCTTGGAAGGGACCAAAGGCACGCACAGTTGTACCCGCGGACTGCCCTCTCGTAATTCTGATCAAATGGTGCGAGAACTTGATTTGCACTATATCAACGTTGAAGTTATTGCCATTATTCAGCACCAGTCGACGAGTCTTCAGTAGATAGCCGCTTTCGAGTGGTTGTTGGTAAGCCTCAGACTTGACACCGTCGGGATAGAACATGAGGTCCTTCCCTATAATGTCGAAGTTGTAGCACCATTTGTTTAGGCTACATGTGGCCCCTGCGAGCAGTTCAGGAGGATAAACGAAAGTGGCGTAAACCTCTTCTGGATTTAGCACTTCAAGCATGGTGATAAGATCCTTGTG…
>TRINITY_DN0_c13_g1
CGCTTTCGACATTCGCTGGGCTGCCGATGTGCCCCAATGCCACTTTCACTTGAGCCTGCTCCGTGACTCTATTTCTGTGCCCCTCCTTTATGCTCCTTTCTCTTTGATAACCAACAGGTAATGCCCTGCGAATTAGTTTGGGGCGTCGGTTGATCGCTTCCTCGACCACCCAACTCCAGAAGCTCGCTGTGTCTTTTTACGTGCCCTTCCCATGCGCCTCCTCCCGAAGCTGAGGTGTGTAGAAACTGTCCGTGCTTAACAGCCAAAGAAGTGGGTCATCAAAGGTGGTGACGCGATTGTTTCGACTATACCTGCTGATCAAGGATCTGATGCAACTGCTCACCCAATTCTCGTCCAGCAATCTGACAGAGTTTTTACTCTTCGGGAAGATGGAGGATT…
>TRINITY_DN0_c15_g1
GGAGTGCAGACTTCATGCAAGGTAATTCTTATGAATAATTCCTCGAGCTCTGCCTCCCCAAGCTTGAGGCCTTTCCGGTAGCAAGGGAAAGGACCCGTTTTCTTCATTTCATAAGGTGCACTAGTCCTCTGGGCAAAGCAAGTCAAGGAACCACTAACAAACCGCCCGTCAATTAGCCCAACCAAATCAACCTCAGGCACAGCTTCGGCATCCAACAAATCCAAGCGGCTGTTATAACTCCAATCAACTTCGATCAATGCCACTTGGAATGAAAAGGGCTCAAGCATGGAGACAAAATAATCCAAGCTTAAACTTTGAACAC
>TRINITY_DN0_c15_g13
GCTTTAATTTTCGGAAAGTATCGGAAGCGCGTCCCTCAGATGTACAATGCACTGCATGCTTGTGTGTCTCATGAAAGTTGCATGGCATTGTGAAGACAGCTCCTGCAGTGAGAGTGAGCTTCCCCTCCCCACTGGAGCACTTAATAGCGAAGTTTGCACTTCCATGCAAGATGCCTGTAAAAATCTTCCCACCGGATTCAAAAATGGGTTCGTCATCACATTGGAAGTTGATTGAAGCCTTCTCGACATAAACTTGGTACAAACAGCAATAATAATAGGTTGTATCTATACCATTAAACTCCATCCACTTCTCAATCCAACTCGGCCAGCCTAGACATTCATGATTGCCCCCATTGTATGTGTACCCCTGACCATTCTTAGCATACCATCCTGCTATCC…
>TRINITY_DN0_c15_g2
TCCCTGGGATACTGATGTGCCCCAACGCCACTTTTTCTTGAGCCTGCTCCGTGACTCTAGATCTGTGCCCCTCCTTTATGCTCCAATCTCTTTGATAACCAACAGGTAAATCCCTGCGAATTAGTTTGGGGCGTTTGTTGATCGCTTCCTCGACCACCCTTCTCCAGAAGCTCGCTGTGTCTTTGAACGTGCCCTTCCCATGCGCCTCCGACCGAAGCTGAGGTGTGTAGAAACGTTCCGTGCTTAACAGCCAAAGAAGGTGGTCATCAAAGGTGGTGACGCGAAAGTTTCGACTATACCTGCTGATCACTGATCTGATGCAACTGCTCACCCATATCTCGTCCAGCAATCTGACAGAGAATTTACTCTTCGGGAAGATGGAGGTGTTTGAAGCCGTGC…
>TRINITY_DN0_c15_g4
CCCTTCGCCTTCGACATTCCCTGGGCTGCAGATGTGCCCCAACGCCACTTTTACATGAGCCTGCTCCGTGACTCTAGTTATGTGCCCCTCCTTTATGCTCCATTATCTTTGATAACCAACAGGTAAAGCACTGCGAATTAGTTTGGGGCGTTGGGTGATCGCTTCCTCGACCACCCTACACCAGAAGCTCGCTGTGTCTTTGTAAGTGCCCTTCCCATGCGCCTCCGCCAGAAGCTGAGGTGTGTAGAAACGGTGCGTGCTTAACAGCCAAAGAAGGGGTTCATCAAAGGTGGTGACGCGAATGATTCGACTATACCTGCTGATCACGGTTCTGATGCAACTGCTCACCCATTTATCGTCCAGCAATCTGACAGAGATTATACTCTTCGGGAAGATGGA…
>TRINITY_DN0_c15_g5
TGATGTGCCCCAACGCCACATTTACTTGAGCCTGCTCCGTGACTTTAGTTCTGTGCCCCTCCTTTATGCACCATTCTCTTTGATAACCAACAGGCAAAGCCCTGCGAATTAGTTTGGGGAGTTGGTTGATCGCTTCCTCGACCAACCTACTCCAGAAGCTCGCTGTGTCATTGTACGTGCCCTTCCCATGCGCCACCGCCCGAAGCTGAGGTGTGTAGATACGGTCCGTGCTTAACAGCCAAAGTAGGGGGTCATCAAAGGTGGTGACGAGAATGTTTCGACTATACCTGCTGAACACGGATCTGATGCAACTGCTCACACATTTCTCGTCCAGCAATCTGACATAGATTTTACTCTTCGGGAAGATGGTGGTTTTTGAAGCCGTGCACTTGTTACGAA…
>TRINITY_DN0_c16_g10
TCACTACCCTTTCATTACTCGAAATCCCTGGCACACATGTGCGGATATCGCACTTCTTGGAAAACCAAATGGGCGGGTAGACCCTGTAGCAACGATCACAGCGCCCTATGGAAATCGCCATCCTACGCCTAGCGTATTTTGACGACCCATGGCCCACCTGCTTCTCGAATCCAGCACGCATATATATATGCACATTAATAGGTATGGGGATACACCCTCACCTACTAGCAAACTTAGCACACAAAAACATTATAATTCTATACTTATTGACGCCTTTTCTCATTGTCTCCCGATTTTCGCATTGTTGTGATTACGCACGTTCTCGGGTCCATGCCGCCCACCAGATATAGATGCATCCATATTTGCATATGTCCGCTCCGCTCCAGCCTTGTCCTGTGC…
>TRINITY_DN0_c16_g11
TCAAATGGATTCAAAGAAAAACTTTCTGCAGGCACATCAGCTCCAATCTGGGGCATATATATATGCGTGCTGCTTCTCGAAACCAGCACGCATTTATATATGCACAATAATAGGTATGTGGATACACCCTCCCCTACTAGCAATCTTAGCACACAATAACATTATAATACTATACTTATTGTCGCCTTTTCTCTTTGTCTCCCGATGTTCGCATTGTTTTGATTACGCACGATCTCGGGTCCAAGCCGCCCACCAGTTATAGATGCATACATATTTGCATAGGTCCGCTCCGCCCCAGCCTTGTCCAGTGCCATCTGCATGTATGTTTGGTAAGCCACATGCTAAGCAGGGGTTGGCTTGGGCATCACACAACCCAACAGAACACTACATAACAC
>TRINITY_DN0_c16_g13
ACTCATACATTAATTAGGTTTAAATGGCAGCATTAAAAATTGAAACAAGGATGGGTATCGCCTCGGCTACTACCATACTTGATGAAATTCACTACCATTTCATTACTAGAAATCCCTGGCAAACATGTGCGGTTATCGCACTTCTTTGAAAACCAAAGGGGCGGGTAGACCATGTAGCAACGCTCACAGCGCCCTAAGGAAATCGCCCTCCTACGCCTAGCTTATTTTGACGTCCCATGGCCCACCAGCTTCTCGAAACCAGCACGCATATTTATATGCACAATAATAGGTATGGGTATACACCCTCCCCTACTAGCAAACATAGCACACAATAACATTATAATTCAATACTTATTGTCGACTTT
>TRINITY_DN0_c16_g14
AATTGAAACCAGGATGGGTATCGCATCGGCTACTCCCATACTTGATGAATTTCACTACCCTTTCATTACTAGAATTCCCTGGCACACATGTGCGGTTATAGCACTTCTTGGAAAACCAAAGGGGTGGGTAGACCCTGTAGCAACGCTCAAAGCGCCCTATGGAAATCGCCCTCCAACGCCTAGCGTATTTTGACGTCCCTTGGCCCACCTGCTTCTCGAAACCATCACGCATATATATATGCACAATAAAAGGTATGGGGATACACCCTCCCCTTCTAGCAAACTTAGCACACAATAACTTTATAATTCTATACTTATTGTCGCTTTTTCTCATTGTCTCCCGATGTTCTCATTGTTGTGATTACGCACGATCTAGGGTCCATGCCGCCCACCAGTTAT…
>TRINITY_DN0_c19_g1
CATCCTCTCCATCACGAGCTGTGGTTTCTTGTAAATGCCGTCCGGGCTCTAGTGCCATCCGCAGAAAGTCGGTTAATCGACCATGAAAACCTTGGCCTTCAACTTCAGTTTTTTCAGAAAACCATCGTGAGTTGGTTTGGTTGCTAACCACGTGGAGGCACACATGTCGTCACCTGCAAAGCAAATATGTTCGTTGCCCATGATCTCGTACCTCAAAAATGTAATGAGCATATTAGCCATGGTATTGAAAAAGAAGGTGCTGGCCTCGCCCGAGTACCGCATAATGGCGAAATTGCCCATTTTAGAACCAAGATGCGTCTTGATTAACTTATAATCCTCTATCAAGTCCACTGGCAGGCCGAGAAAACGCATCAACTCCACCTCAAAAGCCACCATGTA…
>TRINITY_DN0_c1_g1
TGGGGTCTCCCCTTCCTTCGAGTGTCCTGGCGCTTCCTTCGGCGGCATTTCTCGTGTTCTCGTGTTTATCAACACAACACCCAATAACCTAAGGGTCATCACACTCCCGCTGGCTTAATTTCTATGGCAAAATCGAGCAGCTCCTTAGTAATTCCACAGTTGATTATCCTTACTGATTCACCGGTGATAGCGATAACGAAGTGATTTCCGGGCTTTGTGAGCATCAGAGTACCAACTAAGACAACAGCAAGCACTATCAGTAGTGCTGAGTTAAGAAACATGAACTCGACCGCAGCCGAACCTTCTCGGTCGGGAATACCACTAACAGAGGATAATAACTAGTGAGAGAAGAAGCACGTACGCCCAGGGTTGCTGGTATAAGTTGTATCCACGCTCGAG…
>TRINITY_DN0_c1_g2
CATGCTCCAAATCTACGGCTTCTGGAACATTTGAAGTGTGCGCGTAAGCTGTAGCATAGTGTGGCTTGGATAGGATCCCCTAAAACCGCAAAGAACTGGGACTTGACCACGTCCCTGAGGTTGTACTCGTACAATATGTTTAGTTTGGTTGGATCAAACGTGCCTGTGAAAGTCTGTATGAGATTATTCGAGAGGTTAGCTGGATATTCAATGCCCAAAGTGTAGGCTCTTAATCTGGAGTCGAAGGTTAGAATCACACGGATGCAACTACTCTTACCGGATCCTGGGACGCAGTGAAAGACAACAGGGTGTTCTAGTTTACTATATAAAAGAACGAAATTATACTTACTTGCAAAAGTAATTAACACATCCATATACAAAAAATCAAGCACAAACCTA…
>TRINITY_DN0_c1_g3
CTTCTTGAATAGACAAATACCAGGACAGCCAAGCTCAATCCAATAGCGTGTGCGAGAACAGCCTTGCTGTAGTGAGGTGGAGGAGAAAGAGCCATTTGTACACATTATAAGAAGACTTCTTTTTTGCCGGGTTAAGCATTGAAACACATTTGCCCGATCAAATTGTGGAACTTTTGACTGCCCAGTCACAAAAGTTACACTGTCAAAAGTCCGCCCGACCACTACCTTGATGTCGTACGCCTGCAAGTAGTGCCGGCGCAGGAGGCAGCCCACATCTTCTTCGTAAAACAGAATGGTGACCTGTGGGTCCACCTCGTACAGGCACGCAATCTGAACAGAATCCTCACCATCCGCCTCCACCTCAAAACCAAGTACTTTTAGTAATTGGGCAGTGCATGA…
>TRINITY_DN0_c20_g1
TGATCCCTCAATTTGAAGCTCAATTGAAACCTACCCCCTTCATTCAACAACCTTGAGCCATCAGCTGTGTCCACAAGCGCACATATGTCAAAGATCGTGTAGTAATCCTCCATGGAGTCCACACAGACACCATTACCACCCCAGATTGCATCGGCACCACTCCCCAGCTGCTCCACGATGACCCTCAACAGGTCGCACTATCTACGTTGCAAGCCTTGAGCTAAAGCCCTAATCAAACAGTCGTTGATTTGGAATATCGGCCGGAAGTGCAGGCAAACTTTCTCTAGATTGATAGCCCTAACGGTTTCTGTATTCGGGGTGAAGTTCGCCACATTCTCCTCAACAGTACAACGTATAGTGATGGTAGCTTTAAGAACCACCGCTGCGGCCATTATTGCG…
>TRINITY_DN0_c21_g1
CCCCAAGTGCTCCTCGATGACCCTCAACAGGACGCACTCTCTACGTTGCAAGCCTTTAGCTAATGCCCTAATCAAACAGTCTTTGATTGGGAATATCGGCCGGAAGAGCAGGCCAACTTTCTCTAGATTGAAAGCCCTCACGGTTTCTGTATTCGGTGTGAAGATCGCCACATTCTCCTCATCAGTACCACGTATAGTGATGGTAGATTTAAGCACCACCGCTGCGGCCATAATTGCGTACTCCTCAGCGAAGACCATGTCGCCAAGCTGCCTCTCCAATTAGCTCTGCATTTCAGGATCAGGGTATATGACCTTCTTACACACCTTCTTTCTTTCCATCGCACTCATGCCGGTATTCACCTCGAGAGAATGCCAGAAACATGAACCATCACTGGGCAC…
>TRINITY_DN0_c26_g3
ACTAAGACAACAGCTAGCACTATCCGTAGTGCTGAGTTATGAAACATGACCTCGACCGCAGCCGCACCTTCTCGATCGGGAGTACCACTCACAGAGGATTATAGCTAGTGAGAGCAGAAGCACGAACGCCCAGGGTTGTTGAGATAGGTAGTATCCACGCTCGAGAGAGTTGAGATTGCAAGGCGCGCCGTAATGGATCTCTTTTGTTCCGTCTCTGTAATAACAACCGTGAGGCAAACTGTGTAAATTGTCGCCGACGCCAGGCAACGTACTTATTGAATAGACAAATACCAGAACAGACAAGCTCAATCCAATAGCGAGTGCTAGAACAGCCTTGCTGTAGTCAGGTTGAGGAGAAAGAGCCATTTGGACACTTTATAAGAAGACTTCTTTTATGCC…
>TRINITY_DN0_c28_g11
AATGGTAGCTGCGCTCTTACTGACATTTTTCTCTTCGAAATCAGCCTTTTCTCTAACCATCATCGCAGGATCATTCTTAGGCTTTAGTGGAACTCTCTTAAGGAATTCCCCAAGCAAAAACTTCACATATTGTTGCGCCTCAACCAATTAAGCCTTCTCAGTTGCCGGCTTGGATAACCGCAGACGCTTCTTAACTGCCTTGAAGAAAGTGACTGTGTCATTTGAACGATGTCTCGGGTAGATGGCCTCAAACCGCTCTGCTGCATTTGATAGCTCATGGCCTTCCTCCTTTGCATATTAATCGGTAAATTGCTCGGAGACGTTTTATCCCATTCTAACTTCTCTGAATACCTTAGCTAGAATGCGATGTACCCTACGGGCCCGAACTCCCTCTAATTC…
>TRINITY_DN0_c28_g3
CTCTTCCGATCTCTAATTCGGCCTGCGGCAAGTGAGTCTTGAACCACTCTTCCTCACATACCTCCAGCAATTCCTCCGCTTCTTACACATCCTCCATTTGGAATAGATCTAGCATGCCCTTCAGCCATGGATCCACCTGCACTTTCTCCTCCTTGTGGCACTCGTTTCGGCCGACTTTATCTTCGAAACCTTCTCGAAAGTCAGGCTCCACAGGGATCAATTTACGCAGATCCATGATGGTCGCAGTTTTTGTCAAGAAACTGGCAAGTACTCTATCCTTGTACTCCTGTAACAAATTCCCCCACGAGGACCCGGTCAGATTGACCAGGGCAAGTTTCTTACTACATCGACTCAGAGCATTCACCCAGCGTCTCTCAGATGTGATATGAGCGATATTTG…
>TRINITY_DN0_c28_g4
TAGCTAGAATGAGATGTACCCAAAGGGCCCGAACTCCCTCTAATTCGGACTGCGGCAAGTGCGTCTTGAACCAATCTTCCTCACACTCCTCCAGCAATACCTCCGCTTCTTCCACATCCTCCAATTGGAATAGATCGAGCATGCCCTTTAGCCATGGATCCCCCTGCACTTTCACCTCCTTGTGGCCCTCGTTTCGGCAGACTTTATCTTCAAAACCTTCTCGTAAGTCAGGCTCCCCAGGGATCAATATACGCAGATCCACGATGGTCGCAGATTTTGTCAAGAATCTGGCAAGTACACTATCCTTGTACACCTGTAACAAAATCCCCCACGAGGTCCCGGTCAGATAGACCAGGGCAAGATTCTTACTACAACGACTCAGAGCAGTCACCCAGCGTA…
>TRINITY_DN0_c28_g8
CCCCCGGGGATCAATTTACGCAGATCCACGTTGGTCGCAGTTTTTGTCAAGAATCAGGCAAGTACTCTATCCTTGTACACATGTAACAAATTCCCCCACGAGGTCACGGTCAGATTGACCAGGGCAAGATACTTACTACATCGACTCAGAGCAGTAACCCAGCGTCTCTCAGATGTGAGAAGAGCGATATTTGTTATGAGGATCGATCCTTTGGAGCAATTCAAACCCGTTGACTCACCGAAAGTCAGGACCCTATGCTTGAGGTCAAAGAAATGGGTCTACACTATCTTTTTCTCCTCGAAGGAAGAGACTAGAAATGTTCTGCAGTAAATGCCCCCAATAGCTCGAACCTCCTACAAATCATTCAGTAAATAATGCTCCGTCAATTTGCTTTGCCTT…
>TRINITY_DN0_c2_g1
CTGGAGAAGAGAGGGAAAAAAAGACCGGGAATCAGGGGGCTAGATTGCTTGAGAGCAATTTCATCAACAATACCTCGATGGTGTTTGGACAGTTTTTGAGGTCACGGTTAGAGCACCAGAAGAATCGAAATGAAACAATGCAGAAGCGCTACAAAAACTCATTGCTAACGAGATATTTGCAAGATTACTTGGAAGGCAAGAAGAGGATGATGTTGATTTTAACCATCAAACCTGGAGTAGAAGATTATCTTGATACATCCTTCTTATTAAGGCAGACTTCACCATTTGCAAAATTCAAATTTAAAAATGTGGAAGAGCCAGTGGTAGTTTTGACCAACAAGAGGCCCAGCCAAGCATTACTAGAAGTAGGGCAGCTTAAGAAAATGAAGTTTGGCAACA…
>TRINITY_DN0_c2_g2
TTCAAATGGAGATGAAATCTCCTCCGCCGTGTCCCAACACCGTCACGGTCCGCCGCAACCCTCATCGGAAAGTTCGCGCCACCCCCTCCTCCGCCATTCCCATACGTGAACCTCTCGCTTCTCCCTCTCTTTCGCGAAACATTTTCGCCACTGAGACTCTGCAGAACCCTAAAAATGCCGATAATTCCAAAACCGATGATTCGACGAGAACTCTCCCGGAGAATCTTAAGGTATTCCTGAGAATCCGCCCCCTCGCCGTTCAGAAAAATTGTAGGACTAATCCAGAATCAAAGAAAGCCTGGCCGAAAAATCCGAAGACTACGAGCAATTCGAGGCCGAAGACGAAGAAGAGCAGTGAAATGTGCGTTCAAGTGAGCGAGGATATGCGTTCAGTTACGG…
>TRINITY_DN0_c2_g3
TCGCATTCTCAGTGAAGATGAGAGTAGTAAAGATCACTCACCAAGGGCAGTCTATTTGTCGGTGTTTGAGATATCTTCGGAGAGAGGAAAGACTGAGAAAATGATTGATTTGTTGCATGATGGAGGTGATGTTTGCATGCAACATTCAGTGATCAAGGGACTTCAAGAGGTTGCGGTTTGTGGCGCTCAGCAAGCTGAGTCTTTGATCGCATGTGGGATGCTGAAACGTGCAACAGCTATGACAAATTCGAATAGTCAGTCAAGTCGTTCTCAATGCATCATTACCATAAGATGTGGTTCTAATCAAAGTTGTGAAGAAGCTGATGGCAACACAAGCAACGACACTACATTGACAATTGTAGATCTTGCTGGTGCAGAGAGGGAAAAAAAGACTGGGAA…
>TRINITY_DN0_c34_g5
TAAACTTTGAACACTCTTAATCTTGGCAGCAAAGACTTTAGGCAGACGCTGCAGCCATTTAACGAAAAAGTGAGTGACATGATCTGCTTGCAGCAGGGTGTTCACAGTCTTTGTGTTGATTACCAAGTCCGCGAAGTCTTGCAAGTATTTGATTTCAATCCCGTCAGGCTACGGCAGTAATTGACTCAATTTCGCAATTGCTGACTGGGCATCAGGTTTCATGAGCGTGCGCAGGTAACGATATAATCTTGATACGACTTCGAAAGGTATAGGGAAGCAGTTCGACACATTCCTATTGAGAGGTTCAATCCCC
>TRINITY_DN0_c3_g1
TGGACGAGGAAGAGTTGGAGGCTTGTTACAACTGCGTCAGAATCATAGTTAAGAATAAGCACTTGCTCAAGTCCTACATAGCCAAACTCTACTCACGGGAATTGGTAGATTAATAAGCTTAGGTATGTGCTTGATTTATTGTATATGGAAGTGTTAATTACTATTGCAAGTAAGAATAATTTCGTTCGTTTATATAGTATACTAGAACACCCAGTTGTCTTTCAATGCGTCCCAGGAGCCGGTAAGAGTTGTTGCATCCGTGAGATTCTAACCTACGACTCCAGATTCAGAGCCTACACATTGGGCATTGAAGATCCAGCTAACATCTCGAATAATCGCATACAGACTTACACAGGCACGTTGGATCCAACCAATCTAAACATATTGGACGAGTACAAC…
>TRINITY_DN0_c3_g14
CACACTCAAACATTAATTAGGTTTTAATGGCAGAATTAAAAATTGAAACCAGGATGGGAATCGCCTCGGCTACTCCCATACTTAATGAAATTCACTACCCTTTCATTAATAGAAATCCCTGGCACACATGTGCTGTTATCGCACTTCTTGGAAAACCATAGGGGCGGGTAGACCCTGTAGCAAAGCTCACAGCGCCCTATGGAAATCGACCTCCTACGCCTAGCGTATTTTGAAGTCCCATGGCCCACCTGCTTCTCGTAACCAGCACGCATATATATATGCAAAATAATAGGTATGGGGATACACCCACCCCTACTAGCAAACTTAGCACACTATAACATTATAATTCTATACTTATAGTCGCCTTTTCTCATTGTCTCCCGTTGTTCGCATTGTTGT…
>TRINITY_DN0_c3_g4
TAAGCCACATGCTCAGCAGGGGTGGGCTTGGGCATCACCCCCCCCAGCTGTTGAATCGCTGCGCCATTTTGCAAATAGTCGAAGCAGTCAAAAGCCGCTTATTTGGTCTCCTCTGTGAATCCCTTAGCAGCCCAATCAGCTGGCGGGCACTTGTGTATATGCATATAGTTCCAAGTCACTGGGGCATACAGCCTACACTCCCTCCTTAAACCTGCTATCTCAGTAACTTTGCCTGCAACATCGTCAACAATGATGGCCCCCCCAGGCCATTCATAAGTGCCTTTCGGATCCTGGAATCATGAACTGCTGGTGCTGGCGCAATAAACACACAGCTGCATGATAATGTTCTTGACGTGCTCAGTGGGCACACCAATCCCCTCGAGAGCAACCTTGATTCGA…
>TRINITY_DN0_c3_g6
AACTCGAAGGAAGGGGAGACCCCTCCACCTCCACCACCGCCGCCTCCAACACCACCTGAACGACCAGAGGGGGTACGCAACCCCCCCCCCGCCGAGCGTGATGAGGAGCAATTAATTATGGCTCGGCTGGAAGCTTTGACAGATCTACACCGGAAGGAACGCAGTGCAATAAATGTCACTAATGCAAGCTTTGAAACTTGCAGACCCCCACTACAGCCGACTGTAGACATGAGGGGTGATGTGACGAACATGTACAACAGGCCGTCAACTGATATACTATGGAGCATAAAGCCGAAAATAGTGTCTAATAACATGGCCTCATCAGAGGACATGGTACGAATCAAGGTTTCTCTCGAGGGGCTTGGTGTGCCCAATGAGCACGTCACGAACATTATCATT…
>TRINITY_DN0_c3_g7
GGGTCCATGCCGCCCACCAGTTATTGATGCATCCATATTTGCATAGGTCAGCTCCGCTCCAGCCTTGTCCAGTGACATCTGCTTGTATGTTTGGTAAGCTACATGCTCAGCAGGGGTTGGCTTTGGCATCACCCCCCCCAGCGGTTGATTCGCTGCGCCATTTTGCACATAGTAGAAGCAGTCAAAAGCCGCGTACTTTGTCTCCTCTGTGAATCCCATAGCATCCCAATCAGCTGGCGGGCTCTTGTTTATATGCATATAGTTCCATGTCACAGGGGCATACAGCCTACACACCCTCATTAAACCTGCTATCTCAGAAACTTAGCCTGCAACATCGTCAACCATGATTGCCCCCCCAGGCCATTCAAAAGTGACTTTCGGATCCTGGAATCCTGAACA…
>TRINITY_DN0_c3_g8
TCCCCTACGAGGTCCCGGTCAGATTGACCATGGCAAGATTCTTACTACATCGACTAAGAGCAGTCACCCAGCGTCTCTCATATGTGAGATGAGCGATATTTGTTAAGAGGATCGTTCCTTTGGAGCAATTAAAACCCGTGGACTCACCGAAAGTCTGGACCCTAGGCTTGAGGTCAAAGATATGGGTCTCCACTATCTTTTTCTCATCGAAGGATGAGACTAGAAATGTTATGCAGTAACTGCCCCCAATAGCTCTAACCTCCTCCAAATCATTCAGTAATTAATGCTCTGTCAATTTGCTTTGCATTAACTCCTGAGGGAAGTCACAGGTCAATCTACCGACGTAATTTGCATTTGTGAAGCGTCGGCTCAAGATGTTGAACTTGTAACTCCTGCCCT…
>TRINITY_DN0_c3_g9
CCACCGATATCTACACTCTTCCCCTACACGACGCTCTTCCGATCTCTCCGCTCCAGCCTTGTCCAGTGCAATCTGCTTGTATGTTTGGTAAGCCTCATGCTCAGCAGGGGTTGGCTTGGTCATCACCCCCCCCAGCGGTTGAATAGCTGCGCCATTTTGCACATAGTCGTAGCAGTCAAAAGCCGCGTATTTGGACTCCTCTGTGAATCCCATAGCAGCACAATCAGCTGGCGGGCTCTTGTGTTTATGCATATAGTTCCATGTCACTGTGGCATACAGCCTACACACCCTCCTCAAACCTGCTATCTCAGAAACTTTGACTGCAACATCGTCAACCATGATGGACCCCCCAGGCCATTCAAAAGTGCCATTCGGATCCTGGAATCCTGAACTGATGGT…
>TRINITY_DN0_c41_g1
GGGGGTGGGGGGGGGGGGGGGGGTGTTGTTGGTGGGGTCTCCCCTTCCTTCGATTTTCCTGGCGCTTCCTTCGGCGGCTTATCTCGTGTTCTCGTGTTTATCATCTCAACACCCAATAACCTAAGGGTAAACACACTCCCGCTGGCTTAATTTATCTGGCAAAATCGAGCAGCTCCTTTGAAATTCCACAGTTGATTATCCTTTCAGATTCACCGGTGATAGCGATAAAGCAGTGATTTCCGGGCTTTGTGAGAAACAGAGTACCAACTAAGACAACATCTAGCACTATCAGTAGTGCTGAGTAATGAAACATGAACTCGACCGCAGCAGCACCTTCTCGGTCGGGAATACCAATCACAGAGGATAATAACTAGTGAGTGCAGAAGCACGTACGCCCAG…
>TRINITY_DN0_c45_g2
ATACCTTAATTAGGTTTTAATGGCAGCATAAAAAATTGAAACCAGGATGGGTATAGCCTCGGCTACTCCCATACTTGATTAAATTCACTACCCTTTCATTACTATAAATCCCTGGCACACATGTGCGGTAATCGCACTTCTTGGAAAACCAAAGAGGCGGGTAGACCCTGTAGCAACGCACACAGCGCCCTATGGAAATCGCCCACCTACGCCTAGCGTATTTTGACGTACCATGGCCCACCTGCTTCTCGAAAACAGCACGCATATATATATGCACAAAAATAGGTATGGGGATACACCCTCCACTACTAGCAAACTTAGCACACAATTACATTATAATTCTATACTTATTGTAGCCTTTTCTCATTGTCTCCCGATGATCGCATTGTTGTGATTACG…
>TRINITY_DN0_c46_g1
ACGGGTCTGGATTATTGAACAGTTTGGAATTGAGAACGCCTGTGCTCCCGTTCTCGAGAAATTTAGAGAGGACAGAGGCCCTCTATTTTGTGGCAGTGTAATTTAGCCGTCTCCCCACACTCTCTATGTAGATATGGGATGATTCAGTGGCACTCAGACAAATCTGCTCGCCAAGATTGATGGGAACCTTCACCTGGGGGTTCCTCCCGTTAAATTCAATGTGTTGATCCCTCATTTTGAAGCTCAATGGAAACCTACCACCTTCATTCAACACCCTTGAGCCAACAGCTGTGTCCACCAGCGCACATAAGTCAAAGATCGTGAAGTAATCCTCAATGGAGTCCACACCGACACCATTAACACCCCAAATTGCCTCGGCACCACACCCCAACTGCTCCT…
>TRINITY_DN0_c48_g2
TTCCGCCTCCACCTCAAAACCAAGATCTTTTAGTAATTGGGCAGTGCATTTACCAAATCTACGGCTCCTGGAACTTATGAAGTGTGCGCGTAAGCTGTATCTTAGTGTGGCTTGGATAGGATCCACAAAAACCGCAAAGAACTGGGACTAGTCCACGTCCCTGAGGTTGTACTCTTCCAATATGTTTAGTTTGGTTGGAACCAACGTGCCTGTGAAAGTCTGTAAGCGATTATTCGAGAGGTTAGCTGGTTCTTCAATGCCCAAAGTGTAGGCTATGAATCTGGAGTCGAAGGTTAGAAACTCACGGATGCAACTACTCTTACCTGCTCCTGGGACGCAGTGAAAGACATCTGGGTGTTCTAGTTTACTATATATACGAACGAAATTATACTTACTTGC…
>TRINITY_DN0_c4_g1
CGTACACCTCAGCGAAGACCTTGTCGCCAATCTGCCTCTCCAATTCGCTCTGCATATCAGGATCAGGGTAGATGACCTTCATACACACCTTCTTTATTTCCATCGAACTCATGCCGGTATGCACCTCGAGTGAATGCCAGAAACAAGAACCATCAATGGGCACCTCCTGGGAGGTGTACCAGGCCCCTGCTCCTGCATGGAAATACTTGACACGTCCCAGCAACAAATCATACCCGAACCCATCTTCCTCTGTTGACGCGCTACTCTCGCTTGACCCATTAACAGACTGCTCTTCGACCTCTTCAACCAGCTTTAATTTCCGAAAAGTAAAGGAAGCGCGTCCCTCAGATGTGCCCTGCACTGCATGCTTGTGTGTCTCCAGAAAGTTGCATGGCATTG…
>TRINITY_DN0_c4_g10
TCTTATGAATAATTACTAGAGCACTGCCTCCCCAAGCTTTAGGCCTTGCCGGTAGCAAGGGAAATGACCCGTCTTCTTCATTTCATAAGTTGCACTAATCCTCTGGGCAAAGCACGTCAAGGCACCACTAACAAACCGCACGTCGATGAGCCCAACCAAATCAAACTCAGGCTCAGCTTCGGCATCCAAAAAATCCATGCGGCTGTTATAACTCAAATCAACGTCGATCAATGCCACTTTGAATGAATAGGGCTCAAGCATGGATACAAAATCATCCAAGCTTAAACTTAGAACACTCTTAAACTTGGCAGCAATGACTTTGGGCAGCCGCTGC
>TRINITY_DN0_c4_g2
AAACTAAATTCTGCCCCCCGCCTTCGACATTCGCAGGGCTGCTGATGTGCCCCAACGCCTCTTTTACTTGAGCCTGCTCCGTGATTTTAGTTCCGTGCCCCTCCTTTATGCTCCATTCACTTCTCAATCCAAATCGGCCAGACTAGACATTCATGATGGCCCCCATAGTATGTGTACCCCTGCCCATTCTTTGCATACCATCCTGCTTTCCGGTTCAACAACCTGTCTGGGCATTTGAATCAATGCTCCATTGGAATGGGTAGTAATGTGACCTCCATAGAGACCCCACAGACACAAACTAAATACTGCCCTCCGT
>TRINITY_DN0_c4_g3
GGCACGTCCCAGCAACAAATCAGACCAGAACCCATCTTCCTCTGTTGCCGCTCTACTCTCGCTTGACCCATTCACATACTGCTCTTCGACCTCTTCATCCATCTTTAATTTTCGAAAAGTAACGGATGCGCGTCCCTCAGATGTGCCATGCTCTGCATGCTTGTGTGTCTCCTGAATGTTGCATGGCATTGTGAAGCCAGCACCTGCAGTGAGAGTGAGCTGCCCCACCCCACTGGAGCACTTAATTGCGATGTTTGCACTTCCATGCAAGTTGCCAGTAAAAATCTTCCCACCGGTTTCATAGATAGGTTCGTCATCACAATGGACGTTGATTGAAGCCTTCTCGTCATATACTTGGTACAAACAGCAATCATAAAAGGTTGTATCTATACCATTCAA…
>TRINITY_DN0_c4_g5
AAAAATCTTCCCACCTGTTTCAAAGATAGGTTCGTCGTCAAAATGGAAGTTGATTGAAGCCTTCTAGTCATAAACTTGGTACAAACAGCATTCATAATAGGTTGTATCTATACCAATCAACTCCATCCACTTCTCAATCCTAATCGGCCAGCCTAGACATTCATGTTGGCCCCCATTGTATGTGTACCCCGGCCCATTCTTAGCATACCATCCTGATTTCCGGTTCCACAACCTGTCTGGTCATTTGAATCCATGCTCCATTGGATTGGGTAGTAAAGTGACCTCCATAGTGACCCCACAGCCACAAACTAAATGATGCCCTCCGCCTTCGACATTCCCTTGGCTGCTGATGTGCCCCAACGCCAATTTTACTTGAGCCTGCTCCGTGACACTAGTTCT…
>TRINITY_DN0_c4_g6
TAGATTGATAGCCCTCACGGTTTCAGTATTCGGGGTGAAGATCGCCACAATCTCCTCAACAGTACCACGTATAGAGATGGTAGCTTTAAGCACCACCGCAGCGGCCATTATTGCGTACTCCTCATCGAAGACCTTGTCGCCAAGCTGCCACTCCAATTCGCTCTGCATTTCAGGGTCAGGGTAGATGACCTTCTTACACTCCTTCTTTATTTCCATCGCACTCAAGCCGGTATGCACCTCGAGAGAATGACAGAAACAAGAACCATCACTGGGCTCCTCCTGGGAGGTGTACCTGGCCCATGCTCCTGCATGGAAATATTTGACTCGTCCCAGCAACAAATCAGACCCGTACCCATCTTCCTCTGTTGCCGCGCCACTCTCGCTTGACCCATTCACAGA…
>TRINITY_DN0_c53_g1
GGTGGGGTCTCCCCGTCCTTCGAGTTTCCTGGCGCTTCCATCGGCGGCATATCTCGTGTTCTCGAGTTTATCAACTCAACACCCAATAAACTAAGGGTCAACACACTCCCGCTGTCTTAATTTCTCTGGCAAAATCGAGAAGCTCCTTAGAAATTCCACAGTTGTTTATCCTTACAGATTCACCGGTGAAAGCGATAACGCAGTGATTTCCGGGATTTGTGAGCAACAGAGTACCAACTTAGACAACAGCTAGCACTATCAGTATTGCTGAGTTATGAAACATGAACTCTACCGCAGCCGCACCTTCTCGGTCGTGAATACCACTCACAGAGGATAATACCTAGTGAGAGCAGAAGCACGTACGGCCAGGGTTGTTGGGATAAGTTGTAACCACGCTCG
>TRINITY_DN0_c56_g2
GGGGGGGGGGGGGTGGGGGTGGGGGGGGGGGGGGGGGTTGGTGGGGGGGTCTCCCCTTCCTTCGAGTTTACTGGCGCTTCCTTCGGCGGCATATATCGTGTTCTCGTGTTTATCAACTCTACACCCAATAACCTAAGGGTCAACTCACTCCCGCTGGCTTAATTTCTCTTGCAAAATCGAGCAGCTCCTTAGAATTTCCACAGTTGATTATCCTTACAGTTTCACCGGTGATAGCGATAACGCATTGATTTCCGGGCTTTGTGAGCAACTGAGTACCAACTAAGACAACAGCTATCACTATCAGTAGTGCTGAGTTATGTAACATGAACTCGACCGCAGCCGCAACTTCTCGGTCGGGAATACCACTCAAAGAGGATAATAACTAGTGAGAGCATAAGC…
>TRINITY_DN0_c5_g1
CCGCCGCCGCCCCCACCACCACCACCGTGATGATGTTTACGGTTCTTGCAGCAGTTCAAGTTCTTATGATGAAGAAGAAGATGAAGAAGATCTAGATTCTTCTTCTCCTACCCCCTTGCAAGACATGTCTTCTTTACTTCTACAACTTCCTCTCAAGAGAGGGTTGTCAAAGCATTACAATGGGAAGTCAGAATCATTCACGAGTTTGTCAAATGTGAAGGGCCTTGAAGATCTTGCCAAGAAAGAGAATCCCATTAACAAGAGGCTCAAATTGTGCAGTCCATCAACAAATAATGGATCTCATTTTTCTTCACTTATTAATGGAAGAACAAGAAGCACTGGTTTTCTGAAAAATAATGATGATGTTGATGATGATGATAGTGGTGATTAAGCCTCTCT…
>TRINITY_DN0_c66_g1
AATTGCGAAGTTTGCACTTCCATGAAAGTTGCCTGTAAAAATCTTCCCAACGGTTTCAAAGATGGGTTCGTCATAACAATGGAAGTTGATTGAAGCCTTATCGTCATAAACTTGGTACAAACAGAAATCATAATAGGTTGTATCTATACAATTCAACTCCATCCACTTCTCAATACAAATCGGCCAGCCTAGACATTCAAGATGGCCCCCATTGTATGTGTACCACTGCCCATTCTTAGCATACCATCCAGCTTTCCGGTTCCACAACCTGTCTTGGCATTTGAATCCATGCTCCATTGTAATGGGTAGTAAAGTGACCTCCATTGAGACCCCACAGCCACAAAC
>TRINITY_DN0_c70_g1
ATTTGCCCCTCACCCCGCTGGGGGGGGGGGGGTTTGCGTCCCCCCTCTGGTCGTTCATGTGGTGGTGGAGGCGGCGGTGGTGTAGGTGGTGGGGTCTCCCCTTCCTTAGAGTTTCCTGGCGCTTCCTTCGGCTGCATATCTCGTGTTCTCGTGTTTAACAACTCAACACCCAATAACCTAAGTGTCAACACACTCCCGCTGGCTTAAATTCTCTGGCAAAATCGAGCAGCTCTTTAGAAATTCCACAGTTGATTATCATTACAGATTCACCGGTGATAGCGAAAACGCAGTGATTTCCGGGCTTTGTTAGCAACAGAGTACCAACTAAGACATCAGCTAGCACTATCAGTAGTGCTGTGTTATGAAACATGAACTCGACCGCTGCCGCACCTTCTCGGT…
>TRINITY_DN0_c72_g1
TGAGAAAATCAGACCTATGTCAATAAACCAATCACGGCAAGACCTGCCCTCGTGATTTTCAATGGTAGCTGCGCACTTACTGACTTTTTTCTCTTCGAAGTCAGCCTTTGCTCTAACCATCATCTCAGGATCATGCTTAGGCTTTAGTGTAACTCTCTTTAGGAATTCCCCAAGAAAAAACTTCCCATATTGTTGCGCCACAACCAATTTAGCCTTCTCAGTTGACGGCTTGGAAAACCGCAGACGCTTATTAACTGCCATGAAGAAAGTGACTTTGTCATTTGCACGATGTCTCGGGTTGATGGCCTCGAACCGCTCTGCTGCTTTTGATAGCACATGGCCTTCCTCCATTGCATATTCATCGGTAAATTGCTAGGAGACGTTGTATCCCATTCTAAC…
>TRINITY_DN0_c73_g1
CTCCGTTCCAGCCTTGTCCAGTGCCATCTGATTGTATGTTTGGTAAGCCACATGCACAGCAGGGGTTGGCTTGGGCATCAACCCCCCCAGCGGTTGAATCGCTGCTCCATTTTGCACATAGTCGAAGCAGACAAAAGCCGCGTATTTGGTCTCCTATGTGAATCCCATAGCAGCCCAATCTGCTGGCGGGCTCTTGTGTATATGCTTATAGTTCCATGTCACTGGGGCATTCAGCCTACACACCCTCCTTAAACCAGCTATCTCAGAAACTTTGCCTGCATCATCGTCAACCATGATGGCCCCCCAAGGCCATTCAAAAGTGCCTTTCGGTTCCTGGAATCCTGAACTGCTGGTGATGGCGCAATATACACACAGCTGCAGGATAATGTTCGTGACGTG…
>TRINITY_DN0_c74_g1
GCAGCAAAGACTTTAGGAAGCCGCTGCAGCCATTTAACGAAATAGAGAGTGACATGATCTGCTTGCATCATGGTGTTCACAGTCTTTGTGTTTATGACCAAGTCCGCGAAGTCTTGCTAGAATTTGATTTCAATCCCGTCAGTCTCCGGCAGTAATTGACTCAATTTAGCCATTGCTGACTGGGCATCAGGTATCTTGAGCGTGCGCAGGTAACGATTTACTCTTGATACGACTTCGAAAGGAATTGGGAAGCAGTTCGACACATTCATAGTGAGAGGTTCAAGCCCCTTGCTGGATGTCGCTTGGAAGGGACCAAATGCCCGCACAGTTGGACCCGCGGACAGCCCTCTCGTAATGCTGATCAAATTGTGCGAGAACTTGCTTTGCACTATGTCAACG…
>TRINITY_DN0_c75_g1
ACTTTTAATGATCCGGCGACCACCGAGATCTACACTCTTTCCCTACACGACGCTCTTCCGATCTGTGCCATCTGCTTGTATGTTTGGTTAGCCACATGCTCAGCAGGGGTTGGATTGGGCATCACCCCCCCCAGCGGTAGAATCGCTGCGCCATTTTGCACATTGTCGAAGCAGTCAAAAGCCGCGTACTTGGTCTCCTCTGTGAATCCCATATCAGCCCAATCAGCTGGCGGGCTCTAGTGTATATGCATATAGTTCCATGTAACTGGGGCATACAGCCTACACACCATCCTTAAACCTGCTATCTCAGAAAATTTGCCTGCAACATCGTCAACCATTATGGCCCCCCCAGGCCATTCAAAATTGCCTTTCGGATCCTGGAATCCTGTACTGCTGGTG…
>TRINITY_DN0_c76_g1
GGGGTCTCCCCTTCCTTCGAGTTACCTGGCGCTTCCTTCGGCGGCATAACTCGTGTTCTCGTGTTTATCAACTAAACACCCAATAACCTAAGGGTCAAAACACTCCCGCTGGCTTAATTTCTCGGGCAAAATCGAGCAGCTCCTTAGATATTCCACAGTTGATTATCCTTACATATTCACCGGTGATAGCGATAACGCTGTGATTTCCGGGCTTTGTGAGCAAAAGAGTACCAACTAAGACAACAGCTTGCACTATCAGTAGTGCTGAGTTATTAAACATGAACTCGACCGCAGCCGCTCCTTCTCGGTCGGGAATACCACTCTCAGAGGATAATAACTAGTGAGAGCTGAAGCACGTACGCCCAGGGTTGCTTGGATAAGTTGTATCCACGCTCGAGT…
>TRINITY_DN0_c77_g1
CCCCTTCCTTCGAGTTTCCTGGCGATTCCTTCGGCGGCATATCTCGTGTACTCGTGTTTATCAACTCAACACCCTATAACCTAAGGGTCAACACACTCCAGCTGGCTTAATTTCTCTGGCAAAAACGAGCAGCTCCTTAGAAATTCCACTGTTGATTATCCTTACAGATTCACCTGTGATAGCGATAACGCAGTGATTTACGGGCTTTGTGAGCAACAGAGTACAAACTAAGACAACAGCTAGCACTATAAGTAGTGCTGAGTTATGAAACATGTACTCGACCGCAGCCGCACCTTCTCTGTCGGGAGTACCACTCACAGAGGAAGATAGCTAGTGAGAGCAGAAGCACTTACGCCCAGGGTTGCTGGGATAAGATGTATCCACGCTCGAGAGAGTTGA…
>TRINITY_DN0_c78_g1
ATTGTCAATGCAGTTGGCGATGTTGTTCTTCTCCTTAGCGATGCAAATCCTCTCCATCACGAGCTGTGGCATCTTGTAAATGCCGTCCGGGCTCATGTGCCATCCGCAGAAAGTCGGTTTTTCGACCATGAAAACCTTGGCCTTTTACTTCAGTTTTTTCAGAAAACCAGAGTGAGTTGGTTTGGTTGCTAACCTAGTGGAGGCACACATGTCGTCACCATCAAAGCAAATATGTTCGTTGCCCTAGATCTCGTACCTCAGAAATGTAAATAGCATATTAGCCATGGTATTGAATTAGAAGGTGCTGGCCTCGCCCGAGATCCGCATAATGGCGAAATTGCCCAAATTAGAACCAAGATGCGTCTTGATGTACTTATAATCCTCTATCAAGTCCCATGG…
>TRINITY_DN0_c79_g1
TTTTTCACCTCGAAGGATGAGACTAGAAATGATCTGCAGTAACTGCCCCCAATAGCCCGAACCTCCTCCAAATCATTCAGTTAATAATGCTCTGTCAATTTGCTTTTCCTTAACTCCTGAGGGAAGTCACATGGCAATCTACCGACGTAATTTGCAATGGTGAAGCGTCGGCTCAAGATGTAGTACTTGTAACTCCTGCCCTCGAGAAGCCTGTCGACATCCCTTTTGATTTTGCTGAGCCACGCCCTATCTTTCTAGTTGTCATACTCACTCTGGCAAGGATCACCCCCAACGAGGAATCGCACAACCTCGGCGAGAAGTAGTGCAACCATATCGAGGTACCCTGGGGGGTATAGATGGATCTCGTCAAGAATCACCACGTAACCTGGCTTTGGGAGT…
>TRINITY_DN0_c7_g12
CGACCTTACCCTTTGTTAAGATCATCTCTTTGAATTCCTCAGCCAACGACTTCCTCGGGGACACGTAAATCACATTTTTCCCTTCATTCATTTCAAAGTAACGCTTGAACACAGTGCTTTTCCAAGCCCCGAAAGTGCCGAACACCCCTATAACCTCCAGCCTCCGTTCCGCTTCATGTTCGGCTGAAATCAACGGGTATGCATTATTGAACAGTTTGGAATTTAGCACGCCTGTGCTCCCGTTCTCGTGACATTTAGAGAGGACAGAGGCCCACTCTTTTGTGGCAGTGTAATTTAGACGGCTCCCCACACTCTCTATGTAGTTAAGGGATGATTCAGTGGCACTCATACCAATCTGCTCGCCAAGATTGATTGGCACCTTCACCTGGGGGTTCCTCA…
>TRINITY_DN0_c7_g2
TTATGAGTATCGTTACTTTGGAGCAATTCAAAACCGTGGACTCACCGAAAGTCAGGAACCTAGGCTTGAGGTCAAAGAAATGTGTCTCCACTATCTTTTTCTCCTCGTAGGATGAGACTAGAAATGTTCTGCTGTAACTGCCCCCAATAGCTCGAACATCCTCCAAATCATTCAGTAAATAAAGCTCTGTCAATTTGCTTTGCCTTATCTCCTGAGGGAAGTCACAGGGCAAACTACCGACGTAATTTGCATTGGTGTAGCGTCGGCTCAAGATGTTGTACTAGTAACTCCTGCCCTCGAGCAGCCTATCGACATCCCTTTTGATTATGCTGTGCCACGCCCTATCTTTCTCGTTGTAATACTCACTCTGGCAAGGGTCACCACCAACGAGGAATCGCA…
>TRINITY_DN0_c7_g3
CAGGTCGCATTCTCTACGTTGCAAACCTTGAGCTAATGCCCTAATCAAAAAGTCGTTGATTGGGAATATCGGCCTGAAGTGCAGGCCAACTTTCTCTAGTTTGATAGCCCTCACGGTTTCTGTAGTCGGGGTGAAGATCGCCACATTCTACTCAACAGTACCACGTATAGTGATTGTAGCTTTAAGCACCACCGCTGCGTCCATTATTGCGTACTCCTCAGCGATGACCTTGTCGCCAAGCTGCCTCTCAAATTCGCTCTGCATTTCAGGATCATGGTAGATGACCTTCTTACACACCTACTTTATTTCCATCGCACTCATGCCTGTATGCACCTCGAGAGAATGCCAGTAACAAGAACCATCACTGGGCACCTACTGGGAGGTGTACCTGGCCCCTGC…
>TRINITY_DN0_c7_g4
AACACCGACACCATTACCACCCCAACTTGCCTCGGCACCACTCCCCAACTTCTCCTCGATGACCCTCAACAGGTCTCACTCTCTACGTTGCAAGCCTTGATCTAATGCCCTAATCAAACAGTCGTAGATTGGGAATATCGGCCGGAAGTGAAGGCCAACTTTCTCTAGATTGATATCCCTCACGGTTTCTGTATTCGGGGAGAAGATCGCCACATTCTCCTCAACTGTACCACGTATAGTGATGGTAGCTATAAGCACCACCGCTGCGGCCATTAGTGCGTACTCCTCAGCGAAGACCTTTTCGCCAAGCTGCCTCTCCAATTCGATCTGCATTTCAGGATCAGGGTAGAAGACCTTCTTACACACCTTCTTTATCTCCATCGCACTCATGCCGGTATG…
>TRINITY_DN0_c7_g5
CACACCGACACCATTACCAACCCAGATTGCCTCGGCACCACTCCACAGCTGCTCCTCGATGACCCTCAAAAGGTCGCACTCTCTACGTTGCAAGACTTGAGCTAATGCCCTAATCAAACTGTCGTTGATTGGGAATATCGGCCGTAAGTGCAGGCCAACTTTCTCTAGAATGATAGCCCTCACGGTTTCTGTATACGGGGTGAAGATCGCCACATTCTCATCAACAGTACCACGTATAGTGATGTTAGCTTTAAGCACCACCGCTGCGGACATTATTGCGTACTCCTCAGCGAATACCTTGTCGCCAAGCTGCCTCTCCTATTCGCTCTGCATTTCAGGATCAGTGTAGATGACCTTCTTACACACCTTATTTATTTCCATCGCACTCATGCCGTTATG…
>TRINITY_DN0_c7_g6
AGCCAACGCCTTCATCGGGGACACATAAATCACGTTTTACCCTTCATTCATTTCAAAGAAACGATTGAACACAGTGCTTTTCCCAGCCACGAAAGTGCCGAACACCCCAATAAACTCCAGCCTCCGTTCCGCTACATGATCGGCTGAAATCAACGGGTCTGCAATATTGAACAGTTTGGAATTGAGCAAGCCTGTGCTCCCGTTCTCGAGACAATTAGAGAGGACAGAGGCCCTCTCTATTGTGGCAGTGTAATTTAGCCGGCACCCCACACTCTCTATGTAGATAAGTGATGATTCAGTGGCACTCAGACCATTCTGCTCGCCAAGATTGATGGGCAACTTCACCTGGGGGTTCCTCCCGATTAATTCAATGTGTTGATCCCTCAATATGAAGCTCAA…
>TRINITY_DN0_c7_g8
AGTCAGGACCCAAGGCTTGAGGTCGAAGAAATGGGTCTCCACTTTCTTTTTCTCCTCGAAGGATGAGAATAGAAATGTTCTGCAGTAACTGCCACCAATAGCTCGAACCTCCTCCAAAACATTCAGTAAATAATGCTCTGTCATTTTGCTTTGCCTTAACTCCTGAGGTAAGTCACAGGGCAATCTACCGACGAAATTTGCATTGGTGAAGCGTCGGCACAAGATGTTGTACTTGTAACTCCTACCCTCGAGCAGCCTGTCGACATCCATTTTGATTATGCTGAGCCACGCCCAATCTTTCTCGTTGTCATACTCACTATGGCAAGGGTCACCCCCAACGAGGTATCGCACACCCTCGGCGAGAAGTATTGCAACCAAATCGAGGTACCCTGGTGGGTA…
>TRINITY_DN0_c7_g9
AGTCAGGACCCAAGGCTTGAGGTCGAAGAAATGGGTCTCCACTTTCTTTTTCTCCTCGAAGGATGAGAATAGAAATGTTCTGCAGTAACTGCCACCAATAGCTCGAACCTCCTCCAAAACATTCAGTAAATAATGCTCTGTCAGTTTGCTTTGCCTTAACTCTTGAGGGAAGTCACAGGGCAATCTAACGACGTAATTTGCATTGGTGAAGCTTCGGCTCAAGATGTTGTACTTGTATCTCCTGCCCTCGAGCAGCCTGTCGTCATCCCTTTTGATTATGCTGAGCCTCGCCCTATCTTTCTCGTTGTCATAATCACTCTGGCAAGGGTCACCCCCATCGAGGAATCGCACACCCTCGGCGATAAGTAGTGCAACCAAATCGAGGTAACCTGGGGGGTA…
>TRINITY_DN0_c80_g1
TTCCGCCTCAACCTCAAAACCAAGTTCTTTTAGTTATTGGGCAGTGCATGTACCAAATCAACGGCTCCTGGAACATATGAAGTGAGCGCGTAAGCTGTAGCTTAGTGTGTCTTGGATAGGATCCCCAAAAACCGAAAAGAACTGGGACTTGTCCACGTCACTGAGGTTGTACTCGTCCAATATGATTAGTTTGGTTGGATCCAACGTGCATGTGAAAGTCTGTATGCGATTATTAGAGAGGTTAGCTGGATCTTCAATGACCAAAGTGTAGGCTCTGAATCTGGTGTCGAAGGTTAGAATCTCACGGATTCAACTACTCTTACCGGCTCCTGGGTCGCAGTGAAAGACAACTGGGTGTTATAGTTTACTATATAAACGAACGAATTTATACTTACTTGC…
>TRINITY_DN0_c83_g1
CCAGTGCCATCTGCTTGTATGTTAGGTAAGCCACATGCTCAGCAGGGGATGGCTTGGGCATCACCCCCCCCAGAGGTTGAATCGCTGCGCCATTTTGCTCATAGTCGAAGCAGTCAAAAGCCGAGTATTTGGTCTCCTCTGTGAATCCAATAGCAGCCCAATCAGCTGGCGGGATCTTGTGTATATGCATATAGTTCCTTGTCACTGGGGCATACAGCCTACAAACCCTCCTTAAACCTGCTATCTCATAAACTTTGCCTGCAACATCGTCAAACATGATGGCCCCCCCAGGCCATTCTAAAGTGCCTTTCGGATCCTGGAATACTGAACTGCTGGTGCTGGCGCAATTTACACACAGCTGCATGATAATGTTAGTGACGTGCTCAGTGGGCACACCAT…
>TRINITY_DN0_c85_g1
TTGCTCCTCATCCCGCTCGGCGGTGGGGGGGTTGCGTCCCCCCTCTGGGCGTTCAGGTGGTGGTGGAGGCGGCTGTGGTGGAGGTGGTGGGGTCTCCCATTCCTTCGAGTTTCCTGGCGCTTCATTCGGCGGCATATCTCGTGTTCTCTTGTTTATCAACTCAACACCCAATATCCTAAGGGTCAACACACTCCCGCTTGCTTAATTTCTCTGGCAAAATCGATCAGCTCCTTAGAAATTCCACAGTTTATTATCCTTACAGATTCACCGGTGTTAGCGATAACGCAGTGATTTCCGGTCTTTGTGAGCAACAGAGTACCAACAAAGACAACAGCTAGCACTATCAGTTGTGCTGAGTTATGAAACATGAACTTGACCGCAGCCGCACCTTCTCGGTCT…
>TRINITY_DN0_c8_g3
GCACACCGACACCATTACCACCCCATATTGCCTCGGCACCACTCCCCAACAGCTCCTCGATGACCCTCAACAGGTAGCACTCTCTACGTTGCAAGCCTTGGGCTAATGCCCTAATCAAACAGTCGATGATTGGGAATATCGGCCGGAAGTTCAGGCCAACTTTCTCTAGATTGATTGCCCTCACGGTTTCTGTATTCGGGTTGAAGATCGCCACATTCTCCTCAAAAGTACCACGTATAGTGATGGTAGCATTAAGCACCACCGCTGCGGCCATTTTTGCGTACTCCTCAGCGAAGACCTAGTCGCCAAGCTGCCTCTCCAATTCTCTCTGCATTTCAGGATCAGGGTAGTTGACCTTCTTACACACCTTCTTTAGTTCCATCGCACTCATGCCGGTAT…
>TRINITY_DN0_c9_g10
CTTCCCATTTTGTTGCGCCTCAATCAATTTAGCTTTCTCAGTTGCCTGCTTGGAAAACCGCAGACGCTTCTAAACTGCCATGAAGAAAGTGACTGTTTCATTTGCACGATGTCTCGGGTAGTTGGCCTCGAACCGCTCTGCTGCATATGATAGCACATGGCCTTCCTCCTTAGCATATTCATCGGTAAATTGCTCGTAGACGTTGTATCCCATTCTAACTTATCTGAATTCCTTAGCTAGAATGCGTTGTACCCAACGGGCCCGAACTCCCACTAATTCGGCCTGCGGCAAGTGCGACTTGAACCACTCTTCCTCACACTCATCCAGCAATTCCTCCGCTTCTTCCTCATCCTCCATTTGGAATAGATCGATCATGCCCTTCAGCCATGGATCCCCATG…
>TRINITY_DN0_c9_g2
ACTTCCGTTTTTTCAGAAAACCAGCGTGAGGTGGTTTGGTTGCTAACCTCGTGGATGCACACATGTCGTCACCAGCAAAGAAAATATGTTCGTTGCCCTTGATCTAGTACCTCAGAAATGTAAAGAGCATTTTAGCCATGGTATTGAATAAGAAGTTGCTGGCCTCGCCCGAGAACCGCAAAATGGCGAAATTGCCCAATTTAGATCCAAGATGCGTCTTGATGAACTTAAAATCCTCTATCAAGTCCCCTGGCATGCCGAGAAAACGCATCACCTCCACATCAAAAGCCACCATGTACTGGTCCAGGGACGCATCAAAGGCCTCATAATAAGATTCTGTGCATACACCGCTGAATCCCCCTTTCTTGACCCACGCATTCTATTCCTCCAGGCCTTTCC…
>TRINITY_DN0_c9_g3
ACAGGTGGTGGTGGTGGCGGCGGTGTTGGAGGTGGTGGGGTCTCCCCTTCATTCGAGTTTCCTGGCGCTTCCTTCTGCGGCATATCTCGTGTTCTCGTGTATATCAACTCAACACCCAATAACCTTAGGGTCAACACACTCCCGCTGGCTAAATTTCTCTGGCAAAATCGAGCAGATCCTTAGAAATTCCACAGTTGATTTTCCTTACAGATTCACCGGTGATAGAGATAACGCAGTGATTTCCGGGCTTAGTGAGCAACAGAGTACCAACTAAGTCAACAGCTAGCACTATCAGTAGTGATGAGTTATGAAACATGAACTCGACAGCAGCCGCACCTTCTCGGTCGGGAGTAACACTCACAGAGGATGATAGCTAGTTAGAGCAGAAGCACGTACGCC…
>TRINITY_DN0_c9_g4
AGTTTCCTGGCGCTTCCTTCGGCGTCATATCTCGTGTTCTCGTGTTTATAAACTCAACACCCAATAACCTAAGGTTCAACACACTCCCGCTGGCTTAATATCTCTGGCAAAATCGAGCAGCTCTATAGAAATTCCACAGTTGATTATCCATACAGATTCACCGGTGATAGCGATGACGCAGTGATTTCCGGGCTTTGTGTGCAACAGAGTACCAACTAAGACAAAAGCTAGCACTATCAGTAGTGCTGATTTATGAAACATGAACTCGACCGCATCCGCACCTTCTCGGTCGGGAGTACAACTCACAGAGGATGATAGCTAGTGTGAGCAGAAGCACGTACGCCCAGGGATGCTGGGATAAGTTGTATCCACGCACGAGAGAGTTGAGTTTGCAAGGCG…
>TRINITY_DN0_c9_g7
ACCAATCCCCAGCTGCTCCTCGATGACCCACAACAGGTCGCACTCTCTACGTTGAAAGCCTTGAGCTAATGCCCTAATCTAACAGTCGTTGATTGGGAATATCGTCCGGAAGTGCAGGCCAACTTTCTCGAGATTGATAGCCCTCACGGTTTCTTTATTCGGGGTGAAGATCGCCACATACTCCTCAACAGTACCACGTATAGTAATGGTAGCTTTAAGCACCACCGCTTCGGCCATTATTGCGTACTCCTCAGAGAAGACCTTGTCGCCAAGCTGCCTATCCAATTCGCTCTGCATTTCAGGAACAGGGTAGATGACCTTCTTACACAACTTCTTTATTTCCATCGCACTCATTCCGGTATGCACCTCGAGAGAATGCAAGAAACAAGAACCATCACT…
>TRINITY_DN10000_c0_g1
TGCCAACCCTAGATATAATAGAATACACACTAACAAATAAAAATGAACAATTTAATCCCGTGCAACGCACGGGTTAAGTACTAGTAAAATCGTAAAACTCCAAAATAAACCTACCTTCAATTCCATTCTACTGTACAGAACTAATCTGTAATTGCATAATCACATTTATGTTCCATCGCCTTCGTTTACCGGAGAATCTTCATCATCTTCTGCAACCATCCACGGTAGCTTAGGACCCTTTCCCAGCCGTATAATTCGAGGTGAACTCGTTGTCATGTCCACTACAGTAGATGGCTCGGCAAGTCTATTACCAGCAGCAACAACAAAGTCAAGTCCCTCTGGTCCATATGTATCGGCTATCAAGACAGGATCTAATATCCATTCATCCTCTTTTGGTGA…
>TRINITY_DN10001_c0_g1
CCCAATTGGTGAAGTAGTCGACAGCGACTATGAGGAACCGCTTTTGTTTCGGAGCCGGGTAGAACGGACCTACAATGTCGATTCCCCACTGCATGAAGGGCCACGGACTCTGTATGGTGGTGAGGTCGGTTTGAGGTAGCCTTTGGACCTTGGCGTGTAGCTGGCATTTGAGGCATCTCTGGACTAGATCGACGGCGTCTTTGGTCATGGTCGGCCAATAGTAACCCCATCGCATGACCTTTTGGGCTAGCATGCGGGCTCCAATGTGACTCCCGCATGATCCGAGATGGACCTCATTCAGTATGTAGTCGGCTTCCGTAGGACCGACGCACTTCAAGAGCGGCTGCGAGTACGACCTCCGGTACAGAACCCCTCCGTCTAAGACATATCGCTGAGACC…
>TRINITY_DN10002_c0_g1
AAATAATGATAGTGCGATAAGGCCGAAGCAAGAATATGTAACACATGAAAATGAAACACAATAAAGAAATTATTAATTAATGTCGACAAAAGAAAAAGGAAAGACGGAGGTCGGTTCCTTGCACCAAACGTATCTTCTGCCTCAGCTTCGGAGCTAGCTTCGGACTTTTGTTTATGTATGACTTTTCACAAGATAAGAACGCCCGCCCTCCTCTATCTTTCTCTCTCATCTCCTTCTCTCTCCACTCTCTCAGCCTCCACTTGCATAAAACTTTCCGCAGCCACCTTTGCCCGTATTTCTGTTGACCAATACGGATTCTAACTCGCATTACTTCTCTCCGTTTCTATCGGCGATTCAAGATGGCGATCGATAATCAAGAACCCGTTGTCCGTGAAATCA…
>TRINITY_DN10003_c0_g1
AATAATGCTAATGGTAATTTTCAGTTACCATACAGATACATTATCCATCGAAGCACAACAAACCAGTGCAACATGCATATTTATCCGACCATGACAATAATCAATTGTAATTCACAATGCCAAAAATATATTTTTGTGGGGAAACATGTCAAGTTGCAACCTCAGAACCAAACAACACAATACCAGTTTACAACATCACACACGTTCCTCTTCACACAAGCTTAGCCTAAAACCAGGACGAGAGAACTGTTTGCAACAGCCCGAAGCTCAGTTGAACAGCTTCTTGAAACCATCAAAAAGCTTCAGAGCCTTCAACTCACCACCTCTGATGTCTCTCAATCGCCGTCTCAGTATCTGATGCAACAAAAAACAAGGCGTGAGCCAATGATCATATCAATG…
>TRINITY_DN10003_c1_g1
GCCAGGTGAGCAGGTTTTCATATCTTATGGTAAGAAATCCAATGGAGAGCTGTTGCTTTCGTATGGATTTGTGCCCCGGGAAGGCACCTATCCCAGCGACTCTGTTGATGGCATATGCTTACCTAGCAGTAAGCCCCCAAAGCATGATAAACCGTTTGACGAGATGTGGTGAAATCCACCAAGGCATTGACCTGGTCCAGCTCGTGGGATTGGAGCCAGTCCAGCTAGGGGATCGACGAGCTCATAATTCAGCCCGAGACCACATTCCAGCCCAAGCTGACGCCGTTCCACAGATCACCAAAGGCATGGAAATCAGTTCGGAACATGGCATGATCGTCATGCAGCTCAGTTCGAATCATAGTGCGCTCATAGACTCACAGTTCGATCAAGTCCCGAGCT…
>TRINITY_DN10003_c2_g1
GCCATTTTCATTCAACATCCCAACAACTGATACAGTCCAGTCCAATTTATTACATATCTCTATACTAACGACAACTCTTGGGACAACTGCTAGCCAGTCATTGGTGGATAGGGATAAGGACGTCTGCAGGTGTCCTCTCTCTCAAAGGCTCTGATAGTCCTTCCACTTTGCGGGAATAGCCTTGGGCTGCTGAGATGGAATCACGTCCAAGTCAGCTGGTAAAATAGCCCCCAAGTCCGTGGGTGTATCATTGAGAGACATCAGAGGTGGCGAGTTGAAGGCTCTGAAGCTTTTCGATGTTTTCAAGAAGCTGTTCAACTGAGC
>TRINITY_DN10004_c0_g1
CCCGACAACACTTACAATTTGCCTACCACCTCCTCTCCCTTCATCTTCTCCACCCACCACTTCCCCCAGCCACCAAAAACCATGGCTGAGAAACATGAGAGAGAAAATGGTGATCAGACCACGGTGGCCGGAAATAACCAGAAAGAGCCTGAGCCTGAGTTCAATTACAGAGGCATCAGAGCCATGCCCTATATTATAGGAAATGAGACATTTGAGAAGCTTGGAGCAATCGGAACTCTAGCCAATCTTCAAGTCTACTTAACCACAGTTTTCAACATGAAACGTGTTTCTGCAACTACGCTTCTCAGTGTCTTCAACGGCACCACGAACTTCGCCACCTTGGTCGGAGCCTTCTTCTCCGACGCTTATTTCGGCCGCTATAAAACCATTGGATTCGGC…
>TRINITY_DN10004_c0_g2
GTAGGCTATTCGGTTACGAGCATTGGGATATCATCAACTGCAGTTGGAAGCTGTCGAGAGAGAGAGAGAGAGAGTCGAGTTAGTTTATATACCTCAATAAAGAACCAAAACAAATCAACAAAAAGAGATTAGATTAAAGTTAGAAAGGAAATATTTTGTGGATGTGGTCTGTCTGAAACATCCCTTCGCATTTGATTAATGCAAGTACAGATGGAATTGCTGGCAGCAACATGTGTTTATCAGCATTAGTGCATGAATCATTGATTGCCTATATAACTAATACACACACACATTCAAGCTAAGAAAACAACAAACCAACCATACAAAATACAGAGTTTACGTCCACCATCTCGGGTGCAGTATTTAAAGCACCTGAGTTCAAGCTCAATGGGGACATTT…
>TRINITY_DN10005_c0_g1
TTGGAGAAAAACCCAGATCCCACACATGTTCTTGTTTCTCTCTCCCTCCTAAGACCCCCTTCTCCTAAACTCTAGGAATTTCTCATCCCCAGAAAAAATTGAATCTTTTCGAATACCCACATAAAAATCGTATTTTTATTTCTTCAATTCAACCGTTCTTGGTACTTTCAATGATCTCTCTCTACAGTTGTGTTCATTGTTGGTTTTAGATTATGCTTGCGGATAATTTTTGAAGAATAAGCTTTTTTGTTCTCAATCTGTGTAATATTATTCCTCGATCGGTTCTGGGTTTCTGCCACAGCATCAATCAGTCTGCTGCACATTATTCAAGAACCTCAATAGAATCGAGCTGAGCTACTCTGAAGTGGAGAAATTTGTACCTAAAATGAGGACCCTCAT…
>TRINITY_DN10006_c0_g1
TCGGGGCACCTTTCGGGGCACCTTTCGTTCTAATAAATTTTTTTTTTTTTTTTTTTGAACGACCTTTCGTTCTAATATTAAGTAGCGTGCTTTACTGATAAACTCGAAGCAGCAACGAAGCTAGTTGTTGTACCTGCAAATCGATTGACTCCACAAAACTACGATTCACTGTTACAGAGCACAAAGCAATGTTAAGAGCTTCGTCCATTCATCTTTCCCCTTTCGTTTACCGTTATCCGCCGCCCATCTTTGCTCTTCTTCCGTCTCTCATTCTTCCCTCCTCTTCACTGCCGGAATTTCACCGGAGAAGCAGTTATTCTTCCTCCATTTATCGTCGTAATTTTCTGGTTTCTACCTACAACTTCAATCGCTCTCCTGGAATGTCCGGTCAACCTCGCA…
>TRINITY_DN10007_c0_g1
GACTTGGCTAGCCAACCCGGTAGTCGTCAGGAAGCCTAGCGGGGAGTGGAAAATGTGCGTGGATTACACCGACTTGAACAAAGCCTGTCCCAAGGATTGCTACCCGCTTCCCAATATTGACGAGAAAGTGGAATCTCTGATCGGGCACGAGTTCTTCAGCTTCCTTGACCTTTACAAGGGATACTACCAAGTTTTGATGGACGAAGAGGATGCGCCCAAGACTGCCTTCACTACCCACTTTGGGATCTTCGCCTTCAAATACATGCCCTTTGGTTTGAAGAATGCGGGGGCAACCTACCAGCGTATGGTTGATTCCCTCTTCAAAGATCAGGTCGGCAAAAATGTTGAGGTCTACGTCGACGACATCGTCGTCAAAAGCAAGACCGGGCTCATGGAAAT…
>TRINITY_DN10007_c0_g2
TGGCTGGCCAACCCGGTAGTCGTCAAAAAGCCTAGCGGGGAGTGGAGAATGTGCGTGGACTACACCGACTTGAACAAAGCTTGTCCAAAAGATTGCTACCCGCTACCTAACATTGACGAGAAAGTTGAATCTCTAATCGGGTACGTGTTCTTTAGCTTTCTCGACTTATATAGAGGGTATTATCAGGTTTTAATGGACGAAGAAGATGCGAACAAAACAGCCTTCGCGACCCACTTCGGGGTCTTCGCCTTCAAATATATGCCCTTCGGATTGAAGAACGCGGGAGCAACCTACCAGCGGATGGTCGACTCCCTCTTTAGGGATCAAGTCGGCAAAAGCGTCGAGGTCTACGTGGACGACATTGTTGTAAAAAG
>TRINITY_DN10008_c0_g1
CTCAACTACATTTTATTCTGGTAAAGCATCAGAATTCCAAGTGAAGTACAAACACATGTAAAAGAATGCTTCCTAGCTACCAAAATCACATTAATGTTCCACAAATTGGAACTGTTAAGTAGTTACATTAATTATACAAAAATAGAATATTATGTACTACGATATAGCTAAATCTCCATGGCTGCCATACAAATTGATGGTAGGTGATTCCAATTTCAGCCATTTACCAATTGTATCAGTTAAGCCAGTGCCAAAGAAGACGATATGCGCACATTTATAGTCGTTTTTACCTGGGCTTGGACTCATTTCCCTTGCTTCTGAATGTCGATAATGAGAAAAATGATCTTGGAGCTGTAAAAACGTAGTGTTGGGTAAGCAAAGAAATTGCAATGTAAGCAT…
>TRINITY_DN10009_c0_g1
CATAGACCTTCTTGAGTGATTCCCAGATGCAAAAAGCAGTCCCTTTTGTGATGTAGATGTGTCCGAGTTTGGGCTCCATCGAGTTAACAAGTCATCCTATGATTTGGAAGTCATCGCTCTCCCAATCATCGATTTGGCACTGTTCTTCGGTTGTTGGTTTGAGGGGATCCGCAGCTGTGGGTTTGGGCTTCGTCCCTGTAACATATCCCCATTTTTTCTTTCCTCTCAGGAAGATTTCGACGGACATGGACCAAGGTATGTAATTCTTCCCATTAAACAGCTCTGTGGTGATCCTTTGGCTTGAGTGACCCTCGGAGTTGCTCGCCATGG
>TRINITY_DN10009_c0_g2
CGACCCTTGTTTGAGAGAGTATAGCTCCGATTTGAGGTGAAAGATCTGGGCGTGGTTCTGTGTATTCCCGTATATTTTCTTGAGAGATTCCCAGATATCAAGGGCTGTCCCTTTTGTGATGTAGATATGCCCCAATCTGGGCTCCATTGAGTTGACAAGCCATCCTATGATTTGGAAGTCATCACTCTCCCAATCATCGATTCGGCTCTGTTCTTCGGTTGTTGGTTTGAGGGGATCCGCTGCTGTGGGTTTGGGCTTCGTTCCTGTGACATATCCCCATTTTTTCTTCCCTCTCAGGAAGATTTCAACGGACATGGACCAAGGTATGTAGTTCTTCCCATTGAATAGCTCCGTGG
>TRINITY_DN1000_c0_g1
ATGGCATGACATTTGATATTTAATATACAATTTATTTCAACACTTTATAGTTCATCACACAGTCCAAGTAGAAAACTAAAAAAACTTCTCTCTCAAACACTTCTTCCCACCATGAAACTCCACAGTAGAAAAGCACAGAAAAAAACGAAAAACAGCACATAAAATGAACCTGTGATTTCGTTTAGCTAAACCATAATTTAGAACACTAGATTTAAAATAAAGAACTCTTTCAAGGCAAGTTCTCTTCATTCTGGAAGTTCTGATATCCTTCACCATTAAACCCATTCTCATTGTTCCCATAGAAGTTTCTGTTGTTGAAATCTCTGTTGCTGGCTTCATCGGCATTGTTGACGTAGAAATTTCTGGTATCGTATAGATTCTGAGCTCTCAACGACTCAT…
>TRINITY_DN1000_c0_g2
CAAAATATTTAACAATATTCCATCATTCTACTTCTTTTGTGAAATTTGTAAATGTAGAATAAGAAAAAAAGGCAAGAAGTGATTATAGCATGCAGATAGAGTTGCAAATCAGCAACAAACAGAAGCATGTATAAACAAAAGTACAACTTGAACATAAATATTGTTTTATGTACAAGAACTAGTAAGGTAAAGCAGAGATGTTGGTAGTATTGCATTTCTGAAAGGAGCCTTATGCAGAAGCAGCAGCCGCCTCCTCCGCCATCTGCGACACCGGGAGGAGTGTGCAGATGAGGTTGCGGTCTCCATACACGTTGTCAACGCGCCCTGTGGTAGGCCAGAACTTAGCAGCCTTGAGCCATGCTGCAGGGAAAGCTGCATATTCTCGTGAATATGGTTTGG…
>TRINITY_DN10010_c0_g1
AATGAACTGCGTACTGAGCTTGCTCAGTTATTCGGGCTTGAAGGCTTATTGGATGACCGTCAAAGATCAGGCTGGCAGCTTGTATTTGTTGACCGGGAGAATGACATTCTTCTCCTCGGTGATGACCCTTGGCAGGAGTTTGTAAATAGTGTGTCGTGTATCAAGATTCTATCTCCTCTTGAAGTTCAGCAGATGGGCAAAGATGGAGTGGATCTAGGCAACAGCTGTGATGATCGCACGAGCCACAAGGACTCGATATGTAGCTTTGGTGGGATATCATCTGTGGGTTTGTTGGACTACTGATGGTTCAGACTAAAATGTTGAATATCTATGACTATGACACACTGCTACCGATAGCTGTTTGTAAGACGACTTTCGTATGTCTCCACTTGCATCTGT…
>TRINITY_DN10010_c0_g2
AATCGGGTTACATGCAGTCCTCGGAAAATGGGGACCAAACAAAACCAACTCCGGGAGCCTTTGTGAAGGTTCACAAGTCAGGGTCCTTCGGACGCTCGCTTGATATCTCCAAATTTAGCAGCTATCCAGAGTTGCGGAGCGAGCTTGCTCGCATGTTTGGACTTGAAGGCCTGTTGGAAGACCCTCAGAGATCAGGCTGGCAGCTTGTATTTGTTGACCGGGAGAATGACATTCTTCTCCTTGGCGACGATCCTTGGCAGGAATTCGTAAACGACGTGTGGTACATCAAGGTCCTGTCTCCTATGGAGGTTCAGAAAATGGGGAAAGAGGGCCTCAATCTTCCAAACTCGGGCCAAAACCGTCGGGTCTTCAGCAGCAGCAATAGCTGTGATGATTACA…
>TRINITY_DN10010_c0_g3
AATGAACTGCGTACTGAGCTTGCTCAGTTATTCGGGCTTGAAGGCTTATTGGATGACCGTCAAAGATCAGGCTGGCAGCTTGTATTCGTTGACCGGGAGAGTGACATTCTCCTCCTCGGTGATGACCCTTGGCAGGAGTTTGTAAATAGTGTGTCGTGTATCAAGATTCTATCTCCTCTTGAAGTTCAGCAGATGGGCAAAGATGGAGTGAATCTTGATAATCCGCTCGAACCGCAGGTGGTGGGCAATAACTGTGATGAACTCACGAGCCACAGAGACTCGAGAAGTGGCTTTAGTGGGATACCATCTGTGGGTTTGCTGGACTACTGATGGTTTAGAGGTTCAGACCAAAATGTTCAATATCTGTGACACACTGCTAGCTCAGCTGTTTGTAATGTA…
>TRINITY_DN10011_c0_g1
ATGATCTTCACCGGCGACCGCCACGAAATCGACCGTTACCTCGACGCCGTCGACGAGCTGCAGAAATCCGTATCCTCCGCCACTTTAACCGACTCCTCTTCGTCCTCCGCGCTCCAGATCGCAATGGCTCGACTCGAGGACGAGTTCCGCAACATCCTCCTATCACACACCTCGCCAATCGAGGCCGAGTCGCTCCCCGAGTCGACTCACCCCGAGTTCATCTCTCAGGAATTCGAATTGAAGGACGAGATCGGAGATGGAAGCAGCTTCGAGAAGCAGTTTGATCATCAGGAGAGCAACAGCAGCACCACCAGCAGCTGCTACAAGTCCACCAGCAGCATACGAGAAGTAGATCTTATCACGAGCGACGCCGTCTACGACCTCCGTTGCATCGCCGAG…
>TRINITY_DN10012_c0_g1
CTCAAAGGATCTCATTACTAATATATAATCAATCAAAAGGTTTCTCCCGTAAGAGAGATGATGACCTTGATTCTCATGAGATAACTATTCTTAAGTCGATGTAGATTGGGCCCCTGAATAAAATGGTGAGGTTAAAAGGTCACAGAGAGGAATAGCTAGCAAGACAGTTATGATGATTTGAACTGGAAAGTGTCATAATATCTTCCGCACAAATGCAATTCATTTGGGTAATTTATGCTTTCGTTTGTATTGTGTCATTGTGCTCCTCAAGGAAACCTGAAAACACTTGAGCTAAAAAAATTATGTACAAATATGGCATGCTTTATGTAAGGATTATACTTGGGCCTTGAGCTGATCTGTTGTTTTCCACCTTTTGGAAGTCAGTGTACTTGTACGTAT…
>TRINITY_DN10012_c0_g2
ATGGAGAACAAGGTGACTTTGTTGACTATGGTTGGGCAAATATTGGAAGTTTTGATGACCTGGATAGGATATTCAGGTAATGCAGAATTTTGTATTTTTTATGTTTTATTGAGATCCTATTTCTTGACATTCCCAATCCACATTTTTTTAGAAAAAAACTCTTGTTATTCCTTAAATAAGGATCCAGAAAATACTGCATCCTCGCCTACACAATTTGTTGATAAAACTCTAAACTTTCACACGGTTTTCTCCACTTTGAGTGAAGGTTGAAGAAAATTAAGCGGAGAACTTTCTCTTTCGTCAAGAGTCTGCGAATCCATTAAATATGCAGAGAATGACCAGAATTCCTAGAGGATCCTTCATGACTTTGCAAATTGTGCTCTTCAGTTTTTTCAATAA…
>TRINITY_DN10014_c0_g1
CCCAAATCATAAAGTGGATAATAATATGATCTTGCATTAGGTTACATGGACGATTAGCAAAAAAATAATCATAACATATTATTCTTCTTTCCGTCTCTCTGTAAGGAAATCACTCATCTGTGGTTTCAGCTATGGACTTTGAAGCATTTAACCTTTGGAAACATCCGAAGCAATTGATCTTGGCTTCGTCTCTTTATGCCAATACAACCATTTACATCCAGGGTTGTTATTGTATCTGAACAGTTGCGTGAAAGGGCCTCTAAACTTTTGTCCGTAACTCCGACTATTCCAAAGAGGCTCAGAAACTCGAGAGACCTGCAGCCTTCTGCAACAGCAATGACACCTTTATCAGTGACGCGCACACACCATGTCAGATTGAGTGAAGTCAGGTCCTTGCAC…
>TRINITY_DN10014_c0_g2
TGTGTAGACGCCCCTTTTCTTTCAAATCTTTCAACTTTGGTAATGGGGTGATGATGTTTTTGTTCCTACACAATCCCTATGTGAAATTATATCGATGCGAGTTCGTGTGCTAGTGTGTGACAGTCTGAGGGTTAATATTTTGATGTCATCCATAATTTGTAGATAAGCATTCTTGAAGGCTATGGGAAGATTAATTCTGTTGAATGTTTTAGTTAAGGGATTCTATGGGACGATTAATTATGTTGATTAATTCATGAATGCTAAGGGATTCTTGTTATTCAATGTTTTTGGCTGTTTTCAGGTTCTTGATTTTCA
>TRINITY_DN10015_c0_g1
CTGAGGCTGTGGAGGCCTGCCCTGTTGACCGGCTTGAGGAGTTAGACCAGATTTTTGATGCTCCAGCTACCCAAGGGGCTGAGGTTGCCGATGAGCCGGCGGAGGTGGAGATGCTCGAGGCTGAGCAGGCTGACCCCGTTCTGGAGGCTGCCAATGATACTCCGTCCAACGAGGGTGGAGCAGGTGGGGTAGAGGGGTCAGCGCCGGAAGCCGCAACAGCAGCTGAGACCACGGAGGTCGGCGGCGATGTAGTCTAGCTTTTTCCCTTTTTCACTTTCCTTCTTTGTAATTTGTATATATTTTTTTGTATCAATAAGAATGATTCTTCCCATCCTGATGCCCTGTCTCTTTATTTACTGTTTGTAGAACGACCAGTCTGAGTTGTCAAACCTGCGGGCG…
>TRINITY_DN10016_c0_g1
GATCGCCATTCAGAGTTGATTCCCTGTCTCGACAGAAATCTTATTTATCAAATGAGATTGAAGTTGGACCTATCTTTGATGGAGCACTATGAAAGGCATTGCCCATTACCTGAAAGGCGGTACAATTGTTTGATTCCTCCTCCCGCAGGATACAAGGTCCCAATTAAGTGGCCAAAAAGTAGAGATGAAGTTTGGAAAGCTAATATTCCTCACACTCACCTTGCACATGAGAAGTCAGACCAGAACTGGATGGTTGTTAAAGGAGATAAGATTAATTTTCCTGGAGGAGGCACCCACTTCCACTATGGAGCAGATAAATATATTGCACACTTAGCAAATATGCTGAACTTCTCAAACAATGTATTGAATAATGATGGAAGATTGCGCACAGTTTTTGAT…
>TRINITY_DN10017_c0_g1
TCTTTTATCTGCACTATCATCACTCGCTACTACATACTTCTCTGGCCCGGATTAGGGCTTCACTAATCACCGCTTCTTCTTCATGTCGAACCAGCTATTCGGCTATAACTCCAGCAATTACGGTGGAGCCGCCGCCGCTTCCGGTGGCAGTCTTTTCACTTCTCGCTCCGCCGCCGCCGACACCTACATCCCCGCCGACAACTCATTGCTCAGCACTTCCTCTAGGTACTTGACCTCTGACCTACTGTCCTCTTCTCTCTACAATCCCGACACCTTTTCTGCTAGGATTCCCGGCCTCTACTCCACCACCCACACACGCTCCTACGGGCCACCTGGTGTGGATGTGGCGGCTACACTTGTCCCGACCGACCCGCTTTATAATGGGCTGAAGCGTAACTC…
>TRINITY_DN10018_c0_g1
CTTAAAACATTCTCATATATACATAAATTATGAGAATAATGTATGTGTGACAACAAACCTTGACAAATTCTAAAAAAAAAAGATATGAAAAGGGCCATGCAAAACCAATGAAATATTATGAGAAAATATAAAAAAAAAACATGAAAAGGACTCCAACATCAGTTGTAACTCTTTTGCTCCTCCATTTCAAGCAATTAACTTTATATTAGTTTGCTCTTTTGCTTCTCATTCCTTTCTTGCGACTTAGGAGCTAGTCCCTTGGCCTCAGACGTTTGCATGATTCTGAGCCGTTTCACAGTGTTGAGAAACATCCCCCAGGGAACGTCGCCCACGAGCATCCAATCGCCTTCTTTATCCTCGTACGTTAGGACAAACTCCGATGATCCATCGAGAAGCTTC…
>TRINITY_DN10018_c0_g2
CTCGTGAAAAGTGAAAACCACGGCTTTGTTTTCTGCTGCATAACCAAGATTTCTTCCCATCGTAAAGATATTTGATATGAGAGATAAGATTTTTCATTCTTCTACTTCACCACGGCTCCGGCCTCCGCCTCTTGCATGTACTAATTGATTTCAATTGCATTGCTACTTTCCTTCCATGGCTACGCCTCGGCGCCCCCTTCTCCCTCTCACCACTCGCATCCGCCTCTTCTTTCTCAACGCCGTCACCGACGCCTGCAGCCGCTCCGACGGCACCGTCAACCGTCGACTTTTCAGCTTGGCAGTGTCATTGGGCGGCATGAGGGTTCCAGCCGCCCCCAAACCCACTAACGGCGTCAAATCCTCCGATGTCACCGTCGATCCCTCTCGCGACCTCTGGTT…
>TRINITY_DN10019_c0_g1
CTAGTCTCTCTCTCTCCTCTCCCTCTCTCGCTCCTTCAGCCTGCTCCCGCCACCCTCTCCCTCCACCTCCGCCGCCGCATTGCCATTAACAGTTTTGCTTTCAATTTGAGATTTTCAACTCCGGCGCTCTCTCTCTCTCTTCCGAAAAATTTACATTTTATTTCAATAAATTTATTCGAATTAACGCTGTTTATCATTCCTTCAGGCGTAGCCGAGGGGATGGGGGACAATGGGGGTACCAATGTGGGTGATCGACCTGATAAACAGATTGAAATCGTCTCCGGTGGTCCTCCGAGGTCGCCGTGGAAGACTTCCTCCGCCGCGTCTCCGGTGACCGGCGATGGTTCAGAATCCTGGCCGGCGCTTTCTGAAGCGCCGAAGCGGTCGAAGCGTAATGGA…
>TRINITY_DN10019_c0_g2
TAGTATCCCTCTTATTCCTCAATCCCTCCTTCCGCCAGCTCCCGCCACCCTCTCTCCGCCGCCGCAACCACCACCTCCGCCGCCACATTGCCATTGACAGCTTCGCTTTCAATTCGATATTTTCAACTCCGGCGCTTTCTCTCTCCCCGACAAGTTTACATTTTATTTCACTAAATTTATTCGAATTAACGCGGTTTATCGTTTCTTCAGGCGTAGTCGAGGGAATGGGGGACAATGGGGGTACCAATGTCGGCGATCGACCTGATAATAAGATTAAAATCGCCGCCGGTGGTCCTTCGAGGTCGCCCTGGAAGACTTCCTCCGCCGCATCTCCGGTGACCGGCGATAATTCAGATTCCTGGCCGGCGCTTTCTGACGCGAAGAAGCGGTCGAAGGGCA…
>TRINITY_DN1001_c0_g1
CTCATGTCAAACAGTCTCATCTTCAACAATTATGAAGTCGAATAAATATTTATTACAGAGTCTATCACAGGTCATTCAATCCCAAAAGAAATAGGAAAGTTCGAGAATCTTTGCTGAAAGACAACAGACAACAAACAGTAACAAGTCCAAATACAGAACTTAGAATGTCATAGATCAATGTGCATGCAAAATATACTAATAAATTCTCACTGTGCTAGCAAGACACGGGTGGGAGAGCTTCCATGAAAGACAACCAAGGTTCAATGATCATGATTCAGATTTTTCTCGTGCCGAGGGCGAGGGTGACCGACTCCCATATCTATCAGGTGGAGGGCTTTCTGCATCACTATACCCACTTCTAGCACGTGCATCGTTTTCAGGTTCAGGTTCCGCCTCTCC…
>TRINITY_DN10020_c0_g1
TAGATCGCCTTTGGTTTCTTTGGGGTCTGATGATATTCCGGACAGAGTTTGGAGTGGGAGGAAGACCTCATATTCCCACTTGAGAGTTTTTGGATGCAAGGCATTCGTGGATGTGTCAAAGAAACGGGGTAAGCTGGATAGTGTTGCCACTCCATGCATTTTCGTTGGGTATGGAGGTGAGGAGTTTGTTTACAGACTTTGGGATCCAGTGATGAGACGGATTGTGTGTAGCAGAGATGTTACCTTCCATGAGCATGAGACTGTGGAAGATGAGAAGAAAGAGATAGGTATTGAGATGCCTAGAGGGATTGTGGATCTTTCGCCACAACAAGTTCCTACTACGGTTCCACTTGGTGATGATGTAGTAGAGATGAAGGTTGGTCCATCAACTGAGAGTGT…
>TRINITY_DN10021_c0_g1
TTAAAATACACAAAACACGCACTTAAACCAATCCCCAATCCCCTTCAAATAGATTGCCAACTCTAGGTTATCTCTAGTTTCGTCTCTTCCTTTCCTCAAACCCCCGTTAATCCCATTGAAATTGAACCCCCCCAAAAACAGAAAGCAACTCCTCCCTCTTTCTTTACCAACTATTGAACTCTCCAGAAGTTACTCCGCCCTATTTAACAGCGATTGATATAAATCAAGAAGTTGCATAACTGCATAAATAAGTTTCAGAAGTCACAGAGTTAAGCATTCACAACGATGGGGAATGGAGATCTTGAGAGGGGCTCAGCATCAGCAGCAAAGAACAGAAACCGGATATACCCACAATATGATATGGATCTTTCAGAGAGACAGTGGACTTCTTGGCTGGTG…
>TRINITY_DN10021_c0_g2
TGGAATTCTTCCCCATGTCGATAACTTTGCACACATCGGAGGTTTCCTCTCCGGCTTCCTCCTCGGATTCATACTTCTGGTTCGTCCCCAGTTTGGCTGGTTAGAGGGCCGCCATCGCCCAGCTGGCACGCGACGGAAGTCCAAATACACAGCTTACCAATATGTTTTCTGGATTGTTGCCGCTGTTTTGTTGATAGTCGGGTTTACGGTGGGGTTGGTGATGCTGTTCAAGGGAGAAAACGCAAACGAGAAATGCAGCTGGTGTCATTACCTGAGCTGCGTGCCGACATCGAGATGGAGCTGCGACAACTGATCTGGATTTGGTTGTGTTTGTGTTATATTTCTTGGCCTTATATTCAACTCAGTTTCTTGTTCTTGGTACAGAATTAAGGTTTGTTT…
>TRINITY_DN10022_c0_g1
CAGTTACATAAGCTTGAACCAGAACCGGTCAGTCCAATACCTGCAGTCGCGGTTAACTAAAAAGGAGCACCTATATTAAAGAGCTTTTTGGCCCTTGATCACACCGTTACAATGCAATCAAATCCAATATACAAGATTTCTAAGCTAATGGTGAAATACAGCAACTTCACGCAGCCAAATAACAAGATTTCTAAGCTAAAAATCGATACAGCGCGGTTCACATATTCGAACCATAGCGCAATGGATGACGCCGATGCAGTACTCGTTGCAGCCACCGCCTCCGTGGTTCCTGCGGCAAGCAGATAAAGCACTCTCTTTCACCAGCATCCTGCAAAATCTCAAAAGCATCCAAGTACATCTCACTTGATTGGGGGATATCTTCCATTTCATTCAAGCACG…
>TRINITY_DN10023_c0_g1
CAGCAAAGGATTTGGCATTGGAGCTTGTTGAAAATGGTTTAGCTAAATATGTTGACTGGAGCGCAAGCTTACTGGAAGACGAGGCCAGACTGAGGTTGAAGAATGCAGGACTTCAAGCAAAGAAGACAAGGTTAAGAATTTGGACAAATTATGTACCCTGCAACAAACTCAAAATCCCCAATTTTGTATGTTTACTTCCAAGTTTGTAATTGGTGGCAGTCACACTCTGCATGGTGTGAGAATCTTCATTACTGGTGAAGGAAAGAGACTGTTGATGGTGAGAATTGCCACCACAGCTATCTTCTGCAGAATCCAAATTCTATAGGCATGGCATGGATCATACGCATCCCCTTGTCAATTGTAATTTGTTTGGCCATCATCCTCGACACCATTCGTTGG…
>TRINITY_DN10024_c0_g1
CCCACATTGAAAATCAACGATGATGATGAATCCGCGTCGAATTCATCTGAAACACCGCGCCATGGTCTCCTAATAGGAGCCCATGACGCGGACTAATGCTTTGCAAATGATTATAAAAATGATCGTGCACATTAAATCCAATCGATGAAGAAGCACGACCGATCATCATCCCTCCTTGATTGGTAATCGAGTGAGATTCATATTTTGGTCGAACAACCGCATCATCCCTATTATCCGGCGAGTCGTGGCCCTCCTTCTCCGGCTGAGATGGCGGCGCATCGTCGAGATGCACGGTGGTGATGTCGTGAATGCTCGATCTCCTCTTATCTTTCCCTCCGGAAAGTTGCCTTATGAAGTATTTCTGAGCATGACTTGCCACCTGCGTCGGAGTTCTCGTCG…
>TRINITY_DN10024_c0_g2
CTTGTTTTCCATTGCTCAAAACCTCATTGGAAACTCAACTCTTTCCTTCTGCTATCATCTCCACCTCTCTCTCTCTTTTCTTGCAAGATCCCCCCTTTTCTTGAGAATTTTTAACCTTGGATTTAGGAAAGTTTTCTGCCCTTTTCCTCAGATTCCTCACCATGTGCCAAAAAGTGATCAGATTCCTGTCAAATGCTCATTTGTTCATCCTTAACTAACCCCTCCCCTCTCTCTCTAGACCTCTCTCTTCATCTTTACCATTCTCATGATTACCAGCTCGTCGAACTGGTTGTTCGAAGACAACCCGGTCGTGAAATGGACAGCAGAGGAGAACAAAAAGTTCGAGAATGCATTGGCATTGTTCGATAAAGATACACCAGATCGCTGGCACAATGTGGC…
>TRINITY_DN10025_c0_g1
CAAGAACTCGAAATCTAGCTCGTCTCGTATATTGTCGGTGTCCGAGTTCATGTAGAAGGCGGTGACTGTTCCGGCGGAGTCACCGGGAACGAGCTTTATCTTCATGCTCACACGTCCAAACAGATACTGGTATTTGGAAGCAAACCCGCATCCTGAGGTTTGGTCAAGAGTAAGCTGAATGGCCCTGCCTCCCTCAATCTCACGAACATGATTGTCGGCCCATGCGACTCTAAAATCCTGCTGAAAGGTTGCAGGTCGACCTTCCACGCTCAAGCACCACACCGCCACTATACATGCAACTAATCCCACTGCACCTCCCATTTCCCTTCTGTTCTCAGGATAGATTAAAACATCACCCTATTTATAGTATCCAAG
>TRINITY_DN10025_c0_g2
CACATCGTGTTCTCGGTGGATGATTTTCCCATCAGAGTGTACAAAAACAACGAAGCGAGAGGAATTCCGTTCCCTAAATCCCAGCCAATGGGAGTGTACTCGACCCTATGGGAAGCCGATGACTGGGCGACCAGGGGAGGTTTAGAGAAGATAGATTGGAACAAAGCCCCATTCTACGCCTACTACAAGGATTTCGACATTGAGGGCTGCGCCGTGCCCGGCCCCGCTGCCTGCGCCTCCAACCTGCAGCACAACTGGTGGGAGGGGGCAGCCTACCAGCAGCTCAGCCCCGAGGCGGCCAGGCGCTACCGCTGGGTGCGCATCAACCACATGATCTACGATTATTGCACCGACAAGTCCCGCTTTCCCATTACCCCACCCGAATGTATGGCTGGAATA…
>TRINITY_DN10025_c1_g1
AGATAGATGAAAAGATGATGAATGAGGTGGAATAATTGGCGGGAAAGGGAAGGCATTGAGGGAAGTAAGGAGCACACATTGATTATATCCATGAGTATGAGATTACAATAATACAGTTGTGTAGAGAGAGAGAGAGAGAGAGAGAGGGTCCATTGACGGCTTACTATTAGCTGTTTGGAAAGCTCAGCCAATATCCTTCCTTTTCAATGCACCTCACTACCTCAGTCCTCTCTCTCTCTATGTCATTATTTCTCTCTCATGGGTTGAATGGAAGTGTAATTTGTATTATAAATAGGGTGAAGTTGTTTGATTCAAAAATACCGTTTGGTTTGAAGAAAATGGGAGGGGGTCTATTGGGATTGATGGTATGCATTGTGGGGGTGTTGTATTTAAGTGTGA…
>TRINITY_DN10026_c0_g1
TATTCGATCAAAAGTACATACTTCTAAATGAGATATTCAAACAGCCATAGATCCAAGTTAACATTTATACAAAAATTGTTCGTTCTTCTAACCCTCTTGATCAAGCAGCCGACAACACCGACCGCTCGTACAGATCGTACTGCTGCGGCTCGGAGACCGGAGCCTCGGCACCATGGCTGGGGCCACCAAAGCACAGATACTGGTTCATCAGCCTCTTATTCCCCAATCCATGTCTCTGGAAGGACCTCTTAGGCCCTTCCTCATTCACACTGCTCGAGCACGAGGCCTCCATCTGAACTCCCTTCTGAGTCTCTAACGAGCTCTGAGAAGAGAACGAAAGCTTCGAGAACGAGTTGGAACGTGATCGATGGGAGCCAGCCGGAAAGTGACGGATTGCCT…
>TRINITY_DN10027_c0_g1
AAAAAAAAAGGAAGATAATTAAACCCAAATTTATTGTTTGAGTTCTCTCTTGTAGCAGCAAGCATTGGACCGTTGCCTGGTAATCGATAACTCGTTAGTCTCTCGATCGCAATGGCATAATATTAGCAACCGGATCCAGTTTCTTATCGTTAATTGCCGATCTCTTGATCCAGAAATTCGGTTGTTCCTGGAAAATTTGGAATTTTAAGTTGAGGCAACAATGGCGACCACACCCACCCAGAACCGCCTCCCTACCGGCGGTGTTCCTTGGAATCAGGATGCCGAGTCTCTGTTCCGGATGAAGCCGATTTCGGAAATCCGAGATGTAGAGGCCTCCACTAGGAAGCATATCCAGGAGAAGAGCGAGGAGCTCCGCCAATTGGTCGGTAACCGCTACCG…
>TRINITY_DN10028_c1_g1
CTATAGATTGGTGTGATTGGTTTATTCAGAGGGTATCAACTCAACATTTATCTTTCAACTCAAATATTGGTGATAAACATCTTGTTGCATCCCTTGTGACATATCACAACTCTCTTTCCAATTTTTGCATTGAATTTGGTATTTTTTGGGTTCCGGTTTGTGGGATTGATGATTATCTTTTGATGACGCCATTGACGGTCGATTATACTCAATTGATGAGTTGTGGGTGGAGCTCAAATGTATCTTGTGTTTGTATTAGAGCCATTATGCTGTGTCCAAGTGTTGTGTTGCTGTACCAAATTGATGAAACTGAAATGTTACATTTGATCCCTTTCTTGAATGAGCACCACTCTTCGTTTCTTGGCATCCTCTTGTCTGCATCTCCGGGATGCTTATTGG…
>TRINITY_DN10028_c1_g2
ATCATCAATCACACAAACCGGAACCAAGAAACTACCAAATTCATTGCAAAAATAAGAAAGAGACTTGTGGGCTGTCACAAGGGATGCACCCTTAAAAAGTTGTTTATCACCAAAATTTGAGTTGAAAGATAAATGTCGAATGTGTACTCTCTAAATCAACCAATCACACCCATCAAGAGATGCGAAATTCATTTCAAAGAAAACTTTACCAAAAGGTTCTTCTCTATGTTGTGGTCCCTCAGTGGCTATCCCGCTCTCATGCTTCAAATCCACCTTAAGATCAACAACAACACTATTGCTCTCCAAATCCCAAATTGTGATGCTCGCCTCAGTGGTCTCACATAACCAGTACTTATTCGGGCTAAAACAGGAAGTTTGAATTATAGAAACAACATCTAG…
>TRINITY_DN10028_c2_g1
AGACTTCTGGGTCATGGGTCTTGAAGCTATTGGTAAAGGTTGTCCAGATTTGAAGTTATTTGGCATGCACAAAGCTGCTAATGGAGTAGACTCATTTGCCAAAGCTGCTTGGTCACTTGAGTCCGGGTTTGGTGATTTTGACTTGAGTATGGTAGATAGATTATGCCAGAAATTGTTCCACACGGATCTCAGCGGTTTTGAAGAAATTACTGATCCTAGTCTCCTGCATATTGTTCAGAGCTGTTTTGTGATAGTAATTCTGAGTGGATGTGTTAGCATGACAGACAATGTGGTTGTAGAAACTATGAAGCTTCACATGCGAACTTTGGAGATTCAAAATCTTGGAAAGTGCAGTCCTATGAGCGAAACCAGCTTGATGTCAATTGCCATGAGTTGTTG…
>TRINITY_DN10029_c0_g1
TCACAAGCCTCCATCCCAAAATCCACATACAAACTCTTCGATTGTTGCCCATTTCTTTAAAATCCATGCGATTTCTTTACGGTTCTCTTCGATTTTGCACTTCGAATTAGAACAAGAAGCCATGGGAAGACATCTTTCAACTGTTTTTCTGCTTATCCTCTTCGCAAATTCAGCCTTTTCCTGGAAAAAGGACGAGTTCAGAAACTGCGATCAGACCCCATTCTGCAAGCGAGCCCGCTCTCGGAAACCGGGATCTTGCTCATTGATCGCCGTCGATGTATCGATCTCCGACGGCGATCTAGTGGCGAAACTCATCGCCAAGCAGTCTAGTCAAGAAAACTCTGAGATTCAAGAGAGGCCCACGAAGCCCTTGGTTCTCACAATATCGGCATATCAGGA…
>TRINITY_DN1002_c0_g1
AACATAAAAAAATAAAACAGAAATTCGTGGTTATGGAGCTTTGTTAGAGATTTACAATTACAGTTGACACACAGAAAGAATGCATTTCATCTAAAATAAAAGAATGCAACTTAACATGTATAGAACCTTTTCTCAGTAAGGCTGGTTCCTGAACAGCTCTAACTCTCTTAATTTTTCTCTCAGTTGAGCATGCTCACTCTGCATCTTCTCCAGCAAACTCTCCATAAAATGCATCTCCTCCTTCAAATACTCTATTTGCCTATGCACCGACGCCACCGATTCCTCTCTACTTCCCATGCCGTTCATCCAGCCTGCCTGAGAGATCACATGGATACGCTGGGGCCTGCTTAATAACACCAAGATGCTAACCTGCATTAATACGAGAATTACAGCAATAGT…
>TRINITY_DN10032_c0_g1
AAACCACCTTCGAAAACCCAAAACATGAAACGGTAGGGGTTTTAAACCCGCTGATTTCCGTTTTCTACCTCAGGGCAAGGCAAGCACACAAACAATCCGGACGACGCCGTTTTGTCCTCGGCCGCCGCCTGTCCGGGCCAGCAAACATAATTCAGCTGACTATGTTTTCTCTCTCTCTCTCTCGCCTTGCTCCGAGATAAACGAATCCATTCGGATTAATTGGTATTGGGCGACTACAATTTCTGATTCCAAGTTCTCCTGAATTTGATTCTGAATTGATTACTTCTACCTGAGTAGAATTTTACTGGCTATAGTGAGGAGATAGTTTATTTAGGATTTTCTTTGTTATGGGCTCTCCTGAACGTGTGAGGAGTTCTAAGAAACGGGATGTTGAGGAGG…
>TRINITY_DN10033_c0_g1
CTTCAACACTTTGTGCTTGGAGATTATCTCAACACATGCTACTAGTACTAGGCTGAATTAGTTTGAATTTATTAGCAGGGGAACTGGATTGATAAAATAATTTAAAAATAAAACACATTGAAGATATATCCGGGCCAAAATACGATTGCCATTTTGGCCAAAATGCCAAGGGGTTACAAGGCTCAAATGCCTACAAATTGTAGACTGATTTCAAATATTGGGTGAAAATCAGTCCTAAAATTCAATTACATATAATAATTGAATCAGTTATGAAACTACGAATTTAGAAACACTTGGTGACTGTGTTATGCTGCTTATCATGCTCAGTGCTGTGCAAGGCTGATCAACGGGTACCTGAAATTGATCATACCCAAATCAAGTTCGATATACAAATACACT…
>TRINITY_DN10033_c2_g1
TGATTGTCCTCCCCATTCAACATTTCTAGGTATAATCTTGAGTTTCTTCTTGATCACACCATTCATTAGTGTATCAAGATCGCCATCACCACCCGGAGTGGCCCGCCTCAAAGAATTCAAATATCTCGAGTATCGTTTGAAGGAGATTTGCTGTGAGAGCTCAGAAGCTGTCAATGATACAGGGTCCATGCCGGAATCCAGCAAGAAATTGTAGAAATCCTGCAAGCAACAAGGCATAATGTCCAAACTTAGTAGTACCGTTGTTTTGTAAGAATTTCGAATCCACATTGCCTGCATTCAAATTTTTACCACTGAATTACTGCTGGAACTGATAACGTCTTCAAGATTACTCCATGATTCAGTTGCCTCCACAAACTTGCCTGTTTCCAGTTCTTGCTT…
>TRINITY_DN10034_c0_g1
TACCCATGTCATGATACTCTGTCCACACATCTCGGCATGTATTGTTAGCAAAATTGTTACCCTTTACGGCATCCCTAAAATCAATTCTTGGGATCTCAGAAGAATCTGCCTCAGCTACATCTTTCCCAAATGATATTATTCTTCCATAATGGGCATGTTTTGCTTTTTGTTCAACATTTCCATCTTCAGTGGGGACTGAGTTCTCAGATTGGTTGGTATTTTGTTTTCTTTTGCTTACAGCATAACCCTCCTCAGGTGACCAGTCAAGTCCGCCCCAAATGGTTTCTCCACCTTTTGGTATCATCGACATTGTTGAGTCCCAAGTTCTGGTCA
>TRINITY_DN10035_c0_g1
CTTCGTTTTCCCTCACAAACACTGAATTTCCTCCTTATCACGTCACTCTCAGATCTGAAAATCACCTCCCTACTATTACTAGTACTGCGTCTGCCTCCACAAGCACACGCATTTTCGCAAGAACAATCGCCTCGAAGAATTTCATCTGTTTTACGTATTTATGCCGATCGCAGATCTGTTAGACATCTTTCAATGAGCTAAATTTTTACCCGGAGGCGTTTACTTATTGATAAAAATACGTAATTTTACGTGTATCCTACGAATATCGCGGCCATTGTTGATATACATATATATCCGCAGAGGATTGTTATCGCCATTGGTATTTATAGGTTAGTGTAACATCTATTTGCTATGGCAATGCAATCAGGAGCTATGGTGGTGCCTGAGAAGATTCCGGTA…
>TRINITY_DN10036_c0_g1
GTTGGAGTTCTTCATCTGTTAAACAGTTTATACTCATATTTAGGAGTCATCATCTAGACAGTTTATCCTCGTGTTGGAGTTAACAACAGTTTATACTCGTGTTGGAGTCAACAACAATATATACTCGTGTTGGAGTCATTTCTGTTAAACAGTTTATACTCATATTTAGGAGTCCTGATCTTGACAGTTTAGCCTCTTGTCAAGGAGTATTGATCTAGACCGTTTAACCTCTTGTCTAGGAGTCTTGATCTATTACAATACAAATTCTCTCCAATGATTCTCTCCCCATAATAGTCTCCTCTATTATCT
>TRINITY_DN10037_c0_g1
CAAAAATTGGAGTTTTGACATAAAATTCATTAGGAAAAGTACCATTACACATTGAACAATTGAAATTAACTCAAACACATTTTACGTAGGAGAGAGAAAGAGAGAGAGAGAAGGGGTGGGGGTGGGGGTGGGTTCAAGGCTCTGCATTCAAGGCCTTGATTTTTTGGTGATGTTTGGATTTCTCAGTTGCTCCATTCTTGTCTGAAGGAATTATTTCCATCACATCATTGTCCACCATTGGTAAGTCCATGGATTTGCCTTTCAAATCTTTAACCTCCTTGCTTTTGCCCCACACCACACAGTAAAGGCCTGTTACTATGATCACTGCTCCGACCAAGCTATCATGGAGTGATCAGTCGAGTTAGTTTACGAGCTACTTGTTACGCGGGCTAACTTATT…
>TRINITY_DN10037_c1_g1
GAAACACACAATAATTCTCCAAGAGATAGGAAAAAAAAAGAGTTATAGTGTGAAAATTGTGCCTTTTTCAAGACTTGGATAAATGGCACGTAATTCGAAAGTTGTAGCTGCAGTATTGTATGTAATACTGTTTGTGGACATTGTCGTGGGAGCTAGGCTGGGAAAAAGTGTGGCGGGCGGTGGTGGTGAAGGAGGAGGAGGTGGCGGGGGAGGAGGGTCGGCGCTTGGTTCGGGCTCAGGGTATGGAACTTCTGACGATGAATATTATTCTAATGCTGGTGGAGGCGGAGGTGGTGGTGGTGGAGGAGGAGGAGGTGCTGCTAGTGGTTATGGTTCAGGGTATGGATCGGGGTACGGGTCAGGGTACGGTTCAGGGTATGGTTCCGGCGGGAGCGGAGG…
>TRINITY_DN1003_c0_g1
ATAAATAGCCGCATCTTGATACTACTTTGCCCCTTTTCTTGCTGAAGCGTTGGGGGAGAGAGAGTTAGAGAGAGAGAGAGAGAGAGAGGGGCAGGCTTATCGTGAAGATTCGGAGCAAAGAGGTTTTATGTCGGCAAGTTTTGATTTGGGTGCTGTGTTTGGGGCTCCGTTGAAGCTCTGTTCCTCTTCTTCTCTCTCTGCTCACTGCATGCGCAAATCTCTCTGCTGTTCTCTCCAGCAGAGCGCTCTTTCTTTCTTCCCTACTGTTTCGATGCGTTTGAGGCCCAAAAGGACTTGTTCTGGAGTTCAGTGTTTTGGGGGTTTTCTCATAAACCGGTTGTTGAATCTTTTCTTGTTCTTGAGAGGACCCCTGACTTGACATTTCCTACATTTAAATCC…
>TRINITY_DN1003_c0_g2
CATGGGTCCACCTTTTGCAGTCTACACTTGCACACACCAGCACCCTTCTCAACGGAGGTTCCTCTTCAATTGTTGTTTCTGCAATTTTTTTCGATAAGAACCATAAAAATTTTATCTTTGTCACGTTGTTATACTGTCCGGTAAATCTTGACCGTTGATTCTCCATCCCTTTTACCTCACTCGTCAGTGTTCTCCAGTGTTATCTTCACTCTATAAATAGGTGTGTGACTGATACAATTTTTCCTCCCTTGGTTTTGGGTTCTCTTTTTCTGTAGCTTTGGGAAGAAAAAGGAGAGCTTTTGAGATACGGCGGTTTGGACAAGAGATTTTATGTCGGCAAGTTTTGATTTGGGTGTTGTGTCTGGGGCTCCGTCGAAGCTCTGTTTCTCATCAATTTCT…
>TRINITY_DN10040_c0_g1
CGCCAATTAATATTCAATAATTAATTTGTTCTGGTATCAATCAAACTCCAGAGCCTGCCAGGCGCATCAACCAATCCATACATCGAAGACAACGATGGATCTCCACTGCGTTTCTTCCTCTCTCATTCGCTTCAGAGCTTCCGCTAATTCATACTTGTCTCAATTCGAGCCTCTCGCGCTGCTTTTGCTTCCTATTTTCACGCTATTTTTCGCCAAATTACTTCAGTCGACATTTTCTGTGGCTACCGAGAAAGGCGTTAAATATGCAGCCTTCGACTTGCTCATGGCTTCCGTCAAGTTGGTCCCTGGTGTGAAGAAATACATCGATGCTGAAAAACAAAAGGTTGTCGATAAGTTGCAAGGTACTAGTAAATCAAAGAGAGATGGTTGGAGGACTGA…
>TRINITY_DN10041_c0_g1
TAATAGCCTCCAAACTAATAAAAGCACATACACTTCACCACCGTGGACGTAGATCATTTGATCGAACCACGTAAATCGCTGTGTCACTTATTTTCGCATTGTTCTTCAGTTATTTCAAACCCGAGATCTATCAAACCAATTAAAGAGAAGCAACAGTTTCATCAAAATCCAAACATGATAGCAAAGACAAGCTAGCCAGAATATTACAGTGCTGAGTACAAGGACTTCTGCTGAAACATAACCAGAAAATTAAAAGATAATATATTCTTGACATGCCAACTAGAGCAAAGACCTCAGAGACTAGTTTAATGGCTAAAAAACTGCAATCCAACTCACAATGCACCAAAACTCAGTCGACACAAAAACACTATATAACATGATTAACATCTTAAAAGCACT…
>TRINITY_DN10042_c0_g1
CTCGGATTTTGCTGGCTTTGGCTTTGGCTTTGTCATTATTGGTCGGCAAAATCGATCAAGGGCTTCCATCTTTTTCCTCACATCAGCAGACAGTAAAGCCGGGTTTGCGTGCTTTGGCAGTGATTCCTGAAGCTGCTTTTTCTCTCTCATCCAAGATTCGGCTTCCACACATTCATTCAAAACCTTCTGCTTCTCAGCCAAATCAATGTGATCAAACTTGGGATCGTTCGAATTTGCAACCTCTCTGTAACTATTGATGCAGTAAACAAGTTGGTCAAGCACAGATCCCCTCTCCGTGTGCTCCATGTAGCGCTCCTCTATGGGATCACCTTGCTTCTTGAGTTCTTCCAGCTTAGCAACATATACACCTTTGGTTTCATCTTCTCCGTCCTCGTACAA…
>TRINITY_DN10043_c0_g1
GTCGTCTTTCTCGGCTTCATTGTGAGCTCCCGTGGGATTGAGGTTGACCAAACCAAAGTTCAAGCCATTCGGGAATGGCCAACTCCCACGACGGTGTCTGAAGTCCGGTCCTTTCACGGACTCGCTAGTTTCTATCGACGCTTTGTGCGCGATTTCTCTAGCGTGGCCGCACCCCTGACCGAACTAACAAAGAAGGACCACAAGTTCACTTGGGGTCCGAGTCAAGAGCTTGCGTTCCAAATGCTCAAAACACAATTGTGCCAAGCTCCCGTCCTCCAGCTTCCTGATTTCGCGAAAACTTTCGAGATTGAGTGCGATGCCTCAGGGAAAGGCATAGGAGCTGTACTC
>TRINITY_DN10044_c0_g1
TAGAGAGTCGATTTGGTTCGCACCTTTTGTGAGTGTAGAACGAATAGAGAGCAAAAGCTTCTTCAATATTCATTCATTAACTGTCTAATACAAGGCTTGAAATCCCTATTTATAGTCGAGGGATTTCCTAACTATTACAAACGAGTGCATAAACTATTAGCTAATTACAAACTACGATGACGGGTTGGCGGGCTACTGGCCTCCTCCGACTGGCGGGCTGGCGGGCTGGCGAGTTGGCGGGCTGGGGTGGCTCACGGGATGCGGACTGGTCAGATCCCCGGCATGATTCGTCAGGAGGCTCACGGGGTGCGGGCTGGAAGGGGTGAAGATCTGCCCGGACTCGATGAGCTCAAATTGTCGCCTCAAGACTCCTTGCAAGTACTGTTGAAGTCGTTTAGC…
>TRINITY_DN10045_c0_g1
CTGCGCTTCATCTCCGTAATTACGGCCCCGGAATCATCCAATCCATCAAAAGGCTTAATGAAGATAGTTCACACAAAAATTAACAAGTGGTTTTAGAAAATGATAAGGAATACATCAATTATAGTCATTTTGTGTTGATTAGAATCATATGGATGAATATATTAACCATGGTGAAAAATAGCTTGCCGAATTCCAAATAAATGTGCATTCATAATGAAGCAAAAATAGCCAAAGCAAAAGACCATAACATACCATGAGGACTCTTCGACCACCTCCAAGCATTTCCGCCAGTCGAAATTGCTCCAACGGCAGCACCTACATAGGCAAAGTTAGCTGCTTCCCCTGCAGTTTTCAGAACACGTCCGTGGACAGGATCGGATGCGATGAATTCTTGGACGA…
>TRINITY_DN10045_c0_g2
GAACCCGACTACAGCTCCAAATGCCAACGACAATACGGTACCTGCCAAATCAACGCATTCTATTGCATAAAGCTTATCTAATACAATTCTTTTATCAACCACATGCCATAGCATGGAAAAATCTCACATTCTATTCTATTCCAAAAATAATGAAAATGCAACATCAACAACAAATTATTTCAACAATTGGATAAGCCGGAAAAAGGGAATGAAGAGCAACGAAATAACCGTCAAGAAGAAACTCAAACCACGAGTGCAACATTACTTATCCCAAACAAACGTGGGGAGGGAGGTAATTCAGTTGATCATGATCTTTAAAAGAATGGAAAATAAGCAGTCACCATTCCAAAGACATAATCTTCATCAATCATCATTTGCAAGTGTTAATAGCTAGAAAAT…
>TRINITY_DN10046_c0_g1
GCCCGTTGGCTACGTGCCCAACTGCGCCAGGAATCTCGGTGCCAGGGTGTCCTGTGTTCAGCTGAAAATAGGCTGGGTTTGCAGCCTAAGAGGATAATGGCATGCATTCCCATTCAACAAGAAAGTTGGTACAATTTTGAGTTACCAATAGTTATATATTTTGACTGTGGTGTACATCAAGTGGTAGAGCAATTAGATTGTTGGAATAATGGGAAGTGTCTAGCTTGCAAATTGCCGTATGCATTATATAGTACTCCATTTGATCATCTACATTTCTTGAAGAGTAATTTCACCGGTTTGATTTGTGAAATTTTCAAATGGTACTTCGTATATTGATTTAAATGTT
>TRINITY_DN10047_c0_g1
CTCTTACACCAAATGAAACTGCATTCATCCTTGAAGCACTTTCTATACCAAAGGACACAAATATATACTTGGCAGCTGGAGATGGTTTAATGGAAATACAAGGTCTAACTTCAGTATATCCTAATGTCTATACCAAATCTGCGCTTTTAGATGCTGAGGACTTTAAAAACATGCATGGTAACACAAAAGCTGCATTGGATTATCACGTGTCTATAAATAGTGATTCATATATCGCAACATATTTCGGCAATATGGATAAAATGGTGGTAGCTATGCGGGCCGTCAAAGGATTGTTTCGTACGCTTTTTTTTAAGTAGAAGGGGGTTAGCAGTGTTAAGTTCACAGGGGCTGGAGGGGAAGTCTTTAATGGAAGCGTTGTGGAAGGTTCATAGAGATGAT…
>TRINITY_DN10048_c0_g1
AACCCCCTTCGTATGCCCAGACCAAGTATGCACCAATCTCTTGGGTATATAACAGTGATCATTACTCGCCTTCGCATCCTTAGGTGGCGCAATCCACGAACGACCTTGATAATCCTTCTCCTCTTTCCCATGAAAGGTAGACTTGTCCACATGTGCTTCACCCTTCCCCTTCTCGCCTCCTTCCTTCTCACCCTTCTTCTTCGCGTGATCTTCAGCATACTTCTTTTGCTCCTCGGATAAATCCCCTTGCACCCACTCCTTCTTCCCCGACCACGGACTCTTCCGATTCTTCATCAACCACGCATCCGTTGCCGGATTCTCCTTCTCCAATGAATCCACCTCATCACCTCCCACATTATCCTCCAGCATTTCCTTCTTCTTCTCCAATTTCCTCTTCTT…
>TRINITY_DN10049_c0_g1
ACACTTTTTTATATACTTTGATATGGATACATGTAGTTTACAACTTAGACCTTCCGAACAAATAAACAAACTCATATTAATTAGAATTTTGCAAATATAATGAGACTTGGAAGTAGGAAGTTACTTACCCCTCTTTCCCTCTCCCTTAAAAAATGAACAAAAATAAGACTATGCTTCCTGAATGCCTAATGAAAGATGCTAACTCACAAACATACAAAGTGACAGCTATTTGTGCTCACTAGACTACACACACATACATTCACCACCCCACTTTTCCTCAAAGAGAGGTGGTACTGGACTCTTAAATACCCACAAAAAAATATTTGGGTCTATTATGACAAAATGACAAGGACACATAGGACCAAAATTCCAGCATATCTAAACTTCTGGTCTGCCAAA…
>TRINITY_DN1004_c0_g1
GGAAATTGTGCTGCTTTAGTCTTGCTTGGATAAAGATAAGCCCTTTCACTCTCTCGTTTAGTTTACCCTACTTTCTCTCTCATTCATACACGGCGGGTCCGCGAATCTGTAGCAAAACCCTTCTCGATAACGGTGGCGGAGATGTCTCTAGCGTTACAAAGGAACAACTCAGGCGGCCACCAGATCCAAGGGTCTGGATTCGTTCACTGCGACATGCCCTATGTTTCGTCGGCCTACGAATCGCCGGAGTTATGCGAGGCCGATCGGATTTCGCCGGAGGTCGAGGATCCGAGCGGTTCTTTGTCATCGTCATCCACTTCTTCCATCGGGAAGAACAGTGACGAGCATCCCGGAGGCGGCAGCGGCACTGATGAAGAAGAAGTGCAGAGTCAATATAAG…
>TRINITY_DN1004_c0_g2
TTTTGAGAGAAGTACAATTTGGAATTTGGGTTCCCTTGATCTTGGATAAAGATCAGACCTTTCAGGCTTCAACAGTCGATCTCTTTCTCTCTCGTGAGCTTACTCTACTTTCTCTCTCTTGTTCGCGCTCAAACAGATTCTCTCTCCGCCGATACACACGAGTACAGTGACGCAAATGTCGATTGGATTGCAGATGAACAACTCAGGCGGCGGCAATCGGATCGAAGGTTCAGGATTTGTTCACAGCGAGATGGATTTTGTTTCGCCAGAGTACGAATCACCAGAGCTATCTTCGCCCGATTTGCGTTCGCCGGAAGCGGAGGAATCTAGGAGTTCGTTATCATCTTCATCCAATTCTTCCATCGGAAAGAACAGTGACGATATGAAGAAGAGGTGCAG…
>TRINITY_DN10050_c0_g1
TGTTGCTTGCTGTTTGCTTTTGGTTGATATACCAAATAAAACATTCTCATGACAAGAAGAAAGAATTTGAAGAAACTGATTCCAAAGTGTCACTTCAAAGTACAAGTGGTGACCAACTTATTAAACTTGGAAGGAAAGACATCCGTGCCGGAGTTGATGAAACAGACACCAAGGATGAGACTCATGATGAAACATCAGAAGAGGAGGAAACTACTGGAGATGAAGTTGAGGAAAATAAGCATGATGAAGATGAGTCAGAAGACAAGAAGCTCGATGAGAAGGATGAAGACGAGGCAGGAGGTAGAGATGTTGAAACCGAAGAACACGAACAAGAGAAATCTGATGTAGAGATTGATAGAGTACAAGGTTTGGTAGATGGTGAGGAGAGGGAAGACGGTG…
>TRINITY_DN10051_c0_g1
GTTGTATCCTGCGGCCCCGTCATGGAACAGACGGGCCTGCTCTTCTCTGCTTGTTTCATCAATGGACCACCAACCAAGCAGCCTGGGAGGGCAAAAGTATAGTTGGTGAAAGAAATTAACCCCAAAAAACTCGTGAATTTTTTAATTGCAAAGTATACAGACCAAACCAAGTTATTAAGAGATCACCTGGAGCCACAGTGCAGGAAACAAAAAAAGTCACGAGTTCTTGAAGAGTATACAAAATATCTTCCTCCACTAACTTCACCTTGTAACAAAAGAACACTTTTCTCAACTAATCTGGATATAGC
>TRINITY_DN10052_c0_g2
GTGCAGCTACCACCGGCGACGCCCAGCTCTAGCAACCCAGCCGACCACCATCTCCAGATCGCCGCCTGCGCTGTCCTCCTGTTAAATCATCATGAACCACAACCATCACTCTTAGCGAATCAGCCTCAGAATTTTTGGAGAGATAGGGTGAGTGTTTTCTGGGAAAGGTATGGCTGAGAAAAGGGAGAGAAAATATATAAAAAAGGGGGATTTTTTGAGAGAAAATATTTGATGAGAGAGAGTTTGCTAATTATTGATTGAGAGAAAGAGTGACGTGAGGGGGAGAGAATTATGGTGTTAAGTAAAGAGAAAGTCTTTGGTGGGAATAAAATGTCTGTAGAGAAAAGGAAAGATAGTGGTTAGTGGTGAGGGCCCATGTGTTTTATAATTATTTAAGAT…
>TRINITY_DN10053_c0_g1
CCCCCCCCCCCCCCCCTCTATTTTGTAGTTTGGAGCTTTAACACAAGATATCAGATTTGTGAAGTGGGATTTGTTAGTTCACTAAGTTTTCACTATAACACAGTACATTTTAAGCATTTTCACCTTCGTTTTTTATTGGGCTCATAACTCGTCATTTATTGAAAGCGAACTAACGCAGAACTGTTATGTGGGGAACTCTTCAGACATCCATTGCATTTGTATAATCGTTTAGAGTATAATTTAGACAAACCACTTCTGTATATAAGGTGGAATATTTGTTGAAGCTTTATTCGTTCTTATTTCATATTGAAAATGAACAGAAACATGAACGGAAGATTGCATCAATGGCTGCTCATTCTTGTTTCTTTGATGATTTTGCTGAGAATTGAAAGCTTCAAT…
>TRINITY_DN10054_c0_g1
TAATACGCCAAGAGGATTATACATAAAATATAATGGCGCCAGATTTCAGCAGCGAGATCACCGGAGAAAATCACCGCCACTGCTTCCGTCCCTTTCACTCCGCCAATCGCCGCCGTAGATATACATACCCATGACTCTTGAATTCCCACAAGAGCCAATCTCCTATTATATTATACGATAAACCCATTTCTCCCAATTTTTTATATTCCCAAGGATATATAAACCCAATCAATTCTTCATCACTATGTCTTCTTCAACTTCAGTTTGTAGAGCGAGAATGGCGGGCATTTCGCACGCGTTGTCGTTGAAGCACGGGCTTTCACTCTGGTGTCCCCAGTTAGCTTCACTCAATCAAATTCCCGAGCCTTCTCCAGTTGCATCCGCTGGCTTCCGCCGGAG…
>TRINITY_DN10056_c0_g2
GTCGCAGCCAGATGCTACTGCATCAGGAACAACTACACAAGGTGGAAGTTCAAGCCAAGGCACAGAAACCAGCAATCAACTTCTTGGGAAGAGAAAAATACAAGATCTAATATCACAGTTGGGTTTCAATGGAAAACTTGATCCTCAAGTTGAAGATTTTTTGTATGAGCGTGCTGATTACATAATTGATTCGGTGAGTCTCACCAGCACCTGCCATGTGTATAACTATGCTTTTTGTAGGTTTTACTTTTATTTCTATGCTTCATCTTTGTTTTTACAAGTTGTTTGCTCTTGGTTCTTTTGGTATGTTGTACGACATAGAGCGGCAAAATTATTTTGTGATAAATGCCTCGTCGTATTTTTATTAACTGGGACGAGTGGCTCCTGCATGCTGCTAGC…
>TRINITY_DN10056_c0_g3
GTATTTTCTAATGTTATGGCAGTGTTCAATCAAATCGTACATGAGGATATAAAGACAGTCTTCATTTCTCCGACGTCTTTAATTTCTTAGTGGGGTGTGTATTACAAGCACCGTATAAGGTTAATTTCATACTTAGTTATTACCATAATCAACAATATGGTGAGAAATTACAACTCTCACTTCCATGAATAACAATATCAAATATTGCACAAGTTTGGCCCTCATTCAGGTATAATGGAAATAGTAAGAGTTTTTCTTTCAGGTAATAATAAGAATCATTAATTATAAAATTTTTTCAAGCTATTTAACCGAACGTGTGTATTAATATATATATATGTATGCATGTATATATATCATTGCTGAAATGGACTTTTAATGACATGCAGCCACCATGTGATG…
>TRINITY_DN10057_c0_g1
GTTGGTTTCATTGAAGCGAGTACCTTACAAAGATAATGCATGAGTGTCATCTTGTTGTTGGATGCACGTGTATCTGTCAGTTTCAATAGGCTGTCTAATTTGAATCCAAGAGCAGAGCCTCTTGCAGTTCCTTGGTTCAATGTATTTCCAATGTATAAAATCATCTTCATAACTTCTTTCAATTTGAGGGATTTCCGGACCTCTTCACAAGTGAAATTAACAGTGTGTAAGTTTTTCTTAAAATCAGAAACCTGAGAGTTGAATTCGATCTTAAATAGGAAAACCCTTAATTTAGATTCAACTCGTGGCACCTTCATCAGCTCCAGGAAAAACTGAAAGAAGTCAGAGAATAATATAAATAGGATTTAACTGGGAGAAAGGCGAAACAGAAATCGAACT…
>TRINITY_DN10057_c1_g1
AGCCAACAATACTGAAATTATGCTAACAAAAGTGAAAATGCCCCTGCCTGATATGATGGTAAGCTGTGGTTTGTATTTCCAGTTGAACATTTTAGTTTCCTGCTCAACTTGCTCAATTGGTATAAATGCTTGTAATATCTGAAATGTAGGCTGAGGTATATTTTTGCTGTTTAAGATTGACATGCACGGGTGTATTGTTAATACATCATAAATGCACATGGGTCCCATCTGAGAACAAGAAATGGCATTAAAATAAAACAATAAATATGAAAGAAAAGAACAGTAAACTAAATTTAAATTCCTGGAGAGCACAAGACCTACCAGTGCTAATGATCAATTGCCATAGAAATTTGTGTTGCTATAACATGGAAAAGTTATATCAATAAATTCTATCAGAAA…
>TRINITY_DN10058_c0_g1
CAAAAGATAAGCACACACATCTATCTCATTTTAAGAAACTATGGCTACATGGAAGATTCTCTTGGCTGCAATCTCGGTGCTGGGATTGTGGGCTTCTCAGGCCACGGCCAGATCGGCACCGGATGCATCCATGGTTCAGAGACATGAAAAATGGATGGCCGAGAATGGTCGTGTATACAAAGATGATGAGAAGTCCCAAAGATTCAACATATTCAGGGCTAATGTGGAGTATATAGAGTCGTTCAACGAAGAAGCTGGTCGTTCTTACAAGCTTGCTGTCAATAGATTTGCTGATCTGACAAATGAGGAATTCAAGGCAACAAGAAATGGATATAAGATTACATCATACCCAAAGTCGTCAGATTTTTCATCGTTTAGGTATGCAAACTTTACGGTTGC…
>TRINITY_DN1005_c0_g1
AAAAATTTCAAAATCCAACTCCAAGGTTATATCTCTGTAAGACTGTAACAACCATTTCTCAACTCTGAAGACGACAGGGTTTTCTTAATTTCAAATTACATACAACAAAAACATATATCACACCCACAGTTATACACCACACAGTTTACTCCATAATTTGGAGATCACAATCAACAACATACACAATAATCGAAATATAAAGAGAGATTCAGGGGATGATCATAGGTCCCTATGTGTTGAAGAACAGCACACAAATGGAACCCAAAAAGGTCTCCCTTTCTTCTCTTTCTTGATCTCAATCGGGTATCTTGCCGGGGAATCCCACTCCTCGATGCGTTTGTTTGTGTCCTGATCCTTGGTTGTGTGTTTTTCTGAAGCCACAACAGAATTCACAGTTGT…
>TRINITY_DN10060_c0_g1
TTTCAGTTCTTATAATAAAAATTATAAAAGTTTTCGGGTCCTAAATTGACAATTAATATTTTCAGTTCTTGGACAAGTGATCATTTTCAGTAGCCACAAAATCTAAAAGATTTTACTGGAGAGAGACGTTATCATAAACTAAAGAAACCTCGACAGGAATCGTATGAATAAGAAACACGAAGCAAAATAATCTGTAGTACAAGTCACAAAAGCATATAAAGAAGTAAAGAGAGTAGCTCAGGTCTCCTTGGTTGCAGGGGCCTTCTTGGCAGCTTCCGCAGCAACTTTCTCTGCTTCGATATCAGCAACAATGGCGTCGATTTCACCTTCTTCGAGTTGTTTAAGCCCGTGTTCTCTCGTCATTACAGCAACTTCA
>TRINITY_DN10060_c1_g1
TCTGGCCAAGAAACTGTGAAGTTAGCCATTCGTGCTCTGCTTGAGGTTGTGGAGAGTGGAGGAAAGAACATTGAAGTTGCTGTAATGACGAGAGAGCAAGGGTTGCGCCAACTCGAAGAAGCTGAAATCGATGCCATAGTGGCTGATATAGAAGCAGAGAAAGCTGCCGCCGAAGCTGCCAAGAAGGCCCCTTCAACCAAAGAGACTTAAGTTATATCTGTACTTCTTTACTCATTTACTTTTGTGATTTGTATCACAGATTGTGGTTTCCTGTTGCGTATTCTTATGATTCCTGTCAAGGATATTTTTCCTTTATGATCATAAACTTCTAGGGGGC
>TRINITY_DN10061_c0_g1
GTAGGCAACCCTGGAACTGAAAGGTCCCAAGTTCAAATCCTACCAACGCCTTCTTGGTTTGAGCTTGCTACACAGGGTTTTCCTAGTGTAGTTTATCCGGTTGGCATGGTTTGCAGGCAGCCTGTGGGTTTATCCAGAGCGCAACCGAAGAGTATCGGCTGCGGGTTCTTACGTTACAAAAAAAAAGAAAGGAAATAATTTCATAGTATAACAACCATGCTATCAGAATTGCCATATGGGATTGTAGGATCACACGATTCATGATCCTAACAGGGGGGGAACAATCATCAATAGTGGAAATCATTTTCTTGCAGTGGGATCTATTCAGGATTGTGTAGAATCGTAGATTTGTAAGCAGGAGATCGTAGATCTCATCGATCCCACCCTTTTAGTGGGTTG…
>TRINITY_DN10062_c0_g1
CAACATTGAGAATGGTATGAGTTGTAAACTACAACTCATTACTGGTCCGTTAAAATATGAAACTCAAGTACCTGGTCAAGGCTCCAAATTTGGGGTAAACTAAACTTCAATTTATTCTATTCCCCCGGCGTCATTTGCCGTCGGCTGCAAACCGCCACCGCCGCCATGGTGGGCCGACTCCTTCGAGCAACTAGATACACCCTCCTAACCTTCCCTTCCCACGTACTCCCAAATCTCTCCCCTACACTATTTTCCACTCTATGCCGGAAAACCCAGCTCTTCGACTCTCCGCCGCCGCTCGCCAAGAAGCTGCCTTTTGCGGCAACCGCTCACGGAGTTGTGCGGAATGACCCCTACCGTTGGATGTCTGATACGAGCGACCCGGATTTCATCACCTAC…
>TRINITY_DN10063_c0_g1
GTTTTCCTTTAGTAGTTCATGTCTTTTCACTAATTTATTCGAGTTATAACATCCGCTTAGTGTAGTCCAGCATAAAATGCTTCTAAGTTATTTGAAATTTCTTTGTGCCAGCCATCTAGCCGGTTTGATGAATTGCCGGATGAATTTGATCCAATGGGAAGATTTGGTTCATTTGATGATGGAGATCCACAGACGACAAATCTTTATGTGGGGAATTTGTCACCTCAGGTTGATGAAAATTTCCTTTTACGAACTTTTGGAAGATTTGGACCAATCGCTAGTGTGAAAATTATGTGGCCGAGGACGGAAGAGGAACGGAAACGGCAAAGGAATTGTGGGTTTGTGGCTTTC
>TRINITY_DN10064_c0_g1
CCCAAATGAGTCTTGACAAAATCTCAGTATTCAAAGAATCAACAAAGTAGACGACGTTACAAAATCTTGCATAAATTCAAAAACAAAATACCCTTAAAATACTTTATCAAAATTCTAACGTGGTGATCAAACACACCACACCACTGTAGCAAATCACAGCACAACTTTAGAACCATGAATACAAGAAAATCCCACAACGAGAGCTACCTTTTTCGTCTTTTAGTCTTGATTGTCTGAAATTGAAGCGGGAGTGGTAGAGTTGCAAACACAGATTGATTTTCGCGTAAAAGCTTGCAGCCTAAGTATTCATAGTGAGGTCTCAGCTTAAAAGGGTCCATTCGGAGATCCTTGGCGATATCTGATATGTCGGAGCGAAAGTCATCAGCAAACAGAGAGAGC…
>TRINITY_DN10065_c0_g1
AAATGAACAATTTGTTCCAACCACTGGAATTGTTTGGAGGTTGGACTGATGAGCAGTTGCACAGAACCCCCGATTCCATCTCTGCAGCAATTTGTTTCCCGAATCCCACCATAACCCCTAATTATGTGATTTTCCTCATTCTCATTTCTTTTTTATTTCCTTTTTGGTTTGTACTTGTTCTGGTCTGCATACGCTCTGGAGTTCTTGATCAACCGCAAATCAGCTATGGCCGCCGCTCCACTGGTACTCGCGCAATCGTTTCTTCAATTCCTGGGGTTTTCTTTTCTACATGCAATTCATATTATTCTGCTCTTTTTCTTTTGCAAGGGTGGGTTGTTGCTGCCTTTGAATAATGAGGACGACAAGTCTTCAATTCCCAAAATCGAACTCTCCCAGGGC…
>TRINITY_DN10066_c0_g1
CAGAGAGATTTTAGTATAAAAACTCTTTACCAATAAAAAAGAGGTGAAGTTCACACTTTTTGAGTGGGGGAAAAAAGTTGATGAATTTCAAAGCCCAAAACATGTGAGGAACCAAACGCAGAGACTAAGACCGCCCACCGTCCACGGCCAGTCTCCTCCACCGTCCATCTCAACGCCGCCGTCCAACGACCCTGCGGTTCATTTGACACCACTCTGACTATGAAATCAAAATAAGGCTGCTGCTGCAATGAGGATTTGTCATGTCTGATGTGGGCATATCTCAAGGAGGATCAGATTGAAATCCTTAGCATATTACAACACTCGGGCATTTATATATATATTGAATTATATCTTCTCTTCAATAAATCCTATCTTTGTGGCCACCAATCTTTCTCCAAA…
>TRINITY_DN10067_c0_g1
CCAAAAGAGAAATATTCATTTAACTTGAGATGAATATATTATACAAACACACATAATGATATCACACTACACACTGGTGAACACATACACATAGAGAATGAGGGTTTATTCAATTGATTCAATGAGTAGGCAATCAAGCATTTTGAAGAAATGGATAATCAGTATATCCCACAACCGGATCAGAAGTGTAGAAAGTGTTCCTGTCGTACTTGTTCAGCGGAGCATCCAACTCATACCTCTTTGGCAGATCTGGATTAGCCAAGAACAGCCTTCCATAAGCAATCAAATCCGCATTACCCTCAGCCACTGCTCGGTTCCCCTTCGTCCGATCGTAACCGCCGGCTGCGATGAATGTGTTGTTGAATGCCTTCCTTATTGGAAGGAGCTTGTCCAGCACTT…
>TRINITY_DN10068_c0_g1
AATATCCCTTAATAGATATTGCCTTGTGATGGATAGATTGTCTTCTTTGAGATAGATTTGCCTTCTATCTCTATCTTCCAATTATATCTTGATCTCATTGCAATATACTATATGTTACCATATGTCACCGAACTGGTGCGGGCCTTTGGTCTTGGACTGTCTTCAATTAGGCCTGAAAGGCCGTATCCTATCACTACCCCCTTAAAAGCGAGGAAGAAGGACGATAGGACTGACTTCCGTTGTGATTGATCGCGCAAATCACATAAATTCCTGAGTTCGGCAAAACTGGGGTCCCGTTCAAGTAGGCGAAGTTACTGACCGAGCTCGCAGCGGATGTAGAAGCGATGTTGACTTCGGAGGTTGTTTGGCTAGATTCAGCTCGGTTTTAAACCGGACTAA…
>TRINITY_DN10068_c1_g1
CGGCGAGGAAGAACCAGGGCGAGGTCCTGAAAATTTTTGTGAAGAGGCTTCTGATGTCGAGAAGCTTCACTACCATGGCGGATGAGCTAGCCAAGCTCATCAACTCGGGTACCGCCTTGGAGGCGCTGGAGAAGGCTGCTCTTGAACACCCTGGCTTGGACCCTACCAAATACGGGTATCAGCGGGTGGATCGTGGTGCCCTTTGCGCGGGGTTTGTCGCAGTGGTCGAGAAACACCTCGACCAACTGGAACTGCTGACCGGGATCTCCTCGTCGCCCATGCTGCTGACCTCCGAGCTAGTAAACAAGTGCTCGGCGGATAGTTTTCCCGAGTTGGACTCGGTGATGGGGGCTGCTCCGAGCAAACCTGTGGAAAAAGAGGTACAGACACACGAGAAGG…
>TRINITY_DN10068_c2_g1
GAAGGGGAAGGCGAAGACCAAAACGAAGACTGTGTTCGTAAACAGTGACGAAACCAGTCGGATGAGTATTTGCCCTATCATTTGGCGCGGAAGCAATCATCTCCACATCGTCAGGAAAGAAGTGGGTCTCGGCCAAAGACCTAATCCCAGCCTCATTTAAGGTAGAAATGGACTCCGACGCCTTGACGTCAGTCATCGGAGGGATGCGAAGTGTTTCTATAATTCTATTTGGAGATCGACGGGTGAAAATCCTAAATTTAGACCTATCGTCAACTCCCGATGACGGCGAAGCACCGGAACTACTATTTTGTCTATCCACAGAAGAGATAAGGGAAAGTGACATACTTACTTTTCTAGAAAACTTGATCGGAAAAGAGGGAGAGCAAAAGCTGAGAAGAC…
>TRINITY_DN10068_c2_g2
CTCGCAACCCCGGACACAGAAGCCGCAGTCGACTTCCGCTTCTTCGAAACCGCTGCGACAACATTCTTCGTATTCTGCGCCCAAAGAAGATCCAACGGTTCATTTTGAATAAATCTCAACCGTCGATTCAAATTGCCCCGTCAGATTCCCGCCTTCAAATGTGCTAATCAGTTCGGCCCAAAGCCGAGCTGAGTCGAACCAGACAGTCGCCGAAGTCAACAGCTTTCCCGCGAGCTCGGCGGATAACCTCGCTATCTGGGTAGGATTTCGGTCTCGACGATCTCAAAGAACTTGTGTGATTTGCGCGATCAATCACAAACGGAAGTTCGTCCTATTGTCC
>TRINITY_DN10068_c3_g1
CGAGGATCTGGCTCGAGAATACAAGATCTGTCTCTCGCGTCATCAAGCTTTGCGCCAGATCTTGAGGGATGGCGGGAGTAGTCTCGTTCCTGTTTATGACTCGAACATGCCTTCGACGTCTCGAGTTCGTCAAGCTGGCTCCAGCCGAAATGTGAGATCGTCAGCCCCGCGGTCAAGCGCGAGGGGCTCCCGAGGTCCGAGGTCTTCCTGAGGGCGTTAAGATCCTTGGTCCTGGCCCTGCTCTTGTATACACTGATTGTATAACAATATGTAATAGGACATGTAACTTATAAATCATAAGTAAGAGACAAAGTTTCGAATATGTTGCATGTTTGCCCTTGGGGCTTTGCTCGTTCCGTCATGCATTGTTGCATGAGTTCGTGCTGATTGGATTCGGG
>TRINITY_DN10069_c0_g1
GGAGAAGCGTGTCTTGTTTGACAAAAAAGATAGCGCCGATGGCAATCCGGTATGTGCCAATCGATCAAATTGGGATTTGAACACGACTATGGATGTATGGGAGGGAACTACCAGTAATGATGCATCTGCTCAAGGGCTAGTTAATATAGGGGGATTCAGCAAGAATGATAATTGTCACAATGATAAATCTTCGTTAACTTTAGCCAGTACAGCTTTTTTCGGTTCTGATAGAGGAAAACATATTTTAGATGGTCATATATCCAATTCTTCTAAATCATCTACACAACTGTACAAGACTGATGATTCCCTTGGTCTTAAGCTTGCTATGCCATGTATGGATGCTAGCAGCGAGCTCTCTTCTTTATCTGATAACTTAGACTGCGCTAGTGTCACTCCAAC…
>TRINITY_DN1006_c0_g1
CTAGTTGCATATAAAGATGTGACAAACAAACACAAAAACATTTGAATATGAACAAACATAAGGCAGTAACATAACAAGTTCAAACAAAGCATCGAAAAAAGAAGCACGAATAAGAATTCCCAACACACACAAACACAAAACAGTAAAAATAGTTTTAGGCCTCGTAATCATCATCAGCAGCACCTTCCTCTTCGTACTCTTCTTCCTCGTCAGCAGTCGCATCCTGATACTGCTGGTACTCAGCAACAAGATCGTTCATGTTGCTCTCCGCTTCAGTGAACTCCATCTCATCCATTCCTTCCCCAGTATACCAATGCAAGAAGGCCTTGCGCCTGAACATGGCCGTGAACTGCTCGCTCACTCTCCGGAACATTTCCTGGATGGATGTCGAGTTCCCCA…
>TRINITY_DN1006_c0_g2
GAGATGGAATTTGGATTAGCAAGTCTAATATATGCAAATAGGTGTATCTTGCAATGTTCCCAAATTTAACCAACCTTAGAAACTGGAATTAACAGATAACACGGAATAGTAATTCCTGCAGTCGATAGTTCTACAACCCAATAAAAATCCCAAATAGCAAAAGTATCCGAACACACATCTAGCCTATATAAGGGTTTTAGATACCAAGATAAACATTGCTTTAATCTTTGCTTAGGCAGTTAGGCCTCCTCTTCTTCTTGGTACTCGTCCTCCTCGTATTCCTCATCAGCTGTGGCATCTTGATACTGCTGGTACTCTGCAACCAAATCGTTCATATTACTCTCAGCTTCTGTGAACTCCATTTCATCCATTCCCTCTCCAGTGTACCAATGAAGGAAA…
>TRINITY_DN1006_c0_g3
GACATAACGGAAGAATTAAGGAGGCCTTAAAAGCATGATTCTTTTTCTCGTTCTTCTTTCAAGATTTTGGGAAGATGGGCTTCAACTGAAATCAATCAATGAGAAGGGAAAGTAGATAGGTGGGCTCTGTAAGTTATATGATAAAACAACAGAATCAAGAATTTGAAGAGAGAGAGAGAGAGAGGTGATAAGCGATCAATCAAGAATTAAGACGACCTTATAAGCATAATTGGAGACGGACAGTGAGCAGTGTGTATAGGTAGAGAGAGAGAGAGGTGAAATGCGATCAATCAAGAAAACCTCATCCCACATGACAGAAGGAAAGAATCAAAAGCATAACTGGCGAGGGGAAGTGAGCACTGTGTAGAGAGAGAGAGCTGTGCATGGAAGTGGAGGAGG…
>TRINITY_DN1006_c1_g1
CAAGAACTCATCCTACTTCGTTGAGTGGATCCCCAACAACGTGAAATCGACTGTCTGTGACATCCCCCCAACCGGGCTGAAGATGGCATCGACATTCATTGGGAATTCCACGTCTATCCAGGAAATGTTCCGAAGGGTGAGCGAGCAGTTCACAGCTATGTTCAGGAGGAAGGCTTTCTTGCATTGGTACACGGGTGAAGGGATGGACGAGATGGAGTTCACGGAGGCCGAGAGCAACATGAATGACCTTGTATCTGAGTACCAGCAGTACCAGGATGCCACTGCCGATGATGACGAGGAGTACGAGCAGGATGAGGAGGCTGAGGAGGACATGTGAAGGCATTAGACCCTCCCACCCACCTGCTACTCCCCCTACCTCGTATGTGTTTCCTTTGCTTC…
>TRINITY_DN1006_c2_g1
ATAAAGATTGATCTAGACCGTTGATCAAACTAAGTAATGCACATCTATTTTCAACTCCTCATACATATCAACATACAAGCACACATCTATATTCTCAGTGTTTTTGGACCTAAATGTTGCCAATTACATGTAAATCAAGAAAAGAAATATCCTAACATGTAACAAAATACAAACATTCATGATTCCATTTTAAGGAAATCACAATTTTATCACACATCACATCTCAAGCACAACCAACCACAAATCAAATATCATACATATGGACAAACAAATCACCAACTAATCAAACCAAAGGGACCATGAGATTTGGACAAGCAGTGGAAACTCATGTAACACATCAGTGATCAATGATCATACTCTTCTCCTTCTTCTTCCTCCGCGTACTCCTCGTCGGCTGTC…
>TRINITY_DN10070_c0_g1
GAAAATGGAGATTTCCTCCACCACCGACAGCAATGTGTCCAAACAAATCATCGTCTTATCCGGTCAGAGTAACATGGCCGGCCGCGGCGGAGTGAGCAACAAAGTCTGGGACGGCGTCGTTCCTCTGGAGAGCGCCGCGGACGGCCGTAAAATCTTCCGGCTAAACGCCGACCTCCGCTGGGAGGTGGCGCGTGAGCCTCTCCACTTCGACATCGACACGAAGAAGACGTGCGGCGTGGGGCCGGGAATGCCGTTCGCCAACGCGATCAAGGAGCGCGTGGGGACGATCGGGCTGGTGCCCTGCGCCGTCGGCGGGACTGCGATCAAGGAGTGGGCGCGTGGGGAGCCGCTGTACGAGAACATGGTGAAGCGGGCGAAAGCGGCGGCGGAGGGCGGCGG…
>TRINITY_DN10070_c0_g2
AAAAGGACTTGTTCCAAAGACATCTAAATCCCAACTCCGAAAAAATGGAGATTACCTCCACCACCGACAGCAATGAATACAAACAAATCATCATCTTAGCCGGTCAGAGCAACATGTCCGGCCGCGGCGGCGTGAAGAACAACCACTGGGACGGCGTCGTTCCGCTGGACTGCGCCTCCGACAGCCATAAAATCTTCCGGCTAAACGCTCACCTCCGCTGGGAGGTGGCGCGTGAGCCTCTCCACTTCGACATCGACACGAAGAAGACGTGTGGCGTGGGGCCGGGGATGTCGTTCGCTAACGCGGCCAAGGAGCGCGTGGGGACGATTGGGCTGGTGCCCTGTGCTATCGGCGGGACTAAGATCAAGGAGTGGGCGCGTGGTGAGCACCTGTACGAGA…
>TRINITY_DN10070_c1_g1
TCCAATAATTCTTTATCCGGCCCACTTCAGAAGTTCCTGCAGAACTGCCGCCAGCTGCAGCGGCTAATTCTGGCCGGAAACGATTTTTCCGGTGAGATTCCAGAGGGGATTTTCCCTGAGCTGGCTAATCTTGAGCAGCTCGATTTATCCGCCAACGAATTCAATGGCTCGATCCCAGATGATATAGGGGAGCTGAAGTCGTTGTCCGGGACATTGAATTTGTCTTACAATCATTTTACGGGGAGAATTCCAAAGAGTTTGGGTGATTTGGCATTGACTGTGAGTTTTGATCTCAGGGGGAATGATTTGAGTGGTGAGATTCCTCAAACGGGGTCTTTTGCAAATCAAGGGCCAACAGCATTCTTGGATAATCCTAGTTTGTGTGGCTTCCCTCTGCAG…
>TRINITY_DN10070_c1_g2
CTTTTCCCCCTCTCTGAGTGTGTTTTGGGGCACAATTTTGGGCTTTGTTGAGTTGTAGAATGTTGTTTCAGAAGCTGCATTTGGCCACATTTTTTCTGCTGAATCTTTCTCTCCGCATCTTTTCGTTGAACCCCGACGGCCTATCTCTGCTCTCTCTAAAGTCCGCCGTGGACGGGGGCGGCGCCGACGCCTTCTCCGACTGGAACGAGAACGACGCTACGCCGTGCCACTGGACCGGTGTTTCTTGTATGAACGTTTCTGGGTCGGATGATCCGCGCGTGGTCGGCTTATCCGTCGCCGGAAAGAATCTCCGGGCATATATTCCGTCGGAGCTCGGCGGCTTGATTTATCTCCGGCGACTGAATTTGCACGGGAACTCCTTCTATGGCTCAATCCCCG…
>TRINITY_DN10071_c0_g1
AATTAACCTTCATATACCCACCCCCTCTAAACTTTCATCAACACACACAATAATGGACTCCTCACAATCCCTACAAGGTAACGGCACGGGACGAGCACGAGCACGAGTCGTGCTCGTCCCGTACCCTCTCCAAGGCCACGTAACTCCGATGCTCCAGCTCGGTTCGTTACTGGTCAAGAAGGGGTTCTCCATCACCGTTGTCCACACAAAGCACAACTCTCCCAACCCCTCAAACTACCCCAATTTCAACTTCTTAACACTACCTGATAACCTAGAAGGCCTCGACTCATCTTTCTATAATTCTTTGAATTTCAAAGCGGCCATGAACACTAACTGTGAAGCCCCCTTTGAGAATTACATGGTTGGGATGATGGAGAGTGGAGGGGTGGCCTGCATCAT…
>TRINITY_DN10072_c0_g1
TCGAGTAATCTCCAACCCGCATTCCTGCTCGTATTGGTGGATCACGAACTGAAGAATGAAGATCACATTCCACAATCTCTAACAATTACAACATATTTCAACATCATTATTATCCGATGTATATTTTTGTTTTACACCATTACGTATGAACGGTGCCCATCACATTTTCAGGAATATATTTTCCTTGATTTCAAAAATATCCAGAAACAATGTTGTATGTCCACGAAATTAGATTGTATGCGCGAATAATTGAGTAGTGGAATCTATTTATCGAGCTCCAAATCGAAAGACAAGCTCTTATGAAGGTTCATGGAGAACAAGTTTAGAGAGAAAATGACTTGATTATTATTGGACGTCCAAAGGAGAATCAATCGCCAAGCAAGAGCCTTATGAAATAAA…
>TRINITY_DN10072_c1_g1
CATAATTTCCTCCCGATTTTCCCTCTCGAATTTTGAAGCATCAATCTCCTCCCCCAAAAGCTCCTTCCGGTTTTTTCTCTCCCAAATTCTGAGCTGCGTGCAGTTAATCATTTCTTTTCTTTCTGTCGTAGATAATGTCAAACATGTTCATGCTATTCGAATCCCGTTAATCCATTCCCATTACGACCAACAAAGAATATATCGTTGGTTTTGGTTCCTGATCCTTTCAATTAATGGCCTTATTCCGTTTGGGGGTTTTCTTGTTGCTACTGTTACCGATCGCCATTGCTGATGTTGCTTCGGCCGCCTGAGAATCCAAGCCAATATCAACTGACAGAGATCGACAAACTCGGCACCAGCAAGAAGCACAAAACCACGTCGTTCCAGCTCCAGCCCAGC…
>TRINITY_DN10072_c2_g1
CTATTTTCCATTTTGTGAATTCCACATCCCACAATTCACACCAAATCCCTCTCCAAAACTCCGAATTCACATTCCATATATAAACCAGATAACAGATCAAATCTCAATATCCAGTAATCCACCATGGACGACGACGATCTTTCTCATTTCAGAAGCGGCTATGATCTCAACGGCAGGATCATGCTCACGGCCATAATCTCCCTCTCACTCGTCGTCGTAGTCGTCACAGTCCTCCACATCTACGCCCGCTTCGTGCTCCGCCGCCAAGCTCGCCGCCAGGCCTCCCTCCGCCGCCTCAGCTTCTTCACCGCCGCCGCCAACATCCGCAACCCCGACCCACCCAAAACCGGCCTCGACCCCTCAGTCATCGCCGCCCTCCCCAAATTCTTGTTCAAACAA…
>TRINITY_DN10073_c0_g1
ATCATTTGGTGGGATTGAATACCCTTCTTTATACATTGTTTAATTTGGAAGGAATCATTTCTGTTCACTTTAAGAAAACTTACTGTATTAGAGTGATTGATTGTACATCATACAACATAAAACTCAAAGTTTTGAGATGTAAGAGAGAGAGACATATGATGCACCACAACTTCTAGACCGTGTCTCTTCTAAACAACCTGACTTGCTCATCATCCTTCAATTCTTTTGTGCAGCAGTCTTCATTCATTGAGATTAGTGGGACAAGTCTGTCATATTTTAATGGAAATTCAATTTATTATCTGTTACGGTGTGCTGGTATTTTTCTGGACTGACTTTCTTGGGAAATTTTGGAGGTGTTATTCATTTGCAACAGTGTTCTTTTTCCTTTTAATAGGAGTC…
>TRINITY_DN10074_c0_g1
CCCAATTGAACAATGTTTGCACATATGAATTGCAAAATCAAATTCAAATACAGTCCACCTTTCATATATCACTCCAATCATCCAAATATGAAAAGTCCACCTTTCATATATCTCACTCCAATCATCCAAATATGAAAAAAGAAGACAAGGAAGCAAAGCAGCAAGTGTTTCTTATGGTGAAACAAACTCATTCTAGATCCATTGATTATGCAGAAACCTTGTCATGGTCGCCCTCCAGCTGGCTCAAGTTGCCTTTCTCCTTGATGAGTTGAATGTGATGGTGCTTGCAGTAAAGGCGGCCCTCGTGCGCAATGTAGTTTGACGGACTAATGACACACCCTCCATGGCTGCACTTGAAGCAACTCTTATGGTACGCCGTTCCGTTCACCGACACCTTCT…
>TRINITY_DN10075_c0_g1
GTTCATATTTAGCATGACTTATCATAGATCATCAGTTAAACTAATGATCTAGTACCAAGACAGACCAGATTTTGTAACAAAAGCAGAGACCCCTCATTTATGAAAATCAAGCATAACAAATCATATTCTGTGACTGGAATAAACTGGTATGATATGAATATCTAGAAGAAACAACAGATAGCAGAAAAGTAGGGGTCTTTTTCAGCTGGGGTGGCCATAAGAGACAGCAATAATGGGTTTGTTGGTAGAGACTTAGACAAGGTAGATGCGAGTTATTATTCCTATGGAGCAATGAAGAGACCCACTTGCGGAAAAATGGGAATCAAGAAAAGGCAAGGGCCTACCAAGAAATGCAATTCATTTTATACTAGAAGTAACTAAGTTGGTCTTCTTGCTATT…
>TRINITY_DN10076_c0_g1
GCACCGATGACCGAACTGTGACAAACACACAAACAACCCTGGCTGTATATGCAGAAATGCATTAAATAGTTCTTTTTCTATCCGTAATTCCCACCGCATGAATATCATAATTAATGAGAAAAAAGTACAGATCTGGAAGCTTCGAGATTGTGGTTTGGAGAAGAATTCAACACAAACAATAAATGGACAGGAAATTATCGAAATTATTAATTAAATATGAAACTCTAATATAATAAGGCTGGGCTAAATATGCACGAAGTGAATAACTATACCAAAATTGGGAGAAAAAAATGTAATGATTAATTAGGTTAAAAGTGGGAGTGGACCATAGTTAAAGAAGTATTGGAAGCTACTTGGATGGTCTGAATGTCAATTTGTTTGGTCATCAACAACTCTTCT…
>TRINITY_DN10077_c0_g1
CACCTTTCTCCGAGATTGCCTCCCCTCTCTCTCTGCCCTCTTCCTATTTTCCTGTGATTTTTATTATTGCATTCCTCTCTGCTCCAAGTATTTATGGTTTAATCGTTTTCTATGAATAAAACATTTGGTTCAAGGAGAAATTTTCAGTATATTTTGTGGGCCTGGGTCTAAGTTATTTAATTGCATCCACTGAAGATGAGCATCCATCAAGCTGTGGAGTTCAGATCTTCTTCTAATGGATATAACCACCATAAAATAGAAAGAGATACTGAAACTAGTTTCAATAGTACAGGAGAATCACACCAATCAAGTTCTCGTGATAGATTGATATATTTAACTACATGCCTCATTGGGCATCAAGTGGAAGTACAGGTGCTGGATGGATCTGTGTTTTCTGGA…
>TRINITY_DN10078_c0_g1
CGAACCCGAAACACCTCAACCCGAACCCGTTTATTTCGTGTTAGGTTCGTGTCGGGTTGTCGGGTCGGATTCGTGATTGCCACCCCTAATATACGATATATATAAATAAAACAATGTATCAACTTTTACCAACAATGTTAACATTGTTCGTCAACCATGCTACATGTTCGCAATAATTTTGACATTGGTTTTACAAATGATGTTACATGTTCGCCAACAATGTTCACATTGTTCGCGAAACATATATTGAGCTTGAAAATAATTTAACAATGATATATATAAAAGCATTGAAAAATTTTAACAATTACATAATTGAACAACAATCAAGATCCCTTTTAACATGATTCAAAAAACTGTCGAGATGCATTTCATTATACATTAATCATGTTTTCATAAAAC…
>TRINITY_DN10078_c0_g2
TGGCTGGCGTGGTTTGCAGGCTACTGCGCCAGTCCGTGGGTTTACTCAGATTGCACTCGAAGAGTAGCGGCTGCGGGTTCCCGCGTCATCAAAAAAAATAAGTGATATGTTTAAGTATGATTTTGAGGTTGATGACAATGGAAGAATGTCTCGATTGTTTTGGTTAGATTCTAATGCGCGGTCGAATTATAAAATCTTTGTTGATGTGATGTCGTTCGTAACTACATAATCGACGAACAAATATGTTTTATATCTTTCGTAACAATCACTTACCAATAATTAAATACTAACTAAATAGGTTAACTTAACTAAATTAATCTATACCTACTACTCTACCATAAACCTGAGGATGCATGAATCAAATGATTATGGATCTCAATGCAAGAAATTTAGACAATG…
>TRINITY_DN1007_c0_g1
TTTCTTGACAGTTTCCACCTCCATCCATTTCAACTCCAATGATTTCCATGAACTCGCCTTAAATATAACAATTCTTGATCATTTTATGCAACTAAACCCACTTCTTATTTTCCTCTCTCTCTCTCTCTCTCTCTAATTTCTCTCTGTAATTCCCATAAAGCTCCCACTTTTATTCAGTTGCATTTTTCAGGAACAAGAGTTTCCATATAATCCCACGATTTTCGTGAAGTTTCAGGTCCTTTTTCAAAGTACAAGAGATTCATTTGTAATCAAAAGTGCAACTGCACTTGGCCTGATTTGATCGAACAATCTTTTACTAATGTCGAAAATTTTTAGTCATAAGAAGTCTCCCTTGCATAGGTTGTCAAGGCACAAGTCAGCTGATCCTGAATTGCCTAA…
>TRINITY_DN1007_c0_g2
CATGAACTCGTCTTCAATATAAGTCTTGATCGTTTATGCAACTTAACCCACTTCTTATTTCCTCTCCCTCTCCTTCATTTTATCTGTCTAATTCCCATCAAATTCCCTCTTTTGATTAGTTGCATTTTTCAGGAACAAGAATTTCCAGAACCCCGCAATTTTCTTGAAGTTTCAGGTACTCTCGCCCGCTATGATCTATTTCCTAGTATGACGGTTCTTGAATGATTTTTTCGCTTTGATTCTGAGACATAGTTGTGATGTGTGTGTTTTCTGAAGGAGATGATACAATTTGTCCGATTAATTCAGGTTTCAGTTTTGTTTGTTCTACCGGTTCTTTGATCTGGGTGTTTTGCCTAGTCAATGCCTTTGACTTTTACGGGAAGAAAACGGTTGTTCTCG…
>TRINITY_DN1007_c0_g3
TTTCTTGACAGTTTCCACCTCCATCCATTTCAACTCCAATGATTTCCATGAACTCGCCTTAAATATAACAATTCTTGATCATTTTATGCAACTAAACCCACTTCTTATTTTCCTCTCTCTCTCTCTCTCTCTCTAATTTCTCTCTGTAATTCCCATAAAGCTCCCACTTTTATTCAGTTGCATTTTTCAGGAACAAGAGTTTCCATATAATCCCACGATTTTCGTGAAGTTTCAGGTACTCCAATCCCCTCTCACTATGATTTATTTCATAGTGTGACGATTCTTGAATGATTTTTTGGCTTTTGATTGTGGCCAGTTCAAAATGGTTTTAGAGTTTTGTTTGTTCAAGTGATTCTTTGATCTGTGTTGGCCTAGTCAATGTCTTTGACATTTAGGGAA…
>TRINITY_DN1007_c1_g1
CTTTTCGAAATAGACTGTATATGGCACATTGTCATCGTTTTCCCAGTTGCCAAATTTTGGCACATTTGCACGCTGCTTGATGACAACATAATCAGTTCTTGAGAAAAACAATGTTTTCAGAAATATATTTGATGGTCAAATTCAACATCAAATCTTTGCTCTAGTTTGAACATCAACACTGGCGATGATCACAATTTAAAACTAGACTAGAACCACTAGTATGTTGATTAGATGATATTTCTACCCATAATGGATGACAGACCGGTCGAACCATCCCCTCCCCGAATTTCCCCCAACTAGAAAAAACAAAATATTCCCAAAAATCCAATCAAGTTATGACAAGTTCAAGAAATCCTAGGCCAACCAATACAGAAAAATCTGATCAACTACTGCACAAAT…
>TRINITY_DN10080_c0_g1
AAATTCCGTCTCCTCCAGATTCCGAATCCCTTCTCTCAAACTTCCTCGGTCTGGAATTACTACCCGCCTCCGTGTCCTCCAGATTCCGAGCAACTACGACGATGATAATGATGATAAAGCTTCAAGCTTCACATCGTATTCTAACATCCACGATCACTTCCAGAATCCCTTGATCAAGGCAAGCAGTTCAACGACAAATTACTCTTCCGGTAACGGCTATGCCAAGAACTACACGAGGCAAGGCCCTGCACCATTTCAAAAGAAGGGGCAGAGTGAGGAAGAAACGTAGAGAGAGGAGGTGCAATGCAGTATCAAAACGACGTCTTCAATCCCTGGTGATGCTCCATGATTTTCACGTGCTAGTTGATGTGCTCTTTACTGGAATGTTTGGATCTTTAT…
>TRINITY_DN10080_c0_g2
CCGGTGTCTGCCCGCTGAACAACGGCACCAGCGACGCCACTGAAAGCATAGCACTCGTGAATAAGAACCATGGCACTCCGCCGTTCTGGACTTGTGAAAAGATATCCATCCCACTCGCCAATTCCACTGCGATCGCCGCCACAGATCCGATCATCGTCAGCCACCCGTTTATCCTCTCTGGCGCTGGCCCGCTGAAGGCAAGCAGGTCGCCAAACTTGGTACTCACCACCATTTATAACAATAAGAATTTTGTTATCAGGTACTGGAGGTAATATAGTTCCACTGGGGAATATTTCAGTATGTTTTCCCTACCTTGTTTGGCTGATCCTGACCATTAGATTATTTTCATCAGTGATGCTGCTCTTGCAACTACCTGTGTGGTTATTGTTTATTCTGTTG…
>TRINITY_DN10080_c1_g1
ATATCATAACCCAATCATGATATTGGAGTTCCTGTTGCTTTTTCTGCAGTTCGTCAAGTATGATGTTCCTGAAGGGATTTGATAAAGATGGTGTCGTCTGGTATATTATGCTATTCTAGTGATGCATGTGCATAAAGCCTGATCAGAATTCTATGACGATTCCATAAGTTTTAAACCAATTATTTTTATGATAGGTACACAAATTATGTTGTCCATTGAACTTCCGCATCATATCCAGCAAAACTCAATGTAGAAATGAGGCTTCAACTAAGCATTGTCCTTTGATGTTTCCACTATGGTTTATTTGCTGGCCCTGAAAATCAAATGCAGCCAAATACAGCATAAACATTACTGGATAGCCAGCATATTGCGATTCCAAATGCAATCATTTCTGGTGCA…
>TRINITY_DN10081_c0_g1
TTCAGATGGCAGAAATTTATAACACTGAATCTTTATGTAGGTTTGTCTGAAATAGAAATATAAACCAATACTTATGGAGGAAATTTCGAGCGGAGGGAGACATACACCAATATTTCTCAGTAACTGAAACATAATAATGCAAAAAAGACTCAGAAGAAAGCAAGAATAAACAAAATCTTACTTGTGAAAATTAAAGGATATAGACTCAGAAGAAAGCAAGAATAAACAAAATCTTACTTGTGAAAATTAAAGGATATAGACTCAGAAGTCAGAAGAAAGCAAAAATAGAACAAAATCTTTCTTGTGAAAGAAATCACCATATCTCGCAAGTAACTCTATATTTCCACAAGTTGTATAGTTTAAGAAAAACATACAATGACAACATATTACCTAGTGTTA…
>TRINITY_DN10082_c0_g1
CCCTTTTGTCATATTCATCATCCCACAGGGATTATTGTCACATTATACCAGCAGATTTCTTCGTCAGCCTTCCCAATCAACTAAACTACTCAAACTTAGATGCACAAACGTTCCAACCTTCCTCCAAACCAGACTACAATCCAACATACCGGTTCGTACAAGTTAAACAGCATAACCATAAAACAAAGATTGCATAAATTAAACATATTTTGTTTCACCATGCAAATTTCAGTGATCACAGGCTCTATATGCACAAATTGGTTTCCAATATCATTTGAAACCGGAATGTTTGTGCATGGACGGAACCTCTTTTCAGATTCGGATACAGGAGGCTGAATGGAAAGACAAACTTCGTCGAAAGAAGCAATAAGTAAATGCTGCAAAACTTTCAATTGTGCA…
>TRINITY_DN10083_c0_g1
CAAAAGGTACAAACCAAAAGAGCCTTGTCTGAATTTTAACTTCATTCTCTCTCCTTTCTCAAATCGTGTTTCGTCTCTCTCTCTTTCTTGGCCCCCCACTCTTCGTCTTCTTAATTTCGCCCCCTTTCATTTTTAATAATTCGCAGACTGTAATTCTCTTGTTATTTCTCACGGTGGCTCACACATTTTAGTATAGAGATTGAGTACATAAATGGGGTGGCTCCTTTGCTCCGGAAAATCGAAGAAGAAAGTAAAAATTGAACAGGATAAGAAGCCTGATTATCAGATCCCTTCAGAAAAACTTAAGGCAAATCCGCTGTTTGTTGTAAAGGAGGCTTCTAAAGATGGCGGATCTGGCCATATAGCAGCTCACACATTCACCTTTCGTGAATTGGCTAC…
>TRINITY_DN10085_c0_g1
GTCATCCTCTGTAGGCAGCCCCACGGCCTTACCGTGCGCCCTAACTAATCTCCACTTTTCAGGGGCACCCTTCTTGAGTGAATCCATGGTGGGAGTTTCGGCAATATGGATACAGTTGTATTGATTGGCATTAGCCTCACCCCATCCATCCAAAACCACCAACGCTATGGTTTTCCCCTTTGGCAGTTTGGGGTGATCATTCAGTTTCCATGAAAATCCAGAGCTACCCATCTAGATCTTCTTATGCTGTTAATGAACAATATTATCTGACAAATTAGAGAGAAATAAGTATGAGCATTTCTGGATCGGATGCGTATATAAATACTCAACCTGGGGTGAGGCGGGGTGGAGTGGGGTTG
>TRINITY_DN10086_c0_g1
GTCAGAGCTGGAATAGCTCCAAAGAACCTTAAATATTTCGATAGCGCAGTAGAAGCCACACCAATAACTTTCACAGTCATCTCAATTCTATGCCAGTTGTGTGGACGAAAATAGGGAACACTGATGATGAGATGTGAGCTGGTGGTGGTGGACAGTACGTGTGCCGTCTGGATCGATGGGAGGAGATGCGCTTGAAATCGGGAAATGGTAGCGGCTGAATTTTGGGGGCAGCAGGTGTCACCGGAATGACTGACGAGGGTTGTGCTGGCAATTTGATCTTTGTGCAGCGAAGCAATATTTGTGCGCACTACGGTGGCAGCTGCGCTGTGTGGAGATTTGGAGTCGCCGACGACAGATCCGTCGGTTGCAGCGACTGCGTGAGTAGCACGAGGAGTAGGG…
>TRINITY_DN10086_c0_g2
CCCAAAGTCAGAGCTGGAAGAGCTCCAAACAACCCTAAATTTTTCGATAGCGCAGTAGAAGCCACACCAATAACTTTCACAGTCAGCTCAATTCTATACCAGTTCACTATAAATATCCACACAATCACCCCAATTGTGTGGACAAAAATTCGATATGCCAAAGGGAACGCTGATGATGAGATGTGAGCTGGTGATGGTGGACAATACATGTGCCGTCTGGATCGATGGGAGGAGATGCGCTTGAAACCCGGAGATGGCAGTGGCTGAATTTTAGGGGCAGCAGGTGTCACCGGAATGACTAACGAGGGCTGCGCTGGCAATTTGATCTTTGTACAGCGAAGCAATAAATGTGCGCACAGCGGTGGCAGCTGCACTGTGTGGAGATTTGGAGTTGCCGAC…
>TRINITY_DN10087_c0_g1
ATATTCTGCTTTTAAATCAAAACTAGAAATCTAGTGTCAATATAGCACATACATCCATTATTATGTTTTATTCTATTCAGCTCCCAATTATCATTATTTTTTTTCATATTGAGCTCAGACGAGCATTAGTGGAGCTCATATCCGAGTAACTTGACTCGTTTACAATTTTAAATACCTCGTTTTAAACTCTCACACTCCGTACTGTCTTCTATCAGCAAGAATGAAGCGTGCGTTATTGTTGAACCAAACAATGAGAACTAGAAAATGAAGTAATTTCGCGAGAGTGGAATCGAGGTTGCAGCGGTGCAGGAAAGAACCTGGCCATCTGCTGTCACAGTGTATGTCTCTGGGTCGACTGTGATGTCCGGAAGTGCATCGTTGAGCTTCATGTCGAGTTTT…
>TRINITY_DN10087_c0_g2
CAGCAGCATCAGTCTTATTCATCCCAGCCTGTTCAGGGCGGAAAAAAAGCCTATTCATGTTAGCTAACTCCACTTTATCATAATCATACAACAAGAGGCGACCGATGCCACACCTTGATAGCATCTCAGCTGCAACACTGCCAACTCCACCTATACCCTGTAGAACAAATATCATCATCAATCATCATCAACATACCCAATTATTCCCAATCAAATTGGGGTCTTGGGGGGTCAGATGTACGCAACCTGTAGAACAAATATGCTATATTAAATTACTCAAATAGACATGCATAAAAGCAACGGATTAAAGGAGGATTTAGAGACAGATATAAATACAGACAACTATGGCAATTGAAAAATCCTGAATTCTTTCATAGTTTTCCACAATTCCCATCCTCT…
>TRINITY_DN10088_c0_g1
CTCCTATGCAAAGAAGAAGATGAGCGTTGCAAACCAGCCTCATCTTCCCTTCTTCCCCAATCCTTCACATAACTCTTCTCCCCATACGAGCGCAGATCATCACTCGACCTCAACCGCTTCATAATTCCAGCCCCAAAATCAACTATTATAACAAATAAAAGACATTAAGACACTAATTTGCAAAACTTCAAACTTTCACACCAGCAAAAATACGCAAAACATCAAACAAAAAACCCAAACCTGCCGATTAATGAGCTTGAAACAACATGAATCGGACTCTACGCCAAACTGTGCAAAATTATCACCACAAACAATATAAAGCAACAAACAAAAGCTCTACTTCATCAGCCTAACCCTAATCTCATCAACCAAAAAGGGGCTCAAATTCTCGATTCCTTC…
>TRINITY_DN1008_c0_g1
GTATCATCGGTCGTACTTCGTGCATATCGTGTATAGCATACTCTCTATTGCGATACGCTGTAGTATTTCAAGAACGAACACCTAATCGAGGAAAAAATGGGACCACTGATACTCTAAACATCGACTTTATTGAAGCAAAAGTTGGTCCAAACATAAGAGCATTTTCGACAGATTGATTTTACATCAGGCCATAGGACAACAAAATCTCTCTATAGGTCATCATAACTCATCTCCCCAGTCAACAAAAGCATACAGAATCGACCTCTGATGCAATGGAGATGAAATCTTGCAGCCAAAACGGTTGATATTAAAACCTCCTTAGTTATGCCGTCGTAAGTCCTCGTTGTCCTTGGTCAATAGGTCGATACGAGATTGTAGAATGTTGATCATTGCTTGGGC…
>TRINITY_DN1008_c1_g1
TGTATGTACATAATATATAACTAGGAGAAGAAAATGCAATAAATCAAATTACATATGTTTATTTGTAAGCACAATAAACAATGGAAACCACAAAAGTGCTATTCATGTAGCACATAGATAATCTACAGTTGCAAGAGTGATCATACCACTGCAATTTATGTACCAACAAGATATATTATATATGCACAAACTACATATCTGAGCACATCATTTTTGCGTTGGTTAGATCCTTGTCTGAAAAAATTTCACTTGTGCAACTGCTCTTGTAGATTAGAGGGGGTGCACACATTCTTTCCATATTTACCCAAAACATCGATGAACCGAACCCGCTGCATCTCTTTTGCTTCCTCCAACGAAAGCTTAATTGACCGTTTCTCAAGTTCAACAGCATGTCTACTG…
>TRINITY_DN10090_c0_g1
TCCTTGAGCAACTTCTTCTGGCTGTATTCGATTTCAGCAAAGGCTGCTTCTTTTTCATACCATTGTTGCTGCTGCAGTGACTGGTAAGAAAAATAGGAAGCGATCAAGGGCCTCATACTCAAAAGGAAGAAATGAAGCAATTGTTCGAACAAAATGAGGCAATACTTAAGAGAGTACAAGTGTCCATCTATAGCTATCTAATGTGAGTTGGAGGACAACTGGTTGGAAATTTAAACATGGGGGTCATGTTAAACAGGATACCACTATATTTGCAGATGGCATTGCTTAATGTGCAATTCTGCGAATGACTATGGTCGATTGCACAAATTTCGAAGAGACAGATTATTCACTCTGGAAATGAAAATATGACTATCATTATATATAACCGGAAACCCAAAC…
>TRINITY_DN10090_c1_g1
AAAAATTTACAACATGTTTGTAAAACTAAACTAAATCATACAAATAAAATTAAAAATAAACATTAACCATAAATTATAAAAAGCCGATATGTAACAGGGGAATGTAACAGGGGATTGTAACAGGGGATCTCAAGCCCTGCCTGAGAGATGTTTATAGCGTCCTTTACTGGCATTTTATGGTTTTTGAACGCTTGTTTGATGAGAGTTTGGTAGTTCGGCATGAAAAGATGGCCAACTGTGGTGCCAACCTAGTTGGGATTACACGGATCTTCTGTAGGTGGAAGGTAATGCCAACCTAGTTACGTACCCTTGTTCCTACGTTGTCTTGGCCTTTGTTCTTGGCATCGAAGCAACTTCATTCTCGCACGTGGTACTCTTTTTTCTCGTTTGTTTTTCCGA…
>TRINITY_DN10090_c2_g1
CTCGCCATGGCTTCATCAACAGGATTAGCCCTACTCTTTCTCCTCCAATTCCTTCATCTTTCAGGCGCACAATCCGCCGTCAATGGCGGCTACTGGTTCCCGGAAAGCGGGTTCCCAGCATCAAGCATAAACTCCACCCTCTTCACTCACCTCTTTTGCGCCTTCGCCGATCTAAACTCCACCACCTATCGAGTCACCGTCTCCTCCTCCAACGCCGCCGCATTCTCTCAGTTCACCGCAACAGTCCAATCCATAAACCCTTCCGTCAAAACCCTCCTCTCCATCGGCGGCGGCAGCGCTAACCGCACCGCCTTCTCCTTAATGGTCTCCCAGCCCTCCTCGCGCACCTCCTTCATCAATTCCTCCATCAGCCTAGCCCGCTCCTACGGATTCTCCGGC…
>TRINITY_DN10091_c0_g1
TTGAACTATTTCATAGAGTAATTCAGAAGATGAACCAAGATGATGGATTAGGTGATGCAACCCAAAATGACAGAGTTGATAAATTAGATGAAATAGTAGAAGAGGAACTGGATGAATTCTTAAATAGTTCGCTCACAACCAAGTTAATGATTGAATGTGAAAAAGATCATGAAAAATATATTCTTTATGAAGAAATTCATAAATTAATTGTGAAGATGATCCAAGATGACAAAGATGATGAATTAGGTGATGCCACACAAAATGGAAGAGTTGATAAACTAGCTGAAATAGCAGAAGAGGAACTAGATGC
>TRINITY_DN10092_c0_g1
TCACCAGTTCATCAAAGATATAATCACAAACACAAACCCAAATATAAAAGGTTTGTTTACATTTTCCGGGAGTTTTATATTGTAATAAAGCTGCTGTCGTGGACGTGATGCTATGCTAACCGTCGAGCTCTGTGGGTGATGGGGGTAGCACATACACATCTGATGGAGGTGAATAGGAAATAGAGATGAGCTTAGACCTATATTTCTCTTCCCCATCGCTTGCCGGAGTCCCGCCATTCGTGTGTTTAGGTGGTGGTGTTGAAGTAGGTCGCTCGGACTCTGCTTCTTCGTAGGAAAGAGCGATTAGGGACTCGCGAGTTGAATCCACGGAAAGTTCCATGTTAGGGTGGTCAGCCTTATCCATAATATGAGAGATTTTTGTTACTGCAATTATCCAAC…
>TRINITY_DN10092_c0_g2
GTTCTGATAAATAACTCTTTTATAGAGTTCACTAATATCCGAGCTCCTTAATTTACCCCCATCTATCTGAATGATGGGTCTTAACTCAGGAGGAAGAACTGGTAATAGGCACAAAATCATCCATTCTGGTTCTATATTTGTTCGAAGAAAATGCTTAGCCAATTCCATGCGTCTAACCAAAAAATCCTTTCTTCTTCCAACCTTTCGATCTTCCCATTAATTCCTCGTGGACCCTTCTTTCCTAGCTCGTCGGAGAGCTAGATTTGCCTCAATTATTTGTCTCTTTCCTTCAGCCTTTCTCAAATTAGCTTCTGCTATTTCAAGAGTTTGCTGAGCTTCTTGTGAATCAATATCACTACCCTTTTCCGCATCATTTACTAAAACAGTGATCTCATTATT…
>TRINITY_DN10094_c0_g1
CTGGACAATTTGCATGTGTGCATTTGTAGTAACTTCGAGGATATTCACTGCCCTTCACCTGCTTCTGCCCATACTTGCGCCAGTTGTATCCATCATTTGCGGGTTTATCGACTGCCACATTGGAAGGCCGGGATCGGAGATCAGTCTCTTTGATGATGCTGTGGTCTGGTATAGGAGCCTGAAGACGATGTAGAGGAATGGACGAAGCTGATGAAGAGGAGGGGTACTCTGGTTGGACGTGTTGAGCCAAGAACTGTTGATGCAGCAACTCACCCTGTTTCAATTTTCATGGAATAAAGGAAACCATCGGAAACTGAACAATATACTCTAAAAACTATCATGGAAAACCAGAATTCAAAACAATATTCATAAGTAAGATCAAAGGAAACATAACACCAG…
>TRINITY_DN10095_c0_g1
TACACAGCCCAGCTCTCCCTCACCGCCATCGTCTGCTTCTTGGGAACTCTTCAATCCATTGCTGTCACCTTTGTCATGGAGCACAGACCTCACCCTTGGGCCATTGGTTTCGACATGAACCTCTTAGCTGCTGCCTATGCTGTAATAAGAAATATTCATCACTCAGAAGTCAAAAACATTCTGCCATTCAAACAATGTTTAATGGACTAACTGCTGGTTGTAATGAATCTGCAGGGGATTGTGTCTTCCAGCATTGCATACTATGTTCAAGGCCTTGTGATGCAGAAAAGAGGGCCTGTTTTCGTCACGGCATTCAGTCCATTGATGATGATCATCGTTGCGATCATGGGCTCCTTCATCTTGGCAGAGAAGATATATTTTGGAGGGGTTCTGGGCTCA…
>TRINITY_DN10096_c0_g1
ATTTATACACACAAAAGTGAACTCAAACGGCTCCATAGCCGCCTGCATTTAATGCAACATTAAATGGTACTCTTGGTACTCACAAAAGGTACCGACACACAACTCAAAAAGACTCAAATATTTACTTTACATTTAAATTTACCCAACATTTTGCAGCAAGTTTGTGGGAGTCAAGGACAGGAGAAAGAGAGTTAAGTATCGGTGTGATTTACTCACGAGAGGTGTTGAGATGGAGAATCGAAAGGCTGAGGAATGGGCCAGTCAGTTGCAGTGTTGGAGCATTCATCTTCTCAACTGTTTTGCTGTGAAGGAGAGATGTTTACATATCATGTGCAAGAAGGAATTCCTCAAAAAACTGCCTGAAATGTGGGGTGGTTTAGCCAATCACACATCACCAGC…
>TRINITY_DN10096_c1_g1
CCACACTTTATCGGCTACTTTATTTCAAAAGACTCAAAATATTTACTCCACATTTAAGTTTACCCAACATTCTCCCCCGTAAACTTAAATGTCTCTTCCTCCTCGCGTTCCGATCAGCTTCAGCGTCTGTTCGGATCTCCTCTCTCTCTGCCCTCTCTCGGTGAGAGCTTTCTTCCGGCCACCGTCTCCGAGCTCTAGCCTCCTTCAGGTCGGGTGACGAGCTCGCCCGTCTTGCCGACCTCTTCTCTTCATAATAAGTCCGAAGTATGGCACTTTGACTATTTCTTGGTCTGCCCACCTCGACAACCTTTCTCGGAGCTCGTATCTCTCTCCGACGTCCGTCCTTCTTCAGATAATTACTCTGATTACCTCCTTCCGAGTTGCTCTCAGCTCGTCCTC…
>TRINITY_DN10097_c0_g1
GTCCTTCTAAGATGACAATAGACCCTCCGACAGCCAATGGGTTTCCAAGGGTCTTGCAAGGTCAAGAATTATCGACCTTGAGAACAGTTTTTTCAGAAAGCAATGAGATAGAGCCTACCGAGAAGCCATTACTCTGGAATCCCTCACTAGACGGGGAGAAAATTGATGTTTTTGCTTCAAAAAGATATGGGTCAGACAAATGGATTGGGAGGGCTGAAACTTCATTCACGGATCTCTTGTCAGGTTTTGGATCACTGAATAATGACTCTCGAGATTTCTTATTGCCTCCTGGCGATCAAGCAATTTCAAAACGATTAGCTCAAGAGCATGACTCAAAGTTTAGCATGACTG
>TRINITY_DN10098_c0_g1
CCCAAAAAAAATTCAATCTTACATTTGTGACTTCACCTTTCCCAACAATAACATCGACTCCATTTGACCGCCGTTCTCCTCCGCCTTCTTCCATCACCATCCGCCGTACAGGAATGGACGTCGATGGCGCCGGAGAAGAGAACTTCGGGAGTTGCCTGAGCAGTTTGGTGGTTTCCGGCAGCATCGAGAGCCATAGATACTATCTGGCTCGAAAAACAGTGCTCGAAATGCTTAGGGATCGTGGATTCGCGGTGCCCAATTGTGAAATTGAGGTTTCGCTCGACGAATTCCGGGCTAAACATGGACCCAATCCCGATGTTGATGGATTAAGAATTTCTTCTCTTCACAAGGATAACCCCTCCATTAAGGCGCTAGTACTATTCTGTGGAGCGGGCATAG…
>TRINITY_DN10099_c0_g1
ACATGAACTCACCATGATAGGGACACTGTATACGACCCTCGGTAACCGAACCTAAGTGGAGTGGGCAGGCCCTGTGAGCACAGGTATTCCTAACACACCCCGGTTTGCCATCCTTCCCACGAAAGAGAACCCATGGCTCTTCAAAGCAATCTATTGGCACCTGATACAGAAATTATGAAGCAACTATCAACAAGAAGGTAAGATCACAAAAGAGTTTCATAAAAAGTTGAAAAAATAGGCCAACCATGGTATCATTCTTCAGGTCTGCAGAAAAAGCTACAGGATACCAGAAGTTCTTAAGATTATTGTTGTAA
>TRINITY_DN1009_c0_g1
CGGTCAACGACGTTTATTTCTGATTTTTTCTTTTAAAAATATCGGTTTCTGACCGTCCCACCAGTCTAGCATTTCAAATTTCTGATTCTTTTAAAAATCAAATGCATACATACCACTGCTCTACAAGGAAGGAAATCATTCATCTTAATACAAAAGCTGCAATAACAACTTCCTGCAAAAGAAATTGGACCATTTTATCTAATAATTTTCACTTCCACAATTCTTCCATTGGAATGCCACGTTCTTCAGCAACTTCTTTGAATTGCCTCATCTTCTGCACAGCCACCACGGTTGCTCTGGCGTTGTTCAGCGCGTTGTTGCTCCCGAGCTGCTTCCCCAAAGCATTCTCGACTCCAGCCAGTTCAAGAACGATCCTCACTGCGCCTCCGGCAATCACAC…
>TRINITY_DN100_c0_g1
GACCGCTATAAGAATTACACCAGACTCCATATTCAACAAATAATTATACATAAGCCAGAGAAATTTATTAAAAGGTGACATTAATCATGATATTATGTCCCTTGATGTTTCACTAAATAATTTGGGAAAAATATTTTGATGAAATATCCAAAGAACTGGATCACAGCCGTTCATCAAATCAACAGACATGAAGATGGGGATCAATATTATAAACGGCACAGCCAACTCAGCGGGCCCACCGACAACACGTGTGCGGTGAATATACGACCACTAACTAACTAACTTATTGCGCTCAAAAACATAACTAACCGAAAAAACACCGCCACGGAATAATCAACTCGCCCTAGCAGCGCGTGTTGACAGTCTCCCTAAGTAAGTCAGAAGACGTGGATCCACGCG…
>TRINITY_DN100_c0_g2
CTTAGTGATTATCATTTTATTTTAGTTTTGCTTCTCAATTTTTTCGATTCCAACTCGACATGCCAACCCGAATCCAACCGGATTGGCAGATATAAATAAAAATTAATAAATAATAATCTAATTTATTTAGTAATTCAAATATTTTAAAATTTATACACGTTTAACTATTTGACCGCCCAAATTCTTACACAGGTTGAACTCATCAACATTTCCTAAATACAACATATCTGTTTCAAACTAAACATCATCCCCTCCATGTTTAACTCCATCTCCTCTGTCCCTCTCTTCTTCCAATTTCCTGACCTCAACCGGCTTGTAGGTATACAATTTAGCGCAAATCACATAGTAAATCAAGTTGAAGAACTGCAACAACGTAATCACCCAATACAAATACTCCAA…
>TRINITY_DN10100_c0_g1
AGTTTGGATCCGTCTCTGGTGAGGATGGAAGTGGCAAGTTCCTGTGCAAATCCCAATCTATAGGAGCCCTGTCCTGCCTCTGTATATATGATTGAATCAAATGATCCAAGCTCTCACGGAAACCACTATGAAGTAGGTTCGAGACACTCCTCCTGCTCAGAAGTTCTCTTAGCTCCATGCTGTATACATTGTCATCATCAGGTGGGATGAACCTGCTGCTCCTTCTCGGTGTAACAGAATGCAGCACTCCTGTCTGGTCCATAGGCTCTTCCAACCAATTTTGTGCAGCTTCTCCAGAGCCAACATCACCCCAGGCCTCAGGCACTTCTTGCAAATGATTTTGCCCTGGATAGTCAGGGGAAAATGCTTCTGCGTGCCAGGCAGGTACTGCATTCTCCT…
>TRINITY_DN10101_c0_g2
ACAATTCTAACAATCATTCTAATTCTTAAATAAGATTACCTTCTCATTAGAAAAACTCTTGAGTGAAAGAAAACTCGAGTTATGAAGAACCATGTTCGTGGGAGTTGCATTTAACACTTCATAAACACAAACTACACCATCTCTCTTCCTCGAACAGTGCAAGATTGAATAAGCAGTCAAGCTATCTACATATTCCAACCTATCTTCATATTCAACGTGACGACCACACAATCGAACCCAAGGTTACTATATCTATACCTCCGAGGTCTCCTAGGTTGACAATAATTGAAAACCCACTCCTTCCTCCAAGATTTCTCGTCTCCATAATCATTCAAAACCCATATTACAACCTTATCGTCAGACGAAGTATCACACAACCATAAACAACCATCCCAGGTA…
>TRINITY_DN10101_c0_g3
ATATGCTAGCCAGTGAAGATTGCCATTGACAAATGCTCCATATAAATAAGAAAAATACTTCAAATGGCGGATATGTAAAGGAATACTAAAGACTCTCCAAGTTCATGTTCCAAGAGTGTATACTTCATATTTCCCTGATTTCACATCTTTACTAGAGATGCTAACAATCTTATATTGACCAGTTTTTTGGCTCACTCCAAATCCGGTAACCCATCCGAATAATCGGGAACATTCGAGGTTGATATATTCATGAGTTATGGGATTCATAATGCTGATAGTTCCAAAATTCACATTTCCATAAAGGCGTATGAAGAGAAGACCATCGACCGACCCCATTATCCTTCGAACGGTAGATTTATTACATTGATCACATGCAAACAGGTCGTCAAACTCAAACCC…
>TRINITY_DN10101_c0_g4
GAAACGTCGAATTAGTTGTCGATACCACCAAACTGTCTTCATCTTCCGAAACCATAATAGGGACACAATCGCTCGTAAGAGAAGGACATGTGTTTTTTGGAATCACAAACTTCTTCATCCAAGATTTCTCATCTCCATAATCATTCAAAACCCATATTACAACATCATAGTCAGATGAACTATCAAGCAACCATAAACAATTATCCAATGCAGACAATCTCGACATATTGAATCCCCACCCTTGCCATCGTGGAAGAGGAGTTGCAAAAATGCTAAAATGTTCATATTCAAGATTGAAGCAACAAATCCAGACACGATCGTTTAAGTTATATGCTAGCCAGTGAAGATTGCCATTGACAAATGCTCCATACAAATAAGGAAAACATTTCAAATGGTGGA…
>TRINITY_DN10103_c0_g1
TCTGCTGCACTCCGCCAGCTCCTCTCTCCTGATCCGCGAACTCACCACCACTCCGCCGCCGCCGCCGCCGCACTGGAAGCTCAAATCAGAGAGCGACTCCGCCGCGTACATTTCAGACGCAGAATCAATCCTTCCACCCCAACCTTCTGGCTCGGGAATGGCTTCTTCGGAAGTTGATTCCCGCTTAAAGCAAGTCCTAATCCCGGCGCTCGAGAAGATTTCAAAAAATGCTACATGGCGCAAGCATTCCAAGCTCGGCACCGAGTGCAAATCCGTCATCGAGTACCTCAATTCACCTAACAAAAACCCTACCGCCGCATCGCCGCCTACGTCGCCGTCGGCCCAGTCCGACCCCGACGCGTCGTTGATTCCTGGAGTCATCTTGGATCTTTCTTTTTA…
>TRINITY_DN10104_c0_g1
CCACGCTTTACAAATATATATAGCAGATAACAACTATTCTATTGACACTTGCACCAATCAAAATACTCCACTTGTTGCATCAGTTAACAGAAACATCTTTTCGAATCTTCTACAAATGGTGTAGATACTCCGTAAGGTGTACTTCCATATGGTCTAACAATAATAAGAAACAACAACCAGATCTCCCTTTCAAGCATCACAGCAGGTGAAGAGAAACGCATATAAAGCTAACTAAATTCAACACAAACATAAGAACCAAACACATTAAAATGTATCAGATATACTTGACCTCATCCTAACTACCATTAATCCCTCTGCAATTCTTTCGAATCTCTCCATTCGTAACCGTTAATGGTGAAACATTTCCCATGTTGATCATGGACTTGACGAACTGCTGAA…
>TRINITY_DN10104_c0_g3
CCTACAATATGATGTGGTTTTTAAAATTCAAAAGGATATGAGTAGCTTTCACATCGCTTTTAATTCATTTTTGGTTAAGAAAATTCTAAAGTTCCATCTTTCACGAAATTGTTTTCGGCACTCCGGCAGGTTCCAACCTTTGAAACAACGTTATGTTTAAGTATGTGTTAGAAGTGTTTTTGTCCCAAATTGATAAAAAAAAAAAAAAGACTTTCATTGAAATGGAACCACTTGTTGACTTATGTATGACTTTTTACATGGTATCAGAGCGTCTACCGACCTGATTGAACTAAGACTCGTAGGTAGTTTATACATGTGTCGAGACTTACCAACATGATTAAACTATAACTTGCAACAATTTTAGACACACATGTGCTCATCCATGAGTAATGAATTAGG…
>TRINITY_DN10104_c0_g5
CTATTCTTTAAAAGGGGTAAATCAGATCAATAGAAAACATACAATTACAACCTCCTTTCGATGTTTTTCAATTCTTTTCTACATGGCATCAGAGCAGGTTCATCCTGCAAGGCTCAGAATTATATCATCATAGCCTCAAAACCGTTCCCAGCCTTCTATCAAATCTGCAAAACCAAGTTAGCATCCATTAATCCAGTTTAAACCCAATATGTTAGATAACCAAACAGCCATCCAAACAACTCAACCACAAAACCCACAAAACAATGATCTTAACATCCAGATCGCAAACCTAGTGCGTAATACAGAAAGTATTACACTAGGCTTCAAACTGAACGACCAGAATTATCCTTTGTGGATGCGGCTTATGAAGGTGGCCATAGGTGGAAGGGGAAAGTCCAG…
>TRINITY_DN10105_c0_g1
CATCAAACAAACATAAACGATGCGAACGAAAAAAAACAAATCTGTTGCATTAAAACTCCATGCCACTGTCGTAAAAAAAATGCTAGAATGATATATAATATGGTTCAAAGACGGCCATAAAATTCAATACATCAAAATTTATATAGAATTCGAGATCACAACATATAGGTATGAATCACTCCAAACCTGGGTAATAGAGATGAGAAGAATATAGCAGCCGGCACCCATCTTACTTCTATCTTCCTACCGAGTGACTCAACGCAACGATCGACAAAATCTCGTCCACCTCGAGTTTCATCGCAACTCATAAGCATCGAACAACAT
>TRINITY_DN10106_c0_g1
AAAAGGGCATATATGCAGCTAAGAAGGTTACTAAGGCGGCTGAAAGCCCGAAGGAGAAAGTTGCAGTGCCAGCTGCAGGGGCGTTGCAAATTAAAGCTGTTAAATTTCCTGAATGCCCTGCTGATTTTCAGGATTACACGCCATGCACGGATCCTAGGAGGTGGAGGAAGTTCAGCCTTTATCGCCTTTCTTTTATGGAGCGACACTGCCCGCCGGTGTTTGAGAAGAAAGAATGCTTAGTTCCCCCTCCTGATGGTTATAAGAATCCTATTAGATAACCCAAGAGCTAGGATGAATGTTGGTACAGGTATAAATTTCTTGCCACGTGAGAACTTATTTTACATTAGTTTTGAGGTGAAATTTGTTGAAAAGTTTACATATTTGAAATTTTGGTCTTAT…
>TRINITY_DN10107_c0_g1
CATTAACAACATCCTCAGTTGCTGGTGCCAATTCATCAGAAGGTGTTCCCCAGTTTCCTCGGCCAGATCCTTCTCGTTTAAACTCAGTTCTGCACAAAAGGGGGAAAGTATGTGAGTTCAATTTCCAAACAAAGACACACCACAACGTTCACCATACCCACGACCAGTTCCACTGCGGCGCTCAAATGGCCTACGCGGGCTGTATTGGTCTCCTTCACCAGCTTCTCCATTGCTAAAACCACCACGTCGGTCACCTCGGAATGAACCCTGGGGTCCACCATAACCATTTTTGCGCATTTCAGAAGGTTTTCCATCAATCTCATAAGGCGCACCCTGAGCAAAAAATACCTCCCTATTGCCATTTGAATTTCCATTTCTGGCAAAGTCTCTATTGGAACC…
>TRINITY_DN10108_c0_g1
GGATGATGCGTCGACATTCTTATCTCTATTCTTGCTTCGAGCTGTTGGCTTTCTTTTGCCTTGCTACATCATGATATGGGCCATCAGCATCTTGCAACGTAGGAGACAAAGACAGGTACATTTCTTACTGTGGTCCTAGTTCGAGTTTCCTATCAGAAGTGTTCATTCTACAGTTTGGCATCGACCAAACTAATAGGTATGGTTTAAACGTTTTAACCTAACCGGCTGAATAACTCTTCAAAATCAATCAGACCGAAGCGTATTAGAACGGTTTGGTTTGGCCAGTTTGATGGATTGAGACCAACTTGAAGCATAAATAGCCTTATCCCTACTTGTTTTCTTTGTAAATAGTATGCCATATATTTGAGTTTTCAATAAAGCCAACTTGAAATATCAATG…
>TRINITY_DN10109_c0_g1
CGTGCATTATTGTGAAGGAAATCTAATGTCTCCGCAATCTGGAGCAGACCATGCTTAATCTCCAATATTCCCATTTCCAAGCCAAAATTCTTTCTTCTTATACAAGCATCTAGGATCCAGCTCCAAAATAAATCCAGCAATCGAAACCTAAAAAAAAAACCCAATTTTCCAACTTCAAAAAGAAAAGCCTGTGCATTGCAATTGAAGTCCCATACCATTCCCTTGAGCTCCTTCGGAACCTTGGTGATATTCTCCACATTACCCAACGCATTGGCGGCTGACGCAAATAGAGGCTCCGTCACCATAGCCATGGCATTCTTACTCTCATCCAGAGCCTGGATCACATGCACCACCCCAGGGTGCCTAAGCCTCACGAGCCGGGCCGCATCAGCCCGAATC…
>TRINITY_DN1010_c0_g1
CGATTTCAAGTCATAATAGAAGAAATTTAAATACATTCAGAAAAAAATGTTGATAATTACTTAACAATAGATTCGATTCATTTTTAATAACTCAACTAAGTGCGTAGAGATTTTTGATATACACAGTTTGGGGGTCACATTGTCTGCTTGCGTCCATTGACACAAATGGGAGGTTGATATTGCAAAATGTTGGAAGAAATAAAAGACAGAAGAATTCCCGCCTATAATTTAAGTTGTTCCAAGAACATTTATCATACTAGTACTACTACTACACTGGCTTCCAAATCAAACACGCTGATATTGTGAGTGAGTTTATTATTGAATTGTGAATGAAGATGCGACATTGTAGACTTATTTGTAGACTTGGGAGGGAGTTTATCGTGCATCCTTGGACAGAAA…
>TRINITY_DN10110_c0_g1
CCAGCAAGAAATCCATCAATCCGCTCGCAACGCTCCAAAAATTTATTGAAGCCCTCCATAAGATCTGGATATTTTCCAAGTAAATCAGCAACCAGACTCTGTAATTCCTTTCGCGTAATGATTTCTGTGCTGTAAATATGAAGGCATTTTAAGAATGCCTGGTAATCATCTGCACTGTGCAATCTCTCTTTAACCTTTTCACAGAAAGTGAATTCTTGGCTGTACATACTTTTTAAGGCATCCTTATCATCATAGGGTGCCAAACTCGAATTCCCGCCAAAATCGTCAACTTTTCGAGCAGACTTTCTTTTGTCAGAATGCCGATGCACGTTAATGTCTCCATTACTCTCAGAGTCTGGATCTTTATCGTCCCGATCGTGATTTCTC
>TRINITY_DN10111_c0_g1
TTGCCAACAGAGTTTGGTAGGAGACTACAGCAAACACCAGTTTCTCATTTAGTATATATATATCCCCCTTGCACATGGTTGAGGTTCATCGACAGCCTCTAAAAACCAAGTTTCAAGTAAAAAAAAAACATTTAAGACCATGAAAACTAAGGTTATGCTAAACTCCAACAAACACCATAATTATACATAACTAAAAAGTAATCCTAAATTGATGACAACAGGTCCCACAGCATCTTGCTGATTCTGAAACTCGCAAGCCGTATGGATGAAATCAACGAAACTCATGCTTTTACTTAAAGAAATCAGCACCCAAAGAAAGGTGGAAGTGTGCAGGAACCTTATTTCTGATCTGCAGCAGCTGCGAGTGGCTGGAGGGCCTTCATCGGGTTCAAGATAACA…
>TRINITY_DN10112_c0_g1
TCATTAAAATTGATCTCTTGTTGAAAAAAATGGCACTTGTTTCACAACGTTTTGCAGATATACAATTAACATGGAATACATTGAACAAGATTTGATCAAGAAACATTGATTTTCTCAATTTTCTTAACAGCAGTTCTGAGTTGCAGTTGGATAGTAGTCCTGGTTGAGTGCAATACCATATCATTCCAAACAGACTCGGGCTCGTACATTTGCTTCGGATCTTTGTACAGCTCAGTTATTGACTCTGCTTCATCGTTCAAATCTCTCACTGCTTCCAAACATTTTATGTTTTCTGTATCCACCAGCAATTTGCTCTCTCCATCTTTCCATGCTATCAGCATTGGTGGACCTCCTGGGGCGTTTGTACAATATAGTCTAGCCTTGTCAACAAGCTGAGTG…
>TRINITY_DN10112_c0_g2
AAAAAAAAAAAAAAAAAAAAAGACTGAAGTAATAAATCAAGAAAGGGTAAAAAGGACATAAGAACATGATTCTGCTGCCAGTTCATTGACAAGGACTGGATAATATTCTATTCAAGAATAATCTTTAACAGCCTAGACCTTTAGATAAGACTCATATGATTGTTTCAAAATTAGTCTTTGAATATTGGATATACGTCAATACTCTCCTAAAGCCCGAATATGATTGTGCTTCATTACTTATGTGAGAGCATGCTGTGTGACTATAAGATGCCTACGAATCATAGCTCGATCAAGGCATCAAGCCATGTCTTGCTCGCAAAAGCTTATAGATATAAGTATAACCTGTTGGATACCTGTTGGATACCAGGTAAGAAATTATACATATAAGTCAACCAGTGG…
>TRINITY_DN10112_c1_g1
TTCCCAGATTCAATTCTCAAAATCTTATTATAAAAAACAAATCAAATAACCAAAGACTTCTACCACCACTAATGTACAACTTTCAAGGCCACTGAATGCCTATCAGACGAGAGATGAATAATACCTTAAATCTGATGCATAATACAACATCAATCATTTCTAGATCTGTATCTTCTATTTTGGTGGACTTTTTCTCATCAGATACATCCAATCCCATCCCAACAATAAAAGTTTCTAAGCTCACTTCAAGATTCTTCATAAATTACCACATGCATTCTACACAATCTCTACGCATAATCGATTCTCATTTTCCTGAGCTCAGTTTGGAAACTAGAACTGGTGTTGATAGTTCGTTGTGCAAGAGCCCTTATATCCTCTCGGGAACAATCTCGGGATATA…
>TRINITY_DN10112_c2_g1
AACGCCCCAGGAGGTCCACCAATGGTAAATTACTGTTTTAAGTTGGTTCGACTTCAGTATAATATCCAGTCTTAGATGAGTATATTGCATTTTTGACTGAGTAGAACACGGTCTCAATTTATTTTGGTCTCATCGTTGCGTGTTTCTCTAATTGTGATTTTTGCATGTTTTATTAAAAAAACTTGTAGTTGTTATTCTAATTATTTAATTAATTTATAACAAGTCATTTATAAATATAATCAACAATGAACCTTTAATAACATGCATTCAATTTTTGGGACTAAAAATGCAACAAAATCTTTTATGAGACCAAAATAAAATGGGATCGTGTCCAATGAGACCAAAAACTGCAATTCACTCGTATGAGACCAACAAACTAGGTACATGAAAAGCTCATTC…
>TRINITY_DN10113_c0_g1
AAATAGTGTCACTACACAAGAAACAATAAAACGAGAATTCTGCAATTTCATAATCTTATCAATAATCAACCAACAATTCCCATGCATGAATCAGAAGGAAAAAAAGGTACCAGCAAATTCTTGTCAAACAACAAGACCTTGCTCTCTAGCTTTCTTCAGTCACTTTAGTACAGCTTCCAAAGTAGAATAAGCCGCAACATCTGGTATGCTCTTGCTGTCAATTGCATAATCAAAAACCTCATAAGCTTCAGCAACTCTTCCCTTCCTACACAATGCCCTTAAAAATGTTCCATACGACCCTGTTTCGAGCTTTACATCACCTTTCTTCATCGATTCATACAATTCAACTGCTTCATTCAACAGCCTGGCCTTGCACAATCCAATAAGCAACGTGTTATA…
>TRINITY_DN10113_c0_g2
TGCAGAACTGTTTTGATGCATTATTAAGAAAGGTACCAGCTTCTTGTCATACAATAAGACCTTGCTCTCTAGCTTTCTTCAGCAACTCAAGTACAGCTTCCAAAGTCGAATAAGCTGCAATATCTGGTATGCTCTTGCTTTCAATTGCATAATCAAAAACCTTCTAAGCTTCAACAAGTATTCCCTTCCTACATAACGCCCTTAAAAATGTCCCGTACGAACCTGTTTCAAGCTTTATATAAGCTTTCTTCATTGATTGATACAATTCAACTGCCTCATTCAATAGCCTGGCCTTGCACAATCCAATAAGCATTGTGTTATATGTACACGAATTAGGACTACACCCCTTCTTTTCCATCTCCCCAAACAATTCCAATGCCCCCAATGCATTTCCTTCAC…
>TRINITY_DN10114_c0_g1
CAAACTCACATATAAATTTACGGTACATGGCCCCACATCCTTGTGGCGGATTCAGAATATTTTTTGTATTTGATTCTCTTCTATAGTAGGACAACTTACAATCCTCACATCGCATCTTTTTAATCTTCTGCTACTTTTTCTTAACTCGATGGTTATGAGGTTATCACACAAAAATATTTAAGAAAAATACTGATAAACGAAAAAATGGTTGGGGGATGGCTGATCCGCCAATGCAACAATCCATGTACACCACATCACTTAAGAATTTTTTCCGCATTCCTCGGGCATTGTATGTTTCACAAAATTGTGCACATGGTTGAAATTGTCCCGATGCTGAGACCTACTTCAAATGCTTTCAGTGCAACACCCCACTTGTTCCAGTTTGTTGATGATGCTGGA…
>TRINITY_DN10115_c0_g1
TTGAATTCTATCCCCTACGCAAGTACGCATCATACGATACAAAGCAGATACAGATGTGTGCTTCAGTCCTTCGATTATCGCCGCCGTGGAGTAACGCACTCTTCCGCTATGATAAAACCACCACCGCAACCCTCAAACGTCGGAATGTGACCGCCGTTGCGTCGGCGCTTCCGAAGCTTCTGACGGTTGGAACCAAAATCGTCGGCGTCGGCCGTAACTACGCCGAACACGCCAAAGAGTTCGGAAACGCCGTGCCCAAGGAGCCGGTCCTGTTTCTGAAACCGACGACGTCGTATCTGGAGAACGGCGGCAAGATTTTGGTGCCGGAGCCGCTCGAATCTCTGGATCACGAGGTTGAGCTGGCGGTGGTCATTGGTCAACGCGCTCGCGACGTGCCGG…
>TRINITY_DN10116_c0_g1
ATTATCAACATTTCCAATTTATCTCGATAGCATAACATTAAGGCTAATTTACAACCATTTAAAAATTTTACTTAAGTATAGAATATTTAAAAACTCGAAAACGGTTATGATTATTTCCTCTATTTTAGACAACCATAAGCAAGACATGGAGGAGAATGATATATACAGTAATTAAAAGAGAATGTAGACCATTTTGGTGCTTATAATCTATCTCCACTCAGCACCAAACTATGCACACCTTAATTTTATTGCTTATGTTGACCATACATTCGGACCAGAACTAGCTGAAAATGTAGACCTCGTCGAACCCCGTCCCAGCCTTTCCACAATATGTAGGACTGTAATTATATACGAGGTTTTTGAGCACATCCTCGGCAGAAGGTCGATGCGTTGACATCC…
>TRINITY_DN10117_c0_g1
CAAATTGTTGAGCAAATGAGAGATGAAAAGGCCAACTGAACTTTGGCAGTAAGTTTTAGAACACCTGATACAGTTGTGAACTATTATTTCCATGTTTGCTAACATGAATGAATACATAATAATAAATGATCCAACAAACACATTCATAGTTGTGATGATTCTTCCAAATTCTTTTCAGGCCCGCAATATCTTTTCCAGAACCAATGGCTTTGCCAGAGCAAATGTATCTCCTCAATGGGCACCTGCTTCGTCTCCGGCAACAAGAAGAAGATGAAGCTGCTCATTATAAAAATCAAGCCAGCAAACAACAAGAAGATCCCATATTTGAGATGGCACAGAGCTGCTAGAAAGCATTGAGCAATGAGTGCTGTGAATATCATGTTCACACACACCACCATA…
>TRINITY_DN10117_c1_g1
TTTTTTTTTTTTTTTTTTTGAGTTGGGGGAAATTTCGGAGTGGGGAGGGTTTGAACCGGGGTCTCTCATCCAAGTGAGGAATATCATTTAGTTTACGTGCTAGTGGTAAACACACACAGATTGTAATATTATGTGATGTGAGCCTTTTTCTTGGTTAGTTTTGGGTATTTTGACATGTCTGTTGTCTCTGTGTTTTTGTTTATTTAACTGCTTTGAGATTTTCTTGGATTGATGAATCTGAAACGAGGAAGACATTGCAAAACGTAGAGAAGTTTATGCATTGTATTTGTGATGAATTCAGTCATGTGGATTAAACTACAAATACTGTCTTCTCTTCTACATTGAAAACGTTTGGTCTTTCAGTAGTGGGATGGATGTATATGCTTAGTCTTTTTAACA…
>TRINITY_DN10118_c0_g1
CCTAATTCTAGAAAGATAAGAAAATATTAAACCTGATCTAAATCTTGATATCTCCCATCACAAAACCATGGTAATAGTTAGAGTGACAAAATATCAAGAAAAAAGCAAGCTACTGCTAGAAATCTAAGTCATCTAATTATTAAGGATAAACGCTTAACAGTAATTCATTTGAAGAAAATTACTGCACAGGTAAGAGCATAGCTGATCTTATTAGCTTAAACTGGAGCTGCACATGTAGTCCTAAAGTGGCCTGTCTGATTGCATCGGCTACAATGTACAACTCTCTTGGCACGGCCGCGATCTTCTGCTCTAACGCGCTTCTTCCTAGGGCGTCCCGGGGGACGAAGAGATTTAGGTGGATTGATAAGCCTATCTGCAGACTTACTGCCACTGGGATCT…
>TRINITY_DN10119_c0_g1
ATAATATTTGACATATCTTAAAAATGTTGCCATTTATCAAAATATTGGGAATTATTGAAACACATTTATTAGAAGTTTCAGAATAACTAGAGTACATGAACCAACAGCAAAATTCTAAATGGGTGTGTGTTTTACAAAGTGGTTCGAGTTATAACCTCAAATTTGCAACAGATGCAGGATAAAACTCCGACGACGTCACGCATCCAACGACATCACGCATTTGCGGCTGCAGCCTCTTCTCTATCATCATCTTCCCCTTGCTCTTCTTTAGCAAACTCCTCCATCAATTGACGCTGCCTTTCGGTTAAATTTGTCGGAATGCTGACATTGAAGTGGACATATTCATCTCCCAAAGAAAATGAGTTTCTTGCTTTGATCCCTTTTTTCTTCAAAACAACC…
>TRINITY_DN10119_c0_g2
GGGCCATCTATAACAATACTCTTGAGCATGCTCAAGAAAGTTCAATACGAATATGTTTATGTACACCATGGCTAAATATGATTTTTATGAAGATATTTAACTGTAATCAATATGGTCACTACAGAAAACGTTACATATCCAGTCCAAAATTGCTCAGCCAAGAATAAAATTCAATAACTCTCTTTCTTCTGCCTATCTAGAGTTTGCAGTAGTGCATTGAATTCAGCTAGATGCTCCTGCAGCTGCTCCCTTATCGTCTTCTTCTTTAGCCGACCCCTTGTTGCTTTCGCTTTCTTCTTTAGCGAACTCTTCAATCAATTGCCGTTGCCTTTGCGTCAAGTTCGTGGGGATGCTAACGTTGAAGTGCACATATTGATCACCAAATGAAAATGAGTTTCG…
>TRINITY_DN10119_c3_g1
GAGGCAGCAGTATGACCAGGGTTTGCACCATAGTAACATGAATAGCAAGAGGCAGCAGTATGACCAGGGTTTGCACCATAGTAACATGAATAGCAAGAGGCAGCAGTATGACCAGGGTTCGCACCATAGTAACACGAATCGCAGGACCCGATCCTGGACAGCGTATCAAAACGGCGAGGGATCGCCGGACCTTGACTCGTCTCAGCTTTTCCATCTTTTAATGTTGGTTTCAATTTGGCGACCAGACCTTGGCTGGTCTGATATTTACCTGATTATATTATTTTATTCATATTGGCGAGCACCATACCTTGGCTGGTATAAGATTTACGTGATTTTTTTATTAGTTTTATTTTTTTATTGAGGGATTCTAAAGTGATGGTATTTGTCTCCTA
>TRINITY_DN1011_c0_g1
CATTTTTTTTTTTTTTTTTTTTTTTTTCTTTTCACAATTCCGTCCACATATTTTTCTCTGTCAAATACTGAAATTCTTGAGAAATAACAAGACTGCCACAATTCAGTTAGTATGGCTATGCGGGAGCTGGTTAGCGGTGGCGCCGCCTGTGCGGTGCCGGGTTCTTCGTCTTCTTCATCTAACCCTCTTGGAGCTCTTGCCAACGCCCTTATCGGTTCCTCCTCCAAAACCCAGGAAAGGCTTCAAGAGATACCAACCGGAACATCTACAGCATCAGATGGCAATTTACATGCAGGGATGGAAGAACGCTTTTCTGCTGCCCTTCCGGGGTCCGAGCATGAATATGCGCTGCATCCTCCAAATCCCCAGGGCTCAGAGTTTCTTCAAGGCTTTCGTGCT…
>TRINITY_DN10120_c0_g1
CTGCCTAATCTAAATGCAAATACAATCATCCCCTCCAAAAAACAGCAAAATGAATACATGAGTGCTGTGTATATGCTTGTGTAAATCAAAATATTGAAAAAACACTACTAAGAATATCAAGAACTTGTGGAAGGAGGATACTGGCCGGAACTCCACGGCGGCATCGTCGAACTCGCGGCGCCGCCGCCGCTTCGATTTTGCTGATCATTTCCTTGCGGCGTGAAATGTATGGTTTGGCCACTAGAAAATATCGCCGGATACTGCGAAGTCGATGAAGAGAAAAACGACGAAGGCTGAGACTGAGATTGAGACTGAAACTGAGATGATGATGAAGATGAATATAATCCTGCTAAAGATGAAGCATAGAACATTTGGTCGAACAAATTCGTCGATTGCTGC…
>TRINITY_DN10120_c0_g2
CTGCCTAATCTAAATGCAAATACAATATTTCCCTTAAAAACAGCAAAAATGAATACATGAGTATGTTTGTGTAAATCAAAATATTAAAAAAATAACAATTCTAAGAATATCAAGAACCTGTGGAAGGAGGATACTGGCCGGAACTCCACGGCGGCACCGGCGGACTCGCGGCGGCGCCACCGCTTCGATTTTGCTGATTATTTCCTTGCGGCGTGAAATGTATGGTTTGGCCACTAGAAAATATCGCCGGATACTGCGAAGTTGATGAAGAGAAAAACGACGAAGACTGAAACTGAGACTGAGATTGAGATTGAGATGACGGAGAAGAATACAATCCTGCTAAAGACGAAGCATAAAACATTTGCTCAAACAAATTCGTCGATTGCTGCGGATGATACT…
>TRINITY_DN10121_c0_g1
CCTACTACAATTTATTTATTAGTGGCTACTAACACCAACACTAACACAATTTATTCATACGGGCCTATACAACCAGCCCATTATCGAGTCTATGACAGAGTTCACCGGTACTGGTAATCTCCGACTCTTTCGTCGATCTGTAACAAAACTTCACACACTTGGATCAACTATGTTCATGGATAATTCATCTGAATTTCAAATGTCGCAGGTTGTTAGGATTTTTGGCCATTTTTAATTTTATTTAGGCAAATCATACATCCCTTAAGATAATCCTCACTAGAAATGGGACCCTGTGATTGACACTTACACTGGCACCAAGAAGAAAACATGCATTTTCTTTGAGAGGGATTGAGATAGAGAGAGACATACATACATTAGATGTAGTGTTCTTGAATTTTT…
>TRINITY_DN10122_c0_g1
TTCAAATCCAATAGATCCATTTCCTTTTTCTCTTCAGATGAATTGCAAACCGCTATCCAATTGGGTTTTGGGCTTTTTCAGTGATGAGAATTGAGATGCATCATTATGGCCCAAATTTGTACTAGAGTTTGATCTTCACTATTAACCAAATTCAAATACTCTAGTTTCAAATTTCAATACCTAGTTAAATTGAATTTCGCGTTAGATATTCTTCTCGTTTCTCAATATTCTCTTGGGCTGCCAAGTGTAGATTTCAGAATCCCAGATCTTGTTGATAAGTTGGTTTTCTCTTCTATCGTATATGAAATCGTGATTTTTTGGTGTGCTGGTAATGAAACTTTTGTTTCTGCACTGAAATCAGGGAGATTGTAATGGACCCGGATTCAGTGAAATCGACTC…
>TRINITY_DN10123_c0_g1
TTTATATTTACACCCATTTCAAAATTCTTCATCCCTCCATTTCCCCCTCTCCCGGCTCCCATCTTCCCCGTTTAGATCTCATTATATATACCTGCCTGATAACTTCTCTAGATCTAATAATTCTGTTAGTTTTTCATCAAATCCACTGGAATAACCAGCAATCGGAGGTATGAAACCCTAGCTTTCCGTCCGACTACTTTTCGTCCATAATTGGAAGGAAAGAAACTGAAGCAGACATGGGGGAGGCATCAAGAACACTCAAGATGGAAGAATTGATGGGTTACAGCAACAATTTGGTAGAAGTGTTGAAACAAGAGAAGGATATAATCGATTTCAGGCATTTTCTCGTCCAAGCCAATGCCCTTCAATCCCAGTGTGATAAAGATCTCAGCGAAGTTC…
>TRINITY_DN10123_c0_g2
AAAATATTCAGCTCCTCCATTTCCCCCTCCCCTTCTGCATTTTTCTCCATTCCATATCTAACTCACAAGGAGATCTTCGTGGTTCTATTATTTTTCCCCAAATCAATTGAAATCCGATGCCCTAGTTTTCTGCCACACTATTCATCGATAATTCACATCGAAAAAGCTATGGAAACTGAAGCAGAAATGGGAGGGGCATCTAGAACACTCAAGATGGCAGATTTGATGAACTACAGCAGCAAATTGATACAAGTCTTGAAACAAGAGAATGATATTGTCGCTCTGAGGCATTTTATCAGCCAAGCCAGTACCCTTCAATCCCAGTGTGATAAAGACCTTAGTGAAGTTGAGAAATCAATTGAAGATTATGAAAAGAAGATCCGCGTATGCAAGCAGAAA…
>TRINITY_DN10124_c0_g1
AAAGGCTGAGAATTCTCGACAATGTGGAATAGGAAATCTACCCAAGACGCGGACGATAAAGAACAGCAAGATTACTTGCTCGAAGACACCGAAGGTCTTTGCTACCGATCAACGAATGCATGAATCGACTCAAAGATTAAGACTTTACTGAAACCCCACTTTGATTTCACTCTTTCTATTTGTTCCCTTTAATTGAGCAGAGGATTTATGGATTTGGGGTTTGTTTACTAGCTGGGGTTATTTGTATGTTCCTGGTATGAAAATCCATCCCATTTGAATTGTTCGATCTCGATCCAATTTGAGGATGAAATTTTCTGGAATGGGTTATGTATTTGCGTAACTATTGACTGCATTTCCAGAGTGGGGGTGATTTTGATTACCCCATTGTTTTGATTGGCG…
>TRINITY_DN10125_c0_g1
CCTAGTGTTTCTTCTTTTTCTGGCCCCCATAGATCACAATGAACATAATCAAGACATGCAGATGCTCTGTAACTGCTATGTCTATATGGCAGCTTGCTCAACTTTCCAAGAATACACTCTTGACAGGGCTCGAGCTCAATTCCCTTTGAACACTTAATTCTCTTTTGTTTCTGAAGTATCCTTAGTCCACTCTCACTCATGTGAGACAATCTCATATGCCACAACTTTGATTCATCATGAGATTTTTCAGGATTATGAGATATGTTATCAGAATATCCAGATATCACTTCAGCATCTAAGTAATACAAAGTATTCTTCCTGACCCCTTCTAGGAGTGTTCTCCTATTTCTTTCAACTTTTATCACTCCTGATTCACACTTGATTGAACAACCTTTTGAT…
>TRINITY_DN10126_c0_g1
TTTCAGATGAGTATGGGCGTAAACCGTTCCTGCTACTCACAGTATCGACAAATATTGTTCCTTTCTGTATGTTTCCTGGAAAAACTCATTCTATCTAGAAACAACTAAAAAATTTTCACGCGATCCATTTTACTTATTTCTCTATGGGTAGTTTTTGATCCACTTATTTGTAGACTATTAAACTCTCGGTATTGGTTTATGAAAATGCATTCTGTAATATTATGAGCTTTGCCAGTAGAATTTGAACCTAAAAGAATGCATTTGGTCTAATTTGGAAACAAGAGTATTCCTAAATGATAAATTAACACGTGCTGAGTCCAATTTATCTTCTAATTCGTGATTCTAGATTTTTATCTTGGATTGCTTAGCTGAAACTTGGAATTATTTTCCTTTAGATTT…
>TRINITY_DN10127_c0_g1
CTTGATTGATAAGCTTACGAAGATTCTGATACGACGAATCCTTAACTGATTCTCCAGCAACCTTCTTCCATTCTATCGCCCTCTTCTTCATCTCCAATCCCTCTTCCCCACTCATCAGAGTCCTCACCATGCTCTCCACTTCATCCCTTTTCACATTATTATCAATCTCCATCCCAATCCCCCACTGCGTGCACGAATACCAGCAATTCGTCTGTTGCTCCGCGAAGAACGGCCAGCAAATCATCGGCACTCCGCTGCATATACTCTCCAGAGTCGAGTTCCATCCACTGTGCGTCAAGAACCCCGCGACAGCAGGGTGATTCAACACTTTCTCCTGAGGGCACCAGCTCGCCATCAACCCTCTCTCCCTCGTTGCCTCCACAAACTCCGGCGGCAGCA…
>TRINITY_DN10127_c0_g2
CGACATCTTAATTTTTGTGGATACAATATTTTGCACGCCCCCTCTTTATTACAAGTGACCCATACAAATATATATTCTCACATGAATAGGTGAGCGAACAGCATTAGATACCAGCAAACAAACCATGAAATTAATGTTACACTAAAGAACAAACTACAAAAACAAAACCAAACAAACGCGACTTCTTACAATGAAATTCTCATCAACAACATATATCTCAAACTTTCCCTGGTGCCAACACTTGATCGATTAGCTTACACAGATTTTGATACGACGAATTCTTGGCAGATTTTGCTGCAATTTCTTTCCACTCCATAGCCCTCTTCTTCATCTCCTTCCCCTTCTCCCCGACCATCAACGTCTTTACTAAACTTTCAACTTCATCCCTCTTCACATTAT…
>TRINITY_DN10127_c0_g3
TGGCCGCTCCAGATTGTTTCTTATTTCTCACTTTAAGATCATGTTCTCACATAATAACAATGAAATCTCCAATGAGGGGGAATCTGTCGCTAAAGCAAATTAACGACATAATATATAGGTTTAGAGATGGAATATTCATCTTGTTTTTAGAGTACATAAGCAAAGAGGTGTCCTTAATTTTTCCAAACCAATGGATTCGAGCTATTATTACAATGAAAGCTGGTTCACTTCGCAACCCAATCTCTCTATTTCTTCAACTCCTCAATCAATTTCTCCAAACTCAAATACGAAGATCCACCAAGAGCAGTCGCCTCTTCCGCCTTCTTCTTCCACTCCACAACATTCTCCTTCATCTTCTTCCCCTTCTCCCCATCCATCATCTCTCTCACCAACAACTCC…
>TRINITY_DN10128_c0_g1
ATGAATGTTTGCGGTTTGGCAAACATAACAGGAACATCTCCAATGAAGCCTTTTCCAAAAGCAGATTTGAAGGAGACGGAGCTAATAGCGATCCCTTCTGCTTCAGCTATATAATCAATCATCTCAAACCCCACATTGTGGCGAGTGCCGGTGTAGCGCTTCCCGGGGTTGCCGAGACCCAAGAGAAGCCAGGGTTTGTTTGGTTTATCCGCAGCCGTGGAAATTGAGGCCATGGGCTTCACTTTTAAGCTGCTACTTGTGTTAATGTAACGGCAGTAGAAGGAGGGAATGGAAAAGGAGGATGATTCAGCAAGGAGGCGGCGCGGCCCAGTCGCCGCCACCGATGGGAATAAGACGGTGGATATCATTTCATACCAGTCAATATGAATTTGGTAAAAC…
>TRINITY_DN10129_c0_g1
CGCGGCAACTCGGGAGCGATGAATGACACACAATCGAGGGGGATGGACTCGAATGATCCGTCGGGTGATGATCTTGCGTTCAACAAGACGATCGGAAGAACTCTCGGTTCTTGGAATGAGATGCTCTCATAAAGGTTTTCAAATTGATCAAAAGTCTAATGTTTTTTTTCGTACATGAAAATCACTAGATAAAGGGATGACAAGTTACCCCTTTGACAAGATTGCTAAATAAAGAAAAAGTCCACAACTTATTGAAAATTCAAATTTCAGCATAGGCAATCGATCGATCCTGAAGAAGATCGGTCGATCGTGATGACGTCTCTAGCTTCCAGAATGCTCCAAAACGATGTGGGTTGGACGGCTCAGATTTGATCTCGAGATCGACCCAGGTTCGATCGA…
>TRINITY_DN1012_c0_g1
GACCACCCAAACCCTCACCCGCTCTCTGTTTTCCTCTTCATTCGCACTCTCTCGCTCTGCATTTTTCAATTGCTCTCGCAAACCCTAATCCTCGCTCTTCCTGTACAACCACATCTGTATACATCCCTCAGTTTACCGTTGGAATCCGTCTCACTCTGAAATTTCGGTATCTCCGGTCGCCGATTCACTTCTTTCTCAATCTTACTCTTCACTATTTGTGTGTTCTGCGTGGTTCTTCGTTGAGGTCTGTGATTGTTACCTGAATTTGTCTGAGACATCATTTTGATTAGATGGCCGAAAGCAAGCTAGATCTTCCAGAGGATCTCATAGATTCCAAATCGTCCGATCAATCGTGGATTCGGAAAGCTTCCACTGGAAATGATGATGAGAAGGGGTTGA…
>TRINITY_DN1012_c0_g2
GATGAAGCCAGCCAATTCCACAGGAATCCTGCTGCCTCTAATAGAGCTATGACTGCTGGATTCGGGACATTGGATTTTTATTCCCAACAAATTCCACCTCCTGAGAAGCATCTTAATATTCTTGACCAGAATCTTTCTGTACAGGAAAGACTCCAGCATGGTCTTTATGATCCTGACATGTTACCTTTTGAGCGGTCAATGTCATTGCCCACTGGTGCTTCTGGGGTAAATCGTGATATTATGAATTCACTGGCTCGTGCTCAAGGTCTAGAAATGCAGGAGCAGATGGCACGGATACAGTCTAGTAGTCAAGTGGGAGGGTTCTCGTCTGGCATGTATGCTCAGCATGTGAACCAGACTTTACATCACAATAAATTACACGATTCACGATTGGATGCA…
>TRINITY_DN1012_c1_g1
TGCTTGAATAAGCTGCTCAAGTGATGGATCAGGATGCCTAGAAGGAAAATGGGTGCGCTGCTGGCGATCATTTAAAATTTGCTGCTTCAATAATGCCTGTTCAAGAGCAGCATTAGATCTAAGAGGATCAATGAATGACTGTCCACGACCTGAATCACGCATTTGACTCTGCAGTATCTGTTGCTCAAGAAGAACCTGTCTAGCCTGAGACTGTTGTTCTTTCAACAGCATCTGCTGTAGATGAAATTGTTCTTGTTGCTGTAGCTGCTGCTGTTGTTGAAGCTGAAGTTGCCTCTGTTGTTGCAGCTGAAGGGCCAAAATGTGGTCCACATCGTGCCCTAGTTGATTAGCAAGTTGTTTGTGGTGCATCAACTT
>TRINITY_DN10130_c0_g1
TTTTCTGGTGCCGGAGGTTGTCCAGTGATATGACTCGACTTCCCTCGGCTTCCGATGGCTACTCGCATGAGGCGCACCCACAACGGGTAATTGTGCCCATCAAGTTTTAAACCTAGTGTAACATTGTTTATGTTATGAAGTAGGTTCGCGATCTGGAGGCTAACTTCATCTGGTTTGGCTGAATTTTGGACAGTTTGTAATTCATTTGACATTGGTTAAGGGGTTGAGAAAGGTCAGGAATGGGTGATGAATTTTTTTCTGAGTTCCAGGGTTCATCCCCTGCTCCGATGCCATGATAAAACTCGAAAAAATCATAAAGTTTGGAGAGGTTTTGGGATTGAATTGTTTTGTATTGAATTGTATATCTCATCCATTACATACCTTGTACATATAGGCAAA…
>TRINITY_DN10131_c0_g1
ATTCGTATTACGTCTTAGCAGGTCATGTCATTAACAGGTACACGATACGCTCGAATGTCCACCTATACAAAATAGTATCCAATCCAACAAAATAGTACACTGTGATGGTCAATCTTTACAAAAGTCGGTTCAACTTTTACAGCAGAAAAAAAAAGCAGCAGCAGCATTCAACCAATACTATTAAGAGTTCAAATGAGAAACTCTTGTTCTTTTCTTCACGTCTCATAAAACCAAAACAGATTCAGTCTTCTTTCTTCTGCATTGCATTAACGACGTCCAATTTAGACTCTGAACTCATCCTCGTCTATGATGAAGAATTTGATATACATTGATTCCATTATTGTCCATCGCCCCATACACCATCCCAACCACCACCGGGAGCAGGTTTCGGACCCTCGA…
>TRINITY_DN10131_c1_g1
TGATTTTAAATCCATAACGGACTTATTTCAAAATTTGCATCGATGAAATTCCGATATGTGGGTCAAGATTATTTACATGATGCACTGTATCTACTGAGCAAAATCTGGAGACTGACAGTTGCAAATAATTCATCTGTGTCATGGATGCAGTACATTCTTCTAGTATAAGCCCTAATACTTCCGTGAATTATTCATTCCGTTATCAATTTCTTTCAAAGTGAAGCACGTAACGAGGTGGAATATGTGAACTACATTACTATTGAAAAGTATATGTTCAGAAACCCAACACAGAACAATTGTCTATGCCTAGATATGTTTCATTGTAGCTTTTTCCTTATATATTTTCATGTATTTAATTATATGTATCCATTAAAATTGAAGTTTAGCATAGGCCTTTCT…
>TRINITY_DN10132_c0_g1
AAAGTTGGTTCGAACCGAGTTTCTATCGAAAACTCATCTGATAAACTCTCTAAGGGAGGTCTCTTGAATCTGGAACAAACTCACACATCAAATGTATCCCTGGAAAGACGTTGGAGTCTTGAGGTATCCATTGAGCAAGTTTTAGGGCACGTGAGATCATCGAGTGTGTCTGATACCATCCTAGAAGGCGGAGAATATGAGGATAACATGAGTTCTCCAATCCTGGAAAGGGAATACATGCAAGGGGTACTGATCTGTGAACTTGTATTAAGCGACCGCTTCTCACCATCCTCAAGAAGAGCAAAAAGGCGACAAAAGAGACTTGCGAGAGATATAAAGAGGCCCGGGGAACAAATTATCAAAGGCCATAGGAGTTATGACTTGATGTTAAGTTTGCAG…
>TRINITY_DN10133_c0_g1
CTTCACACCATTTTCTACCCCACAAGACGTTCGACGAAATGCCAAACGGCAATAGCCCATTCGAATTTCAAAAGGAAGAAGAACAAATCATGGAGGTGCATGATTCTACGAGTAGCCCTCTAATAAAATCAGAAAATTCCAACAAACAGGGAGAGGATTCTCCCCCTTCCGATGGCCAATATCCGACTAGATTCACCGTTTCCGGCGAGCACGGGTCCATACTCTCTGAATTTTATGGATTCATCGGCACGATGACCGCCGTGGTCGGCGTAGGCATTTTTATGATAAGGGCATATGTTCCTGACTACTGGTTGGAGTTTGTAGGAATCCATTACTACCCAAACAGGTTAGTAGACTAGAATATATGCTTCCCCTTTTCATTTTATACTACTATACTTT…
>TRINITY_DN10134_c0_g1
TACGAGTAGTGTACATATGTATGTGCACGAGCAAGCCCTCTTATTCCTTAAAAACTTCAAACAAACACTAAAGTTGTAGTTTTTCTCGAATTAAACAGCTTCTATGGAAGCTAGCCTTAGCCTACAGTCTCCCTCCATCGAGAGTTTTTCTTACAGCTGGCTGGGCCTGGCTAACTTAAAGCCCGAGTCGTCGTCATCCGATCACGATGAAGCATCCTTCATCGAGATGGATCCAAGATTGCCACCATCAAAGAGATTCATCCGATTGTCCTCAGATTTTGGTTTCGATTTCCCTGTTTCAGACTCCCCATTAGGCCTTGTTCATGCTGATGAGCTCATCTCCAATGGATTCCTTGTTCCTCTTTTTGTCAAGGACATGAAAATGGAGAGGTTCGAAGG…
>TRINITY_DN10135_c0_g1
TCTAACTTCATTTTCAAATACGTCGGGAAACAATTCGATGTCGCAGCTAAGTTCCAGTGGAACTTTGCGTTTCTAATATTACAGGAAGCAAACATGAGAATTCTGGTTTTGGAGAAGACAGCAAAAATGGGAGTGGGGGAATATTTATGGACTGCAGATTGCCTTCTAACATATCCACCACATTAGTCATTGAAGGCCTGTCTGAAGGAGATGTCTGAATGCACCAAAAGCCGACCATCAACATTTTCTTTACAACTTCTTCCTCCTCTTCTGAAAACATAGCATACACTTTTTCATCATTCTGCATTAGTACGTGCTCGTATATCTTTTCTAGAAAAAAGTTGTCACTCGCCTGGAACGACTTCACCTCAACATTTGTCCTTGCCTCCGCCATTTGCA…
>TRINITY_DN10137_c0_g1
CTAGGTACTTTAAAATACGGTGCATCAGAGGCTCTGGACCTCCCAATGATGGTGTAGGAGCTTCAAGATCGACCTGAACAACTTGCATCCATTTTCTTTGTCATACCAAGGAGAACATTTATATCAAAGTCTGAACGTGGCTCTTAGTCGAATGATCAATTTTTCATGCGCAAGCATTTACAATATTTATGTTATAGACAAATACAGAAATATTGAATACATGAATGAAATTTCATACCCTCTCCTTGTATTGGATATTATCCTTTAAAAGATGAGATAGGACGCTTGCAGCTCTGCAGCAAATCTCAAGACCACCATCA
>TRINITY_DN10138_c0_g1
GAAACCCACAAAATCTAAGTTGCTTTCATTGGCCCATTCAGACACAATTGCATCATTCATATAACTCAGCAGCAAACTACACATCTCAGCAGATAAATCATAAAACTCTACCCACAATCTTTTTACTATCATTTCAACTTTAGAGAGGGAACATGCATTCAGTCATGCTCGAATTCACCATCATCATTTTCCCTCTTCCACTACCAAGAACTTAAGGTAATACTTGTAGTTTTGTACTGCTTCCCCATTTCTAGTAAGGCCTGTATCGTCTGTTACGGTTAGTATCATCGCCACCACCATTACTACTGGTTCCCCGAGCTTGTGATCCATTACTCCTATCATTCCTCCGCGGTCTCACAGGCGGTGGCATCTGTCCACCTGGCTGTTGTCTGCAATGTA…
>TRINITY_DN10139_c0_g1
AGAGATGATCGTACATGTTTACCTCCCTCATGAGCTTCCGCCCGCAGCCTCCTCCCTGAACGCAGAACTCGTGTCCCACACACCCTTGTACTTCTTCGCATTCCTAACGAAGGCATCTGCTTCTATTCCTGCGATGTAAAGCCCCAAAATCAATTTTCCTCTTCAGAATTGCATATAAACCACCTTTTAACAACCAAGCTTCGTCTACTGCAGAGCACAGCGAGGTGACATACTGATAAATACTCCAATCTTGACTTCCTTTTCTTTGAAAACACAATTGGGGAAGCCATTGATCAATCAACTATATATTAACCGTCACCAACTCGTCCAAAATCAAGAAAAATGAACTCCAGTTCTGCTAAAGTACTCCAAGAACCAAATCAAACTTAAACGCTTAAT…
>TRINITY_DN1013_c0_g1
CAAGTCATAAATCGATAAGTCCCGACACAAGTCTGACAATTAAAATCGCTCAGATATCGTGTAAGAAGTCATGCATACAAGTACACAAGTGGTTTCAACTGAAAACTAATTGACAATGAAAGAAGTAGTACGTGAAACTAATATGATGACTACAAAATAAGTATTTTAAATTTGTTTATTTTAGTGTTGGTGCGATGAGGCATCCAAGTACCATCTCTCTAGACCTAAAGTTTTAGATACCTGTAAAATTATCACCGTAAAACAAGGTAGATGATCAATATCAGTGACAAAAAATAATTTTCCTCATCCATGATGCAATTTCCAGACTCCTGAGTTCTTCGAGATCAACGAGGGACTAGAACACAACTCCTACACCATGGATGTTCCTGTCAAAAAATC…
>TRINITY_DN10140_c0_g1
AAAAAATCCTCTCTTTCCCACATCTTCCTCACTCTTAGTTGTCAAAAGACTGGAAATTTCTTGGCATACGCGTGCCACATTGTTCCAATTTTCAATTCAGCCTTCTTTCTCTAGACCCAAAATTTCTCCGGTATGCAATCGTCTGTTCTTCATTTACAATTCGATCTCTGTGCAATATCTGTTATGTTGATGATTTCGTCTAATTCGTGCGGAGTTCATTAGGGTTTTCGTTTGATGGCTAATTTTGTTGTATTTGATCGGAATTAGTGGGGTTTAGTTAAGAATTAAGATGACGAGTGTGTTGAGAAGTATGCTGCCTGGTTCAAGTGAGGATTTTGATGATGATTATAGTGTTTAGTTAAGAATTAAGATGACGAGTGTGTTGAGAAGTATGCTGCC…
>TRINITY_DN10141_c0_g1
GCATTTATTAACTGAAAATAACACCACATAAACTTTATTACATTACAAGTCAATTGCAAAGTTGGACTTGTTTTAACAACAAGAAACTACACAAAAGTAGAGAAATATCATAGAAATGAGGGCTAAATGCAACTCAATGCCAAGAAATATGGAGCCTAGATAGGTCTATTTTTCAACTTCAGACCATGAATGATGGAAGTAAGAGTTCAAGTTGTGTTTTTCTGACAAACATTTATTTGATAATGCTACAAAAATAGTGAGATGAATGTGGAGAAGACAGACCTCATGGCTTTAATGAATATTTTCCAGCCTCATTGTATGTCTTCTCCAGCTGCTCATCTCTGCTTATTTTGAAACCTCTGATCCTCACTTCTTCTGGCAATGAAGTATCCTTGAAAT…
>TRINITY_DN10142_c0_g1
ATCCACAATAGCTCTCAAAAGCTCTGGCTTCAAGAGGAAATCTCTGAATCCCGAACTGTGGATACCCACATAGCCTTTCTTCACCGACTCTCCGTTGACTTTAGCGTTGACAGAATCTGGGGCTTTTTCATCTTCTTCCTCGTAGTCGAGAAGCTCCTCTTCGTATGCTTCGTTCTCTTTTGTGTCTCCCATTTTACCTGTCTGTTGGATCTGTTGAAGGATATAGACCTCAGGAACGTTAGTTTTAGGGTTTCGGAGATTTCTGCAGACAAAAACGTTAGGAAAAGAATGATAAAAGTTCTTACTCGGAGGAAGGGTAGAGAGAGG
>TRINITY_DN10144_c0_g1
ATTTCTGATGTACCAAAGAACTGGACGAAGTATTTTTTAGGATCAGTCACACGTTCCCAGTCTTCAGGTCTAGCGATCTAAATGTTGCATTCTGACATATTACAGACATCTATACCGCCATTCAACCCCCAAATTCCAGTAGCATTACTCAAACAGTGGATCTTTACTAAGACCATAAGCACCTTAACATCAGCTACACCGAACAAAATCTGATTCCCCTCGTAGTTGTCATCGCAAAAGCAAGATTCTCAGAAGAAATACTTGGCAGGCCAAGCGGGAAACCCCTTAACTTTGGCGAGAACGAGATCGCCCAAACTCAACTCGCTCTTCGTCTTAACCCCTTTCGCTCCGCGCTTGCGCCCCGGAGCCATTCCCCCACCAATTCCAACTTAATAATAC…
>TRINITY_DN10145_c0_g1
CTGTAATCTCCCCGTAAAGCCCTAGTTTGTCATAGCACCTCTCTGGCAAACCCCTAACAAGAAACAAAATTCCTCCTTTCTCATCTCCAAGCATCGTTTCCCACGAAAATGGCTTCAGCAAATGCCATCTCTACCGCCTCAATTCTCCCTTCCTCGTCGAAACTGGTTTCTGCACATCTACACGCTCTTCCACTGCATTTGCACATGTTTTTATTGTTCGAATTATTGTTTATTTGCTTAATTACTTTCGTTTTTTGGGGTTTTTAGGATGGGTTGAAGAACAGGAGTGTTAGCCGCTTGTTGCAGCATGGGCAGAGGATTGGGCGGAAGCAGATCAAGAATCGGTTTGTGGTGAAGGCTAGCTCTAAGGAGATCGCCTTTGATCAGAAGTCTCGCTCT…
>TRINITY_DN10147_c0_g1
CTTTTATGAAAGGTTACTCTTGATTTTTCTTCTCTCCTCTTGTTTGAAAACATCAAGTTTTCATTAGCAAATATAAAAGGAGTGAGAGAGAGAGAGAGAGAGAGAGATTGAGAGTGGACAAAAGAGAAAAATATCTAGAGAGAGAAGGATGGGCGGCAGCGGCAGAATGAAGTCGGCAGTAAGGGAGGCGATGCCCTGCGCCGCCATGGTGGTGGTGGAGGGTTTGATTATAGTCTTGACCATAATGGCCAGCACAGCCATGGCTAGAGGAATGAGCCCCTTTGTGTTTGTAGTCTACACCAATATTCTTGGATCAATCATTCTACTCCCTTATTCCTTCTCCTATAAGAAAGAAAGATCAGATGGGCATATCTTGACCTTCGAGTTTCTGCTGCGGGC…
>TRINITY_DN10147_c0_g2
AGAGATTGAGAGTGGACAAAAGAGAAAAATATCTAGAGAGAGAAGGATGGGCGGCAGCGGCAGAATGAAGTCGGCAGTAAGGGAGGCGATGCCCTGCGCCGCCATGGTGGTGGTGGAGGGTTTGATTATAGTCTTGACCATAATGGCCAGCACAGCCATGGCTAGAGGAATGAGCCCCTTTGTGTTTGTAGTCTACACCAATATTCTTGGATCAATCATTCTACTCCCTTATTCCTTCTCCTATAAGAAAGAAAGATCAGATGGGCATATCTTGACCTTCGAGTTTCTGCTGCGGGCTTTTTTGCTTGGTTTGATAGGGATAACCATAGCTCAGAATCTTGCATTTCTTGGGTTGAGCTACAGTTCTCCCATTGTGGCATGTGGCATGGCCAATCAGAT…
>TRINITY_DN10147_c1_g1
ATAACACATATTTGTCCAATGCCCTAATGCACTTTTTAAAAAAATAAAAATTCTAAACTGCTCTAAACATTGACACTGTTTCAATAGAGATTGATGAATCATATTCCAAATTCAAAAAATGAAGCAAATGCAAATCTCTTCAAGATCTGCATGAATCAACCTAAAATCATATCAGATTTCAATTCTCTTAGTGCCAGAGCTTCAAACAGAATCCAGAGGGCACCCTCGAGCGTCCGGTGTTCGATATCACATCGGTGAAGGTGTCGACAAGCTGCCCGGCAAGAGATTCCGGATCTTCAACGAACGTGTCAATGAACACCTTCACGATCCGAACCTCTTGCGGGCTCGCCCACAAGCTGTACCATGTCAAGAATTTCTGTCGAAAAGTAGCATCAATGT…
>TRINITY_DN10148_c0_g1
CTTTTATAGAATTGAAAATCAATGTCTATACTTTTGTGGACAAAATTACATTGCAATCTCAAGATTTCAAATTTCTCCCCCCATGGTCAATGAACTCAATAGCCAAGAACATAAAGGCTACAAATTTCTCCACTCTTCACTTCATCCAAGGTTATTCATCATGCCCTTTTCACAAAAAGTATTCTCCCACAAATTCTGGTGTTCCCACTCAAATTTGCACTACACTCTAGAGTAACCTATCCGACAGCCCGGGAAGCCTCCTGAAAAAACTCAAGCTGGCCGGCGGCATCGGATCCCGGAACATCGGGTGCCGGAGGAAGTAGAAACCAAGGGCCACCGCCACCATCTTGGGCGGCACCATGTACAAAATTATTGTTATTGCAAGACACACCCCTATGA…
>TRINITY_DN10148_c0_g2
CTCCACACAAGCAAAAGCAATCAATCCCTCTGCTAAAGTCTCCGATCCACCGCAGCACCATTGAACCAAGCCGGACCCACTGCGCTTGCCCTTCTAGATGGTACCACTGGGGCGCGAGAGGGCCGTCCGGTGGGTCTCGCACCGGCACGTCGGAGAGATCGAAGCAGACTCCGACAACCACCGTCCACAACCTTGCCCTCCTCCCTACTGATTTGGCGTACCCAAGGATCCAAATCTGTCTTCCACATATCAACGCAGCCAGCCACGGCCGCCGCCGACTGCCGCCGTGCCACATCCGGTCTCCATATCCATCACCGATGAGCCCGCCGCGAACCTGCACCGGCAACCGCTGAATCGGCGTGGAGCTGTTTTTGGAGTGTAATGGATGGTGGATGAAAA…
>TRINITY_DN1014_c0_g1
CTCAGTTACTTCGCTCATCTCTTCAGCCCGGTTCTCCCAATTCCACTGCTTGGATTCCTCAATATGGACATCCCGGCTCACAACCACCTTGTTGTCGAGCGGATCGAGCAGCCTATAAGCTTTGGAGTGTTCATCGTAGCCGATGAAAACATACTTCTTGCTCCGATCATCGAGCTTTGTCCTGCTCTGCTTTGGGATTTGTCCGTAAGCAATACAACAACAACAACAACACCAAAGCCTTAATCCCAATAAATTGGGGTCGACTACATGAACCAAATAATGAAAATTTTTAACAATAAAAAAATTACATAATCTCCTTTGTTTATAATATAACCTTACTAGTTTTTTAATTGAAGTTCCAATCCCAAGTTTGGAGAAGCCATTGTAGCATCAATGACC…
>TRINITY_DN10150_c0_g1
TGCACATTTGGTTATTTCCACACCAACTCTTTCGATCAAAGTCGAGTTTGAAATGCACACTGTCATCATGTCAACTATCATACTGTACAAAATGATGACATACAAAATTTGTACCTGCACACATTCAGTATTTTGAATTCGTGAAATGTGTGGGGAGAGATGGAAAGAGAAGAGAACTATACATCTTTTCTATACAGTGAAAAAAATGAATCCAAAATGCTTAATTTATGTCTTCTCATCACTCTTCTCAGGTACAAACTCTATTTAGCAGACATGGCTTTGATTCTTTTGAGTGTATCATCCTTGATTTCCATTGGAATCAGATCTGTTTGTGGTAGGGGACTTTGATTGAGTGGAATGCTGTGGGGGCGCGGTTAGTGCGTATGTGAGCTTTGACGA…
>TRINITY_DN10151_c0_g1
TTAACAAATTCTCTCTTCTTCCATCTGCTTCCGCATATCCAAACTACCATGCATTTTGACACAAATTTAACATGGTATCAGAGCAGGTGATCCTTGGATTAAAACCAAGATCATCCTTGTTCTGTAAATTTCCCAAATCAAAACCCAAAATCAAACCCTAATCAAATACCGACTGAAACAAATCCACCATACCTGCTGCCCCCTGCGTCGAGCCCGCCGTGAGAATGTTCTGGCCCCAAAAAAATGGCTGGCTTGATCACTCATCACCTATTAGCCAATACCTGCTGCTCCGGTGGAATCTCATCCAGTCACCACCGGCGCCACTGCTCTGAAATCCCAAACCAAATCATCCCAAACCAAAC
>TRINITY_DN10152_c0_g1
CTCCGATATGGATGTTATAAAAAACAAATACGGTGGACGTACCCTTGAGGAAAAGCAAGATTTGGTTGAGTTTTATAATAAGATGAACGAGGTTTTGGGCTACGCAAAGAAAGTGGGCTTAAAAGAAAACGGGGACTTTTATCTGATAAGGGAACGACCTAGGAGAAATAGGTCTGAACCGCCTCGTTCGCCTCCTAGTCCTGGAGATGGAGAAATAGCTGATGTTGGTAACCGGAGGCGCAGAAGGACTAGCAGAGAACTAACTTCTTCGCCTCTTGCCCCTGATGCTGCAAACAGGACTAGCAGAGAACTAACTTCTTCCCCTCTTGCCCCTGATGCTGCAAACAGGACTAGCAGAGAACTAATTTCTTCACCTCTTGCCCCTGATGCTGCAAACAG…
>TRINITY_DN10152_c0_g2
GTGGACGTACTCGTGAGCAAAAGGAAGATTTGGTTGATTTTTACAACAGCATGAATGAAGCCTTGAAGTATGCAAAAAAAGTGGGCTTAAATGATGATGGGGACTTGTATGTGATAAGGGAAAGGAGAAATAGGTCTGATGATGCACCTCCTTCACCTCCTCGTGAAGACACAGAAAACCCTGATGTTGGTAACCGGAGGCGCACCAGGACTACCAGTCAACAAACTTCTTCACCTCTTGCCCCTGATGTTGCAAACAGGAGGTCTAGAAGGACTGCCGGTGAACAATCTTCTTCACCTACTGTCGAAGATAGAGATGTATCTGTTGCAAACAGGTGTTGTTGTGGGTAGTGAACAAGATTTGGCTGGTAGTTCTCATGCTGCTTTTGATGATTGCTGT…
>TRINITY_DN10153_c0_g1
CAAAGAAGAACCTCTTGTTGTCCGTCTCAAGGCTCGGATGCGAGAGATGAAAGAGAAAGAACTTCGACACACTGGGAATGGAGATGCAAATTCTCATGGATCCCAATTCTCCAACCTTCATCTGCAAAAGAAGTGCAGTATGCCATTCTTTGATTAATTAACTTTTTTCCGAAGGATTTTATTTTAAAGGAGAAAGCGATGAAGTTCGTAAAGAATAGGCTGAATTTGTTGATGATTTCGCCAGTTGATGATGATGACGGTGGTGGAAGGTTTTATTTATGTGAAAGACGAGATTGGATTCAAAGTTGGAGAAGACCTTGCATTTTTGTTATTAATGTAGTCATATTTGAATCATATACATTATGGATTTACTTTGTAATGGAG
>TRINITY_DN10153_c0_g2
CCTCTAAGGAGGCTTGATGACCCTGCCAATGCCTCTTTCTTGGAGAGTATAGCAAGGTCTGAGTGTCCGAGGGAACTTGCATCGACAGATAAGAAGGTTCCTGTTCATGTTAATCTTACAAGGAAGGAGGGAGACTACAAGGAACCGCAGAAAAAGAGTCGTCCCTTCCGAGGAGTTGGAAGAACTCTAGGTAGTACCAGTGATGCAGCACCAATGGAGGCGAGTAACGTTCCTACTGTCCTGACTGCTGCTCCCTCACCAGCCCCTGGTCTGGTTGTTGATGAGGCACAACCTTCTACGTCTATTCAGCTGAGGTTGGCAGATGGTACTCGCCTGGTTTCACGCTTCAACCACCACCATACAATCAGAGATATTCGAGGCTTCATTGATGCTTCACGA…
>TRINITY_DN10153_c1_g1
GTCACGACACAAATGTTCTTTGTGTTTACTGTATTTGGAGAGCCTCTTGCACAAACAGCCCAGTCTTTTATGCCCGAGATGATTTATGGAGTTAATCGAAATCTAGCTAAGGTTAAAATTCTGAATGTACAAATTTGTATTATGATATATGGCTGATTATGTTATTTTACTTTTCTATTTTAGCAATCTTCTGGGGCATCCTCTGCATTGCATGTGATAGAACATTTCATTTGAGGATCAATGGGAACATGTTCCGTCACTAGTCCCTTTTATGTTCTCTCACTCTTCTGATTTTGTATTGATCGAAGAAATAATCATCCATGCAATTGCATAATACATTCCTTGAAAAATTTGTGGAATGAAGGCTAGAACATTGCTGAAATCACTAGTCATGATTGG…
>TRINITY_DN10154_c0_g1
TTGTGAAATTGAACTGGATGCAGCAAAAGTTAAACAGTTCAAGGATGCCATTGACAATTCTTACTGGTTTGAATTTTTTATGGGTAAAGTTATCTTGATTTCCTTCCACTACTGCGGCACTGCCTTTTGGGCTTGTTTGATTTTGATTAAAACACTTTCTTTTGTTCCTTTCTAACTTGTGTTCTTTTCAAACATGTGTGCGTTGCTTCTGATCAGATGATCTGCCATTGTGGGGTATGTTTCCATCTGTATATACTAGTTTATAGCCCCTTTTGAACTGTATTCAGATCTGATGCATTTGCTTATTCTTTTGTGAAGGTTTTATTGGCGAGGTTCTTCCTAATAAAAACCGTGATAACAAGCATGTGCTTTTTACTCATAAAAGTCTTGTCATCAACT…
>TRINITY_DN10155_c0_g1
AAATAACTCTTTTTATCTGTCTCTCCTCTGTCGTTTCTAGAAGTACTCGTTTCTGCAAATAGTTCTTCCCATCTCTCTGCTATAGGTTCTGTTTAGCTGAGAAGATAAATACTATTATATTATTTATATTTTCAGAATTTTGAAAGAGAAAGAGGGGGAAGCCAAGCCATGGGTTGTTTCCCCTGCTCGAGAGAATCGTCGATTTCCAAAAAACAATCGAAGAAAGGGATACCTGATGGAAAAAACAATCGCTTTGAAAGAAACGATCATGCACAAAAATTACCAGGTATTTTACGATCAATCTCATTAACTGAAAGGCTTCTTTTCAATCGCGTTTAGGGAATTTTGGGTTCAGTAATAGAATCTGTTTTAATTCCTTTTTCCGCGCATTTTGGAATT…
>TRINITY_DN10156_c0_g1
AGCTCGACCCTATCATATATGGTATCAAATCAAATATGGTAAGAAGATCAAGATATAATTGGAAGATAGAGATACAAGGCAAACATATCTTTACACAAGGCGAATCTATCACAAGAGATTGTTACCTATTTAGAAGGATGGAGATATCAACCTACCTTAGGGTTACACTCTAGTCCTATAAATACATGATAGGCTAGACCATTGAGAAGGGGGTTCGAATACATATTATTCTCGCTACTTTGCTTACATAGGCTCTTCAGCTTATTCAAGCATCCCATTGTAATCTCACACAATAATCAATAAAATAGC
>TRINITY_DN10156_c0_g2
GTCTATCTGTGGAAGAGATATTGATATAACTGATTACCTATTTTATGGGATCGGTTGCCTATTTTAAAGGAGATCGGCCTTATCTATTACTTGCCTTAGGGATCAAGACCGATATCTTCTAGGGTTACAATCTAGTCCTATAAATACATGATAGGCTAGACCATTGTAATCACGTTCTAATACGTATTGTTCTCGCTACTTTGCTTACATAGGCTCTTCAGCTTATACAAGCATTCCATTGTAATCACACACAATAATCAATAAAGTAGCAAACACATTCTCACGTGGACGTAGATCACCTTGATCGAACCACGTAAATCCTCGTGCATTGTCG
>TRINITY_DN10157_c0_g1
CGAATTGATTACAAAATATTGAAACCTAATTTATGTCCTACAAACGCACACTTTGCAGTTGAAATTTTTTTGCCAACGACAGAGAGAATGGCAATTGTCCTCTCATACAATTAGTGGAGCATAATTAATTGTATCATTAATCATACATCCATCCGTGCATTAAAGAATCCAATCTTGTATGCCTGCTTCTGCGTTTACCTTACATGTCTGCTTCTGCGCTTCCGCACCTTCGTTCGCTTCCAAGAAATCCCACAATCTAGCAAGCCTTCGTTTCTCCTCTTCAGAGGAGAAACTTCATACGGCCCTGAATAAACACCGTATTCTATAATGTTAGTCACAATTGCATGGACAATGGCCTCACTTTTGGGAACTAAAATCGACTTCCTCTCCACCACTGCT…
>TRINITY_DN10158_c0_g1
CATGAAACCATTATATATGCGTCAAATGCAACTCCACTCATTGTCAATTGATTTTGTGAAGAAACCATATGTGTGCTTATATGTGCTGATTCTTATATCGTATCAGAGTAGGTTATATATCCCCGAACCTATTTGTGGGGACAACTTGACCTGATCGTAGGGGCAGACCTACATGCATCTATATCAGGGTGGTCGCTCCGGTAGCATTTTTTTTTTTTTTTTGAAAATGAGGTATTTTTGCCAAAGAGGGTTAAATAGAGACGGAGAATTTTTTCTTAAAGGCTCTGCCCCAATAGAAGGAGAAACAAGGTTTTTTGACTCAGTAAAGATAAAATCCTTGGGTCCACCCCTACTTGATCGAGTTAGGATTCGTCACAGTTAGACTAATCGAGCTGTGGG…
>TRINITY_DN10159_c0_g1
CTGAGTGATCAGCTTGAGATCCATCAGAGTATGAAGATGAAAATCGAAGCACAAGGAAGGTTTCTCGACAAGATCATGGAGGAATACAAGAACCGGGCGCCTGAAAAGCTGATCGAGCCGTACTCAGCTATCCTATCACTACCTTCCTTAAGTGAAGAATTGGATCTGTCGAGCGGGAAGAAGTTTAAATCAGATGCAGAAGAGGTTAATGACATATCATCAAAAGAAGAATTTCGAGCTCAAAAGAGGATCAAGATTCAGGATGAGAATGTTATGCAACAGATTATCAGAGGTCCATCATTCGACCTTGATTCACAGAAATCCGGCCTGTTCTATCTGGAGGCGATCAGCAAGAATCTTTATGCAGAGCAGGAAATCGGTCTCCCATGGACGGTCAAC…
>TRINITY_DN1015_c0_g1
GTGAAAATGAGATGAGTTTATTTGATAAGTTTAGAGTAAGTGGTATATATTAACAGTCGTCATTTCTCCTCCATATAATAGAAATCGTGTTTTTTTTTCATCATACATGCTGAAATCGTCATTGTTCGTCCCGTAGGTGGTGCGGACACGGTCGATAACTGTACGGCTCCCCTCTCGTCCACAAATGCTTCAGCTCACCTCTCTTCTTTGCCAGCACTATCAATGTGCCTAGAGTAAACGGGACGATGTAAAGTAAAGCTGGCTGTCCATGACCATCCATCAAGTTCAGAGCCACATATGTGATGAGAAGACCTGTTCTCATAAGTTTCCCAGTTCAACAGTATCAGTAAAAACAGAGTAATACAATAATGAAGCACAGAGTGAAGGACCTTGTGTACC…
>TRINITY_DN1015_c0_g2
GGGGGGGTCATCACATCACATCAATTGCAAGAAAACAGATGTTACATACAATCCAATCCGCACTACATTCTCAGTTTTAGTTATACGTATCTACAAACATATTCTCAGTAGAAATTGCCAGCCTAGGGAGGGAGGGAGAGACACCGTAACTCGATAACTATTGCTCCTGTTGCCGAAGACGAACATGGGGGCAAACTCTATCTGGTTCACCCCGCGTCCACATATGCTTCAGATCGCCTCTCTTCTTCCCCAGCGTAATCAGTGTGCCAAGCGTGAACGGTACGATGTACAACAAAGCTGGCTGGCCATGTCCATCCATCAAGTTCAGAGCCACGTATGTTATCAAAAGACCTAAACCGTAAGCCAGCATTGCCCAGAGAAAATATCCAGCTTTAAGGC…
>TRINITY_DN10160_c0_g1
GCTCCGTGCACAATTACTGCCTGCCTGCCTGCCTTTGAGAGTTAGGTACCAAGGCCTTCAAAACAAGTTAGGTACCAACCACTCCAAGAAGTACTGAATTACCCCCCACACACACAACCCATTTCAAAGGGTTTCAAGATTGAAGCTGACTGTTCATCTTTGAGCAAGAAAAGAAAAGAGGGGGAGAAATGGATGAGATTGTGGGGAAAATCATGGACAACAAGGAGATTATATTCAAGGGATACATAGAAGGGTTTCCAAAGGAATCAGACATGGAGTTGAGGATGGGGAACAAGATTAAGGTTGAAGCCCCAGAAGGGTCTGCCTCATTCTTGGTCAAGAATCTTTATCTCTCCTGTGATCCATACATGCGAGGCCGGATGCAAGATTTCCATGGAT…
>TRINITY_DN10161_c0_g1
CTTCTGTGTACTTTTTTGCAGCTCTCTCCTTCCTTGTCAGCAACCAAACCCACAGAAAACCGAGGAATATAATTCCAATGCCTAACATGGACACTTAGGATATAGAGATCATGAGTCGAGGGCTGGAGACGAATTCTGCAACAAATTTAAAAAATACTCTGCAGTTGAGATGAATCTAAGAATCAAAATCATGATTGATGAGTTCGTAAATAAAAGACTACTGCATGTGGCAAGTAGCCATTAACTAGAGGTGCAGAATGAGCAGCCCTGTATTTATTTTGTTCACAGGACAGCGCCTGCATAGTCTACGGGAGCCACCACAATGGACGAACACGTGCTACTGCCGACAAAGATAACCCATTGAAAATTTGACCATATAAAAGATTCCTAATATGGCCA…
>TRINITY_DN10162_c0_g1
TGAAGAGTCTGGCTCCTTTAAATATGAACTCACGAAAATCGTAGCAGCAACGGAGTCTCAACATTATGCAGTAACGAAAAAGACTTCTAATCAATCCGTTTATGGATTTCACTTCCTTTAAAAGACAGCAACATGATCGATATCTATCACAAAAAACTACAGAAGAAAAGAAAAACTTACTGACGAAAAATGGTGATCAAGAAAGCAGCATCCTTGATTTTGTTGCCGCTTCTGTTTGCTGTCTTAGCAGCCGGAGGAAGAACAAATATTTACAGAAGCTTGAAATCTAGTGATCATGTAGATGGAATCTGCCATTTAATGGTGGAGACACAGGGCTATAGTTGTGAGGAACATAAAGTGACAACGGAAGATGGATACATCTTGAGCTTGCAGAGGATT…
>TRINITY_DN10162_c1_g1
AGCTACTCGTAACTGGCGTGCTCTAAAGAACAAAGTATATTGCTCGGTTCAAATTTTTACCTTGGAGTATCCAACTCAACAGCTTGCTTTTTTTGACAAAAACTGAGTGCACCATCCTCCGATCCATCTCTATCGAGGTACTTTGATGGTTCACTACTCCTTTTGTTGCTTCCCCAGCTGCTTCGTTGGCTGTTTTCTGAAATGATTGGAGGTGGCCACCTCCTCCGCAGCAAGACGCTCTTTGTGGTGGATCACTGACACAAGCTGGTTGTAAAAGTCACAGTCACCCTTGTGTTGGGTGGATCTACGGAGAAGGAACTCCGAGGTTCATCCTCGCCCTCACCATGGTCTAGAGCTCCTGATTCTCGCTTTACTCCTTCCTACGCGTAGTCCCAAGCT…
>TRINITY_DN10162_c2_g1
CCCATTTTTGTTGGAAACGAAGCCAAGAGATCAATAGAGAGAGCAGTATGGAACGACACATCTCTTCTTGCAGTAAGTTGCAATGATCATCTCTCTTTTATCACTAGTTTAAAAGTTACTGTTGGGTATCTAGGGGAGAGGGACGCCGAGGTTCATCCTCGCCCTCACCGTGGTCTGCAGCTTTGTGGCTCTCGTTTTACTCCTTTTATAGCAATTCCAGCTACTAAGATTGTTTTACACCATGCACCTTACTAAGATTGTTTGAAGTGCAGTCTATAGACGTGATGGATTACTCTCTTTTTTTTTTTTTTTTTTTTGAGATACGTGATGGATTACTCTCTACTTGTGGGGGTTGATGAAGAAAAGC
>TRINITY_DN10163_c0_g1
AACAGACAGATATTTGTTTACCTTTTCGTCATCTACAGTCTCCACCATAGCTAGATTGGGTACACCAGCTGCAGAACAGAAAGGGATATCTATGGATCAGGACTCAAAACTCAGTAAGATGACATTATATACATACTCATAATAATCCACAAACCAGAAAATCCTTCCAAACATAAAAGGTTTATATCAAGAAAATTCAGCAATTAATAGTTTCTTAAAAAAGAGATCGATAGAAGACATGTTATGTAAGAATCCATTTGTTGGGTCTACAAGAACAATTAAATCATACAGTTGGAATGATCAGATGAGCTTCTGGATTGTCACAATCTCCGACACATTCAAACCTAGATCACACCATACACTTTTAGTATCAATGAAGCAGTATTACGTTATCCATTA…
>TRINITY_DN10164_c0_g1
TAGATACTACAGAATCAAGTGACCTTGTCTTACTGGCTAGAGATAGTTCTCTTTCAACATTACTCGCAGTGGCCACAGGGCCAGACATGCATAATGCTGAAGAGTTTTCAATTGCAAACTATAACGATGAAAAAAGCATCTCAGATGCTTTCATGAGCTCCCGAAAAGAGACATGCAGTGCACGATAACTCTGAAGTTCCCTTCCTTCATCCCTTAGAAGAACTTTAGGGGTATTTATCTCTCAGTTGCTAGGCTCAAGCTTCTTCCACCTTCCTTCAATGCGGATGGAAGGGGAGGAGCGGAGGAAGAGCTGAAGAAGTTTAAATTTCAGTTGAAAAACTTAGAAAAATATACAATTTTTCAGAAAGAAAAGCGAATTTCAAGAAAAAAGTGGGAGTA…
>TRINITY_DN10165_c0_g1
CAGCGTTTGGCTTTTCTATATCTTGCAAATGACATTCTCCAGAACAGCAGGCGAAAGGGTGTAGAGTTTGTTGCAGAGTTTTGGAAGGTACTACCAGATGCTCTTCGTAATGTAATGGAAAATGGAGATGAGAAGGCTGCTTTACGTCTGATTGATATCTGGGATGACCGAAAAGTATTTGGGTCGAGAGTCCAAATTCTTAAGGAAGAGTTTGGCAAACGGCAATTGGATAACAACAATAAAAATCGGAAAGTTGCTAGACCTAAACTGCAGTCGGCTGGTGGAAATTCATTGGACAAATTAGTTTCTGGCTTTGAAGCAGTCTGTAGCAATCAGTTGGATGAGGATGTCATTCTTAGCAAATGTAAAAATGCCATCAGCTTTGTTGAGAAAGTGGAT…
>TRINITY_DN10166_c0_g1
GGTGATGACTCTGTCATCATCGGTTCTGAAAGCTCTCAACCCCTGAAACCAGAAAACGAAACCAAACCCAATCCAAACTATAAACCTAAAAAATCCAAACTCCAACGGCATATCTGAGATATGCTTCATCGGCTCCTGTCTACGCCGCTGCTCAGCCAAGACAACACCAGCCACAACACACTCAAGTCGCACAGCCCTCCGCTGCCGGACTGAAACCTAACAGCTTGCCGCCGCTGCATCTCAGACCTGGCGCCATGTTGGCCCGACAGATCTGCCGTCGTTATTCACCGCCCGCTTCCAGATCTGACC
>TRINITY_DN10166_c0_g2
AACCTTGAAAAATCAAAACCAAGCCCGAAAATCATCAAAAACCCTTGATTGATCAAGATCAATCGATCACTTTCAGAATCAGATTGATTCCCGTCAACAACCATCGACCAGCACACCCTTTTAAACCAAAACCAAAAATAAGATTTTTTCGGTGACTCACCAGCCGAACAACCTCCTGCTTTCCCCAAATTTCCACTACTGCAGGCCCCGTTGTCTTCTCCGAATCAGAAAATTGGCGGCTCCCGTCGCCTCCTCCAAATCAGGAAATCGGAAAGCCCCATCACCACCATCCAATACAAGTCGCACAGCCCTCCGCTGCCGGACTGAAACCTAACAGCTTGCCGCCGCTGCATCTCAGACCTGGCGCCATCTCAGATCTGAAACACACGTCCGCTTCCA…
>TRINITY_DN10167_c0_g1
ATCTGACTTCAACAATACTTCTTTCTCTTCAATGTAACTGCTCGGACTTGAGCCATCTTTTCCTCCATCGTCATCTTCCTTAATATCATCAGAAAGGACAACATGTTGAGGTTCCTTATCCGTGCCTCCTTTAGACTCATTAGATTTTCTTCGCCGCCTGTCATTGTGTTTTTCTAATTTTCTCCGGCAACTACGTTTACCCTCGTCAAAATTAGACAAGAGATGAAATCTGCAAGCATCTCAGATATGTAAGTGAAATGTACCAAGTGCAATTAATAATTAATTATCCGTACATTTGTAG
>TRINITY_DN10168_c0_g1
CCAGGTTGCATGCCGTTCCAGCCAGGATTAAAGGGAACATTGCCCATATTCATCATGTAATTCTCAGCAAGGTCAGGGGCCCTCCACTGCATCTCAGCAGCACCAGGAGTCATGCGAATTTTCTTCTTTTTCTTCTTCCGCCCAGCATCTCCAGAAACTGGTTTCTGCTGCACCTCTTCATCAGCCAACGGAGCACTTCCTTGTGATGTGGCTTCCTTAACTGTTCTCGAGTCGTGTGTTGCTTCTGAAGCATCAGGAACTTTTGGAGCTATCTCTTTCTCTGATTTCAGGGGTACATTAACAGGCTTATTTTCTTCAACAGTTT
>TRINITY_DN10169_c0_g1
GTTTTTCGCTGAAATTCCACATTCTTCTTCTCCGCTGGTTCTCCCAATCCAGCCGCCGCCATTGCCATTCTCCGGCGACTAAGATATGCTGACGCTAAGATGCGCAAGACAATCCAGATCGGTCCTCTACCCTCCTTCCGCCTCCGCCGCAAACACCGCCTTTTTCTCCTCCACCTCCGTGGACTTGCCTTCGCCCATCTCGTCCACCCTCCTTTTCTCCCTTCCCTCCAGAACCAACGAAGCCCTCGCCCAGTCGCAGCAATCCGAGCTTACTTATTTTTTTAAAGAATGGTTCATGTCGCGAAAAAACCCTCCTTTTCTCCCTTCCCTCCAGAACCAACGAAGCCCTCGCCCAGTCGCAGCAATCCGAGCTTACTTATTTTTTTAAAGAATGGTTCA…
>TRINITY_DN10169_c0_g2
GCACAATCTCTTCGGTCTTCTCTCCTCCGTTGCCATTTCTTCTCCCCCATTTTTGAGGGTCATTGATAAATTTTTGTGTAAAGACTTGGAACAAGCAAAAGGAGCTTCAAGGAGTCAACTCAGAAGGAGTAAAATACACATTCTTCTTCTCAGCTCGATCTCCCAATACAGCTGCCGCCATTGCCATTCTCCAGTGACTAAGAGATGCTGACGCTCAGATTATTAGTCGCGGCCGGTCGGGTTGAAGATGCTAGAATGTGGTTGAAACAGATGCATCAAAAGGGGCTCGACGGGTTACCAGAAAGCACCTTGCATGAATAGAAGGAACAGCTTTGCAGTTTACAGATGGAGTCATATCTCTATCTCTATTGCAATTGGTTCTGCTGAAACATTCTAC
>TRINITY_DN1016_c0_g1
CCGACGTTCATCCCCACCCCACTATATGTCGTCTCTCTCTTCACGCACTCGCCACTGTGTCTCTTCCCCTGCCACTATCCGACGACACTCCCTCTGCTGGCAGAAACCAAGAAATAAGATAAATTAATCATCTTATAAACAAAAAGATTCCGTTTTCTCCCTCCTTTTCCCTTTCCCCCAACCCTAAATTTCCCCCGCATCAACCATGCTCTAGCCAGAATCATCCGTTTTTACCTCCAGCTTATCTTCTTCTGTCCCTTTCAGCTCCGTTTGATCGACAAATCTTGATGGGCTGCGCCACTTCGAAGAGCGACGACTCACCGGCAGTGGGTTTATGCCGCGAGCGGTGCTCGTTCCTCGACGAGGCCGTACGGCAGCGTTTCGCCTTCGCTGAGGCTC…
>TRINITY_DN1016_c1_g1
CACCTCTCTCTCTCTCTCTAACTCTCTCTCTCTCTTATCCGACGACGCTCCTCCCTGCTGTAAAACTCATAAAAACAAAAACCGCAAAAAAGAAAGAAAGATTCCTTCTTCTCCACCTCCCTTTTTTGCCCACCCCAAAATTGTTTTCTACTTCACACCATGCTTTAGCAAAACCCCACTGCAATTTTTTTCTTTTAAATTCTCTTTTAATGGGTTGCACCACCTCCAAACTCGACGATTCGCCGGCGGTGGAGCTGTGCCGCCACCGCTGCAACTTCCTCGACGAAGCCATACGTCACCGTTTCGCCTTCGCCGAAGCTCACGCCGCTTATCTCTCCTCCCTCAAGACTGTTGGTCTCTCTCTCCACCGCTTCTTCAACCTCCAAGATCTCGACCCTT…
>TRINITY_DN10170_c0_g1
CACGAATCAATCAATCATTACCCCCTTCCTCTCTCTCTCTCTACCTCTCTCTCTCCTAATTGTGCAGTCTAATTAGGTTGCTCAGAGCTCAGGGAGATCCATATACTCCCATATTTAGCCGATTCCATCTCTCTACTCTCTAATTCTGCCCTCTCGCGTGCCCCCTTTTGTTTTTGTGTTTCCATTAGAAAAGCATTTGTCGTTGAATTTGATTCCTAAGAGATTCGGGACAGAATCTCCGTATAGGGTTTTCTCGGGGTCGAAATCAAGCGGATTGGCCGAGATACCACCACAAATCGGATCGGTGTTCTGATTGCAGTTTCAGTTGATAACCCGCGGGAATTGAACAGCGTCTCATTTATATCGGAAACTGCTCACAGTTAGAATTGTTCCGGGTTT…
>TRINITY_DN10171_c0_g1
CGATCCCTCTCTGATATTCCAATGATTAATTCAACATTCATTTCCATTCAAAATTAACCACTCGTTACCAACTAACTCACACTACCATACTGTAAATGGGTCTCTCCAATTTCCCTACCCCGGCCGAAGGGGTTCTCCCCCTCATAGTCATGAACACCGTCATGTCGGTGGCCGCAGTCAAGAACAAGCTAAGATCAGTGCTCCAAGTGGTGGGCGGCGCCGGCGATCAAGATTCCGACGAGGAAGATGACGCGAGGAGGGTGTCTATCACGCGATACGGTTCTCTTTGTGGAGGTTGTAGTGGTGGTGGGGCGGCGGAGTGCTGCGTGTGTTTGTGTAGATTTGAGGCGGATGAGGAAGTGAGCGAGCTTTCTTGCAAGCATGTCTTCCACAAAGGTT…
>TRINITY_DN10172_c0_g1
CGCAGACAATAGAATATAAATATTGCCACTCTCTTCCCCGGTATTTATGGTTGGTGGTGTAACAATATCTTTGATCAAGGATTCTCCTTTCACCATTTCTCTCACTAAATTATTCTCTCTCTCAAATTGCGGCTGCTGTTACTGGAATTCCCATTTTGATTGGAGCTTCTGACTGCTGCAATGGAGGGGGAGAAAATGAGGAACCTCCCAAGTTTGCTGGCGTTTACGGCACTGTTTGTGGCCACCGTGGTGAATTCCGAGCGCTCTGATGCGAGGTTTCTGCAGACAGTTAATGCTGGTGGAGGACAAAGACATTCGGAGGAATATTGTGCTATGTACGACATTTGTGGAGCTCGTAGCGATGGTAAAGTGGTCAATTGCCCTTTTGGCACTCCAGCA…
>TRINITY_DN10173_c0_g1
ATTGCAGCAACTCAAACAAACAGAAAAAAAAAATGGATTTATGGATTCTCTCTGCTTTCCTCCTCCTCCTAACTTCCATCTACTTGTATTTACGCCTCTCCAAATCTGAAGCGCCGCCGCTTCCGCCCGGCCCCCGCGGTCTCCCCATTGTGGGTTATCTCCCATTTTTAGAGGTCGAGTTGCACCACCAACTCACAGAACTCGGCCACATGCACGGACCCATCTACAAGCTCGAGCTGGGCAGCAAGCTCTGCGTAGTCATCAGCTCCCCCGCACTCGTGAGGGCCGTGGTCCGCGACCACGACTCAGTGTTCGCAAATCGCGACCCAACCGCGGCGGCCATGGCCGCCCACGGCTGCACGGACATCTTCTGGTCGCCCAATGGCCCCTACTGGCGCG…
>TRINITY_DN10174_c0_g1
CTACACGAGGGAGATGGCCAAAGATCAGGATATCCTGTCCCCCATGACTCTGCATGCCCCGGAACATCAACTTCTGCCATAACATTTATACCTGAAAGTAAACAAATCAAAAAATGGATATATGTTGCAAGAAAACAGAAAGGCATTATTCGAACTCGGGATCAAATTTGACAAATGATTTAAGCTTAATTGGGTAAATAAAAGATCTAATGTCATTTCTCAAAGTCAACAGATTCATGCAGCAGTAGTATGTTGACTTCAAAAGTTAGAGCATCCATTCATATGCGTAAGATGATTAGGTAAAATCTTTGTAATGCTTATCCAAAAATTTTGAGACAATATGCATAAAAAGAATAAAACTTTCAATCTAAATCAAATTAGGTATAAAAGAAAAAAATA…
>TRINITY_DN10174_c0_g2
CTACACGAGGGAGATGGCCAAAGATCAGGATATCCTGTCCCCCATGACTCTGCATGCCCCGGAACATCAACTTCTGCCATAACATTTATACCTGAAAGTAAACAAATCAAAAAAAATGGAGAGATTGTGCAAGAAAAATAGAAAGACGTTATTTGAACTTGGGATCTAAATTTGAAAAATGATTTAAGCTTAATTGGGCAAAAAAAGGATCTAATGGCATTTTCTCAAAGTCGATAAATTCATGCAGTAGTAGTATGGTGACGTTAAAAGTTAGAGCATCCATTCATATGCATTAGATGATTAGGTAAAATCTTTGGAAGGCTTATCCAAAAAAAAATTGAGACAGTATGCATATAAAGAATGAAGTTTTCGATCTAATCAAATTAGGTATAAAAGAAA…
>TRINITY_DN10175_c0_g1
ATTAAATCTGAGCATGAAGCAGTTTCAACAATCAATAACCATGACAAATTCTACATTATCTTTTCTTCCATTTCTAGTCTTGTGTTCTTCCTTCCTTCTAGCAGCAACATCCTTCAATAATGATACAGATTTACTTTCATTGCTGGCCTTCAAGTCTGGTGTTGAAGATCCATTGGGATCTTTGATCTCGTGGAACCAAACCACTCATTTCTGCAACTGGACGGGCATTCGTTGTGGTGGTCGACACCCGGATCGAGTTGTCGAAATAAGCTTGGTGTCTCAAGGCTTGGTGGGAAACCTCTCTCCTCACATAGCTAATCTCTCCTTCCTTAGATCCATTGCTCTCAAAAACAACTCTTTCGACGGCCCAATTCCTCAAGAAGTCAGACTCTTAAAGAG…
>TRINITY_DN10175_c0_g2
GGCAAATTCTACCATATCTTTTCTTCTCCCATTTCTAGTCTTTTGTTCTTCCTTCATTCAAACAGCAACATCCTTCAATAACGAGACAGATTTACTTTCATTGCTAGCCTTCAAGTCTGCTCTTCAAGATCCATTGGGATCTTTAATTTCTTGGAACCAAACCATTCATTTCTGCAACTGGACGGGCATTCGTTGTGGTGGTCGAAGACACCCCGATCGAGTTGTCGGTATAAACTTGATGTCTCGAGGCTTGGTGGGATCCCTGCCTCCTAATGTAGGTAATCTCTCTTTTCTTAGATCCATTAATCTCCAAAACAACACTTTCCAAGGACCAATTGCTCAAGAAATCAGCCTGTTAAAGAGACTAGAGTTTGTGGAGTTCAGCAATAACTCTTTCAC…
>TRINITY_DN10176_c0_g1
CTGAGTACATACAACACCTCCTGGTCGGAGAGCCTTGGCTACTGACGCGAAAAAGGGCTTCTCAAATAACTCTTGTGCCGGGCCTATTGGATCTGAAGAATCGACTATAACTGCATCATAAGTTCCCTCCGGTACAGCCTTCAGGAATGCAACCCCATCTCCAATATGCACTGTGACTCGTGGATCTTCATATCCCACAGCTACATTCGGGAAAAATTCCTTCGACACATCAACAACCATCTTATCAATCTCGCATATGTCTATCTTCTCAACAGAGGCATGGCGCGAGACTTCACGCAGAACACCACCATCCCCA
>TRINITY_DN10177_c0_g1
CTAAAAGAATCTCACTCCAACTCCAAGCATCCACCACCGCCCCCTCTTCTCCGTTAACCCCCTCAAAGACTCCAGCCATCTCACTTCCACCACAACCCACCAACCCCACCTTCAATGATTTGTTAAAAAAACTCGAGCTTGCGATGTCGACAGCCGATGTCGGTCTGGTTGCTCCGATTGAAATGATCCCCTTCAACCTCACCATTACCACTGAATTCCAAGAATCCTAATTTCCCTCATTGCCTTGTAGCCCACGACCATCCCCCTCAAATCAACCACAGCTCACAACTGCATTTCCTACCCCGACACCCTCAATGAGTGGGAGAATTGGCTACGCTGAACCCATCTTTTGGAATTTCTATGGCCGAGCAACAATTTCGTCCCCCCAGGAAGTGATGC…
>TRINITY_DN10177_c0_g2
CCTACCACCACAACTTCCTACAAAGCTTAAACGATTTGGATTCTAAACTAGCAAAACTCACAAACACCCCTCCATCTCTACCCTTCTTACTTCCGCCTCAACCCACAACATCCATCTTTGAAGATTTGTTCAAAAAAATCAAGAGGGCAGCTGTCGCGGAATCTGCTTCCAATGTTGGTCCGGTCACTCCGATTGAAATCTCACCATCTGAAACTTCATTAGAATATCAGACTTTTTCCTGCAACGACGATTTGGACGATGTTGTGTGCCATACAATTTCCCCGGCCATGCTACTTCATACTCCGGCATTGCTATTGCATAGCAACAGCCTCCACCGACTACCGATATTGGACTTGCGGTCCCCTGTTTGTGCGCCTACCAGGTGTTTGAAGAATTGTC…
>TRINITY_DN10177_c2_g1
CTACAATCTTTGAGCGATTTGGATTCCTGCATAGCACACCTCACAAACACCACGCCATCTTCACCCTTCACCCCTCCACCACAAACCACAACACCCACCTTGGAAGATTTGTTCAAAAAACTTGAGATTGCGATGTCTACTGTTGCAATTTCAAAGCCCGATATCGATTCGGTTGCTCCAATCAAAGCCCCCATCACTCCGCTTCAGATGTCGTCTCTCGGCAACTTCAATCTCTCCCTCCAGCCACCCTCGGTGTTTGCCAGCAATGAACCAGTCATCCTACATCAGTCCCCTGTCATTCTACGCACCCTTCCGAGTTTTATTTCCGTGAAAACCCCTTCGACAACTCCCAAAGATAAACCATCTCAAAATCACATCCATCTTGATCCCATCCTGGTC…
>TRINITY_DN10177_c3_g1
CCATCAAAGTCACTGAACTCCATAAAATTACCAGTATAGAACCTGAATTTTATTGTGAAATCTCTCCGATAGGTGAGCGGCCATTGATTCCACCAGCGTAACCGGATTGACATTTATCTCTTGGCATGTGTATTCAGCTTTTCCCATGGAAATTGTTACCTTGAAAGAACGAATATAGATTTCTCCATTTGAAAAAATCTTTTCAGTTGCCCTGCCTTCATTTTCCATGATATAAGAACTGACTCCTACCAAAGATAACTCTTCACCATCAATGATAAGACCCAAGAATTCACAAAAAATTGAACTGAAAGATATGGACCAAGTGAATCCAGTCAGTCTCAACCATACGCAACAATCCAAGTTGAAGAGGCAATTTTTAGGAACTGAATGGATATCGGA…
>TRINITY_DN10179_c0_g1
GATCGGGAAGGAAATGGGATTTGGAGGGATCGGAAAAGGAGGATTCTCCGAGAGAGACGGGAAAACTGTTGAACCGGGATCTGGAGAGGGAACGAGCAGTTGCAGAGGCAAAGATGTGGGGTGAAAATTGGAGAGAGAAAAGACGGCAGAACAATGCACAAGGAAGCTTTGACGGCAACAACGGGTAGTACAGCAGGACTACATTGTGTTATGTGACCTTGATTGATGAATCCTTTATAGAGAGGTAGCTCTGCTTATGAGTTATGATGAGTGTATATTCTGGATACAACATTACATATACGCAGAAGACGTGGATGTGAACTTGTCGAAATTCACACTCAAAAAAAAAACACACTTTAAAACTCTCCACTTTTTGATGTGGAACTTTCTTGTCTGCAA…
>TRINITY_DN1017_c0_g1
GCCTTCAATTCAAAAAACATAGAATAGGCAGCTCTGTTACTGATCATAAGACAAAACTGTCACAAATAACATTACATAATTATAGTATCAAACCAAGTAACTATGTAGACTTACACGACATACCTTAGAACCGTGTAACAGCAGATGTTGAGCACGACGTTTTCCCTACAACTTTTTCGAAAGAATGAGCGTATACTTACTTATGAGACTACTCCTGCAACTATTACTATGTATATAAATAAGTTTCAACTAGCACGTAATGAGCACATGCAATCCATATGCAAAGATTCACTTATCTTACACTAAAGAATCAAGCAGCAGCTGTTCTTTTATCTTCATGATCATCGAGATTCAAAACCTGAAGTAACTTAGTCCATGACTCTGGGATTCCTCCTGGGA…
>TRINITY_DN1017_c0_g2
AATCAAAAGAAAGCAAGAAAATTCATAAACAATGAATTAAATTATATCATAATTACTATTATAGTTTGCTCACAAACAAAAATAGAAGCTCATTGGAGCTAGAATTGAAATACCAGTTTTCTTAAAAAAGTTAAATTAATACAGCCTTTGATTATTAGGACATTGCTTGTGTTTTAAGATTAGACTTGATATGACTACTAGCTCAAATCTGAATTTTCTGTGTCAGCAGTGTTACATATGAGTGTATGGTCCTAGGTTTTCTTCAAAAAAATATTAATTTTATTTTAAAAAATATACTTATTTTGACATAGGGAAGAATGATATTACATTTGCATCATTAAGTGTTATAAGTAATAACAAAGGAATTTTAATACAAAATACAAAACTAATTACTAAATA…
>TRINITY_DN10180_c0_g1
CGATGTTCAAAGTCTTTGTGCTATCAGAAAAATCAAACCTGAAAATTGCTTCTATTTTACAAGCTCTTTAGTCCCATAATCAGTAATCCCTCCTGCAAACTTTTTCTTCTCTCCTTCATTTGTTCAAATTCAAAGATTGAAACTTTCAAGATTTAAGGTTAATCATATTCTGTCATGGGCCATTCTGTTCAAATACAAAGCTTCAAACTTTCATGATTTAAGCTGGAGATCAACTACTGGAATTACATGGGTCATGTTTAATCCCTTTCTTGGATTCTCTATCATCATATTTCTAACATATGCCACTTTTTCTTGCATTGGGCATCTGTCTCCTCTTTCTCTTTGGTGAAGTTTTATATAGTTTATTGGGTTTAGGCCTTTTCTTGGGGTAGATTCTGT…
>TRINITY_DN10181_c0_g1
AAACCACTTAAACTCCCAACCAACTCTCCTCCGACAGTCCGACTTCCACCCCTTTCTTTCTTCTCTCTCTTTCACACACTCTAGACAGTTTCACCCACTCTACCTCGATACCGGAGACTCGTAATTTTCTTCCCTACAAAACAGAGAGAGAGAGAGAGAGGATGGTGGGACCAGCAAGGCCATTGTTTGTGCTGTTCGGATCATCAATTGTACAGCTAAGCTTCAGCAATGGCGGTTGGGGTGCTATCCTCTCCGATATCTACTCCCGTAAGGCCGATATAATTACAAGAGGTTATTATGGTTGGAATTCAAGACGAGCTGTCCAAATTCTTGATCAAGTTTTTCCAAAGGATGCTGCAACTCAGCCTTCTTTGGTGATTGTGTATTTTGGTGGTAATG…
>TRINITY_DN10182_c0_g1
GCGACAGTTTCAACAGTCACAACAACAATACTTGTGAAAGTTATACGGACAGAAGAATGGCAGTTTCCATGTAGCGGAGGATCATTGGAATTTCATTTTAATTTCCATCTTGAATAACAGGATCCTTTAGACAATCAGGGGACAAAACTTCTCAACAAGAAATCTTTATGGACTATCAGATAGAACACGTGAGTATACAGGATATCACTTTTGCTTCTTTCCACTTGAATCTGCTTGTTCGGCGAGGGAGAAGTTCTTCACTTTCTTCTCAATGATGCATTGGCGCAAGTCTTGCAGAAGGGAAAGACATTTATCTTGATCGTAAGCCGTTTGAGAAACGCAGTTGAGCAGATCGATTGCTTCTTTCCCGCAAACCGCCTGGTGTTGATTTTGAGATGT…
>TRINITY_DN10182_c0_g2
CGAGTGCAAAATGTGGTCCAATAGATTAACAAAACCAATTGTTTGCTTCTTCAAATTTTAATAAATGTTACATTCTCAACAGTCACAAGCAACAATACATGTAAAAGTTGTAAATACATAAGAACGAGGGTTTCCAAGTAGCCGAGGATCATTAGGTTTTCATTTTGAATAACAAGATCATTTAGGCAAGATGGGGGCAAAACCCCATAATAAAGTGGATCATCAGAAAGAACACGCAGAATATTACTTTTGCTTCTTTCCACTTGAATCTACTTGTTCATCGAGAGAGAACTTCTTCACTTTCTTATCAATGACGCATTGGCGCAAGGCTTGCAGAAGAGATAGACATTTATCTTGATCGTAAGGCGATTGAGAAACGCAGTTGAGCAGATCGATTGC…
>TRINITY_DN10184_c0_g1
TTCTTTGTATCCCTCCAACAGCCTCCATTATTGATTTCGCATCTTAATGCACCAGAAGCTTCACAATGAGTATAACCATCACCAGAGAATTTCACACCCTGCACGATAGGACACTCGCACACCCTTCCCCGGAAGGTATCCCTGCAAGCACTAATGTTAGCTTTCTCATCCTTCCAGCACCCACCATGGTTGATTAAACACCCGTTTGTTTGAATATCTGGAGTTAAACAAACTTCGGGTTCTGTAGTCTCCTCAAAACCTGAACAAATGGCCTTGAGAACTGCTCCCTTGTCCAGCTTCCCTCTATATT
>TRINITY_DN10185_c0_g1
CGTGAACCGGGTCACATCGGATTGGGTTTTTGCGAGAAGCAAGTTCTGATTAGTGGACAAAATCTGGGCTTGGACGGGCACCCGGAGTTGGGATTCGATAGCCATCTTGAGGGTTCCAACGGTTGCGTGAGGGTTTTCGATTGAGACCCGCTCCAACCCGTCACGGCTCCGAATTCTGATCATCATCTTCGCTCAACTATACAAAGACAGCCTTCGTTGCGGAATTGCGACAAACAGTTGGCGTGCGTTGATAAAATAAATATCCTAACACCGCAATAAATAAATAGGGGTTGTAATGAGGAATCGTTGAGGTGGAGAATATCTGAATTGCAGTATAATTAGAGAGCAAGAAAGCTTCGGAGAAGAAAGAGAGATTTTATACTGGAGTTTGGAGCACGC…
>TRINITY_DN10186_c0_g1
CCGCGTAGCAGCCTCGATTCCATCTTTGTGGGCGTCGTAGGCGTGGCTACGTGTGGAGGGTTCATGCTTGGGTGTATTGTGAGCAGTGCTTTGTGTGTGGAGATTGGAATCTGATAACTTCTGATTTTCTCGGTTTTCATATCTAAATTAGATATGATTTAAGTGCATTCATAGCCTATTTGATGCGTTTTGATGCTATATTTGTATACTTGGCTATTACTAACGAGATTTGTGCAGAAATATATATATATATATATGCATGTTTTAGATGCAAAATAGATGAAAAGAGGTCAACCGGATGCAGATCGAGCTTGTTGACATATGACACGGCCATGTGGAGTGCAATCGAGGGTTGCCGAGCCGTGTAGAACTTAAAACGAAGTGAAAAACGGGCCAGAAT
>TRINITY_DN10187_c0_g1
CTTGTACGTGAAGACCACCCAGTGTTCTCGATGAATTTTGTCTCTTCATCATCAGGGATATGATCATCAGCCATTTCATCAAGCTCGTCGTCATCAACATTAAGAAAATCTGAAAACTCAAGCAAGAACAATTAGGCAAAAGTACGGAAGATCCACGCATAGAAAGTACAACTCTTAGAAGATTGATGGGAAGGGGAAAGGAAGATCGTCAAATTTACGATAGAAATTTCATGTAAAAGTGCATGAAAACCACATCAACGATTTCATTTGGCTCATTATTGCGAATATTGCGACATTTTTTCTGCTCTTTCCAAAAACACAAGCAAGAGTATTACATATCCAATTAGAAGGATAAAAATAAACCTGTGTCATTGTCAGCAGCAGGGAACATCCATTCCTG
>TRINITY_DN10187_c0_g2
CTTGTACGTGAAGACCACCCAGTGTTCTCGATGAATTTTGTCTCTTCATCATCAGGGATATGATCATCAGCCAGTTCATCTAGCTCGTCATCATCAACATTTAGAAAATCTGAAAACTCAAACAAGAACAGTTAGGCAAAGGTATGGAAGATCCATGCATAGCAAAGTACAAGTCCTAGAAGATTGACGGGAAGGTGAAGAGGAAGAACGTAGATTCTCGTTACAAAGTTCATGTAAAAGGGCAAGAAAACCACATCAACGATTTAATTTGGTTCATTATTGCGACATTTTTCTCTGCTCCTTTCCTAAAAGCAAGCAGGAGAATTACATATCCAATTAGAAGTATAAAAATAAACCTGTGTCATTGTCAGCAGCAGGGAACATCCATTCCTG
>TRINITY_DN10188_c0_g1
TATTACTATTGAGATTACGATTTTTATATCATATTGTATCATTATTTAATAATTTTATAACCATTTAATAATTTTACTTAACCGTGCTCGAGAAAAAAAATTCTGAAAAATATAGTGGAGCCCCCCTTAAACTATTTTCCTGGCTCTGCCACTGCTCATCCCAAAATAAGTTTTGGAGTACGCTTGGAGATGCTCTATGTAAAAATTTCCCGATCGATATACACTCTTCAACATAAAGAAATGGGTATTACATAAATTATGTGATGTGGCATTCACCTAAACATAACTACGTTAGTTTGCACAACAAAAACTACGTCATATTGCATCGCTCACGCCTCCGGAGAACCTACGGAAGTTTGATTCGATTGTGGACGTTAACCCCCCCCCCCCGGCCACCGG…
>TRINITY_DN10188_c2_g1
TTTCTTATCTTCGCCAACGACAGCCTGTGCATATCCAGACATCATAAAACAGATGAACAAATTGATATCCATAAAACATATCAGTAAAATCAATAATGTCCAAAATCATAATATATGCATCACATAATGTAAAATAATAGCTTGGAAATTAAAATCTCACTGACTGCAAAACGCAATCTATTACACAACTTCATCTTCATCAACAAGAAAGAGTTATCCTTAGCAAGAAAAAAAGTTCATATAACATGTCAGTAGTTGATTCAGATGTAACAGCAAATAACTTAATACTCTTAGCTCCCAAAATGCGCTTAGATTAACCCTTAAATCTCAATGTAAGATACAAACAGATGCACAAAAAGTTCTGAATCACCACGGGAATCTTCCCAATTTATTAGGGCA…
>TRINITY_DN10189_c0_g1
TCATAATTAATTAGTTTGTTCCTCTCAACAGATTCTTATTGCTGATTTGCAGCACCAGTTTGTCACTTCACTCTCGGTTTCAAGAAGAAGAACAATGGGGGCACAGCCCAATATGGTTCATCCTCCCATGGTCACTTACGCATCTATGATCTCTCTCCTCTCTCTCTGCCCACCTTTCGTCATTCTTCTATGGTATACTATGGTACATGCTGATGGGTCGGTTTTGCAAACATGGGATTACTTAAGACAGCATGGTCTACAGGGATTCATTGATATTTGGCCAAAACCTACTGCCACTGCATGGAAGATCATTGCTTGCTATGGGGTATTTGAGGCTGCACTTCAGATTTTACTGCCCGGGAAAAGGGTCGAGGGACCGATTTCGCCTGCCGGAAACAG…
>TRINITY_DN1018_c0_g1
GAAAAATTTAACAAGGAAAACTTTTAGAGAGAGAAAAAAAGAAGTTCCTCCCAAGACGCTACATAGAGAAACAGGTGCAGCTCCAACGACAAGTCCCACCGCGCTCTCCCAACACGTATTTTTTGCTTATTTTCTTGGATTTGGAGAAGTGGCAGCAGAAATCTGGAGCAGAAGAAGTTGTTGGGTTTTTAATCGGAAGAAGAGAAGTTGTATTTGAATTTTAAAGAGTTGTCCAGCAACGGGGGTGGCGACTCGGAGCTGGTGCTCATCTGACTCAGTGAGTCAAAGTCCCGAGGCCTTCTCTTGATGAGCTGGAGATTGATTCTTTGAGGTTTTTTCAACTATGGCATCATCAGTTAACATTATAGTTGGTTCCCATGTATGGGTTGAGGATCCAGT…
>TRINITY_DN10190_c0_g1
ATCCAATTGTGTCAAAAACTCTCTATAAATATGCTACATATTTAGTTTCAATTTTCCACACATTTCTGCTAACTTTTTTGCTCTTCATTCTGAGCAAAAATAATCCCACCACCGCCATCAAATTAAAGAGAGAGAAACAAACCTTTAAACTTCCATCTATCCAACTATTTTCTTGAAAAATGGTTCTGAAAACAGTTGACCGTCACCCTTCTTCTTTCATGACAAACTTCCTCCGCAGCTGCGGCGGCTCCGCCGTCATCGACGGCGGCCTTGCGACGGAGCTGGAACGGCATGGAGCTGACCTTAAAGACCCTCTCTGGAGTGCTAAGTGCCTCATAAGCTCACCCCATCTCATTAGAAGGGTCCACCTGGATTACCTTGAAGCTGGTGCAAATATCA…
>TRINITY_DN10191_c0_g1
GTCCAATGGAGATGATGGTCGGCCGCGGGCAGTGGATGAGGCGGCAGCTCGCCACTCTCTCCTTCCCTCTTGAAGCTCTTCTTCAGTCCTCCCACACCTCTCCAGTCCGCCTCTTCTCCATCAAGAATCCCCCAACTCTCACCCACTCTCTCTCCTCCCTTCAATTCCGCTCTTCTCCCCGCTCTCTCTCTTCCTCCGCCGCTGCCACTCTTCAATCCCCCATCTCCTCCGGGCCTTCAGGGAGCCCGGAAAATTTTGACATTCCTATGAAGGGTTCCAGGGTTCTTTTGAAAGGGATGAGATATCACGAGCTTCAGGAATGGGTTCAGTTGCATGGTTTTAGAGCTACTCAGGCTTTGATGTTATGGAAATGCCTGTATAGAAATAATAGCTGGGCTC…
>TRINITY_DN10192_c0_g1
GTTTTGACAACTGACAAATCCAACCAACCGCCCCGCAAACCCCAAGATCTAGTTGGAGCATCCTCAATTCTGAATCCCGAATTCCCCATTCGTCAAATTTCAAACCCTAACCCAGATTATTCAATTCACAAATTTACACCATGAATTTTTTCAAATCCATCATCTTAGACGATCCAGAGCCTCAAAACCCCGAGAACCCACACGAATCCGGCCCAGATTCCGCCGCCGCACCGCCGGAAGAAGACAGGATTCCAGACGCCGCCGCCGATGACGGAATCATCGGCGGATGGAGCTTCGGGAGTTTGGTGAAAACGCTGGCTACCAGATCGGAATCGGTTATCGAGACATACAGCAAAGATCTGATGGAGTTTGGAACGGGTCTGAGGAAGGAAACCGAGA…
>TRINITY_DN10193_c0_g1
CACCCCATCAATGGCGTCCACCGCTGCATCGCCAGCCTTCTGCGCCATCCCCAAAGCTTCCACCGCCGCCAGAGCTTCATTCAACACCACCACCACCCGCTTCCTCCCCAAGACTCCCCTCCGCCGCCTGGGCTTCGCCGCCGCCGACCCACTCCTCGCCAACCACGTCGCGACTAAGCTCCGATCAATCGGCGGTGGTTCATCCAAGCCGGTTAGAGGCGTCGCCACCATGGCGAAGAAGAGCGTGGGCGATCTGGGTGCTGCTGAGCTCAAGGGCAAGAAGGTTTTTGTGAGGGCTGACCTCAATGTGCCTCTCGATGATAGTCAGAACATTACTGATGATACGAGGATTAGAGCTGCTATTCCC
>TRINITY_DN10194_c0_g1
CGCCCCGAGGTCCGACTGAAATTTTTGGAAGGGATATTTAAAAGTTCCCATTGAATGGTTCGCGGCCTGGGGTGATTTTTGCCCCCGGCCCGGGTGATTTTTGCCCGGGGGTATTTTTTTACTTTTATTGTTGCCCTTAAAAAAATTTCGGCCCGGAGTCCGGTTAAATTTTGGCTTCACCCCTGGCCTCTCCAAAATGAGTGGCCATAGCAAGACCACAATCTTCCCTAAGAAATTTAATAACCAACAAATTAACTCTCCCTCTACCTGCCAACTTTCTACATACCAAAACTTGCGAAGGTTAGCACCAGCACCACTAATGAAGTGCACTTCACTGCACACACACATTCACATTCACTAGTGTGGAAATAACAAATCTAAAAAATCAACTGCATAATC…
>TRINITY_DN10195_c0_g1
AAATAATAAAAATTAAATTCGCCTGAACTCCAAGACCAGACCTTCTCCTCCTCCCCCTTCTCCCTCTCTCCCACTCTGCTGAGAATCATCAGCGGATTTTCTTTTTACATGTGCCGCGGAGGCGGCGGCGGCGGCGGCGGCGGCGCTTCTGGAATCAGTATCCCTGCATCTGATGATACTTATTTCCATATGGGTCTATGTTTGTACTGTGTCAATCTGATACATTCAAAATTTTGATATGTTCTCAAAATTTTGGGGTTAGAGTAAATACATTCAAAATTCGTAATTATAATACTAAAGTTTCAATTTTTGTTCCTGGTAGTAAAAACATGAACACCATGTTTTAAACGATGTTTCTGTATATTTTTAAAAGCTTTTGAGAAGCTAGAGTAATTCTTG…
>TRINITY_DN10196_c0_g1
ATAGAATTAACTGGGTGTGATTTTTCAACTCTCTTTCGGAAAATAAAAGGAAAAATCTTCAAGATCTTCACTGCTGTCGAGCTGATTAAGTTCATACCGAATAAAGAAAAGAAGAAAGGGCCATTTTTCATCCACTACATCCCAATCTCTGCTGCAAAAAAACTCCATTTTTCTAGTTTGGAAAAAGGAAGAAAAGCCCGCATTTATGGTTTGTTTTATAAAGTAAATTGCTTTTCAACAGCCCACAGAAGATAAAAGAATATATAGTTGTGTTCATTGCTTTCTTGTGCAAGATTCGCAGCCCACCAAGTTTTTCAGTTTTGAGATGCTGGCACTTGGGAATTGAGATTTTTCTCAAAGTTTGTGGCTTTACTGTTTTTATGGTGGTGGTGTTTTTCA…
>TRINITY_DN10197_c0_g1
CTTCAAGACTGGACTAAATCATAAAACTAGCACTAGCACTGATGAGGAGGCATCAGATTCAACCCTAGATCATCCTTCTCCATCACCAATCTTGGCTTGTTTACGGTATTCGAAGAATTATACTCCGAATGCAATCTCTTCTTCGAATGCAACGGAACCCCAAACAGCTTAGTTCTGTAGGCCTCCCCATTCGCAGTCTCCATCGCCACGCCATTGCTAGGGTTTGCAGAAGCAGAAAATGGCGGCGGAGAGGAGTTGCAGACGAACAAAGACGAACTATACGTATTGCTCGGAGCAACCGGCTTCACATGATTCTGCACAAAGTAGATAATGTCGTTGTATAATTTTCTCATGTGGGCTAATTCAGACATGAGCAAGGTGTTGTTCCTTCTCAGCCTC…
>TRINITY_DN10197_c0_g2
CAACGATTGGCCGGAGATATTGTGGTAGTGGTGGTTGAGGGGCAGAGCAGTTTTCCGGCGGTGGATCTCACACAGGAGGTGTTTCTCCCCTTTCTTGAAAAACTCGTTGGCAAATTCCCATCTGTCGGGGACGATCTTTCTGAAACCCTAGATGAAACATAAAAAATATGAGAATTTGTAATCTAAAGATGATGAATAAAGAGGAGACCGACATAAGTGTTGAGCTGGCGGACGAAGCTGGAGAAGTTGTTGTGCTTGAAGTAGTTGGGGAGGAGGTCGCGGGCGAACTCCGGCGGGCGCCAGACTACGAAGGTGGCGAGGTCGTGGCCCCAAGAGACGATGTGATCGGTGGAGGGATCGTCTACGAGCTGGTATGTTTTGTTAAGAAATGGAGCGGGC…
>TRINITY_DN10198_c0_g1
CGAAACCGCTTTGAATACAATCAATCAATACAAATAAAAGAATTACATCATTAAAAAAAGTTCGTTGTCGAACTTTTTTTTGAAAAGATATACTCATGATGCAGATATAGGTGATTTACAGAATACTTTGGGAGATTTAAAAATAGGAGCAGGGACAACCATTGATTTAGTTGTAAGCCTTCTCTCGACAAGACAAAATTCTTTATTCCATTTGTCGGCAGGTTTAGGATTGATCCTGAGTTGGGAGAGTGGTCTCAAAATGCCAGCATTCTTTGAAAGTAGAAGATTGGCTTCAGTTGTCAGTGAACGTGCAAAATTCACCAAATTGTTCCACGAATTTTGGATTGATTTTGAAGGAGTGAGGTTAATGTCTGGATGGGGAACTGCCCTCCTCTTCTC…
>TRINITY_DN10199_c0_g1
GTCATAAGCGTAAACAGAGCGGAAAAAAAGAAATCCAAGACGAAAGAAACATAAAACATAATCACTCTGTGCAAAGCAAAGAAAACATTAATTTTGAAAATCAAGGTGGATCTCAATCCACGAAAACAGCGTCCTAAGAAATGGCTTGGTTGACGCGCTCCATCGCCAACGGCCTCCGCCTCGATCAAGAAGATGCGGTGGTGGTGGAGGTTAAGAAACCTGTAACCGACGCCTTTTCACGACCAACTCTAAACGACGCCGGGCTCCGCCAAGATCGGCCTCGAGACTCCGCGTGCTCAATCGAAGATCGACGATCTAGTAGTGATGGCGCATCCAGTTGCGTATATGGTGGCGACGAGGATTTTGATGGGGATTTCGACAAAGGCCGTGGAGTGCAGG…
>TRINITY_DN1019_c0_g1
CTAAATTTCACAGTTGGGGATTTGAATTTGACTCCAATTCTTTTTCCCTCAAAACCCTTCGCCACCAACATCTCACCGCCTCTCTCTCCACCGGATTCTCGCCGGCCTTCTACTCCGATGCTCTTCGATCTTCTGCACTGATACACTCGCCGCTGCAGCATAAGCAGAGCTTGAGAACCGACGCCCTTGCTGCAGCTGCGAAGCGGCGTCGCCGCTGTCCTTTTCGACGGTCAGGGTTTTAGCTGGGCTCGAATGCCTTCGATCATGGAGTTTTGAGTTTCGGTTGAATGGCCGCTACCTTCCACCTCCAGATTTCGCAGTGAATCCGAGTTTGTTTGTCACTCAGATGGAGTTGACAAAAAAGGATGATGGGGGTGATAAAGTAAGAGAAGATGATGA…
>TRINITY_DN101_c0_g1
TCTTACATGCGTCATATCCACAATAACGACTACCTGATGAACCCTGGTAGGAACGAACTAAAAAGACCAAATCTTTTGTTATATTTGAGGGCCCAATATAAATATACACACGCATTCATTACCAGGTCAAATCTTCAATAAGCAATTTTTCAACTTCAAAAATAGAATTACGAAAATATTCTCATTCTACGTTAGCAGACCTATTGATTCCGAACAATTACCGAGAAAATGAGACACAATCTAATCCAGACAATCAGCTCGGCTGCCACAAACTTCCATGAACAATCATTTATCACTGTATATGAATTTCACCAAGTTCCAAGTATTCACCTGCAACCTTAAATCTCGCAAAAACCACTCAAGTAGAGAGCCAATGTCCAAAACGAGGATGGATGCTGA…
>TRINITY_DN10200_c0_g1
TGCAAACAAGAGCACGATCCCTTCATTGGCCACGGTTTCAATGAGATCAACCATCAACTCCAGCTGGGAAGCACTCATGACTTCTTACAGCAGCCTTCTGTTCTGCAGAATATCATGAGCTTGGTTTCATCCAACACGGAACACAGCTCGGGTTCTAACAGCGTTGTTTATGGTAATAATGGATCCGGGGATGGGAATGTGGTTCCAATGATTGTTCAAGATGGGAATCAAAGCCATGGGAATGGTTATATGGGAAATGAAGAGGGGAGGCCTCTTGACTATGAGGGCATGTTTGGATCAGCTGATGCATATCAGCAGGCAAGAAATATGTATTACCACCAATCTCAGCAGTCGTCATCAAATCTTGCAAATACTTCAAATCTCTATGAACAAGGCTCA…
>TRINITY_DN10201_c0_g1
TTTCAATATTTTTCTTCGCAGAAAAAGCAACATATCAAAAAGCTAAAACAAACGGACTAAAAAAGAGAAAGTAAATGACAGCTTAGCTAACACAAGGAGATCACAACTCAGAAGCCAAAAGGAGAGGAAAATGAGACCGTTACCATCGCCGGCGCCGGCGCCGGCGGATGAACCCCGCCACCTATCGCCACCGCCGTCGACCAAGTGCTTCGTCCAAAACTGCCCGAAGCAGCCGTACTCCAATTCCAGAGAGTTCGAGGCAAACACAACCTTAGTCCTTGTCTTCCTCTTCTGCACATTAATCTGCGGTCTAGCGATCAATTTAACCATCAAACACCTATGCAGGCGGCGGCGGCGGACGGAGGAACCGGAGATCGCCAGTGCGGAGGCGGAGAAGCA…
>TRINITY_DN10201_c0_g2
ATTACAACATGGCCCTCGTTTCATGAATTCTTTTTCCAAACTTTGATAAGTGTTCAAGATTATATATGTACAACCACTCTTGATTTGGATCTGATAGTGATAAGACTACCTCTCTCTCTCTCTCTCTCCACTTGTCCCATGGCTTATCCCAGTCTTTCTTTCCTACTCCTATTCATTCTTTGTAACACTCTAGCTTCAGCTAAAGTAGCTCGTCCTATAGATGGACTACTAGCAAATGGAAACTTTGAAGTAGGGCCAAAGGCATCGAACCTGAATAAGACATTGATTATTGGGAAGTATTCCCTCCCCAAATGGGTGATCTCCGGCATAGTTGAGTACATTTCCGGTGGGCCCCAGCCAGGCGGCTTCTACTTTGCCGTGCCGCGTGGGGTCCATGCC…
>TRINITY_DN10202_c0_g1
ATTGCTTGATGTTGGGGATTCTTTTACAAACATCATGACTCAAGCTAAGATTATCTACTTGCTCAAGTGAGAGAAGGTTTCGCAAAACAGGGTCATCGATACGAGGAGAATTGGGAAGACGAAGACGTCTAACATCCAAACGTCTCAGTTGGGACATCTTCCAAATCTCATCTGGAGCTACTATTTTATCATAATCTCCATTGATTTGTAGTGTTTGCAGATTCCAAATAAGGGATATTGATGGAGGAAGGTGTAAAGTAGGCATTGAATTACCTTCTGAAGCAGCATTTTCGGGTTGAACAAAATGGCAGTCAAGGTGGCGCAGATTTACATGCTGAAAATGAGGCTCCAAGAGACCTCCATTCAAT
>TRINITY_DN10202_c0_g2
CAGAATTCCGGCTGCTGAAATGACCGCAGCGTCGCTACAATGATGCAGAGTGATATGTTTTAGAGTTGGTATATCTCCAATACTCGAAGGGATCTCATCTAATCTGCATGCTTCCACAAGATGAAGATACTCTAGCACAGGAAAATGGGAGCTCTCGGCATTCCAAGAAACTAAACTTTCGCAGCCGCAAATCCCCAAGTGTCTTAGGCAAGGAAAACCCATCTCTATGGGGTGCCATTCGGATCCATGAACCGAACGGAACAATCTGAGTTCTACAAGATGGGGCAATGAGCTAATCATTGTAAGATCATCCCATTGAAAAGGGAAATGATACAAGCATAACTCCTGAAGTAAACTAGGAAACGTGAGATCGCGTGCAAAATGATTCCAATTTGGTTT…
>TRINITY_DN10202_c1_g1
TTAGTGTTTGAAGATTCCAAATTAGGGATATTGACGGAGGAAGGTGTAAAGTAGGCACAGCATTTTAGGGTTGAAGAAAATTGCAGTCAAGGTAACGCGTATTTACATTCTGAAAAAAGGGATCCAAGAGAACTCCATTTCGTACTACAACTCTATCGATCACCACTCTCAGTAATCTGAATTTAGAAAATAGCTCACCCCGTTTCCATTTCAGAGAATGAACAAGTGGCCGAGCATCAAACATGATTTCAGGTTCAATGTTTTTATGAATCACGACACGACGCTCCCTGTATAAGGTCTGTGTAGTATCAACCAAATTCTCTTCTTTAGCTACCCTTATGCTCAG
>TRINITY_DN10202_c1_g2
TGATAATCCCGGGGAAAAACACAGCTTAGTGATTCCAATTTATGGAAGCAACCAAGATTATGAGGATAGTGACATATGCTTGCTACATCACTTTCCCCTGAGAAATCATAGCTTATATCCAATTTCTTGATGTTGGGGATTCTTTTACAGACTTCTTCACTCAAGCTAAAATTCTCCACTAGCGAAAGTGTGAGTAGGTTTCCCAAAACAGGGTCATTGATATGAGGATCAGGAAGACAAAGACTTCTAACATTCAAACATCTGAGTTGAGGCATCTTCCAAATCTCAATTGGTGCTACTATCTTATCATATGTTCCATCGATCTCTAGTGTTTGCAGATTCCAAATTAGGAATATTGACGGAGGAAGGTGTAAA
>TRINITY_DN10203_c0_g1
CATCATAAATTCATAATTTAGTGGGTTTCAACATAGTCAACCAAACCAAACTCCACTCTCATTCTATTCAAATTCTAGAGAGAGATGTATTGCTCTTTTTTATTTGATAAGAATTTCTTAATATTCTCCCAACCTGATGTTCCCATTAAACCTCGAACTCAAGAGCTATATGCATCACGAAATATGCTTTTCCATGTCACCATGAGATTGCTTCTATATAGTATAAGTTATATAGTGGGTTTTCATCATTTCCTCACCCCAAATTCCTTTTCCATACTTATTCCTTGTGTTGATTATTAATCATAGAAATCAATCGTCCACCCACCATCCCAATCCTCCCATTACAAAAGTCTCCTCACTTCCTCTCTCATTCCCCATTTCCACCCACACAAACACCCA…
>TRINITY_DN10204_c0_g1
TTAATGTTCATTTCCTACAAAACCATCCCATAAAACTACATCTAAACACATTCTTCTACAATCATAGATTCTTATTTCACTACTTTGAGTAATTTGACAGTTTGCTGATTTTTATTGATCCTAGAGGCTCAGGTAAATATGCCTGTGTATGAGCTGACAATTCCTGAGCAACGAAGCGCATGTTTGGCCGCAACTCTGGGGCGGCCTTTGTGCATGACAATGCAAGTTGCACTACGAAAACCACTTCCTCTGCTACCTGGCCAGTGGGTGCTGAAAGCCGCTGATCAATCAGATCCTTTAGATACATATCTGGCTCACCCTGCAGTGCTGCCTTTTCTGACATTGAAGATATGAGCTCTCCTGGATGTCTACCCATCATAATCTCCAACGCTACAACTC…
>TRINITY_DN10205_c0_g1
ATAACATTGTGCCAACACTGCCTATTTGTTCTTTCAAATGCAAGAAGCTCCTCCAACATGTCAAAAATCTAGACCTTATATTAGAACCAATAAACAAATCAGAATTTGTGACTCTACAACCAAGCAGGTCCAAAAAAGCTAGAATGGGCCACACGAAATAATGGAGAGTCGGTTGTCGACATTTTCTGGGTGGTGACATTTACCAACCAATAGTAAAAATGATCAAAGATATCGATAACTCATACAGGATGAAGAGGACAAATAAGGAATCTGTACTTTTCCAAATAATAATAATAATAATAATAAACGAAGTGATACCACCACCAACGCATCATTTGAAAGATGAAAAGAATTCAACACAAAAGTATGACGGATGATTAAAGAGACATGGTCCTACCA…
>TRINITY_DN10205_c0_g2
AAAGAATCCAGAATTAGACAAGAGAAAAAAACCAAAAAGAAAAGAAGGTTTGCTTTCCCATACATGTGCTGGCAAACAACTCATTACAATAGATGAACAAATAAATCCTTACAATCAATCAATCACCAAACAAATTGCACCTACCTATAATGAAACCGACATTAATATTGGAATGAATATGTTGTAGTAAAAAAATCAGTGAAAATGCTTGTGGTGGTGGTGGTGGTGCCTGCAGTCATCCAGACCGAAGCACTGCAACAAAGGATAGCAGACAACAAACATGCACCGTCCGATCATTCTGAATATCGACGAAACTACCAAACAAGGGCAGCAGCAGCAAGCTACCATCGGATCGTCGTGGTGGTGGTGGCCCATGCGATCGAGCTTCAAATCAACCTA…
>TRINITY_DN10205_c1_g1
TGAGCCTATACACAGTGACACACCTCTCTCTCTCTCTCTCTCTCTCTCTCTCTCTCTCTAACTGCGTGTTTGTGTGTTTTTTATCCAAAAATTCTTCTTTTTATTTTTCTCCCCCTCCACTCCAAAATTCGATCCTTTTCACTCTGCTAGAACTGGGTGTTGTTGCTTGTCAGCATAGGCTACGCCTTGCCCACCCACAAAACAAGCGGCCATGTCTTTGCATTGTATCTCTGTGATCTCAGTCACCTTGTTTCCATTTTCACAATCTCATTAATCTCTCTGAATTTCTTGAATCTGCTTGCATTACCAAGAATGTGGGATTTTGTTCTCTCTCTTTCTTTTCAGCTGTCTCTTTCATCCCAGTTGACTGCATCGTTATTTCCCTCTGTTTTTTCGTTT…
>TRINITY_DN10206_c0_g1
TTCTGCTCAATAAAAAAATTGAAGAATAACTAAAATAGATTTTACATGCATAATTATTCTGTCTTTCTTTACAAATTTTATAGCATCTACAAAAAATCAAACCTGGAGCTGGGATCATCATGGCTTCCGTAAGGCTGAGGCTGCACCCATGACGACTGCCAATAAGATCCCGACTCCGGCCCCTACGGAAGCACCAACAGTGGCTGCACTCAAAGAATTTGATTTAGCTGCTCCATCTTGATCTGCTCTTCCAGCAGCTGCACGTTCTCTCGCCATTTCCAAGAAAATCCTATCTCTAGCTAGTTCCTGCAAAGCAGCTTCCTCGTCATTCCGTAGAACACGGTGGACAAGTTGACACAACGATGCAACACCTTCTACAGGTAGAACTGCCGGTTTCCT…
>TRINITY_DN10207_c0_g1
CATGGATGAGCATAAATGCTACTAGTTCAACAATGGCCTCTATGAATATGTGTTCAAGATCGCGTTCTCTAATCAACGTCGACACCTATTCAACCGGCTGAATCACTATCTAATCGACTCGACTCAACTCAACTACTGATGTATTCATACAAAATTTTTAAGAAATCAAACATGTTGTGATGTTGGTAAGCTTCATCGGCCCTAAGAATTTGCTTCACCTTGTTCCTTGTACAGTCGGCCGAAGATAGAGTCCATGTGTTAGATTCGTTAGTTGAACTTCTCTTTAGTGCAAGAAACCCTACAATAAAGCATTCCATAGGGCCTCTTCTCCCTCGCTACATTGTTCGTGTACGAATTTGATCTTTTCTACTGATTTGCATATTCCACTGCAGCTCCAAT…
>TRINITY_DN10208_c0_g1
TGTATATTTGGCTTCTGTCGCTCCATCGAGATGCTCTGTGATGTTGTGGAAGACACTGTCTTGGAGCATGGTGGAGAGGTGCAGTTTTCGTATTTCATTCCCGATTGACTGAACTTTTGATTATTTTTCTTATAGTGGTATGTTGATGAAGTTAAAATTGATCAGTTACTATCTAGAGAGAATGAGAAGTGTGAGAAAATATCTTGTCTAATTGGGTTGCTGGAAACGGTACTTCATGTTCCAGCATCGAACAATAGATTCATAGCAAGAGAAATACATGTCTTAGCTTGACAGAATTTGTAATTTGCTTGCTAGTCGATAGATAATAAATCCCCCGAAACACAACTTCATTTTCCGGTCTCCTAGGAGCAACTCGTCCCAAAATCTCACCTTCACAAA…
>TRINITY_DN10209_c0_g1
AATTGTTTTATTTTCTTACTTTTTTGAGATATTCGAAACAAATTAATATTCATCATCTGCCGCCCTCATTTTTCTTCAGGAGACCTATGGATGGCCGGTGAGAATTTCATGGTTGCCTAAGGTGGCGGTGGTGAGGGGCACAACATATGCAGCGGTAGCGGACAAAGATGAGGGAGTCAACAGTGGATGGTGTTGGATGTAATGTGGCGGGGTGCGGGGATGGAAGACGCCGGCAAACGACGGATGCGGCGGCGATAAGCGTTATGTGCACAACAAAATGAAGGAGAGTGGTTGGTGGTGGCACTGGGAACAGAGGAACTCAGGTTAGAAATGGATACAATTAAAGAATTAGGGTTAGGAATTGTGGAATTGAGGTAATTGATGAATTAGGGTTAGGAA…
>TRINITY_DN1020_c0_g1
CTAAACTCAATAATGGTATTTCTTCTGTTTGGCAAGAGTGTGTATAGTAGTGAAGCAAGAATGGGGGGCGTCACTCTTCTGTCGGTGCTCTTGCTTCTAGCTACTTGTCAAGCCTTCAGAGATGGGCTGTTGGATAATGGCAACTTTGAGCTGGCCCCCAGTGCCTCAGACCTTAATGGAACCATTGTGCTTAAACCCCATGCCATACCGAAATGGCAAACCTCCGGGTTTGTTGAGTACATTAAGGCAGGGCAGAAGCAGGGTGACATGTTGCTAGTGGTTCCGGAAGGATATGCTGCCGTGAGGCTGGGAAATGAGGCGTCCATCAAGCAACTGGTAAATGTGAGTAAAGGAATGTACTATTCGCTAACGTTTAGTGCTGCCCGGACTTGTGCTCAG…
>TRINITY_DN1020_c0_g2
ATGCATAAAACCCGAGAGTGTGTGTCTCAATTCACAGTTGAAACCAAACAGCAAAATTCAATAATACCATACTTTTTTTCTTTTTCTTTCTATTTTCACTCGGAAAAAAGAGAGTGTATCACAGTCAAGCGAGAATGGGGGGATTAACATTTCTTTCGGTGCTGTTGTTCGTAGCTACTTGCCAGGCCTTCAGAGATGGGCTGTTGGATAATGGCAACTTCGAGTTGGCCCCGAGTGCCTCGGACCTTAATGGAACCATTGTGCTTAAACCTCATGCTATTCCGAAATGGGAAACCTCGGGGTTTGTTGAGTACATCAGGGCAGGTCAGAAGCAGGGGGACATGTTGCTAGTGGTTCCAGAGGGATATGCTGCTGTTAGGCTGGGAAACGAGGCCTCCA…
>TRINITY_DN10210_c0_g1
CATTGCGACCCAAGGCACATTGCGTCGTATGATGTATTAAATTTCAGCAACTTCATTAATAGAAGAAGCACTGGAATTTTATATAGGCATTTTCTCAGAATAAAAACGAATGGTTATTGCACAAAAGGAAAAAAAGATGCACAAGCTTATCAAATATCTACAATCATGTTAGAACTATCCTGATCTCAGAAATATTCTTATTACTGTTGAAATGCAAAACAATGTTCTTCCTGGTCCAAAGAGGAGAAAATATAAAAGGGGTCGTGGAAAAGGAGACATTCAAAGTGTAATTCATGGATGCACCAAAGTGCTATCTAGGCAATAATGATAATGATATATTGTCGATATACATTTAAGTAGAAAATGAAATAAATAAAAGAATAAATCGGCGATTTACAA…
>TRINITY_DN10210_c0_g2
AATTTTATATAGGCATTTTGATGCAGTCCACTATAGCACAAGGCTAAAAGAATAGTCAATGATGACTCTTCTAGACTCTTCTAGCTCCATTTGCAATGTACTTCATATAAAGCTAATATTGAAGGACGAAAATCTCAATGCATATTATATTAAATATATCCTGAACAGAACAAATATCTACAACAAATAAATCATCTCGTTGACAAACCTGAATCTATCCAATATTTCTCACGCAAATTTCCAAAAAATAGCAATCAATTAGCCGGACTAAACACATAACTACTTCACTGATTATGAGCTAAATGGATTCCATTTTTCTTCCACTCTTTTGGTGTAGTCTATGAACATGATTCAGCCTATTAACATGAGATAATCAAACATGAAAACCCAAATCAAGTA…
>TRINITY_DN10210_c0_g3
GGTTGTTTCCGTTGCGACCCAAGGTACATTGCGTCATATGATGTATTAAATTTCAGCAACTTCATTAATAGAAGAAGCAACTGGAATTTTATCCCAGCCCTTATTACGTCAATTAATTCCTTGAACTAAGACCTCATAATATTTCCCATTAGCCTGTTTTTTTTTTCTTTATAACATGGAAGCCATGACTCTGAGAAGCATAAATTACTCAAAACCAAGCCAACTAGGAAGGGGAAAAAACATAAAACAGAGCTTTCCTTATTTAAAGCTCATGGGCTTTTGTACCTTATCATCTTCAAACCCAACATAAAAACATAATACTGCAATCACCCAGTTCCAACTTAGCCACTTAAATATAATAATTTGATAAAATTTCAATGGGTCAACAGTTTAACATCA…
>TRINITY_DN10211_c0_g1
TATTGGATCGTGAGATAGCACTTGAGAACGTATTTCGATTTTTCTTCAATGATCTAGCCTATCATGTATTTATAGGACTAGAATACAACCCTAGAAGATATCGGGTAACTTTATCTTCACGGCAAGTGATAAATCTTGATTCCTTCAAAATAGGCATAATTGATCCTCTAAAATAGGTAATCGGTTATATCTTGATCTTCTCCATAGATAGAGACCTTCCTTATAGATATTGTTGGAGACGGGCTGACTTCGGCTGAGATGGGCTAACTTGACGATCTGGGCCTTCAACTAAGCCCTGAATAGGGCCGATCCTATCAGATATAATACATCATATCAAACGGCGTCTAAGCTTACTCCGTTTGAAGTGGTGTATGGTTGTTCAGCTCCTATGATACATCG…
>TRINITY_DN10212_c0_g1
ACTTGTTAGTTCCATCTTCTCGTTCTGCCTTTCAAATTCTTGCATTATTTTCTGAAGTGATGGCAGGTTCATCTGCCTGTTCATTTGCCCCATAGCCTTAGTAACACCTTTCATGGCCTCACCCATTGCTTGGGTAGATTTTAATGTCTGAATTCTAAGAGATACACCTTGAAGTTGAGATTTCAACTTATAGAACTTTTCAATTTGATGCCGTGTCCTGATAAGATCTTTGGCCATCACTTTGACAGCTCCCATCTGCCCTTGCTTAGCACTTTTCTTTATCTCCGTGATAAGTTTCTTCTCTTGGGTTTGTAAAGCTTGTCTCTCCCTCTCTATTTCTCTGATGGACTTATCAAGCATTCTCTTATTCTCCCGCAGAAGCTCTGCGGGGGTCTTCCT…
>TRINITY_DN10213_c0_g1
CAAAAGGATAGTAATTAAAATAGCGAATCGTCAAGACGGCCATAAATTTTCATCTTAAATCAATTCCTTAGAAGTGCTTAATACACTCACTTCTGCTGATTTTCATGAAAGCAACAATTGTTTAAAAAAAAACAAGCAAGCAACAAAATTGGTAAAAGGAGGTTTTACTTGAGGTTAATAAATAAATATATATAGAGAAGTTCATGCTGCTCCAACTTTCTGAACTTTGCTTCCTCGTCTTGGTTGATCATCTCTGCCACGCGAATGCTTCCAACCAGAATGCCTACCCCCTCCGCGGTTGTGCCTACCTCCTCCCCTTCCACGGTATTTCTCTTGTTGACCACTGCGGAGTGCATTCCAGTAGTCCTTTTCAGCATCACCAGTCACAGGTTCCAGAAC…
>TRINITY_DN10214_c0_g1
CTTTTGACAGTTACAAGTTCATGTTCTGGAGAAGGTTCCCGAGTTGATGTTCGTGTCCGTAGTAAATGAGGCGCCGGAGAGGCGGGATTTCTCCGAGGGCGGTTGCCCCTCTCCGGCCGCCGGTGATTTTTTTCCGGTCAACTATCAAACAGCCCTTCACTTCTCAACAACCATACAAATATTCAACCAGAGATAGAGAGAGAGATATATGGTATATGAATGAAAACATACTTTTTTTTTTGAGTTGGGGATATTGTTTGAGCTAGGGTTTTGAAGAACGATGAGGCTGTGACGATTGGTTATTGGATTGTGTTCTGAGCTGATGGATCGGGCATTGGGAGATCCGGCCCGTATCTTGGCTAGGCGACCCGGATGGCTCGCATGCAACCGGTGATTCGC…
>TRINITY_DN10214_c0_g3
TCCTTTTTTTTTTTTTTTTGAGTTGGGGATATTAGAGAAGGGAAGGGTTCGAACTCGGGTCTCAGGGTTAGGAATACCATCTAGTTTACATGCTAGTAAACTGCAGCTTATGTGAAATTTACCTTGATGCTTGTGTAGTTCGTAATTGGGAGCTATTCAGAACTTAGATATTAGTAAGACTGGGTATGATACTTATATTTTCTCACGCTTCATAGTTTTTATGCTCTGAGAGCTTGCGCATTTTTTTCTTCCTCAAGGGACGTTGTTAGAACAAATTCAGTAGGCATGCTAACAAGTTGTATAGCTGGTTTATACTACTCTGTCTTCCTTCTTCGAACGTGTCTCGGTTTGGGGATCAAATTCACCAATGCTCTACACTCCTTTGGTCTGGTAGTCATT…
>TRINITY_DN10215_c0_g1
AACTTCAAGAATGACAATCAGTGATGAACAGCTATGATCATGAGACCTGTGTTGCTCTCGTGGGCAAGAGAGGTGGCATATTTAATCATTTCAATGGCAACTGGGTTAGGCTTGAAAGTTTGGATCTTAGTAGAAAATAATTTGATGGGCGGCGCCACCGCTTCCCGCGGCGGCGGAGGCGGCGGTTTAAGATGTGCAACGGAGGAATGTAATCCATTCCTCATAGCCCTCGAAACTTTGGCCGTGAGCCTCATCATACTTCTTGATTCTCTCTCTTCTCTCCTCCTACTTCTAATCAAGAATCCAAAACGCAGAAAACTTTGATTTGCTAATCAATAACTGAAATATTAAGATGATTC
>TRINITY_DN10216_c0_g1
TCTTCCTAGATTTTATTACAGCCAAAAACCTCTTTTTAACTCTGAATAAGGTTTCGTAATTTGGACTGGATTACGAGAAACTAGCAGATTATATATTTTAATCATATATACCTTCATCAAGAAAGATTTTGCATTTTTCTTAAAATAACAACCGCAGGAGGAATATAAGCAAAAGGGTTCATTTTATTACAGTTGAAGAAATGAAGTTTTCAATGGCGAAAAATCCAATCTTGATTCTCATTATCATGGCCTTAAACTTCACACTGCTTGCAGGGCTACCAATCTTGTCCACCACCTCAGAACCAGGGCGATATCTAGCTGAGACGAATAATGGTTCGAATTCGAGTAGATACTTGGATGATACTGTGAGAGTAGACCCTTTAGATGGTTTGAAGAAGT…
>TRINITY_DN10217_c0_g1
AGACGATCATATAGCATTAAGCCTTTAGTTAGCCACAAAAACTACAATTTTGGGTGGGTTAGATTATGTTCTTCTGAGAATTGTTTACATTCTTGATAGTTAATATCTTTTCGATGACGACTACGATAGTTGATGTATTTGAAGTCGAACTTGGCCTTAGAATGATAAAATATGTTTTATTATTGTACTTTTTTAGCATTTCCTTTATTGTGATAGCTCGAGAATATTTGGTCATTTAACTTTCTTCTGTGTAGAGGACAAGTACTCACTTTGCGAGTAAGTTACTTGATTAGTTTCCCTTAGAAGTTGGAAGTACCACTAGTTATTATAGATAAGCACTTATAAGATGCTTGGATATTGATGATAATATGGTTGCAAGTTGTCGTGTTCACTACTTCA…
>TRINITY_DN10217_c0_g2
CTAACCCGACACAACAGGACGACATGAAAACGTCTCGAAACGCGCGAATTGTCACTCATAGGACTGACAATTTTTGACACGACACGCTAACCCGACACGAACACGACACGACAGGACGACACGAAAAAGTCTCGAAACGCACGAATTCTCACTCATAGGGCTGGCAATTTTGACACGACACAAACACGACACGATAGGACGACACGAACACGACACAACACGCACGAATTGCCACCCCATAAGACCGGGACTAAGCAAAAGATGTAACAGAAAAAGATCGAGTTGTGCGGCTCTAATACCACAATGGAATAAACAAGGGAGAGAAAATGAGAGAATTATTCTCTTGGATGGTTTTCTAATGATTCGAGAGTCCTATTGAAAGGAGATAAGAATCTTCTA…
>TRINITY_DN10217_c0_g3
ATAACATTGCACAACAGAGACATTCTCCAACCCCAAAAAGATAAGATAATTACATCAAAGAAAAGGTAACCAAAAACAAGTTGACTTGCTCAACTTGAATATCACCGAATCAAATGTCATCCATAGACACAAACTTTGCAACCAAAAAACTTAAAAACATTAATTCACATTATCCATAACCTTGAAGTAAACAAAAATCAGGATTAACATGAAAATAACAAGGCGATATTTATTCTAGATCAACAATCAAATCCACCGAAATCGAAATCGCCGGCATCGGAAATCGCATCACCGATCAACAATCCGCCGAGAGCGCCGCCGAGCAACCCGGCCCCTAATCCCATCCCAAACTTATTCTTCTTCGGCGGCTGTTGCACCTGCGGTGGCGGGTAACCGTAA…
>TRINITY_DN10218_c0_g1
CGTCGAGTACAGGAATTCGTGAATCAGTGTTTGACCTGCCAAAAATCGAAGTATGAGACGCTCTCGCCGGCCTGTTTGCTCAACCCACTGCCTATACCAAGTGCAATTTGGGATGATATCTCGATGGACTTCATAACAAGTCTTCCAAAGTCCAAGGGGTTCGACAAGATTTTAGTTGTGGTGGATAGGTTCTCTAAGTTTGGCCATTTCATACACCTCAAAGGAAGTTTGACGGCTCGCAGCGTAGCAGATACATTCATTAAGGAAATCGTCCGCCTTCATGGAATACCTCGCTCCATTGTCAGTGACAGGGACCCCATTTTTGTTAGTGCCTTTTGGAGGGAAATTTTTGAGCTATCAGGCACCAAATTGAAGTTTAGCACGTCCTACCACCCCGAA…
>TRINITY_DN10219_c0_g1
CTTGCGCAAAATCTATATCGTTCTCTCTTCAATTTGCGCAGGAAATAAAAAACTATTCGAGATTAAAATGGCGGCTGATCAAGAAGCTATTGAAACGTTCATGAGCATTACCGGCGTAGATGAAGCTACAGCTATTCAAAAACTTGAGGAGCATCAGGGAAACCTCAACGAAGCTATCAATGCCCATTTTGGTGAGGGGGACACAAACATTACTCGACGGGAATCATTTACCCCTTTTCAAGCTGAAGACATGGACATATATGATCCTGTGCCATTTCAGTCATATAGACATCCACGATTACCCTTTTCCTCCCTCCTTGATCCCAACTTCACTAGACCCGTATATGACAGGGGTGATGCTTCAAATCGCTCACCTTTTGTCTCACATCCAAGAGAGGT…
>TRINITY_DN10219_c1_g1
TACCTTTCAATTGACACAACCTTCTGATCAAAAGTGCTGACATTACCCATGATTGTAACTAAGTCAAGGGACTAGTGCTCTATTTTAACCAATGAATCAAACAAGAACATGACAATGACAAATGTGAGACCCATTATGAGTAGTTGCCAAGTAAGGTTGCCTACATTGCTGAATGTTCATGAAGGAGATGAAACAGCTAATAAAGTCAGGATTCAGCAATTAATTTTAAGAAACCCTAGCATATGAGTCTTCTAATTGAGCTAATTCTCAAACTTCTTACAAACATAGTAAAAGTGATTGTGAAGTAGCTAAGATAAGACACGATCATTGGGCACAATGTAGATAGACATTTATCTTATAGCCCTCTAACTATTCCAGAGAAAAAGCTATGGTGTATGA…
>TRINITY_DN1021_c0_g1
CCACAATTGAATGACAACGAAGGTCGGTGGAAAATCAAGAGCTGGAGATAGTTTGATATGGAATTAATAAAGTCTAAGCAAACCTCGACCACGAAATAGTCTAAGCAACTATAAAGTCATCATCACTTCTTGATGTTTGAAATACAAGTCTCTCATCTCATCTTCAACATAAGCTCAAAAGGAAAAAAAATGGAGGAACTCCAAGTGAAACCATTCATTCTCACAGCTATTCTCTCTTTAACCTTGGTATGGATTATGAGACAAAGATATCTCAAATCTTCAAACAAAACAAAATCACTTCCTTCACCATTAAAACTCCCCATCATCGGAAACTTCCACCAACTCGGCTCACTTCCTCATCGGAATCTTCACTCATTATCCCAAAAACACAGTCCGATC…
>TRINITY_DN10220_c0_g1
AATTGGTTAAATCAAATTAGACAAATACTAGTATACACCAGTCCTACTTAACAAAGTTAAGTAGGACTGGATTCAAAAGGACACAAATACCCATCTGCCGTACCCGCCCAAACTCCCTCTCTCTCCTAAATCTCATCTCCGCGAACGCTGCACCGGCCTCGACGCCGCCTCCACCAGCCAACGCCAACTGCCACCGTCGGACTCGTAACTGAGTGCCACTGACCACCGCTGCGTCTCCCCGTCACCCAGCCAGCCGCCTCACCGTGATTTTCTTATGAATTGAATCTGTTAGTGCACCTGAAGTTGAGTACTTTCTACTGCACCTTGTTGTTTAACATCTGTAGTGAAATGCAAAGTCCTTTTTGTTCAATTGCGTATGCGAGATTGCTGGATGTGTTT…
>TRINITY_DN10221_c0_g1
CTGCGAGCGACACGGTTCCTGAAATCGTCGTCGATTTGGAAAACGGAGCGGTGGTTGCGGTGATCGGGAGACTTTACGACGTCGTTCGGCCTGGAATTTTGAGAAATCAGATTCTCTCGATCCTCCTCTTCGTCTGAAAGCTCTCTGTCCACCATTTTCACACACAAACTCACACAATGGGCGTAATTCGTGAAATAGAGAAAAGTGTAGCTGGAGAAACAGCGGGTAGTTTACACACTTATTGAGCCCGCTTGTGTGGATCTCAGAGTAAGGTGAGAGGGATTTTGTGTGGGTATGAGAGAGAGAGAATATCTGTGTGTGTTTGGTATGAGGGAAGAGTAAGAAGAAAGGAAAGTGCAGAAGCCACAACCAATTCTGAATCATTGATTGTTGATCGGG…
>TRINITY_DN10222_c0_g1
ATTTAGTGTTGGCTTACCACCTAAAGGGGCCTCTGATAAACTGCTATGGTCGTTTGATGATAAAGGCAAATTAAGACTAAAACATGTATTGCTGAAACCTGAGGAATTCAAATTTCAGATATGTCTACCTGCATTACCACCTCTGGGGTGTTCATTTGACATGGCGGACTTTTGGCTGCTTCATGAGATATTTATGCTTCAACATGGGGCATTGGTTAATAGTTCTCCCGCTGTTGTCCTGGAAATGCTTTTTATTGATGCTAGTTTTGGTATGAGGTTTCTCTTATATGATGGCTGCTTGAAGCAGGCTGTTGCCTTGATCCTTCAGATATTATTTTTCTTTAGTCAATTTGATGAACAGTGGAATGATGATATTAAATTACCTGCGACCTCAATAAG…
>TRINITY_DN10223_c0_g1
TAGCAAGTGAAGTAAGAGCAGAACCTCGGAATTTCCTTTTTGTACAATTTCGAACGATAGGGGTACTGCCCGCAATCTGATGTAGTAGCTCTATTTCGGTAATTCTGTTTAGATTTTGACACTCTCATTCTACCTGAGCTCAGTTACTGCGTTTTTCTCGAATTTTTGTCTGGATTATGGCTGCCGCAGTCGCCGTTGCCAGCCCTTTCAAATGCATTTTCATTTGTTCCCAAGAATTTTCTGGGTCAAAGCGTGGCCTTCATTGGCAGAAGAATGTGAGAAGAAATAGCAAGAGAGTTTCTCGTGGTGTGATAAAAGCAAAAATCGATCACAAGCCTCCGCCTTACTCGCTTGATGCTCTAGGACCTCATATGAGCCGTGAGACGTTCGAATATCATT…
>TRINITY_DN10224_c0_g1
TGCAATTTTCATTGAATTGATTTTGTCGATTACATATCCGTCATATATATATGCTACAATAGAAGATGCTAGAACAAAATCCGTTATGGCCAGACCACTCCTATAATGACAAGTGGCAAAATATTCCCGCAGTGTCAGACGCGTACAATTTGTCTGCATCACGCACCCTCTTGTGCACATGCTGTCAAGGTTCGCGTACGTGCTGTTGAGATCGCACATTGGCCGAACTGGTTTAACACCGGCCTTGTACACCAACCTCTGAGTGGAAACGAACGACTTCCTAATACCGAACTCTGATGGGAGCTGGGCTGCTGCCGAGCTCCGATCTTCGACCAATGCCGAGCTGCGTCCGAACCCCGAGCTCCGGTCTTCGACCAATCCCGAGCTGCTTCCGAACCC…
>TRINITY_DN10224_c0_g2
AGGAAGAGAATACCATTATTATCTTGAGTAGTGTTCTTGCCTATGCCAGCAGTTGGAACAAGAGACAATGCTTGACAGTAAAAAAGAAACAAAAATGAGATCCTGGGCTCAGCAGCAACAAGATGAGATTATATAAAGAAAAAAAAAAAAAGATAAAAGCGTTGGATTGGGACTTGAAACAGGGTGCCATCTTCATTTCCAACTGGTGCAGGACTTGGGATTAAATTAAACCGTACAACTATAAGGTTTTTTATAACCTTACAACTATAGCTCAATTTAATAACTATAAAAATTAATATGAAATGAAGAAATTAAAACTTAATAAAAATAACTAAAAAAAGAAGCTCATGATGTTGAAGGAAATATCTCTCCCTCTTCGACAAGGCTCAAGAAATGTGC…
>TRINITY_DN10224_c1_g1
GCGAAAGGTATTTCCTTCAATTTCATAAGCACTTATTTTTGTTCTTTTTGTTTTTGTTGGGAAAGGATCTCTTGGCTCAAAGGTTGCTACTGTGCAATTAATATTCTATTTTCGTCCCACTTCTAACCACTATCTTGATATAACTCCATGGATTTCCTCTTCTTCTTGAATGGTTCAGCCATTGTTTTATGCTTCTTGTTGAACTAAGTCCTTATTTCAATGCCATTCTAGTATTCCAATGTACTCAAATTCACTAACATAGCTTTAAAAAAAGAAAATTTTAAGATATAGGTTTAAGGTTTTCCGCCATTGTTATTCTTTTTCTTTTTTGAAAGGTACTATTGTGATTCTTGAGTATTCCAATGCACTCAATCACCTACACAACTTCATCAACACTTA…
>TRINITY_DN10225_c0_g1
CCTAAGGTCAACCCTGGCAACAACAGTAAAAGTGCTGTTAGTTCAAATTTAATTCAAAAGTCGAAGATCCCCAAATCAGAAGATTCAGACGATGAAATACCTTTGTCGTCTAAGTTCCGAATTAAGTCTAATGCTGGGGATTCAACCAACAGATCTCCAACTTCGGGTGAGAAAAAGCCGTTATTGGTTGAATGTGGACTAAATGGTTCAGCATCAACTGAAAGGAAAACGTCATCTATTTTAAAAAAGAGAATTGGAGATAATGTAAAACCTTCAGATGAATCATATATAAAAAAGCATAAGCTTTCGGATACATATATGCCTCATAAAAGTAAAGAATCATCATTTAAAGCTGAAGTGAAGGAAGAAGATGATGAAGATCATGTTCCCATATCACAG…
>TRINITY_DN10225_c0_g2
AGGCGAGAATGCTTTGAATGAATCCAGTTGTAGACCAAATGAGGACTTGGAAGATTCTGAAGATGATAAACCACTTAGTGCTAGGCTTCTGGCTGGCCGACCTAAGGTCAACTCTGGCAACAAAAGTGTTATTGGTTCAAATTTGGTTCAGAAATCAAAGATCCCCAAATCAGAAGATTCTGACGATGAAATACCGTTGTCGTCTAAGTTCCGACTTAAGTCTAAAGCTGGGGATTCAACCTACAGATCGCCTACTTCAGGTGAGAAAAAGCCTTTGTTGGTTGAACGTGGACAAAATGGTTCAACATCTACTGAAAGGAAAACTTCAGCTATTTTAAAAAAGAGAAATGGAGATAATGTAAAGCCTTCGGATGAATCTTATTTGAAAAGGCCCAAGCT…
>TRINITY_DN10226_c0_g1
CCTGTATTGAGATGTTATTTCTTTGCATGTACAGATTTAGTGGTCATATTGTATGATGTATCTATAATGTTTGCATAGTGGACTCAACAATGTGAATGTTGTGTTTAACATATTTACGAAAAAGGTACATACAAACCACAAACAGCATAATTGTCCAGAAAACAACCATATGCATGCAAGATTTAAAATTGAAGTTCGTTGAAAAACATTATTTTAGTCCCCATCACCTTCTTCTTTGCAATTCACTGCTCCTATTACTTGATCCAAAAAAGAAATCCACCAGCCATTTTGGCCTTCCAAGTCGAACAACAAAATATCCCAGACCC
>TRINITY_DN10227_c0_g1
CTTACACTCCAGTCTCCATTTCAAACCAAAAGCAGTTCTTCGTTTGCATCGCCGGACGGCCACGAAGCAGCGACTGTCACTACCTCGTCACCCTTCCATAAGATGGGGTCTTGTGCTCAGGAAACTATGCCGGAAGCAGAATGTGTTGTGTTCATGAAGCTTGCTATAGAACAGGCAAAGCTAGCATTGGACAGCCTTGAAGTGCCTGTGGGTTGCATCATTGTCGAGGATCAAAAGGTCATTTCTGAGGGGAGAAATCGAACAACTGAGAGTAGAAATGCTACTCGACATGCTGAGTTGGAAGCAATTGATGTACTGCTCGAGCAGTGGCAGAAAAGTGGAC
>TRINITY_DN10228_c0_g1
GGAGAGGCCACAATCTGCCATGGAAGCTGCGGCAGAAGAGCACCAAGGAGGTGAAGCGAAAGGTTTATGTTTGCCCCGAGCCCAGCTGCGTGCACCACGAGCCTGACAGGGCCCTGGGAGACCTGACCGGGATAAAGAAACACTATTCGAGGAAGCACGGGGAGAAGAAATACAAGTGCGAGAAATGCTCCAAGAAATATGCTGTTCATTCCGACTGGAAAGCCCATTCCAAGACCTGTGGTACCAGGGAGTACAGATGCGACTGCGGCACTCTTTTCTCCAGGCGAGACAGTTTCATCACGCACCGAGCCTTCTGTGATGCACTGGCCCAAGAAAGCGCAAGAAACCTGAACCCGCCTTCGCTGAGCAGCCAGCTCTTAGGACTCTCCCAGCAAGATC…
>TRINITY_DN10229_c0_g1
CTCCACAACATATTACGAAAAGCTCCAATGCACCTGTACACAAACTTCGAAACCAATAAAACAAGCACAATTTCAAGTTAGACTAAGCACCCAAAGAGGACAAGAAAATGGCATTTGGGAAAACGTAACCTAAACCCTAGGGATAGTGAAGAAGTAACTAGCTGGGAATCCCAATTTCCTTGGCTCAGCTTCAGATGCTCAGAAGATCTGGTGGTGATTGAGGCAGCTGCTGAGATTGAGACTGAGAGCTATGGCTTTTGTCGTCTAAACTTGATGCTGGAGGAGGAGAGTCCGATACTGTTGCATCTCCTGGCTTTGGCTTTGGCAGCTCCGTTAGTATTTGAACCACCTCGCGCATGGTGGGGCGCTCGACTGCCTGTTCTTCCACGCACAGCATTG…
>TRINITY_DN1022_c0_g1
GGGGGGCGGGGAAGAGGTCGCCGGGTGGGAATGGGTTTGAGAAGAGGGAGAGGGGGGAAAGAGGGGGATTTTTCACCGATTCGCAATCGAGGGCCGATGAGGTTGATAATTGGGCTTCAAACAAGAGTTTTGTGCCTTCGGAGCCTAGGAGGTATGATAGGAGAGGGAGCTTTGGATTGGAATCGAGTAATGGTGGGTCGGATTCTGGAAGTTGGGTGAAGAGAAGGGAGGAGGAAGGGCCGAGAACTGGCGGTGCTTTTGATAGTTTGAGGGAGAGGAGAGGTGGTTCGGAGTCGAACGGGCCGGATTCTGAGAGCTGGGGTAGGAGAAGGGAGGAGACTAATGTCGGCAGTCGGCCAAAATTGAATTTGCAACCTAGAACACTGCCAATTGGGGAAG…
>TRINITY_DN1022_c0_g2
CACAAAACCTATCAACAACAGAAGACGAAATCGGAGAGAAAAATCGAGAAGAAGCAACCATGGCGGCTACTGTGAGTGCGTGGGCGAAGCCGGGGGCTTGGGCTCTGGACGCGGAGGAGAACGAATCGGAGCTTATCCAGCAGAAGAAGGAAGAGGAGGCGGCCGCCGCCGCGAACGGCCACTCCGAGACGGCGGATTTCCCCTCTCTCTCCGCCGCCAAGGGTAAAAAGAAGAAGAAGCAGGTGCTTTCGCTTCAGGAATTCACGACCTACAGCGCGGCGAAGCCGGCGGCGTATCAGTCGAAGGGATTGACGCAGGATGAGATTCTGGCCCTGCCGACCGGTCCGCGCGAGCGGTCTGCGGAGGAGCTCGATCGGAGTAAATTAGGTGGGGGATTCA…
>TRINITY_DN10230_c0_g1
CTGGAAGAAAAGTCCTCCGGCATGGCGACTAAGAACGTTTCAAGACTACACCGCCTCTACTCCGCCGCCGCCTGGTACAAGCCGCCACCATTTCGCCAACTCCAAGAGCCAGACCCTATTCTCACCGCCCTATCTCAAGCCATCCAAAACGCTCCGGCGAAGCCCCTGCACGCCTCCCTCAAACATCTCCTCCCTTCTCTAAACGCCCATCACATCATAAATCTCATCTCCTTAAATCCCCTCTCTCTATCTCCACTCTCTCTCTTCTCTCTCTTCCAATGGCTCTCTACGCCTGTCAACTCAACTTTCCGCCACACCCTCCATTCCTATTGCACCATGATCCATTTTCTCTGCTCCCATCAAATGTTCTCGGAAGCTAAAAAATTGCTCCGTGTTGTG…
>TRINITY_DN10232_c0_g1
TGAAAAGTGGGCTCCCATACGTCTCAAGGCAGGAACGAGGCAACGCGATAGAGAGCTTGAAGAAAGAGTGGGAAGGTGTCAAGCTTATGGAAGAAGTTGTCCCTTTCTTCCAATCGTTACGGCTGTCTGAAACATCGGTAACAGCAGAGGACTGCGTGGCTGAAATTGCTGCAGCGGTGAAGGAACGGTTGGGGCGTTCGAGTCCCGTATTTGCTGGCGCGGCTGACAATATGGTCGAGTGGATCAAGCTGTGGAAGCGCGTACGAGCTCTGTAGACGAACGAGTGAGAAATGGCTCGATGAGGGGGACCAAGACCAAGATAGCAGCAGTTTACGAGACGAGATTAGAAGAGAAAATGCAAGGCGTGGTGAGTGGAGAGTATATGCAAGGACGGGGCGG…
>TRINITY_DN10233_c0_g1
CCACCCTTCAATCCCTAAAAACTCACTACTTTCTCTCTCCAAAATCAAACTGAAAAATCTCAAATTCTCCACACATATGCGCGTATGAATGAGTGATTTTAATCGCACTGGTTTGCTGCTGCTGGCGGCGGCGGCTCTTTTCTCCGGTCATATCGTTTATTGCGGCGGCGGCGGCAACGATGCGGAGGTGCAATGGCAGATCCTTACTAAATTGAACTACTCCTCTCAGATTCGTCTCCATCCTCGTCTGCTTCTCCTCGTCAGCGTACCATGGTCTGGTGAGTTGCAGTCCCTTATGAAGGGATTGGCTCATGCGGTTTCCACTGATGAAATGGGGCTTGAGACCTTAAAACTTATGGTGTTGCACAAAAATGTGGAGAGGGTGTTGGCCGATGCACT…
>TRINITY_DN10233_c0_g2
CGCATGTTAAGATTGTGTATGTACTCTATTTGTTACACCTGATAGAGCTATAAAATCGAACACAATATGCATCAAAAGAGAAGCAATTGAAATGATAATAAAACGGGCGAAGTTTGTTCAAACTCAATCACAAAATTCATGATACTTAACCCTGTGACTCGCTATTATTTATAATGATCGTGCCAGAGCCTTTTTCCGAATCTTAAAAGATAACTAATAAAAGCTAAAATATGAACATAAGAAAACTCTAATAATGACTTAAATAAAACAATTACTGAAATAATATCTAATCCTAATTCTAATCTGTCTTCACAACTTGGTCCTTTTCAACTTGAATCCATATCTTCCTTCGATTCCTTCCCCTCGAGTTGTTTGTATGTATGAACCTGTGTATTAACA…
>TRINITY_DN10234_c0_g1
GACTCATGTTACCTTCCTGATATGCACTCCTCACTTCTCCAGATTGCTTTTCACCATCACTTTGTAATGCAGAAAATGAACGAGAATTTATCCCATTACCAAGCTGATCCGAAGGGGATACATAAATGACATCTCTTTTAACAACACTTGGCGAAACCCGTAAATCCCCTGACGCAGGCACTTCAAGACGTGGATGTAAATCTTGGCTTGCATTCTCAGTGATAGGCCCAAGCGAGAATCTATTCTCCGTCAAGGACATTATTGGCGGGGATATACTTTGAGATGAAAGTACATATTCAGGCATTTGTTGCATGTTACTTTCTGTCTTTCCTCTGAAAACACCCCAAAGGAAGAAGAACATATTCCACCGCTGAAAGTTGACAGGAAGCTGATTAGAAG…
>TRINITY_DN10234_c0_g2
CAGGGATAGACCTGATTGAGCATCCATTCTCTGGCAAGGACATTATTGGTGGGGGGATATCTCGAGGTGCAATTACGGATTCAGGCATTTTCTGCAAGCTACTTTCTTTCTTTCCTCTGAAAACACCCCAAAGGAAGAATAACATATTCCACCGCTGCAAGTTGACAGGAAGTTGATTAGAAGGAAATATGAGGAGCTCAACGCCATTGATATTTCCTTTCAGAGCAAGGTCATTCTTCATCATATTTTCGAGTAAAACTTTGTAAACCTTGTCATAGCTCTGAAGATCTTTAGCAAAAAAGAAAAGGGCAATATTATCTTCCCTAACACCATTTTCCTGAAACTGAACCGGCCATGTGTTTGCACGAGGAACTTCACATAGAACAATTCTATTTTTAA…
>TRINITY_DN10236_c0_g1
GCACCTCTCAATATAGAGTGCCTGATGGATGAGAAGGATGTAAGAAGTTTCATTAAGCGAGAAGAGTTTGAGCAAATTAGTGTCCCTATATTGGAACGTGTAAAGAAGCCTCTGGAGAAGGCTCTAGCAGATGCCAGACTGACTGTTGAGAATATACATTCAGTAGAAGTTGTGGGATCAGGTTCTCGAGTCCCTGCCATTATAAAGATATTGACTGAGTTCTTCCGGTTGGAGCCCAGGCGTACAATGAATGCAAGTGAATGTGTTGCCAAAGGCTGTGCTTTACAATGTGCTATTCTCAGTCCCACATTTAAAGTCCGGGAATTCCAGGTCAATGAGAGCTTCCCTTTCTCCATTTCTTTGACATGGAAAGCTTCTGCTGGGGATACCCAAAATGGT…
>TRINITY_DN10237_c0_g1
GCTTTTCATAGTCAGCCACATCTGTATAAATTCGCTATTCAGCAGCTCATTAGCATTTAGGGCTCTCAAAACAATCTGATCGGCGGCGTTTGGTGGCGGAGAAGAGAAAAAAATGGGTCATTCAAATATATGGAACTCTCACCCGAAAAACTACGGTCCTGGCTCCCGAACCTGCCGCGTGTGTGGGAATCCTCATGGTATAATCAGAAAATACGGGCTTATGTGCTGCAGACAATGCTTCCGCAGCAATGCAAAGGAAATCGGCTTCATTAAGTATCGTTAAATGTTGTCGAGGGCATCACCACATCATATGTAGGGTATGTTCTTGAATTGTTGGACGTACCAAATCATCTTTTATTATCTTTTTCTTAGAATTTGTGTGATGATGTTGATTTCTAA…
>TRINITY_DN10238_c0_g1
TCAAGTTTTGCAAGTACATGTCGCCCAACAGGGGATAACAACACAAACTAACAGAAGAGTGAGCCTTCTTGGCCAAGAAGTGTGCGCAAGTGTTCTTGGATCTTCAAATCCATGTAAACAAAGTGTCTGGAATTTTTTTGCTAATTTCTTGGATATCCAAAATCACTGCCCCCAGCTGGTTGTTAGGCATCTCTCCTGAATTAAGGCAGTTCACAATTTCTAGATTATCCATCTCGATCCAGAGTTTATCAACTTGTAGGTCCACTGCCACTTTCATTCCTTGAAGACAAGCTTTGCCTTCGGCCATTTTAATGTCGCTGCAGTGGTGAATTTTTGTGATGAAGGAACGGATCAAATCGCCCTTATGGTCTCTAATCAGTCCTCCAAGTCCAGCCGAAC…
>TRINITY_DN10238_c0_g2
TGTAAATTAAGTTAAAAGGAAATGAAAAAGAACTTTAATTGATTTTACTTGCAAAGTTTGGATATAAAATTAGAGAGTTGTTATTTAAAAAATGGAGTTAATTTTGACTATTTAACAATGGCATTGCCTTTTAGACATACAAAATTGGAGGCTTTTGCCTAAATTAATTAGTTATAGCATAACCTTCTTGTGTTTTAGTGTAATTGGGCAGGATTTTTAGATTCATCTAATAAAAGTTTTTGACTAGCATGCATGATCACACTGAATCAAGAAATTGGGTACATCACAAGAATTGTGAATTGCTATAACACGATTAGGAAAGAAAAAC
>TRINITY_DN10239_c0_g1
TTTCCTTCTTCGGGGATATTCTGGAGATCCTTTGTGACTCTATCCAACATTTTCAATATTGAGGGATCTCAACACCCCCTCAAGCCCAAAGGGATTGGACAAGTCTCCCATTTGGACTAGTAAGACCCACAAATCGGTGGGTAATTCTGCCTGATATACCTCCGGATCGGTATAGTACACCCACAAATCGGTCAGGTAAGGTACACCCACAAATCGGTGGGTAATTCAGCCGGATATACCACCGGGTCGGTAGGTAAGGGTCCACCCACAAATCAACGGGATCAATATCCCGCTCTGATACCATGTTGATATATAGAAGTGAGTGATATCATCTTAGAATCCCAACCACACAAGTGCACAAGTGCTTCCACCTCAAAACCAATTGGTGATAAGGGGAGT…
>TRINITY_DN10239_c6_g1
CTCAAAAAAAAAAAAAAAAAAAAGTTTGCTCTGAGTAAATTTATAATGTATATAAAGTTGTCACCTCCAAAATACAAATCAAAATAACATAACACACACCAAAAAATGAACATTTCTATGTTACTTCTGCAAAGAAATATTAATAAAATTGAAAATGAACTCAGTTAGCTATAAAGTAAATAAGAGAGGTCTAAATTTGCAAAAGACGACAAGTACAGTTTCAAAGCATTAAAGTACATTGCTAGATCGAACATTGAGAATGGGAGAGAACATGGGGGATACACAAGGAAAATAAAGCAACAAATGCGTTAACACCGGATCAAGAAAAAGCATGCACTAGCCACACATTGGCCTAGAAATGCTTAAATCACACACAATTCAAAGAATAATTATATATGA…
>TRINITY_DN1023_c0_g1
GTTTTTTATTTCATTCTACCACCATCCCCAATTCTGCCCATTGTCAATTTCATCCCTCAACCAACGCCAATAACGCCAGTCGCCGTCACCCCCGCCGGCTGAATACGGCCTCTGTCTACTCTTGAACTCAAAATTCAGCAGCTCACTCAGGTAACTTATGCAACCGCCTTCACTAGCTTCAATCGGTAAAGATTCAATATTTCTCTTTTCGATTGTTTCATGGGTTTCTAGGTTTATGAGTTTTGATGAGTTAATTCTGCTCGACAGGGAAAAAAGATTGATTTTGTTTTATTCGTCGTATAATCTGCGATTGTCCTTACAACTGGGTGGTGTCGTTGAGTGAATTGAACCTATATGTGAGAACGGATATTTTTTCGATTTAAGAATTTTGGGAAGTAA…
>TRINITY_DN1023_c0_g2
TAGATCAGGGCATCTTGATTATAAGGTTTGAAATGCCATTTAATATCTGGTGTGGTGGATGTGAGTCCATGATTGCAAAAGGTGTAAGGTTCAACGCTGAGAAAAAGCAAGTGGGGAACTACCACTCTACAAAGATATGGAGTTTTTTACAATGAAGGCTGCATGCTGCAGAAATGAGATCGTTATCCAAACTGATCCACAAAATTGTGATTACTTGATTAGCAGTGGATACAGAACAAATACAAATAACATGAATTCTTGAAATTTTTCTGAAGCTTACTCCATCTTTTCCCCATACCAGATAGGAACAAGCTAGTGATGTTGGATATTTTTATAAGAATTTGGTTTTGTATAATTTTGTACAAGTAAATTGGTTTGGTTGGATTTTGTATA
>TRINITY_DN1023_c1_g1
AAAAGATTAAAAAAAAGGCTCAAAAGAATAAAACAAAATCCCCAAATCATCCAAACCCACCATCTCCAATTCTCCAATTCTCTCATCCTCACCTCGCCCTAACTGGCGACACCCACCATCTGCTCGCCACAGCGTCACCAACACCGACGGACACATACACACACAGGCGCGCACGAGACCCAGCAGCTGCTCGCCTCGTCGCCCAGGCCGACTCCATCTCCAGATCTCGTAACCAGCTTCCATCGCTGTCAATTTGGTTGGTTGCTGATTTATACTTTTCTGTGGTTCTTTTCTGTGGTTAAACTCTATGTACGATTCAGGTTTTCTTTGTTTACTCGATGAATTGTTTGGGTTTCTGTCGGTTTTGTTGAATTGTTGAAGGGTTTGTTGGTAAGCGGA…
>TRINITY_DN10240_c0_g1
GCAAAGACCTACAACCCACCTGGGACTGATGTACACATTATTGCTGAGTCATTGAGTCAGTTTTTTGAAGTGAGATGGAAAGTTAAAGAGAAGAAATTTGGGATGTCTTCTTACGAAGAAGTTCCTGAAAAGGCAGGTGGTGTTAAGCAAACTGAAGTAGCCAAGACAGAGGCCCCATCGAAAAAGAGGAAGTTCAGTCCAGTACAGCATGAAGCAATACAGGAACCTATTAAGAAGAAAATGACGAATGAGGAAAAACATAAATTGAGTATGGAATTGCAAAATTGTGATGGGGACCTACCTGATGCCGTCCTTGATATTCTGAGGGCACAAAGTTCACAAAGAGGTGACGATGGAGAGGATGAGATCGAAATAGATATTGATGATCTTAGTGATGAC…
>TRINITY_DN10241_c0_g1
CTGAATCTCTTCCACAGCTGAATAAGATTAAGTGAAGTTGACTCCCCACCATAGTAGTCATTGCGATCCATGTGCAGTACCTTAAGGCCATTGACGGAGAGAAGGCCGCTGAGGATGCATTCCTTGAGACCGGTTCCCAGCACAATCACATCGTATTCTTCATCCATCTTAAATTCAGAGTTTGAAGCTTAAGCAATCTAAACACAAACAGAAAAACGACCAATTCACACACAGATCATTAAGATCAATGATTTGGTGCAAAATGACTAGGGTTTTCTGCAATGGTCAGGGGGAGATTTTAGTATGATTATACAGATGTTTACATATGCTATTGTTCTTAGCCAAATGTGATATCAAAATAGAATAATT
>TRINITY_DN10244_c0_g1
CAAAAACAACCCAAAAATTCCTCACAAAAACACTCTCAAATCCCTCCAAAATCACTCAAAATTCCCACTTTAAATCCAAGAAAATGGATCAAAACATGCCAATCATAGCCAAGAAATTCTGGAACTTGGTAAAAGTTGCATATTTCATGCTCAGAAAAGGCATCTCAAAACCCAAACTCTTATCAGATCTCTCCATGCTGATGAAGCGTGGCAAGATCGCCGGAAAAGCCGCCATGCACAACCTCCTCTTCCACCACCACCACCCCGCCGCCGCCGCCACCAGCAGCAGCAGCAGCAGCAGCAGCCCACTAAGCGAATACGAATACAGCTGCACCACTAGCCCAGCTCACCCCACTTTCCGACTACCCTTTCACCTCAACAAACGCAAACACAGCCACG…
>TRINITY_DN10245_c0_g1
ATTCTGAGATTTCGAAAGAACCATGTGCTTTCTCGGCTGCGACGAGGAGGAGACGGAGGTGGCGCGGCAGCAGGCGCCGGGATCCTGCCCCTACTGCGGGGGCAAGGTCCAAGCACTCGACGTCAGCAGCCGCTGGAGATTCTGCTTTCTCCCGATTTGCTTCAGATTCAAGCGCAAATACCTCTGCTCCCTCTGCTCCAGGCGCCTCGTTTTGTACGATCTCTAGTTGCGATTCCGATTTCTGAGTTTAGACTGATTATTCGTTTCGGATTTCTTCTTTTTTTCTTGTGGATTGTGGCTCCGGCGATGAGGTTGATTGGATTGATCGTGGTTTTTGAGTGTATATACTTGTTTTGTACAGTTGAATCTCTACTCCGGCCTCAGTGTTCGCCATTTCTT…
>TRINITY_DN10246_c0_g1
TGGCTCAACAGAATAATTGGCATGTCTTGCTTGATGCTGGGGCATTGGGTCCGAAGGACATGGATTCTCTGGGCTTGTCCTTATTCCGACCAGACTTCATCATCACGTCATTCTATAGGGTGTTCGGGTTTGATCCAACTGGATTTGGATGCCTTCTTATCAAGAAATCTGTGATGGCAAGCCTTCAAAACCAGTCTGGTCATGCAGGTTCTGGTATAGTGAAAATCACGCCCGTGTTTCCTATGTACTTGAGTGATTCAATGGATAATTTCCCAGGATTTGGTGAAGATGAGGCAGCTACTGGGAAGGAAGTTAACTCTGAAACGCGTCCCGGGTCTCAGCTGCCTGCATTTTCAGGTGCATTTACTTCTGCTCAAGTGAGGGATGTATTTGAGAGCG…
>TRINITY_DN10247_c0_g1
CTGGCCCTTATTAATTTCAAAGAGAAAATGAACAAACTTTGATGGCTGTACTTAGCTGCTGGTTTTGAAACTCTAAAATGGTGGTATAAAGCTCACCTATATTCTTCATGACCAATCAAATTTAGAACCTATAGTCAATGAGGAATTGAGGAGTGAAAATATGCATCCTAAGTATGTACACTCAATAGCCATTGGAGGCAGCAAGCTTCTTATCTGATCGAGCAACAATTATATAGAGCCGCTGGAGTTTTCATGTTCATGTGCTACTCCATCCTTGTCTCCTCGAAGAAATCTCTCATACTCGTGCAGTTGTAGCATAAAGCCAGAGTTGGGAGACATCGTTGGTCTTTTCATCTTCACGTAATGTACAGCTTCAGATAAGCTCATGCCTCGTTTAAA…
>TRINITY_DN10248_c0_g1
CATTACTATTAGCTTATTAGGATTACGATGTAATGATTCTTGTGAAGATTTGAATTATTATTTTTTCGTCACTATTTTCATGGTATGATTCTTATGAAGATGGTGAGCTCTTTTGTAGGTATTTTTTCATCACTATTTTATTTTATTGGATCTCTTCACACTATCAGCAATAAAATTGTGAATGTAAAGCGCATTATCATCGGTCCCCTTTTTACATGTAAATTTTTGACTAGAAATAATGTCAATTGGTTCGATGAGGATGTTATTGGCATAATTTCCTCTGTTACATTAAGAGAATCGATTGTTGGGCCATGATCGACATCTTCATTGAGTGCCTTTTACGATCATTGTTATTTAATACTGGAAGTGACTTCGATATCTGCATCACTGTTGTATTTC…
>TRINITY_DN10248_c0_g2
TTTTTATAGCAAAAACAATGTCTGTATGACGTTTGAAAATAGTGAAATTGTGAAATTACAAACTCTGCGACTAAATGAATACAACAAATGCTGTAATTCAGATGAATTCGAACCACTAATCTATTACAAAAGAAACTGCTAATTTGAAAACTTAGCAACTGGAAAAAATCACGAGATTTGGTTAGTAGCAATTTTCCAACAAAACCTCCTGTAGCCTCCATCGATGGGATGAAGTCATAAAGCTATCAAGTACCAACCATTATTCATCCGAATACGATGATTACAACAGAGCGTCGAGCCTAATACGTGTTACTCCTTACTTAAAAAATACGACTCAGCCAATGCAAAACACTCATCCTTCTGCTTCTCAAATTCCTTGTACCGCAAGAAGAAGTAACT…
>TRINITY_DN10248_c1_g1
AATATTTTAAATAAGTTGGCGAACATAAGTTAGTAATCATGCAGAGTTCCTGGAAATTTTTGTAGGAACTAAAAAATTTACAGTTGGAGGACAATATTTTCTGAACAAGGTATGAAAGAAAAGTGAATGTTGAATAGAGCCAAGGTATATGGGGTAAAAAGCAGTGCAGAAAATGTAGGACAGAATTAGATTAATCATTTACACAATCTGAAAGATAAAACTAACCTCTCTATATAATTTGTTTAAATATTAAAATCTCGAAGTTAGACATAGTTATGAGGCCTCAACCTTATTGTGACACAAATTAGAAGCATTGCAGTCATGAATTATGATCAAGCTTATGATGACAATCAAAACATACACACTGGTAGGCCTTTCCACAGTTCACGAACCTGCAGT…
>TRINITY_DN1024_c0_g1
ACCGATGTAATTTAGAAAAGATCCTGAGAGGCGTCCAAGGGTGTCGTTGTTTGGTAGATCCGCAGCCATATTTGTCCAATTGTTACCCTTACTGCCAAAGCGCGAACTCTCCAAGAGAAAGCAAAAGAAATTCATTCCCCATATATACAACTGTTAAACCATTTCTCCCTTCCAAATTCGCTCTCAAAACCCTTTCATTCTCTTAACTAGCCGAATCAACAAGCCATGGCCTGCTCCAGTTTGGTGAAACTGAACGCCGCCGGCTCATCCTGGATCTCCGGCAACCACTCCGTCAACTCGCGCCCCGGATCGGCGGCCAGGTTCTCCAACCGCCGCGTATCGGTCATCCGCGCCGGATCGTACACCGATGAGCTTGTCAAAACTGCCAAAACTATTGCA…
>TRINITY_DN1024_c1_g1
ACCCTTATCAACTTTGATACCAGGTACAATATTCTGATCACGTAAGCAGTCCACAAATTTCTTTCCTTCCGTAGTTGACTGATAAAGACTCTCTTCGAAAAGAATAGCACCAGAAATATATTCGCCCAAACCAGGGGTTGTTAAAAGGAGTTGTCTGTACGCCTGCCTGTTTACTTCCGTGTTGTCAAGTTCAATTGACGCCAACCTATTGCCACATGTCACGTTTGATTCATCAATTGCAAGGATACCCCTGCCTGGTGATGCAATAGTTTTGGCTGTTTTGACGAGTTCATCTGTGTATGATCCGGAGCGGATGACCGATACTCGGCGGTTGGAGAACCTCGCCGCC
>TRINITY_DN10250_c0_g1
ATAGTACGGAAGCAATAATGGCAGGCATGAGGGTTTGATTGTAGCAAGTTAATTTGCAATTAACAAAGTTCTTGTGCATAGAATTGCAAAAATTAATTATTTAGTAAAAACTTCAAACTATCTACTTTCTCAAGTTTATGTTGCACCTATCCGAGAATTGTTCAAAACTATCAACATCATTTATTTCGGAGGGAAAATGGAAACCTGAGGGGGTAGCTACTTCCTACAAGGCCAGTCTGAGAATCACCCAAAACTATCAACAACATTTACTTTGGAGAGGAAATGGAAACATAAGAAGGTTTTTTAGCTTTGCAGGTAGCAAAAGGTGGTCATTTGAAAAATGTGTTTGCTAACTATTGATACATTACTAGGCTGAGTAAATAGAATCTGAAGCAAAAT…
>TRINITY_DN10251_c0_g1
CTAGGCTGCAGGCTTCTGATAGTGCTTTGAAGTTTTGAACCCAAAAATAAAAAGGGATGCAAGCAATGGCGACCCTTTTGCATTTCCATTTCAATTGCACAATTTTTGTCGAAATTTTGGAAGATTCAGTGGATTGGATCTCTGTATTTCTCTTTACTGACGAACTGGTATTGATAAATTTCAAGAAGGGATGGTGATGACAGTGATGATTTATTGGATTTATCATTTTTAATTGGTTTGTGTAGTTTACAACTTTATATTGCTTATTTCTGATGTCTGATCAAGTTTTCCTTACCCGCAAGGCTCTTTTCGCCATATCTTTGCTCGAGAAAAGACGAATATTTGTACTCCAATCAGCACGTGTGCCAAAAATGTAGTCTGCTTAATCGGATATGTACA…
>TRINITY_DN10252_c0_g1
ATTTTGCCGTCATCTTCAAAGTTTGCAGTTACTCCACCTGAAAAAAACAATCACTCTCCTAAATCTCTCTCAACTCATTGCTGATACGGCAGAATCGGGATTTTCAATTCTCTATCCGGGTTATGATTCTTCCCCTTCATCTTTCATTCTCACATTTTCTTCTTTCTTTTTTTGTCATTTTGTCTTCATTTCTGTTGCTTCTGCTTTTTTTTTTTCTGGTTGTAGCCATTTCGATGCGGGTTGTGTTTAATTTGCTTTGAATTTGATGGATATTTGATGTTTATGGGGAAAGATGTAATCTTTGTGGCGCATTCTTGAAATGGAGAGTGAGAAGAGCGCAGAAACCCTAAAAGAGGGTTTCTTGATGTCCAAACCGAGACAAAATGACATCTTTTGTGG…
>TRINITY_DN10253_c0_g1
GAAATTGTGGAATTGTTGGACGCGATGCTATTATGCTCGGCTCCGCCGATCCCAATCCGTCTCTATATAAACACCCAAAACCCCTGCCGCAAATACTTTTTCAAAAACTTTATTACTGCAATTTCCCCCAAATTCAGTTTCAATTTTTCACCCTCTCCATCATCGCGGCTGCGAACAATGGCGGCCGGCAACGCCATTCTCTCCTCCGACGACATCGTCGTCAAGTCCCCGACTGACTGCCGACTCTACAGATTCATACAGCTGCCCAACGGTCTCTGCGCGCTGCTCGTTCACGACCCCCAGATTTACTCGGACGAATCTTCCGGTAAAACAGAAAATACAGAGGACGAGGATGAGGATGAGGACGAGGATGAGGAAGAAGATGAGTACAGCGATGAG…
>TRINITY_DN10253_c0_g2
AAGAAGAGGTTCAGGACGAAGTTCAGTCAGGAGCAGAAGGAGAAGATGCTGGAGTTTGCGGAGAAAGTTGGGTGGAAGATTCAGAAGCAGGAAGAAGGAGTGGTGCAGCAGTTCTGTCAAGAAGTTGGAGTGAAGAGAAGGGTTTTGAAGGTGTGGATGCATAACAACAAGCACACTCTTGCGAAGAAGAACATTCAGTCTGAGACCCAAATCCAGAATTTGGGGACTGATTGAGATTAAGGTGGCTAATGATGATGACAAACTTCAAGATACTGTTTTTAATGCAGAAAGTGTTGCCTTTTGGCTTTATTTATTTATTTCAGTTTCTTTTTTGTTTTTCTACATTTTTGGTTGGTTTGGGTTGGGGGAATATCTTGGGATCTGTTAGATTTCGACTCT…
>TRINITY_DN10253_c0_g3
GAAGAAACAACGTAAATTTGGTCTGAGAATTAGGGTTCCTCCTTCCCCCTTCTCGCACTCGTTCGTCCCTGTCGCCTTCAACCAGGCAAAGACCCCACCCCATCCTCTCTCTCTCCTCTCTCTGGTTAATTGGAGTGGAAGATTCAGAAGCACGAAGAAGGAGTGGTGCAGCAGTTCTGTCAAGAAGTTGGTGTGAAGAAGAGCATTCACGGTGAACCCCAAATCCAGATTTTGGGGACTGATTAAGATTAAGAAGACGAGCCACCGTTGAGTCCCCTTATCACCGCCGGCGCGGCCCTTATCAGCCCCATTACCCTGTCAATTTTCTGGGTTTCGTGGAGTTTCATGTATCGTTCACTGAAGTTGTAACCTCTTGAAGTACTTGAAAGTTGGGTTGTT…
>TRINITY_DN10253_c0_g4
CCTCACTGCAGGGAATGGTGAGGCCACCCATTGGATGATGGAACCCGAATTCTTCTTCGGCTTGAAACAGCAGTTCTTGAAATGAAGGATGGTTCAAGTACGACACCGGAATAACGAAACGCTTCTTCTGCATCTCCCCAACATAAACAGCAAGATGCCCCCTTGGAACATCAGATCCTGATGGAGCTGCCCTTCTTTCAGATGATAATGACCGTCTAAGCATTTGTCGAAAGGCCATGAAATTGAAGCTGAGGAAGATGATTGAGGACTTGTTGATGTTGTAGTCCAAAAATGTGTTGTATATATAGGTGAAGAAAGAAATGTTGGATCAGAAAGTAGTGGATAAAGTAAGTGTAGATGTGGTTGCCTGTGAATCTTGATAAAGCAAAATCACATGAA…
>TRINITY_DN10253_c1_g1
CACAAAACCATCCATATTTTCAGAGCCAATTCAAAATTCATCAAATCAAATCAAAACTCAACCCCTTTTTTGGAACCCTAACCTCCCAAAAGATTTGTGCTCATTTTCTTGAAAAATCACTCCCAATGGACATAGACTCAACCCCGACCCCAACACCCACCCCCTCCTCCACCAAAAGTCCCGACGACACAGAGATCGATACGCCGCCGCATACAATCAAGCCCTTATCCTTCATCAATGCCGCCGCCGCGCACCACCGGCAAGCGCCGCCGTCAATTGCGGTGGCGTACAAAGAATGCATGAAGAACCATGCAGTTGCGATAGGCGGCCACGCCGTGGACGGCTGCGGCGAGTTCATGCCATCCCCCTCCTCCACCGCCGCCGACCCTACCTCGCTAA…
>TRINITY_DN10254_c0_g1
AGCCCCTATAGCAAATAAAAACCTTACAGTAACTAATTTAGCAACGGGGGAAAAAACTTCCTCATAATCTACCCCATACTCTTGTTTATAACCTTTAGCCACCAAGCGTGCCTTAAATCTTTCAACCGAACCATCAGCATTCAATTTTATCTTATATACCCACTTAGATCCAATGGCAGTTTTCCCAGCAGGTAAGTTTGTAATAACCCAAGTCCCATTCCTTTCAAGTGCAGAGAGCTCTGCCTGCTTAGCATCAACCCACTCAATATACTTGGAAGCTTCTGTGTAAGAGGCAGGCTCTTCTAGCTCTGTCACCTTAATCAGAGAAGCAACAAATTCTGAAGACAGCGCAGGTGACACCACATAGGGAAAAGTGAAAGGTGTGAGGTAATGAACATC…
>TRINITY_DN10254_c0_g2
CCGCATTCCACTCACGTGATGCTTGTTTTAAACCATATAAACTTTTGACAAGTTTACATACCTTTCCACCAGCATCCTTGGTGTATCCTGGAGGTAACTCCATGTAAATATCATCATGTAAAAAACCATGTAAAAAGGCATTGTTGATGTCGATGTGATGAATCAACCAGCCTTTCATAGATGTCACTGCAAATAACATACGAACAGTCACTAACTTAGCTACGGGAGAGAAAACCTCCTCAAAGTCAATACCATACTCTTGGTTATAGCCCTTTGCAACTAATCGGGCCTTAAACTTGTCTATTGTTCCATCGGGTTGCAACTTAACTTTATAAACCCATTTAGAACCAATGGTTTTCTTCCCAGATGGTAAGTCAGTAAGAAACCAGGTGCCATTCT…
>TRINITY_DN10254_c0_g3
TGAAAGCAGAAGGAAATTGGGGAGCTTTCAGATTTGTTCATTCTGCACTTGCTGTGGAGGTGCAAGCAGAAGCTTGTTGAAGGTAAATTGGGAAAGAAAGTTTCATTAAAGATTAGGGAAAAAAGTATTACAACTTTCTTAATCACCCAATTACATACTAAAACCAAAAAAAACAAGAAAATGGTAAAAACAACATAAGAAGCCTGTTGGATAGCACCATCACCAAGTACAGTAGGACACCTCGACTAGGGTGCATGAAGTGGGAGACAAGCATGCACAATATTCCTCTCCAAGCTTTTCCCAATAAAACATTTCCTTCGTATAACTCAATGGCCCATAACCGAAAACAGAATAGCTATCTTCAACA
>TRINITY_DN10255_c0_g1
ACTAGTATATTCGCCTCCATTATCGGATCTGAGGATTTGGATGTTTTTATGAAACTGTGTTTGGATCATAGCACAGAAATGGCTGAATTTTTCGAAAACTTGTGACTTTTGTTGGAGAAAGTAAATCCAGGTCATCCGGGTACAATCATCTATAAAAAGGAGAAAATATTTGAACTGTTGACCCCCTAGAATAGGAGCTGGTCCCCAGACATCGGAATGAACAAGAGAAAACACAGAGTCCATGCGAATATTACTAGGTTTAAAGCTAGAACGATGACTCTTAGCAAGTATGCATGTATCACAGTGGAATTTCTTATTTGCAAATTTAGGAAATAAAAGACTAAGATACCCTGTGGATGGATGACCGAGACGACGATGCCAAAGCCATGCTTCATCATC…
>TRINITY_DN10255_c0_g2
GATAGTCACAACTTAGAGAGTCATTTTTATCAGTGGTAGTACTAATCTCCCCCTGACTACTAAGGTGGTTGGCATAGAAATATTCGGACTCAAGAAAGGTACAATGTATGGTTGTGATAATTTGACGAGTTTTGGGATTGTAGCATCTATAACCCTTTTGGTTAATACCGTAGCCAACAAAAACACATTTAATAGCACAAGGAGATAATTTGTTTCGCTCATGTTTTGGGACATGAACAAAGACAGAACAACCAAAGACACGCGGCTGAAGTTTTTGGAAAGTTGGTACAGTGACTTTGGCAGAAAGTACTTGAAGAGGAGTTTTTAGGCTTAGGGTTTTGGTGGGTAATCGGTTTAGAACATACACAGCAGTAGCAACTGCTTCAGGCCAAAAAGATG…
>TRINITY_DN10255_c1_g1
GTTCTGAAAGCTCTCAACCCCCTGAAACCATAAACCAAACCAAATCAAAACCAAACCCAAAACCAAATCAGAAAAACAAAAACCACAAAACAGATTCTACACCAATTGCCCTCACAGATCTGAGATCTGCGCTCCGACTGACTGCCGCTAGATTACGTTCTGGGATACGTTCTGGGAGGAACCGCTGCACTTGCCGGAGCCTCCATTCTCCGACGAAGCACACTGTCGCTGAAGGAAGAAAATAAAGAGAGTGGTGGCCGCCTCTTCAAACACTGCCAACTACCTCCAAGTGCGTACGCCGGCCACGCACCACTGTTGCGAAAGAGAAGTATCGCGAAGAGAGAGAGATATTAAGAGGGGGGAATTTGAAGTGAGAAGCACCAGATCTGCAGTAATCCA…
>TRINITY_DN10256_c0_g1
CTTCACTATACTATTCATATTTCAGCTGCCTTGATCAACTTAGATTAACGGAGGATGTGTGCCTGTAAATCTTCTATGAGCTCACTGCAATGAGGAGCACTAATAAGTTTGCTTTAGCAATACTTGCAAAGTGCCTTCCCCAATCAAAACCAACTCAAAAGCAAGACAAAAATCTTAAATCCTGGTGGGAAAACTGTCTATTTTGTTGAAAGCACCGAAATTGGAATTCATCCATCAGACAGCATTTTCTGGTGGGAATTTTCGATCCCTGCCTCCAGAAAATGTGGAAGTTGAATACATCAATGCCGGCTGAGAAGGCTGTACGAGGGCAGGTCTTCGAGGCGTACAATGTCTTCTTGGAGAAGTTCCCTCTCCAATTGATGCCGAGTAGCTTTCATC…
>TRINITY_DN10256_c0_g2
ACAATCGATACATTTATCATTGTTGCAATGTAGACAATCTCTTGACACTTCAACCATGACCAAGAATCTACCAAACACCAGGAAATCCCACAACCCAAACCTCTAACGAAATCAGAAACAACGAGCTCCGACGCGTTTGTTCGTTCAAAACCTTGATAGCTACCTACTCTACTACCGTGTAAGAAGTTTATACGAGGGTAAGTCTTCTAGGCTTTTGATGTCTTCTTGAAGAAGCTCACTCTCGAGTTGACGACGAGTAGCTTTCATCACAGCATTGAAATCCATGTAAGAAGCACGCATAGTCAGCCATTGATGGTCCATTAGCTTGAATGTGATGCAGTATAGAAGGTCAAATGCTGATTCATTTTCAGCAAGAAATTTCAAGAACGTTGCTCCCAC…
>TRINITY_DN10256_c1_g1
GCCCTCAGAACATCATGCACCGTGCTCCGTCGAATCGGCACGGTGCCTTTAGGGCAGCGCCGCCCATTTTGGTGCCACAGTTGGAAAACACTTCTACTGCTGTTGTTGTCGCTGCTTTCTTGTACATTTGTCTTAGCCATTTTCATCCCCTTCGGCATTGTTGGTGGGATTTTCTGAATTTTGTGATTCTTGAGAAGAGGATGATCTAAAGCTGGCTGTTTTCTTTTATGAACACAATCTATAATATCTCCATCTGGGCTCTGAATGGAGAGAAGTGGAGGCTTGTTGATGTTGTCCAAATGCCTCTGAATCCTCTCAAGTCTCAAGCTGCTAACTTGTGTGAATTTGGTGCAGTTTAAAGAAGTGGATATTGCAGAAGATTGAAGGAATAAAAAGGGA…
>TRINITY_DN10256_c1_g3
ATTCTTTCTCACAATAAAATGTAACTATTTCCTTACTTGTTTTATGCTTATATAAATACACATTGCTCCTAAGTTCTTCCCAAACACATACAAAACTTGAAAATCAAAGTGGAAACTAGCACAAAACATAGTTGGAAATAGCACCAATTCTACAATCTTAATAACTAAACAAAGTATTTGCACTTCGGGCCAGGCTTCCCACCAAATTAAGGATGTATGATTTAAGGGCACTGCGGGCTTCTTCCCGGCCCCCCATAGTAAAAATGTGTACCCCATTCATTGTTGTAGGAGCTCTTGATGTTGTAACAATTCGTGTTCTCAGCCAAGGTTGATATATCTCGGGCCGAGCTAAGGCTATTATCGGAATCCACGATTTCAAGGTTTCTAAAATAACTCGCC…
>TRINITY_DN10258_c0_g1
CCACGCTCAAACTCAGGTCGGGCCTTGTGCTCGTGAGGTACCTTAGACTTCCGATCAGACTCCGATATCTGTTCGGATCAACTCGCTCTCCTCCATCAGCTCGTGATAGCTTCGCTCCGGGCTCCATAGGAGTTGAGACCGGATTGCTATCCTCCATCTTGAACTTCTTAAGTATCTCAAGAGCATATCTCTCCTGAGACACAAATGTTCCCTCTGCGAGCTGCTTCACTTCGAGTCCGAGAAAATATTTCAATTTTCTCATATCGGTCATTTCGAATTCCTTTTTCATCTCCTCTTGGAATTCGTTCACCATCTGCTCGCTGCTGCCCGTGAAGATCAAGTCGTCCACGTAGAGTGCGACGATTAGCATCTCTCTTCCAGCCTTCTTCACATAAAGGG…
>TRINITY_DN10258_c1_g1
ATATCTGTCATCTCGAACTCGCTCTTCATTTCGGCCTTGAATTTTTCGATCATTAACTCGTTGCTTCCTGTGAAGATCAGGTCGTCAACATAAAGAGCGACGATTAGCACATCTTTCCCAGCCTTTTTCACATATAAGGCATGCTCTAATGGGCACTGCTCCAGCCCGATCTTCTTGAAATGCTCGTCAATTCGCTCATTCCACACGCGGGGTGCCTGCTTTAGTCCGTAGAGGGCTTTCTTCAACCTCAGCACCTTCGTTTCCTCCCCCTGCTTCTCAAAACCTTGAGGTTGTTCCACGAACATCTCCTTTTTTAGCACTCCATTAAGAAATGCCGACTTCACATCCATTTGCCAAATCGGCCATCTCCTCTGCGCGGCCAG
>TRINITY_DN10259_c0_g1
CGTGGCAATTTGATCGAAAGGTAACTCATGACGGGTATACGAACAAGTATTTCTTCGAGTACAACAACAAAAAGGTATCTCTTGTTCCTTTGACCCCGAAACAAGTGTATGAGGATCAAATTCAGTTGCAGAAAGAGGCTGCAAAGGAGGAGCAAGACGAACTTGATCGCAGAAGGTCTGAAGTCGCCGATCGATCGAGCGATCAAGAGACGATCGATCGATCGTTATCAGATCGACCGATCTCCAATGGATCGATCGATCCTCGTTCCAACAGAAGTGAGAACGAGAAAGAAAAAGGGAAAGGGGCGATTCAAAGGTCGTATTTGGCGATGGCTAGTGATCGGAAATGGGCGGTGAAGGAGGAGAGACCCATAGTAGTGTTGAGATTCAAGGAGAACA…
>TRINITY_DN1025_c0_g1
CAAAAATTGTCACAATCATAATTGAGACCATAATTTCTGTAAACAAAAAATTGCTGAGCATCAAAGCAGCTACAGCCTACAAACACGTTTCTAATACATTAAACCCAGCTCAATACAAGGGGAAAAATATGTATATTGTATCTATATGTACAATAAACTAAGAAATGCACCAAGCAGAATTTCTGAAAAATCAAAGGGGTTAGTGATGATAAGCAGGGCCTCCGATCGCGCATACCAGTGTAAAGTTGTCTTGGAATTCCGCCCGACCACCGAGGCACCTGTAAAGAATGAGTCTCAAGAGCCGTCTTCTCCTCGCTCGAAAAAGGCAACGGTGGCAACCCCTGAGATACTTAACGGAAGGTATGCAATAAAGACAGGTTAAACCGTCAAGGGGCGACA…
>TRINITY_DN1025_c1_g1
TTAATTGCTCTATGACATTTTCTAATTGCCTCTTTGCACTTGACAATGGCATGATTGTTGAAAAACTGAACTTGAGATAAGATAATCTCTCTGGATTCCTCAAGACCTTCAACAGTCACTCTGTAACCAGATTGCACATACTCCCGGGTGAGTGTCTCCTCAGGGCAATCAGGAGTCTGAGGATGGAAATCTGGTGGCCCAAGTCTGGAATTCAGTTGTTCCTTGTCACACCTCAATTTGTATGGGGCTGGCTGTGCAGATCGTCTCGAATTTTGTGAGAAGTTAGCAGACACGGTGGATGGGTCAGCACGGGATGCATCCCTTGACTGTATTCCGGAAATTCCACTGTTATTTACTGCACTAGTGCAGCTGCCACCATGATACCTTTGCATCTCTTCT…
>TRINITY_DN1025_c1_g2
ATAAACCTCATCCCAAGTATTTTCTAAGAGCAAGCTGTAAGAAACTCCGACATCCCCATGCATGAGAGTTTGATCCAACATCTGCAAGGCTTTTGCTAAATTATGACCAGGATGATTGGGTTTGGCTGTTCTTGATAGAGTCTCTGAACGTTTTTGAATTGATGACACAACACTTTGGAAGGTAAGTGAGTCAGCTTGAACATTGTGGTTTCTGTCCCTGAGTACTCCAGATACTTCAATTTGACCAAACTTCACCTTCTTAGCATCCACGGTCATTTTAGATAAGAAACTCCCGTCATTTACAACATGACTTATCACACAAGTTGGCAAGGGAAAACAATCCAGAGCCACAAAGGTATCGGGTATAGCTTGTACTAAATATCGAAGCATCTCAACAAC…
>TRINITY_DN10260_c0_g1
AATAAACTTTGGTTCATGTAGCCGACCCCAATTTATTGGGATTAAGGCTTTGGTGTTGTTGTTGTTGTTAAGGAAATATTGTATTCTGCTTGGTGTGGGCTCTGCTCTCCTCTCTATCGAAGATTCGAAATCCAATTTATTGATAGGAATTGGATTTAAAAGTATATTCATTGGAGTCAAAGGCTTAAACTTGATTATGTTTTCCTGAAAATAACTTTTTTTCCTAAATTTATATATTTTTACATGGCATTAGTTGCTATTATTCATGTCAGCAGTTTGAAATATGGCCTGACAGTTTGTTGGGAGGTGCAATAGATGAGTAGGTCCAGTTTGCCTTAAGGAAGAATTGGGTACATGATTAACATTAAGAAAAAGTTATTATGAGATGCATGGGTAACA…
>TRINITY_DN10261_c0_g1
ATTTATAAGAAGAAAAGATAATTTAGAAGTTTATTCGCAAAAAACTTGTACGCTTCAACACGTTGTGATCCTCCACACACCCAGGTTAAAATTGTCAATTCAAACCCGAAAGTACAACCAGTCATAGCTACGACGTCGTCGCATCCTCCTCTCGTGCGTCCTAGCATTTTCCCTTCTCTCTCCCCTCTCCGCAGAATCAGCGATGAATAGAACTTAGCAGCAGAGAGAAAATAATTTTGTTTGGATTCAAGACAAACTCCAAGTTTGTTATCTTCTCATTCGAATTTCGAAGACAGCTGCGGATTTTTTGTTTAGTTAATGATTTTGTCCGGTTGTTTATGGCTGATTGTTTGAAAGCAATTCAGTTGTTAACTTCCGCGATCGTTTAATCGAGTTGTA…
>TRINITY_DN10262_c0_g1
GGGTTGTCAAGACAACTTCGACCACAAGGAATGAGGCAAGGTGTAGTTCCTTACAAGAATATATTAGTTCTCCCCTGTGTTTTCAGAGCATTAATATCACTACACAGCTAGATCCATGGAGCCTGATGATGTAGCTTTAATGAGTCGTGGGGACACGACTCTTTCGGGGGCGGAGTATTGTCATGATATTGGGGTAGTTGGATCAGTTAGGCTACTTGCTTAGACCTTATTTTATTAGTTGTATCGGGCCTTAGTTCTTTTAGCCCATTTCCGTATTTTATTAGTAATTTCAGGCCCATTGTTGTTAGGCCTTGTTTGCAAGACATTAGGGTGGATCATTGTATATATAATCAAGATAGAGTATGACATGGTTAAGAAAGAAAATACTTAACTCGTAGG…
>TRINITY_DN10262_c1_g1
ATTATAAAAGACTAACAAATGGGCCAAACATAATAAATATAGAAAATGACATAAGTCTAATACTTATTAAATCCGACAACCAAATCCGATACTGAGTCCATGACAATATTCCCCTTGAAAGAGTTGTGTCCCCACGACTCATATGCAGCTAATATAGGATATTCAGCCTCCAAACGAACCTCTTTAAACAATAGTCGTAGTCTCAAATAGATCTACATCAATGCCCTTTTCCATTTGAGGGCATTATATAATGATAGAAATTGGAATTCCAGGTGGGTTTCACTAATCCATTACAAGTTCCCTCCTGATTATGAGGGTTCAATCTCATCTCCTGCTCGGAGAATCATTGCCTTGACTAAACTGTGATGGTAGTTCAAGTATTTCACACCCAAAGCTGTA…
>TRINITY_DN10262_c1_g2
TGATTTTGTTAATATCCTTCGTCAAGTGCCGTGTGTGATAGAGACAAAAGCTTTGAAAGTAGAAACTCGAAGACTGGATGCGGCAGATTTTCAGTGAAAATGTCATCTAACTGGATATGAGAGGGAACAAAATGAATGGCGAGCCTTTCGGAGGAGACGAGCTCAGGAACAAAGTGATAATCAAGATCAATATGCTCGATCGCTTGTGTGCCGCCTGATTCTAACTAAGGAAGATAGCAATTTTGTTATCACACAAGTGAATGGGCTCAGATGAAGGTAGAGATCAGGTTCCTTAATCAAATTTGTGACCCAAATAAGTTCAGCGACATTATTAGTCATAGCACAATATTCAGACTCACAGCTATATCTGACATCAGTTGGTTGTTTCTTTCCACTCCA…
>TRINITY_DN10262_c2_g1
TGTAGCCATATAATAATAATTCATTTCAATTTCTCGCCAAAAGCAGAAATTCAATGCATCCAACACAAACAGATACTGCACAGTAAGAGGCCCATTATCTAAAAAATGTATTCCTTCGAAATTCAATCCCACCTTGGCCACTGAATCCTTAATTCTTTCGGCAAGAGCCTCAATTCCTATGGAACCGAGGTTGATGTGGGAGGAGTGAGAGGCAACCCATGTAGAGGTGGCCTTAATTTCTTCCATGGGTGAATAGCTCGTGAATTTGATCCCGATAACGATAGAAACAATGTTCTCAATTAAACCATTGCACGCAACTTTCAAGAATGACAGTAAAACAAGGACTGGAAGAGCAGAGTTAAAAACACTAAATTCAGGGTCATGGAGTGAGAGTCGCAA…
>TRINITY_DN10263_c0_g1
CAATTCTATGTAAACGTTCTGTTGGACCTAGATTTAAGTGTGCATCTTATCAAAGCAGCATGAAATTAAGATCAAAGAAAGGGTGGAAGGCCATACTGCCACTCCGGTTGACGGAGAAATCAGCATGGCATTTCTGTTTCTTTTCGAAAGTGAAATCAGATAGTGACAGTGCCAAAAGCACTCCAGTGTATCTGAATGTATATGACTTGACACCCATGAATGGTTATGTCTATTGGGCTGGCCTTGGTATATTTCACTCTGGAATTGAAGGTATGATTGCTGCTTTCACAAATACCGTTAACTCGAGTTCTGGAATCAGCAAATCATCATCTGTAGTTGAGGGACTCATTCTTTCTTTGTGATGAACTTTCATCGTACTTTCACAGTTCATGGCGTAGA…
>TRINITY_DN10264_c0_g1
CAATTACAAATCACAATTCAACAGAGACTACTTCTCTCTTCCTCCTGTCTCTGGGATCCGTTTCCTGTTCTTGCCTTCTTTTTTGGGGTGCTGATTTGTTCGGAGCGAGAAATTTGTCCGCCATTTTCACGGCTGCGTCTTCTCTCCCTTGCCCGTCGAAATGACATACATGATGCATCACTTGGTGTCAAAGGCTGCGAGGAGGGTACTGTATTCGGTTGGAAGAACTTTGGATCACAATGATTTGTCTTCTTCTATGGTTACAAAACGTTGTTTTAGTATGATTCCAGCACTGAAGAAAAACTCCGAGAATATGCAGACTACACCAGTTACTAGCAATCTTTTGAAGTGGGGATCTCTGGGGTTCTGCAAAAACTTGAGCTTTGCTACTGGGTTTGC…
>TRINITY_DN10265_c0_g3
AAGCCCTTGAGCATCAGAATCGCTCGATAATCAGTACAATTTTTTCTTTTCCGATAACAAACGATGAGCCGAGAAAATGGGCAAGCAGAAAATTACTACTCTAAAGATTTTGAATGGGAAGAATTGAGAGAAGAAGTGGAGAAGAACCCTTCACTCCAGTTCCATTTCATCCCTTGTTCCAAGACTGCTGATCAAATTCAAGATGCTCAGCGAGATTCCGAAGCTTGGGATAAGTTTCACGCCCGTCATTCCACCGGAAAGTTCTTCAAGGAAAGACGATACTTGTTGAAAGAGTTTCCAGAACTGGCTTCTTGCAAGGAAAATTCTACGGTTTTGGAGGTGGGCTGTGGCAATGGCAGTACTGCTCTACCTATATTATGTGGACGGGAGGACATCATC…
>TRINITY_DN10266_c0_g1
CGTGACTTCACTCAACCAACATCACAATGGCCTTCAAGCTCGTCATCCTCGCCGCCGCCCTGGCCGTGGCCAACGCTGGCCTGATCGGCGCCCCTGTGTCCTACGGCTACGCCGCGGCCCCCGCTGCCGTGTCCTACGGCTATGCCGCCGCCCCCGTGGCTCTGGGCACCCCCACCCTCACCTCCCAGTCGTCCAACACCCTGAGGTCGTTCGGCAACCAGGGCCAGATCTCCCACGAGAGCAAGACCATCCAGACCCCCTACTCCAGCGTGTCCCGCTCTGATGTGCGCGTCAGCAACGACGCCCAGATCCTGGCCCACGCCCCCGTCGCCGCCTACGCCGCCCCTGCTGCCTACGCCGCCCCTGCTGCGTACGCCGCCCCCGCTGCCTACGCCGCCC…
>TRINITY_DN10267_c0_g1
AACCAGCGTCCCATACACATTATCCCCAAAAATGGAGGTGATAGGTTTTCTTCTGTTTCTAGCAATTACCTTAGCTTCAGGTTTGCATGCAGAATCCCATGTGACCAACCCAATCCGGCAACTGAGGCCGCGTTCGGGCAGCGGCGGCCACCGCGTGGAGGGGCTGAACTGTCTGAGCTGGCGGCTGGCGGTGGAGACGAACAACCTCAAAGGCTGGAATCTGGTGCCTATGTCGTGCGAGGGGTACGTTGGCAACTACATGCTCGGCAAGCAGTACCGCCAGGACTGCGAGGCGGTGGCAGACGCCGCCATTGAGTACGCCAAGACCATTACAGTCGCCGGCGACGGCAAGGATTTATGGGTGTTTGATATAGATGAAACCACGCTTTCTAATATACC…
>TRINITY_DN10267_c0_g2
AATCAATCGAATTCCATTTTCCTCTACGGTTTCCTTCCCTGCTCTTCCTCCATCTCTTTGTGCAATCGTGCATGCAGTCCTCGTTACCATAATCAAATTTTGTGCATATATGAAAAAAAATGCTTGGATCGAGCATGCAGAGAATCAAGGAGGCGATAGCGTTGGTGTTTCTTGCGATCTGCTCCAAGGCGGCGAGCTCGCGGCCGTACTGGTGGCCGAGCGAGGCGGCGGGATACTGCCTGAGCTGGCGGCTGGCGGTGGAGGCCAACAACATCCGAGCATGGCGGACGGTGCCGGCGCAGTGTTCCGGCCACGTGGAGGCGTACATGAACGGCGGCCAATACCAACGGGATCTGAGCGTGATCGTGGACAGCATCTGTGGCTACATCGAATCCATAT…
>TRINITY_DN10267_c1_g1
CTGCATCTCGCCTTCTCCGATATTTGTCTCTCTCATCTCTCTCTCTCTCTCTATCTCTCTCTCCCTCCCTCCCTCCCTCTATCCTCCGTTCCTTCCGCCATTAATCCCAAGTAATAGGCTATGGCTTTGAAGACTCAGATGATTTGGAAGAGTGATCTTTTGTCGTATTTGATGAAGAAAACAATACAAGTAAGTAAAAGGGTCCAACATGAAGCTTCAACTTCAAAGGCCATAGAACGATTAGGCTATTTCTTTGGCGAACAAGACAAATATCGAATAAATTTGAATGAACAATTAGACATATTGCGATGTAATGAACAATTAGAT
>TRINITY_DN10267_c2_g1
TTAAAATCCAAAATGCAGTAACTGTCACATGCAACAGTAATTCATCTCCAACTCATTACTCCAAACTCAAACCCAAAAGAATATTCCCAGCATATTCTTAATTTTGTTACTAAAACAATTTGGTGTAATGAATAGTAAATACCCAAATTTGGGTTTTTGGTGAGGAGAGAGAAGATAAAAACTCATTTTGGGATGAGTTTTGGTGTAGGGTTGGAGAATATTTACACCAATTGATCCAAATCCCGTTTTGGGATGGGTTTTGGTGTTGGGTTGGAGATGTCCTAAATCGACCACCATCCCAAACACGACACGAATTATCATCCTTAACTTGGACTATGCATATTATTCATTAATGAGGACTTAAATATTCACAGAATCTAAATTTTTATGCCCCAGAAA…
>TRINITY_DN10267_c3_g1
TGCATCTTTAAACGATTTCACACAGAAGAATCCGGCAAGGGGAACAACAGTGACTCGCCACTACACCTTGTCACCTACTTTAAATTTCATACAAAGCAGCACCAATTAAAAAAAATCAATAATTTAAAGTTTTCAAGAAACAATTTTGCAACAACCTAAGCCAAGAACCTAAATCTATAAGCAGCCCTTACACCTACAAGTACCTAGATACTCATACATACAATTTTTATCAGATGAAATGACAAGAAGCAGTTAGATCAACCCTTTTCCAATAAAACAAAGATGCTTGTATTTTTTCTCATCCACAAATCAAAATCTCATAATATACAGAACAGTTCTACTTAAAGTTTTTCAATCACTTTTCATCTTTAATAGGCATAAGTTCATCAAAAAAAGGGA…
>TRINITY_DN10267_c3_g3
CCTGCACATAGAACTGCTTAAATGCCATGTGTATGTCTTGAAACTTCCTCCTAAATTAAACTCTCTTAACCTGAGAAAATAGAAGGAGAAACATTATTAAACAATGTACCAATGATCAATTCAACTTTGCAACATCTACTTAGGAAGCATGTTTCTCAAGAAGAGAACTTTTTAAAAAATCCCAACAACCATAAACATGATATGAACACATTGTATACCCCCATGGAGTCTCTAAGGGGTGGCTGCTAAGGGCATCTCCAACAGGTACCCAAATCCCATTTTGGGATGGGATTTGGTGTAATTTTGCTCCAACAAGTACCCAAATCACATCCCAAAATGGGATTTGGTGT
>TRINITY_DN10268_c0_g1
CGCTTCTCTCCTCTCTCGACGGCGTCGTTTGTTGATACTTCCACCTCTTCGTTTCTTATGGCGAAGAAATTACTACGATTTCATTACTGCTGATTTCATTCCTTTGCTCAAAAAAAAAAAAAAAAAAATTACTGCTGATTTCATTCATCTCTGAATTTTCGCAGCTAAAATTACTACGATTAATGTGATTGTGCGTAAACGAATTTAAATTCAGAGTGCTTTTCGATTTAAGGGATTCTTGTAGCGACGGGGAAGATGTCGAGATTTCGTGGATTGTGGCAAGCTTCTGTTACTGCAACTAAAAAAGCTCTTACGTGGAACCTTGACGACTTGGTTCCTCCAAGTGAAAGATACATCTTCAAATTTGGCTCTAAAGAGGAGCTAAAGCGATGGCATTTA…
>TRINITY_DN1026_c0_g1
CGCTATTGGACAACGTTATTATCTCTGCGATTATTCTGATTCTCTTCTCTCTCTCTCCAACAAAAATTCGAAGAAGACAAACCAAATCAAACTCCCACCCCCAACACCTGTAACATGTATATCTCCATATGCAGGTAAGAAGATAAATCCCACAAAATGGAAGACACCATACTCTATTTGCCTCACCCAACTGGATTATCACTTTCTCCCAGGAAACGCAGTCGTTGCACTCCGGATTTGCCTGAGGTACGGAAATGCAACAAGTTAGATAAACTTGAGAAAAAATCCATATCAGACGTCAAATGGGAGAATGCTATCGTTGGTGACATTGAATTTGAGGAACGAGATCGAGGTAAGAATCCCCAAAGCCAAACTAGGATTTTATATCCGTTAATTGCT…
>TRINITY_DN1026_c0_g2
GAAAGTGTGTGGAAGTAACTGACAGCTTCTTGGATTCAGACAGTCAGGATGTAATGGATATAGTGCTGGTGGATGTGCAGTCAACTGTTCTTGCAAGCCCGGGAGCAAGAAATGCCCCATTTGCTAGTCTGAGAAGTGAAGCATGTTGTATGGCAGTCTTAGGATATCAATTAGATGTTGGTGAATTAGGAGATGCCTCTGAAGCCTTGCTTCTTTCAGAGCAGAGTGGTGATCGGTGGAGTAGATTTGATCAGCTTGTTTGGAGAACTTCTAAAAGAACTCCTGTCTGCTATCTGTCGAGTTCGCTTTCTGCATCCATTTCGAAGAATGTCCAGGCCGGGCGAGTCAGAGAAACAAAGTCTGCTAAAAAAAGGGGAATCTGGAATGAAGCTGTAGAAG…
>TRINITY_DN10270_c0_g1
GTCATTGAGAGGTTCAGAGTCCTCTACGATCTATAACTAAAACTCATTCAAAATCGATTGATAAATGGCTTGAATTTGCTTTTGCACGAATGGTGCAGAGACTCGAGTTAAACTTGGTAAAGTTAGAACATTTTGCATGGCTCATTAAGGGGCATGAGTGTTATACTTTTCCCTATAAATTTTACTCTGGTTCCATTGATTGCAAATGCCTTAAATCTATAGTGACGAATATTGTGAATTTGAATGGTGAAGCCATAGAGTTCTTCTTACACAACTGCCCTCTCCTTGAAGAGTTGTCCGTTTCTGCATCCATCAATCTTTTGAGTCTAAAGATTGTTGAACCACCTCCATCATTTAAGCGCTTGGAGCTAAGCTCGTGTAAGAAGCTCAATTCAGTTG…
>TRINITY_DN10270_c0_g2
GTCATTGAGAGGTTCAGAGTCCTCTACGATCTATAACTAAAACTCATTCAAAATCGATTGATAAATGGCTTGAATTTGCTTTTGCAAGAAAGGTGCAGAGGCTTGAGTTAAATTTGGTGGTAAATGAAGAACTTCCAAGGGATGGATTCACTAAGTTTTATCAGCTTCCCTATAGACAAGAAGAGCTTTATACTTTTCCCAATAAATTTTACTCTGGTTTAATTGATTGCACATACCTTAAATCTATAGTAATGAGTAAAGTAAACTTGAATGGCAAAGCCATAGAGTTCTTCTTGCACAATTGTCCTCTCCTTGAAGACTTGTCTGTTTTTGCCTCAATGTATCTATCGAGGCTGAAGATTGTTAAACCATCTCCATCATTTAAGCGCTTGGAGATAA…
>TRINITY_DN10271_c0_g1
CGTTCTTGCGTCTCTTCCTTGTGTTGTCTTCTCTCTCTCTCTCACTTAGTCTCTTCCTTTGTTTCTGGGAAAGAACAAACACAATAGAACAATAATTTTCATTCTTGTATTAACATTTATATTTAATTATCCTGGAGCTGCTGTTGTTTGTTATTTTGCTATGGAAGAGAAAGAAACAAGAGAGAGAAGGATGTTGGTGACAAATAGCTTCGATTTATGGCAAAAAGACATCTTCTTTCCTGCAGCTGAAGAGGTCCAGCAATCGGCCGAAATAATGGAATCGGCTTATAGGGCATGGCTCAGAGCTAGGAAAGAAGGATTGATATCTCAGAATTTATATAAAATTAATAGAGAGCTTCAAATGACTTTAGGCACTGCAAAATGGCAGGTCAGATACTT…
>TRINITY_DN10272_c0_g1
ACAAAGACAACCAATAGAAAGCTTGCCAAAAACTTCAAAGCCATGACTGATTTTATCTCATTATAATTGTGGCCGATGCCAAGAGCCCCATACACCATAAGAGTGAAAAGGGTATGCATTGGGCAGATATAGTATAGCATATAGTCGTTATTAAGAACAATACAACAAAATGCCACAAAAAAGTTGAGCCTCCACATCATCTATAATGAACGAAGAGAAAAAAGATCAATTATTAGAAAAGAACAAAAAAGCACAAGGAGCAATGATCAATTTTGCACTGCCTGAGCAAATCTAGCAAAACTAAAATCTTTGCGAATATAATAATAGGAGAAGTTTCCAAAGCCAGTCATCCAAATATATGCAGCAAAGATAAGAATTGCATTGTATATCTCTGTTACC…
>TRINITY_DN10273_c0_g1
TGCGGTTTGTGAATCTGGGGCATCAGACATTATCTATTCAATAAAGCTCAAACATATTACACCACAGATCATTAAGGTCAATCTCTTTGCTACAAATAAACTAGAAGGTTCAAACACAGTTCCTCCATCCATGATTCATTCAAAACTGAAGGGCAGCAACCATCGACTCAATACTCTTCCGAAACTAAAACGGCAGCAACCATTAGGTCATCAAGAAATCTGCAAACATGCTTCACAATACGACTCTTTCGAAACTGAAGGGCGTCAATGATCTGCAATGTTGAGAAAGAGAACCTGAAGCTGCAGGTTAGACCAAGTGCCCTGTTCAAAGGTTTTAAAAGAAGAGTTAAATACACTACTACATCCTAATTCTTGAAATAAAAGATGTGGCCATATTGT…
>TRINITY_DN10274_c0_g1
TAGGCTCATTTGGTTCTATAACAAGGATAAGGAATATAGTACAGAAGCGTGAAGATCTGTTGAAAGTTGCAGCTGCTGGTCCTTTAGCCGCTTGGGCTTCGTTCTTCTGCTTCTAGGATTTATCTTGCCTCCACCCGATCAACTAGGATCACTCGCCGTGGATCCTTCAGTATTCCATGAATCACTATTAGTTGGGGGAATAGCTCTTTCTTGGAGATGTCCTTAAGGAAGGCACCAATCGTGATATGGGCGTGGGCCGGACTATTGATCAATGCCATTAACAGCATTCCTGCTGGAGAGCTTGATGGCGGCGTATTGCTTTTGCTCTATTTTGAAGGAAGGCTTCGTCTCGCTTCACTGGGGCATGCTTCTCGGACTAGGCTCGTTGTTCAACGATGT…
>TRINITY_DN10275_c0_g1
TTGCTGAAAATATTGTCGATGTTGAGAAAACTCCATGGAGCAGCATCAGGTTCAGGTTCATGCATTATTTCTTCTGGTTAATGTTGACGGAAACAAACAGGTATACATCCAATAAAAGTTGCAGTTCCTAGCTAGTCAGATTGCTTGCTCCCTAACTATTGAGCATTAGAGTTCACAGGTTTTCTTCTCCAAACAGCAATCTGTTCAGTTGTTCTGTATCCATAAGCACGAGTAATTTTCAGGAACTCCTTCAACTAAAGGAAGTGTTGTGGGCATTTGCAATTGGAAATGTAACATCTAGAGAGAGAGAGAGAATGGAGGGATTAAAGAGAGGGGAGAGACCTGATTGTGAGATGGAGTGTTACAGTCTTATAGATTTATACAGTTTGGGCAAGGACA…
>TRINITY_DN10276_c0_g1
AGAATCGAAAAAACAGTCTGCGTGAGCGTAAGAAAGAGCAACATAAACCCAGCAAGAAACGAGACGAAAGCCCACGGACTATTGAAGTAATTATGCCTCAAAATCGCCACCCATCTATTCCTCCTCCGACGGCAGTGTCTATTCACCTCGTTGTAGGCTTCTGCGTAGCAGAAATCGGTAGATACGAGTGTGTTCTTGCCCAATCTGTTGAACATCTTATACACTATCCGATCATCGCCCAGATAGTTCGTCAGAATCCCACGACGCCGCAGTATCTCGACATCTTCCGAGGAATTGATGAGAAAATGCAGGAGGAAGATGTAATCTGTCACGTATTTGGGATGGTTATCGTTTTGGGAGTGTTCATACGCGATTAGGTTTCGAAAAGTGGATTCTGTT…
>TRINITY_DN10276_c0_g3
CGAAGACTTTAAAGCATTTACTCTTTTTTTTTCCCTGACGTCAGTTTCTGGTAAATGGTTTTTTTTTTTTTTACTTCAGTGCTATTTGAATATAGTTTTTTTTAAGAGTCTATTTGAATAGAGTTATATGCAATTCATGGTCTTTCTAAACTTCCACCCCCACAAATTCCATGATTTTTCAAACTTCTACTAGTGACAATCTTGATGTTATTGGCTAGTGGAAGGCCAATGCATGAATGCCCTACTAGTTTAGATAATTAGACAGTCGCTTATCCATTTGACACAACTTCTACTTGTAGTCTTCATATTGATATTGATACCGATACTGAAGTTCTCGGTGTACCACTTAATGGAAAAGTGAAAGTAGCATCCCTGGTTTCTAGTGAGTTCTATGATGAT…
>TRINITY_DN10277_c0_g1
GTTACAAAACAAACAGCAGAGGTCAGCTTCACGTCTCTCCATAGTCCATTCAGTTGGTGTTATTCAAACCCCTTCCCACTCTTTCTCTCACTGTCTCTCTCTCATCTCATGGCCGCCAACAAGAAGAGAGAAACAATTACCCTCTTCAACAACCATAGAAACACAACCCCAATCTAGCTCTTCGTTTTCTTGTTTCTTGATTTGCGTGCTTGACTATTCTTATCCTTCTGTTTCTTGTTCAAACAAAATCGGCTGCCGTATTTTTCTTCTTGTATTTTGATAAATCCCGGCTTTCTTCACGCCTACCTCATTTTCTTGATTTTTCTTCAAAGGGGGTTTCTTGTTTTCTCTCTGTTAAAAAAAAGAGATTTTTTTTGGAGTTGAAAAAGTTTTATTGAT…
>TRINITY_DN10278_c0_g1
TTTTTTCATAAGGGAAATCAATTAGCATAAAACTTACTATTGGAATAATAAAGCCTATCTACCAAATTTAAACACGTTCAATCCACAAAACAATCTAATTACTGGAATAAAAAAGCCAATCTACCAAATTTAAATAACAAACTGTTGGATAAACTAGAATGAAAAAAGTCGCCGTCGATATTCCTTCAGCTCCCAGCTCCTCCGGCATTCCAGCTGCCCTCGGACCTCTTCAGCTCCTCACGAGTCTCGCGTACATGAAGTATGGTATAATCATCCGAACTCCAAGGCAATCGCGGATAAATAGCCCGGCATCGATGATGGCGACCACGATCAATGATGATGATGGGGTTAATTTTGGAGACTAATGGTAAGTTGTAGCCATTGGGATGGCGAGATGCT…
>TRINITY_DN10278_c0_g2
CTTATCGTTCCTTCATTATCCTATCCATTCGTTCGTAGTTTGAAGAAACCGTACCAAACAAGATTTTTAATCTAAGATACCTTTATTCCTCGTTTTCATGACCTTTAAACAAGTCCAATCCACTCAATCTATCTAATAACTACTCAAATAATAAAGTCTATCTACAAAAATTAAATAACAACCTATTGGATAAACTAGAAAGAAATAACAGACAATGAAAGTCGCCTTCGATGCACCTTCAGCTCCCAGCTCTTCCGGCATTCCAGCTGCCCTCATTCATCTGCCTCATCTAGTCCTCTTGCTGCAAGAAGAAAAGATATGGATGTCAAATGCTGCAGTGGTGTTGAATCAGTTGGCAAAGTTATTGAATTAATAAGTTTAGAAAACATGCAAAGAGAA…
>TRINITY_DN10278_c2_g1
CCTCATTATCATGGACTTTAAACAAGTTCAATCCACAAACTACTAGAATGAAATATCAGACTGGATAATTTCTAAATCGGTGAAATTCGCCTTGATATAGCTTCAGCTCCCCCTCTTCCGGCATGCTAGCGGCCCTCCTCCCCATGTAACGCATCCTCATTCTTCTGTGCACTCTTGATGAGTCTCAAGCACAGAGTCTCAAGTACATGAAGAGCAGTTTAGTCATCTCAACTTCCACTATCTTAGTTAGGACTGAGTTAGTTACGAGTGCATCCAGTTTCCCTTCTGCTATTTTGCGTACATTCTC
>TRINITY_DN10279_c0_g1
TCTTAATAGAAAAGGGTACACCGCCAAATTTGCTTCAGTCTTCTACCAATGCTATGTTGTCCATCGAAAATCCATTTTCTTGATAGTTAAACAACCAAGAGAAGTCAACTATCAGACCAACTTGTGGAGCAAAACACAAACAATCACAGCAAAACAAATAACATGATACCAATCATAAATGCATTTAAATTTCTCAACAATTCAACCCCTTCCACCTAATGAAATCCATCAAGGAAAACCAGCAATCGGAACCACAACCCATCACATTCCATGTGCTAGTAGGATACATAAACGAATAACAAACCATAGATGAAAGAAATTCACATTTGTTCAAGGGAATTGAAATAGACTACCCTTTCTACACACACATTAATTCAGTCAATCAGATATCAAAGACTT…
>TRINITY_DN1027_c0_g1
CGTAGATCGATCAATTCGCCGCGCCTTCATATTGTTGGAGATCATCCAATTTCCTTATATTTGCGTATTTCGAAATCCCTTCTTCTTCTTTTGTACAGAATCAAATCTCCAACAAAGGACAAAATCATGGCTCTAAATCCTCAACTTTTCCCGAATGCAATGCCGGTTCCTTTCCTCAACGAGATATTCGTCCTGGGTAGAGACGGCGTCGAGTTCGAGATCGACAAGATTCCCGGGTTTCTTTCCCACCCCCGTATTCTCTATTATATAACCAATTTTTTTGTTGATTCAATAATTTTTGTGTTCTTTTTTCGGATGGGAGATGAATCAAACCCACCCCAGTTCTTGTATTGATTAATCATATAACTTGTTGTATTGTATTGGTACCCTCGTAATAAC…
>TRINITY_DN1027_c0_g2
TGATCCTAGTGATCCCACTAGAATCTTCTTGCAGCAGCCACATCAAGAATCTCAGTTAAGTCGTCGCACGTACCAGCCAGCCTCGTAATTCTTAAAAACTACAACTGTTGTAATGTTGTTCTCCTCATATATATGTAATATAAACAGACATGAAATGTTTGAAATCAGACAGTGTATAATCTGCCAATAACCTTCCTTGTTCCTCTATAAATCAAGAATATCTTTTACAAATGCAGTTCATAAAGCAATTCGGGCCAAGCCTCGTTGCAACCAAAGCTGGTACGCAGTCATATAGAAGGCATCATAACTCTGAGGCACATCAGACCAGGTGAAGTGCTTACGAACAAGACATAAGTTGTTATAGAGGTTAAGGTAAGTTTCCTGGGGCACTGAGGCTAT…
>TRINITY_DN10280_c0_g1
TTTCGCTCAAAAATACTAATATCATCAGTACCATTTCATCTTGGTTTCTACTACATACAGTCGCAGCTGACACAACCCAATACAGACATATATACAATTATACATACATACACACACCCTTGGCCTTGCTTGGCTGCTGTTATTCTGTACGTACGCACGCACGCTAGCTCCCATCCCTGGGCTCTACACGTAACTACGTAAGGATATATCATCTGCTACACACATACGTACATAGCGTGAACGGATCATCCATCTACCCAACTGTGACTGTGAGACCAATTCGTTTCTGGACAGACATGGATGGATCTGGCAGGATTCAGGCGTGCGCCAGCTCCCTGGAGACGCCGTCCAGGTACGGCGCCTCGCAGAACTCGCCGCCGAGGTCGTCGCACGCCTCGC…
>TRINITY_DN10281_c0_g1
AACCCATAACCTCTCCCAGTTTTCGCTCGCCTTCTTTGTTTCTCTCTCTATACATACATATATCGATCTCTCTTTCCTTCTTTGCACCGAAATTTCATTTCTTTACTGTCAAAACCTCTGGATTCCATGGGCTCCTGAGCTCGTGAACGGCCGGCCCCCGAACCCTCGATGTCGTCGAAGCGCAAGCTCGACGATTATTCCGACGACGCCGTTCTGCCCATAAACCCTACCAGGATGCGGAAGGACCAAACTGCCCTCCCCTCCTCCTCCAATTCCCCTCCCTCCCCCCGCCCCCGATCATCCCTCCCGGACTCCTCCCGCCCCCTCACGCGCCTCCAATTCTTCGTCCGCATCCTCTCCGACCACACCCTGGTCCTCAATGCCGACGCCTCCGATACA…
>TRINITY_DN10282_c0_g1
TAAGCATGTAAAATGGTATAAATCTCATCACCAATAATTCACCTTACACCATAATGGTATTTAGGTATGATTAGGTTAGGGATTTTAAGTACTCAGTTGCAAATCATGGAACTTCTCACTTTGTTCCTGAGAATCCAAACCAGGAAACTGCCCTATATCATGCCCCCCTTTAAGAGGTTGAAACACACTGTCCAAACCTACAGCAAACTCATCTGCCCTTGTTCCATCACTTAGGAAGTAGTCACCAATATGATTAGCAAGAGCCATGCCACTCAGTGCTGCAGCTTCTAAGCTTGAGCCCAATAGCCAATCACCACAAATGCCAGCTCTTCCGTGAGGATCAAAGATGCAGGGAATTCCAGGAGAATTCGTGGGAAGAGCAGCACCCCATAATTGGAT…
>TRINITY_DN10283_c0_g1
TGCAGAGCTTGTTCTAGCAGGTATCTGTACTCCATTCATAAAACCAGGACTTATGGAGCCAAACTGCAAAGGAAATGACCCAGAAGCATCTCCTTTTGCAGGTGTTTTAGGGAATCCGGGCTCAGGATTAGCAGCAGAAACCGTAGCTGTTGGAGCTGTAGTAGAAACATCAGAAGATGGAGATCTAGGAACAACTTGAGTGGTTCTTTGAGTGGAAGCATCGGTCATCTTGTCATTGGAAGAAGGGCTGCTAACTGGTGCATCAGATACTCTATGAGTTGGCTGTTGTTTCTGAGGACCATCATGTACACCATGTCCTGAAGAATCTGAATCCACATTCGGAATTCTTACCCTCGATTGACCACCTTGGGCAGTATTGCAGCTATAATTCTTATTATA…
>TRINITY_DN10283_c0_g2
GCCCTTGATAAATTTTGACGTGCCTGATCCCTCTTCTGCTCATCCAAATTTGGTGGTGCAGAACTTGTTCTAGCAGGTACCTGCACCCCATTCATAAAACCAGGACTTATGGAGCCAAACTGCAAAGGAAATGACCCAGAAGCATCTCCTTTTGAAGGTGTTTTAGGCAACCCAGGCTCAGGATTAGCAGCAGAAACCTTAGGTATTGATGCTGGAGTAGAAATATTCGAAGATGGAGATTCCGGAACAGCTCCAGTGGGAGCATCAGTCAGCTTCGCATTGGAAGGCATGCTGCCAACTGTATGAGTTGGTTGGTGTTCATGAGGGCCATTATGTACAGCAACTCCTGCAGAATCTGAATCTGCATTCGGAATTCTTGCCCTCGTCTGACCACCTTGG…
>TRINITY_DN10284_c0_g1
CAAATTTCAAAGGCGTTGCTCATTAATAATTTGAAGGAACGGGATTTAATAGAAAAAGGAAGCCATGTAACATTGTTCAGTATCTCTCTTTTCTTCTCCAAGAAAACACTCAAAAAAGTTATCTATCAAACAGAATTAATTTCGACTGGAAAACAAAAATGTTTACAATAGCATACCCCCTACTACCCCAGTTCTGCTGTGCAGCGCAACAATCTCATAAATTAGCAACTGAAGCAGGGGTGCCCTGTCTGTGTTACACTCCATAACTAGCAAGTTTTCGTCTTCCTTTTCTTCGTCTCTGGGGCAAAACTACTTGGTTCTGTCTCTAGAGACATTCGCTTGGTCCCATTGGATAGCTCTTTAGCTTCCTGCTCGCCCTCTTCGTCTACTACATCTTCA…
>TRINITY_DN10284_c1_g1
TCGCCCTCTTCGTCTACTACATCTGAGAAATAGCATGACATTACAAACCAGAATCTTGAAGTAATTAAACATATTTTACAAACATAACATTTAAGAGATTCAACCCTTTTGAGTAGGCTGAAGTCATGATGTATCTCGCATCACGAGATAAGTGTGTCTACCGTCATGACATAAGTACGCAAGTCTCCCCAAACCTCCCCAATTGATTATGGTGCTCACAATTCCCATACCATTGATTATGGTGCTCCCAATTACCATACCAATTATATTCTTTTTTTAATGAATACAGTTGAACCGCTAAGTTATTACAGGGCAGCGTAGGATCAGATCCCAAAGATAGAAAATAAAGATCAAATTTCTTTAACAATTCAATCCAATCAACCTATCCAAAATACTTCA…
>TRINITY_DN10285_c0_g1
ATCGGTCAGATCTTTCTTATCCTCCAATGATTTACTACCCCTATCAATATTTTCTCCTTCGAGTATTTTGAGAGGTAAGCTCTCCACTGATATGAATGCAATGCGTCAAAATTTGTGTGGATTTGATACTGTGGAGTGGAAACGGTTGTAGAAAATCTACTTCTTCTTTTTTTTTTTTCGAGAAAAAAATCTACTTCTTTTAATGCTGTGGGATCTTGTTGTGGGGTGTGGAGCTGGGGAGATCTGGTGTGGAGCTTATTCACATTCCATTTTGCTATTCCTCGTTGATTTCTTGCAAATTCTCGTGTTTGTTGGGGTGTTCTTCTAATTTGAAATATTAATTTTCAGTTTAGGTGCTGCTTCTGATTAATTCACGTGTTCCTTGGCAAAAGATTTGTT…
>TRINITY_DN10286_c0_g1
CTCTTTCTCTCTCTGCCTGCCTGGTTTTCAGTCTTGTGGAAGCGTTCACATCACGGTTTATAGTTATACAGATCAACATTCAAACTCCTCACCTGGTTCCATTTTGCTATTTTCCACGAATCAATCTAAGAAGCATCAATCTGTATACGAGGTAATCTTCTTCTATCTATGGGTGAATCCTTGCTACATCATTTCTCTTCAATTCTGTAGAAGAAATAGAAGGTCAACTTACAGAATTAGATATCCGCAACTCTGAATCAGTTTTGATCTGATCTTGGTCAGATTTAATGGAGTCCGAAAACGAGGTTGTAGTGAAAGAAGAGAAGGAAATGCTAATTGAGAATTCTGAAGCAACCAAAGAGAATATGATTAGCACTTATGAGACAAAAGCCAAACAGG…
>TRINITY_DN10287_c0_g1
CCCATAACTCATATCTATAAAGTAATCTAGTCCAATATTCAACCATTAGGCCAAGCTAAGAGGGAAAACAATTAAAAACCAATACAAAACAGCTTGTCCATTTTCTCTCTCACACTTGTACAAGTCTAGGGATCCCATATTCAGACAAAAATGGGGAATGTGAGAACACAACAAAGAGGTTAACTTGTTTGTGGGGTTGTCATGTAGAAGTTTTAACATATAGCTACAGAAAACAGTAGTCATGTCTTGGAAGGTAAAATAGACGTATTCAATCATCATTTTTCCGTCTCTTCTCCCGCTTCCCTGCTGATGATTTTGCTTTCCTCGATTCAGTGTCCTTTGTTCAGAAAGTTTCAAGTCATAATTAGAACTTCTTAGAGCAAAGAATCATTCTATTGC…
>TRINITY_DN10288_c0_g1
AACGGAAAAATTCCTAAGTAACTTAAGGTCGGTTGAGGAAGAGAAATCATACTTCATGGCATATGAAGTAATTGAGAAAGTGGCTAAGAAGGTGGGGAATGGGAATATACACAAACTAGCAGAAGGGAAACTGGATGCAATCGTAACTGACTCATTCGCATCTAAGACAATGGGAGTTCAAACACATGTGCCACACTTCAAGTTCTTGAGACTGATGAAGAGTTTGGGCAGGAGGGAGAGAATAGTTCAGACTCGGATGGCAGCCTTCCGGCTGGAAGAGTGAGGGAAGGCGAGTGCCTAGATGAGTTCACTTCGTGGAAATTATCCAATAGTGTGTTATTTAAATTTGGTAAGGCTTATTGTTCTTGTAGTTATAAGATAGTTTTGTGGATTGATTTT…
>TRINITY_DN10288_c1_g1
TCCAATTTAGCCAATTTCTCTATTTTACTTATTATATTCTCATTTCCCCCATCTTGGGTAATCTTCTCACGCACTTTCTCAAGTACTTCACAAAGAAGTTTTTCATACCCAGGTTCACATTTACTCATTAAGTCAGTTATTAATTCGAATGCCTCCAACATATCATCATCTTGGATCATCTTCTTACGCACTTTCTCAATTATTTCACGAAAACGTTTTTCATATTTGGGTTCACATTCAATCATTAAGTTAGTTACAAATGAGTTGGTTATTAGTGCATCCAGTTCCTCTTTTGCTGCTATTTCAGCTAATTTATCAACTCTGTCATTTTGGGTCACATCACCAGATTCATAATCTAGTACACCATCTTTTTTGAGTACTGAATCAAATTCTCGACAA…
>TRINITY_DN10288_c1_g3
ACTTGGGTTTACATTCAATCATTAACTTGGTTGTGAATGAGTTAGTTACAAATGCATCCAGTTCCTCTTCTGCTGCTATTTCAGCTAATTTATCTACTCTGTCAGTTTGGGTCGCATCACCTAATTCATCATCTGTGTCATCATGGGTCATCTGCACAATTACTTTATAAAATTCTTTACGAACAATTTCATATTTTTCATGATCCGTTCCACATTCAACCGCTAAGTTAGATAGGAATGCATCAAGCTCCTCTTTAGAGAGTTTGTGTGTATTCGTCTTAGCCACTTTCTCCTCACCTGATTCATCATCTTCATCTTGGGTGGCTCTTCCACCATAGTCCCTGAATAATATCCCGAGAGCCTTCCTAGTCCTCTACTCGTTCTTCAATTGCTTTCGAG
>TRINITY_DN10289_c0_g1
CTTCTCATCTCCTCCTCATTTTCTACTTTCTCATAGTACTTCTCTCTCTACCTCTCTCGCTCTAGATCTAATCTCTGTATCAAATGGCCACTATCAAGTCCGTCAAGGCCCGTCAGATCTTCGACAGCCGTGGAAATCCTACGGTTGAGGTGGATGTGCATTTGTCTAATGGGATTTTTGCACGGGCCGCTGTTCCTAGTGGTGCTTCAACTGGAATTTACGAGGCTCTTGAACTGAGAGACGGAGGATCGGACTACCTCGGAAAGGGTGTTGGAAAGGCTGTTAACAATGTGAACACAATCATTGCACCGGCCCTTATTGGAAAGAATCCAACTGAGCAGACTGCTATCGATAATTTCATGGTTCAACAT
>TRINITY_DN1028_c0_g1
CCCCTTCATACAAAGCAACTACGCAAGTCTGATTAATAAAAAACATTAAAAAACAACAGCTTCCTTTTCTTTTCTTTTTTTGGGAATTCAGAGCTCCCTTGAATGCTTGTATTTCAGCTCTGTATTCACCAATTTCAGGCTTCATTCATTGCAGAGGTCGCAATCCACGCAATTGAACAACCTATTATTGAATGCTGATTTCTCCCTGAGGATTTTGGGCTCCTGAACTTCGAATTAGCACCAGGATTTTAGAATGATTGCCTCTGATTCATGTCCGTGAAAGATTTGGAGGATTGCTGCCTCAGTTTCCCTAGATCTGGGTACTAATTTCTCGTTTTCTTTCTTCGTGTTTTGAATTTCCAACCTGATTTCCTGGGGTTAATTACACGCGAGTTTGGT…
>TRINITY_DN1028_c1_g1
TCGCTTTTGAACCTCCATCTGCAATTTTAGCGCTTCAGTAATTTGAATTCCACTACAAAACAAAAACGAACAATTTGTATAAGTGATCCCTTTTTATTTATAATACTGCTATAGCACGGTGGTCTGTGGTGATGTAGGCAATAGGGTGACCTAAAAGGTAGGAGAGAATCAATAATGAAGAAGCAATCAGATGTCATATAAGTTTATACAATGGTTAACAAAAACAATACACTTGTCCGAGTGGAGAATGCCAAAAATGAGAAAGCAAAATCTACTCACGAGGAACCATCCAAGCCAGGAAGCATATCGCTTGATTCTTTCATATCAGCTTTTTTCCCATCAGAAGACGAATCCGGAAGATACTTGGCAAGCCGGTATTTCTGCAAGTGG
>TRINITY_DN10290_c0_g1
TCGATACATACTCCCAGTGACGAGAATTACCTCATTGTGTGACGTTTCATAATTTAAAGGGTATTTCATGCTAGGAACTATACAGATGATTTTGAAAGGCTACAACTCCTCAAACTGTATTGAAAATCCACAACGGCATCGCTTTATTCGTGTTGGAGCATCTCCATTAGATACCTGGTCCTCCAAAATATACACATGCTCATGCTCGTGGTCTTGTTCTTGAATGGGGATTGAGGAGGGATGTTTCTCCACCTGGGGAGATGATTCCTTTTTCTGGGTGACAGTAGGTGAGTTAGAGCATTTGTCATCGTCCTGTGATGATGCTCCATCCCCGTAGAGAATGTTCAATCTCTGACGTGTAACCATGGAGGAAAGAAGCTGATACCACCTTGATAGTGC…
>TRINITY_DN10291_c0_g1
AAACAATTCAGTCATCTCTCTCTACAGTCCACAGAGAAATCTTGAGAGAGAAAGCAGTGAAAATGAACGCAGCATTGGATTCTCCGCTTGAAGGTCTAGCCCTCAACCACTTGGCCTACGTCTTCCTGTTGGCCGTCAACAATATATGGGCTTGGATCGCCGTCGTAACCGCCGCCGTCAGCTTCTGGAGAGTGAGATCTCTGTCTTTGTCATCGTCCACGCCGGAGCTGATGAACAGCATGATTCATGAACCTTCTGCATCCACATCGCCGCCGCAGGATGCCGAGATATCCACGGCGGAGCCGGCGACCAATGAAACGCGGGTCTCGCCGCCTCCGGCTAAAGCGCACCGCGTGTTGGAGAGAGAAGGGAGCGTGAAGATGAAGTATAGTTTGCATT…
>TRINITY_DN10292_c0_g1
CTAGCAAACACACCGACCCTACTGTTCCCATCTTCAGCTTGGATGATATAGAGGAGGGTGTTGAAGGTGCTGGATTCGATGATGAGAAGTCATTGCTTATGTCCCAGATGAGTCTGGAGAAAAGATTTGGACAGTCGGCTGTGTTTGTGGCATCAACCCTGATGGAGAACGGTGGTGTGCCTCAGTCTGCCACACCAGAGACCCTCCTGAAAGAGGCTATTCATGTCATTAGCTGTGGGTACGAAGATAAGACAGAATGGGGAAGTGAGATTGGATGGATCTATGGTTCCGTTACAGAGGATA
>TRINITY_DN10293_c0_g1
ATTTCATATCATGGGACAATCCTCCCAAGCAGCATCCACATTTCCTGACAGTCGATGATTATCAGAGGATGGTTGACAGTAATGCTCCCTTTGCCAGGAAATTCACAAATGATGGTGCTATTTTGGATAAGATTGATTCTGAACTCTTAGGCTGTAAAAGTGATGGCTTTGTACCAGGCAGCTGGTACAATGGCAAGGAGACAAATGGAAGTATTGGGAGTTACACTATTGCAAACATAAGTGAGCTTAGTCCTGGTCCTGGTGCCGAAAGACTCAAAACTCTGATTGATGGATTAATATTGGATAAGGATTTTCACACGAAACATTGCATTTAGCGTGAAGGAAGAGCCCCATATGTTTCTGGTGATTGATGAAGTATATGGCTACTAAGGAAGTTGC…
>TRINITY_DN10294_c0_g1
GAACTACCAGTTTTATGGCAACCCTTTTTCTCCAGTATATCGATCCTCAAGTCAATTGCCACAAACTGTCCATTTGACTTCCTACTAAGGGTCTTTAGGCGATCAATCACGGAGTCAACAACGTCACGAACTTCTGTTTGAGGCTCCAATGTCCCAAACATGGCCAAACATGCAACAGAGTCTGTGGTTGTCATCTCTTTATCTTTCTTCATGTTGACTGATGGGAAGAAAGTAACTAGCCGTATGTTCCCCTTAGATCGAAAAACTGTTTCTATGTTGTCTGCTATATATCCTTCTGTAACCCGATTTGGGACCTTTACTACTGCAAGATTGCGAGTTGATATTTTAGGCTGAGATTTCACAACTTTGACCACTCCATCAAGGTTAGCTATGAATTTT…
>TRINITY_DN10295_c0_g1
CGCTCTTTCCACACAGCACTCTTCAGTTGAGTAATTGTATCTGGTAGGATAAGGGATCCTAATCTACTCTCAATCTCTTCCAAACTCATCTCCGCCGGCTCAACATCTTCCTGCTCCACAGGTTTAGAAACTTTTATTTGTCCTGAATCTGCTTTCTTGTTGGTTCCAGATTTCCCGGAAGTAGCTTTCTTTGTGGCAGCTGGAGCTATATTAATAGGCTTCTTTCCACTAAGCATGCTAGCTGCCGACCTTCTAACAAATGAAGCTCCAGAAGCCTCTGTGGCCATAACTCCAGCAGAAGATTGAACCCCAGCTGAGTTCGGAAGAGTGGATGGATCCCCTGTTGAACCCCCAATCATTTCAGACAACTTCTTTTTTCTGACATCATCCAGCTTCTCT…
>TRINITY_DN10296_c0_g1
CCGGATTCCGAACCAACCTTCTCCATTTCCTTTACTACACTATAGCCTTCCACAACTTTCCCGAACACAACATGCTTGCCATCAAGCCACGGAGTCTTCACAGTGGTAATAAAAAACTGAGATCCATTAGTGTTTTTACCTGAATTTGCCATTGATAATAGCCCAGGCTTATCGTGCTTCAGTTGAAAATTCTCGTCCGCAAACTTCTCTCCATAGATCGACTCTCCGCCAGTCCCATTACCACGAGTAAAGTCGCCACCTTGACACATAAAATTTGGAATAATACGATGGAATTTAGACCCTTTGTAATGTAATGGTTTCCCACAAGTTCCAATTCCTTT
>TRINITY_DN10297_c0_g1
TTAACAATTTAACATAGCCTTTATTCAGCCCTTAGTAGAGAATAGAGAATCTGATCATAAATAACAACTGCAGATACGTCTAACTAACAGCAATAAAACCCACAGGCAAGAAGAAGACATAATGTCTCCAAATTGATCAATCAAACTCACAAGATTGATCTCATTTCCAGTATAACTAAAACTTGCTACCCCGAGTGAACTTCAACCAAGCAGATCAGGAACACAATGGCATTTCTAATTGTTATTTTCTTCGGGATTCGGCTTGATCCCACTGCAACAGAAGAAGTGAGGGAGCTTCACACGCCCACATACCGTGCACTTGATTATTACTGGGACAGGTTTCAAAGCCTTCGGTCCATTTCTAATACCTCTCTTGTGTCGAGAAACCTTCTTTTTGGG…
>TRINITY_DN10297_c0_g2
AGCAATAAGACAATACAAATAAAAAAAGAAAAAGATAAAATCATATTTTTCCACTAGAAGTGCAACAAAAAATCTTGCACTTGATACGTACATATAAAACCTTCAACAGATTAAAGGAAATATACCAATGATTTGGTTTATATACATTCCCATTACCCGTGACGGCCACCGCCGGCGGCGGAGGAGGTGGTGGTGGTTCCGACGATAACAAACACGTCACTTTCACAAAACCTAATGCAGCAGTTGAGTGATGAACTTGTCTGAACAAGATCAAGAAACCTCAAAAACCTACATATTCCAACGTCAGGTTTCAATCCCACCAACCACGATCCACTCTGATCATACTATCTTGATCGATCACACCCAATTAGTTAAAAACACAACCCAAAAAACACACAG…
>TRINITY_DN10298_c0_g1
ATCCATGTAAAGTTGCATTTCTTCCTAGAGGTGCTGGACTTCCCACTGGGATATCCTCTTTTGTTTGTCGGCGCGTCTATGACATTGAAAGCAAGCGTTTATGGTGGCTAACTGATCAAGATTACATTAATGTTAGTTTCCATTGTCAATACTATTTTCTTCTTCGCTAGTTGTATGCTTTACTGACAAGGGAATGATTGAGGGAGCGTCAAGAAGAACTAGACCAGCTTTTATACAAAACAAGGATAGAAATGCATGGAACTTCACAGCCTGATGGCCGCTTCCCCAAACAAGTTAATGGTTTGTCTTTAGCATCACAATTTAAACCCGGTTTCAAGAATGCTCAGGATAGTGGTACCTCTTTTCCTTCTCAAACCAAGGGTAAGAAGAGGGAAAAAG…
>TRINITY_DN10299_c0_g1
ATTCCATCTCTCCCAATCTTGAATATACTCTCGCTCCAATTCGCCATTTCATCTGCATCTCTCTAGATTTCCTTTGCTAGTATTCTTCTAATCAAGGTAATTCTTTTATCGAATCGGTGTTTTTTCTCGGATTTCTTTGATTATTATGATTTAGATCGCTCTCGTGTCATATGTATTTTTTTTTTTGGTGATTTGATAGTTGCTAGCTTTTGTGGTTGGAATTGCTGATTATTTCCTAGATTTCTGGTTGTTTTATGGTTTAAAGATTCGTTCTTGAATTGACGTTGGATCTCAACTTGGTTTTGAGGTGATCTACATTCGGCACTTGTTGGTCCCTTGAATTTTTATTGCGATTTCCTTAGCTCTATTTACTTGATTTTGGTGCTTTTTGTTGGATGT…
>TRINITY_DN10299_c0_g2
ATGCAGTGCTTGAGGAACTCCCTGTCTGCTTCAAGAGCTTGTAACCTTTCGTAGAGATGATCCACTTCCTCCTCTATGGCGAGTTTCTTGTTTTCGTTTTCAAACTTTGATTCGTGAGAGTCGTGCACTCCATTTCCAAGTCCATTTCCATTCCGCAGCTCATCACCATTTTCATCACAGATTGCATCAAACAGAGGAAGAAGCGATTTTCCTTTCTGGCCGTTCATTATTTTTGATTGATGATGCTTCACATTCATCAATTCTTTTGGAAAGCCATTTGTTTGTCCATTTGTTTCACAGCCATTGAGATGGCCATTTTCATCCTCTTGATCTCCATTTTCACTAGGGAAATTGTATATTGATTCAACATCATCATCATCATCATCATCCAAGGTCAAG…
>TRINITY_DN1029_c0_g1
AGCTAATTTTTTTATAGGTAAAAATCTCATATAATTCTCCAGGTATCACAATTGAGACTCGAACTCGTACTGGTCACAGGAAATGTGTTTTTCCACTAAACCCCGAGATGAAGCTGTAGCTAATGGTCTTGGGTGGAGTGGGGGAACACAACAATAAAAGGACCGTAAAATACACACGATTTATTTAGAGTATTGGAATTTCACCAATACCGGCGTCCACCTGACGTGGAGAGCAGTACTCTGCTCGCCTTTTTCCCCTTCTTCCCCGCTTCGCTCGCATTAGCAATACGCGTGCCTTCCTCGTGTTTTGTTCTAGATGTTACATTAGCGAACGAGGAGGCACCATTGTTTTTCCAGCCGGCGGCAGCAGAGTTGAGAGAATCGTGTCCAGCAGCAAAA…
>TRINITY_DN102_c0_g1
CACTCTTTTACAGTACAAACACCTCATTCAACTATTTGGAATTCAAAGAATTTACTATTGTTACATGCAATAATTTATCTCTAGTTTTCAATTATGGTAGCAACAACACCAGCAAGAAATGTTTCTCAATATGTTCTTTGTAGTGGAGCTTCCTCTTGTCAATTTTCTAATTCATTATGCAGGCTATTTTATCCTGTAAAGATGGAAATCTTGAACCAACATTTCAACTTCATGTCATCAAATTGTTGTGGCTATAATTTCCGAATAATTGTGAGTTATGCTGAATATGCATTCTAGGTCAGGAGTCAAATGAGGATCTTTTCGTTGAATAAGTCATGGGTACATGACTCTTTTGGATGGGATACTGTTATTTACACGGATCTTAAAGAATGTGAAGTA…
>TRINITY_DN10300_c0_g1
TGTTGTTAGAGCATTTTCGGTGTCGGATGGTATTGGGAAGGGACTTGATCCTCGATTTGACATCACCGAGATTGCTAAACCCTATGCACTGGAATTGTTAAAGTTTCGTGAAGTTGGCATTGAAGTTGTTGTAAAGGACTTCAAGAAGAAATGGGATAGACAAGCTCGTGCATTTTTCAATCTATTTAGGCAGGCTGATAGAGTTGAAAAGCTCGCTGAAATCATACAGCGATTGGAGCAAGGCGATTTGAAGCTTCGCGTACGAGCGTTGGAATCTGAGAGGGCCTTTCAACGAGTTGCAACTGTTCAAAACACAATTGGGAGTGCATATTTGTTTCCTCCAAAACATGAACAGCTGATTGCTGCTGGAAGCCTGATGAACTTGGCGACAATTC
>TRINITY_DN10301_c1_g1
AAAAGAAGATAATCAGTTTTCACCCTATGAAGTGTCAGTGACATTAGTTGTGAAAGGTGCTGAACTATCACTGGAGATAACCACGACAGCCTTTACAACCGTCGACATGTCATCTAATAGATTTTCTGGTAGTATCCCCAACTCTATAGGAAATTTGAACTCCGTTAAATACATGAATTTATCCCACAATTTCATCAGTGGGCATATACCTAGATCTCTTGGAAATGTCAGCACCCTTGAATCATTGGACTTGTCTTCAAACAAATTAACTGGTGAAATTCCAACTCAGCTAACGAAGCTGACGTTCCTCTCTAAGTTCACAACCACCTTGACCTCTGATTCTTTCAAGCGTTGGTATGTCTCCTGTAATCGAAGGGATCGCTTCCAATCCCTTTCAAG…
>TRINITY_DN10302_c0_g1
ACGAGATCTCACTCTCTCTCCTCTCTCTATCTCTCTCTCACATTGTGTGAAGGAAATGTGAAAATCCACACACACTAAAACACCACCACAAAATGCCCGCCGCCGCCGCCGTCCTCCTCCTCTTATCCGCCGCCGCCGCCGCCCAGCCCCGCCGCATTCTCCACCAGCCTCTCCTCCCTCAAGACTCCACCCCATCTCCTCCCCCCTCCCCCACCCCCCCAAACTACCCCTTTACCACTTCTGCCCCCGACAATTCCCCCTTCTTCCAATCCTACCCCTCTCCCCCTCCGCCGCCGTCCCCCGCCTCCTTCGCCACTTTTCCGGCGAACATCTCCTCCCTCGCCGTCCCCGGTCCTGGCGCATCCAAGCCGAATTCTACATCCTCGAAGCTCATCATCG…
>TRINITY_DN10303_c0_g1
TGCAGCAGTCTTTTGGACAACCTGAAGAAGCAAAGTCATAAAGAGTGAGTAAATTTCTTCTGCCAAGATCCAATCTTCAATTTAAACGAAGAACAGTGTCTAAATCAAAGTATCAATTCTCTAATGGAAATAATATGCTAGAAGTTAGAAGCATATACAAAATACACAATTCATAAATCTTATAATCAATGTGTGTTAAGAGTATTTAAATTATCTGAATTCATATATAATGTTCATGTTAACAGCACAACTTCATTTGCAGGCAAAATAATAGTTCTTTAATGAACACGAGTGCACTATATATCAAATAAATATCTTTATAAAAATTTTCAAATGCAACCAAGGATCACCATGAAAAAGCCTATATTTAACTCAAAACATTCAAAAATATGTTCCCTG…
>TRINITY_DN10304_c0_g1
ATTTTTTTTAACAATCTATTAAATATTAATTAACCTCATAATCATACAACTGACAAAATCGAAAGTGAACTGTCAAAATACACCAAAATGGAAGTGGAGAAGTTGGTATTCCATAAATAAAATCTAGAAATGAACGAGAAGATGCTCAAATTACAGAAGGGGTTCGGGAGCACTGAAAATTAGCCGCCAACAATTCTGGCAGACAGCCATGTGCAAGTATGAAACAAGTTGCTTTTGCTGCAGTTTTTACTCCCAAAATATAAAAAAGAACCAAGATTTGGCAGTATAAAATCATACAATTAGCCACCATGGCCGATTGTCCGTGCAAATCTTGCTCAAGTTTAATCACAACACTCGTCCCCTGTCCTCGTACGTCCGCACAATTTGTCCCCGCATCTC…
>TRINITY_DN10305_c0_g2
CCTCACAAAAGTATGATTCAAACCTTAATTCCGTGCAACGCACGTACAAAATACTAGTATAGATATTAAAAGGCAATAACTTTCAAATTCAGAATGTAAAAGCTAAACAAACAACTAAAACGTGTTCTTCAGATCCAGTAAACAAAACTGAGCAACATTGTCAAAATCAATTGTTCATATTCCCCTACCCACCCTGTTGATAATAACTCAACAATAGCTGCAGAAGCAGCACGAGAAACTTTTCATTTCCCAGCCAGAGTAGGAAACTGGCCGGGGTCTTCGATGGCAGGTGCTAAGAAGCTGCTCCTGTCACAGCCCCCACCATAGCCTCCTCTTGAACCGCGGTCACGTCCACGACCACGACCTCCGGGACTGTAGTACCTCTCACCCTCCGCAGGC…
>TRINITY_DN10306_c0_g1
CACAAAAGAGTATCAGAATTTGAAATTTCAACAACCATATCAGCAAGCAATGTTTTACTGCTCATTAATACTACAAGACCAAAAATGGCCGTGGAGTGATCAACTTGAAGTTCTTCCTCACCTTGAAGTAGGACATCTTGTGAAATTTTATCAATTAATGTTATCAAGGATCTTCTTGGAATGCTATGTAGCAGGAAATTTTGAGCCAAATGAAGCCGAGTCTATGATCCAGCTTATAGAAGATGTGTTCTTTAAGGGTTCTAGTCCCGTATCTCAGGCTCTGTTTGCATCTCAATACATGACTAATAGAATTGTGAAGCTTGAGACAGGAATAAATTACTTCTACAGTGCGGAAGGCCTAAATCCCAGTGATGAAAATTCTGCACTTGTCCATTACAT…
>TRINITY_DN10307_c0_g1
CGATTAGATAACTAGTGAGAGATTGAAGACATGCAGGCGAAAACATATATGTTTACAACCGACACAAATCCTAATCTAGTAAGTCGTTTAGTTTGCATTACAAGCACATTACCCTTGTAACGAGATTTTCGTGACACATCGCAGGCTCATATCATCTATCTTCCACAAGTTAACAAATCCTAAACTTCACAAAAACATCCATTACACACCTGAGAAACTCTCAAGTCTCCAAGAACAAGAAATCAGATGCAGCAGCTGCTTTGGTTCATCTAATAGTCTATGCCAACACTATGGAGGGTGAATATGTCATGAAAATTATCAACATTATCCTTGTATTTCCATTTCTAGAACATACTAGATTCTTCTTCGCACCTTTTTGGAAGAACCAGATGCTGTGTG…
>TRINITY_DN10307_c0_g2
CCAAAATAAGGTTCAATATAAGCCCAATTCGTAAACGCATGAGATGCTGTGTATAATGGAAAATGGCTAAACTAATGACATGAAATGACATGTCCTACATAAACCACCAAGTGCAATAAGTCCAAAGTTATCTTTATGCCTGCACATGAGCCTAATTCCCCAGACACATAATATGCCATGCAAATAAACACGTACATACATATTCATATAGAGAAATAAAAAGTGAAATGCCCCATTCCACACAAATCACAAAGTGAAAAATTATATGCATGCCTACACATTGTCCTAATTCATAAAGTATACACAATATGCTGTGCAAAATGAAAAATTTAGATGCAAATGAACATGTCCGTAAATATTTATAACGTGAAACAAAACGCAAACTCCTCTTTTTTGGGT…
>TRINITY_DN10308_c0_g1
CTTTCTCACTCTCGCTGATTTTCAGTCTCTCTCTCCACATTTTATCGATCTCTGATGGAGCAGTATGAAAAAGTTGAGAAGATTGGTGAGGGAACGTATGGAGTGGTGTACAAGGCCCGTGACAAAGTAACAAATGAGACTATTGCTTTAAAGAAAATTCGGTTAGAGCAGGAAGATGAGGGAGTACCAAGTACAGCTATCAGAGAGATTTCTCTCTTGAAAGAAATGCAGCATGGGAATATTGTAAGGTTGCAGGATGTGGTGCACAGTGAGAAGAGATTGTATTTGGTGTTTGAATATCTGGACTTGGACTTGAAAAAACACATGGATTCTTGCCCAGAATTCTCCAAGGACCCCAGCCTGGTTAAAATGTTTCTGTATCAAATACTCCGCGGTATT…
>TRINITY_DN10308_c0_g2
CGTTTGGTATTCCTGTCAGGACATTTACACACGAGGTTGTGACCCTATGGTACCGGGCTCCAGAAATACTCCTTGGTTCGCGGCACTATTCCACTCCTGTGGATGTGTGGTCTGTTGGTTGCATATTCGCTGAGATGGTAAACAACGAAGCATTATTTCCTGGGGACTCTGAAATTGATGAACTCTTCAGAATTTTTAGGTTCATGGGCACTCCAACTGAAGATACATGGCCTGGAGTAACATCCCTGCCAGATTTCAAATCATCATTTCCAAAATGGTCGGCAAAGGATTTGGCAACTGTGGCCCCGAATCTCGATCCAGCTGGACTTGACCTACTTCGTAAAATGCTCTGCTTAGATCCCAGCAAAAGAATTACTGCAAGAGCTGCTCTAGAGCATG…
>TRINITY_DN10309_c0_g1
CGCATGTTTACTTTCAATTGATCGTTGTACATAGGAAATGATATTGAATCCAAGCACAAAAGGGATTCATGTCTAAGATCTTGAATTCTTTCACAATTAGCTATGAAATGTGAAAAAAATGCATGGGGTTGTACAAGAAACCAGTATGTCTAAGAATATGTATTTTCATGCTAAGCTCACACGATTCAAATTAAAATACACAGACAAAATTTCGACCACATGGTTCAATCTAAACCTCAAGACAAAAATTTATCGTTTCCAAACAATAAAGGACAATTTCCGCAAGGAAGAATCGACGTATCTTTTTCAGAAGTCGTACGACCTTAGAGAGGGAGAGGAGAGGGAGAGCTTCATCGCCGCCTCTTCTTATTTTTACCCAACTGGCCAGACTTGAAGGCA…
>TRINITY_DN1030_c0_g1
TGGAAGTAAGAATCTAATCAGTGAAGATGCAGATGAGAGAGAGAGAGAGAGAGAGAGAGAGAGAGAGAGAAAGAGAGAGAGAGATTGGATTAGGTTAAAGTTATGAGTTTATGAAGAAAACCCCAATATTTTGTATGTGCACCAATAGAAGAATCACAGATCTCTTTTATCTGCAAAGTGAAGTCCACTCAGTAGTCACTTGTATCAGTTTTAGCACCAGACTGACATGAGCAAAAATAAGAAATATTGAAAATACTCAGTTCAACAGAATTTAAGAACAATAAAGAAAGATAATGAATTAGAGAGGAATAAGGAAAAGAAGAATTTTTTGGTGACAATTGATGTGTACGGACAAGTGGTTTTCTGCCTTCTTGATCGTATAACAAGGAGCCTGTAACC…
>TRINITY_DN1030_c0_g2
CTTTAAGCTGATGAATCTTGATATCATCACTTGTAGGTCATTACATTGAAATCATGATTCCGGATCTCGTTACAGAAGATATATATCACTCCATCCTTACAAGTGATGCCTGAGATTTATTTCATTGATACAACAGAGTGAAGAATCCAATGCTCAAACTGCGACATAACGAATATATATGTCCGAACATTACGGTTTACAAGTATGAATCAGAATGACAGAACATGAGAGAGTTGAGCTCAACCACAATCAAGGTTTCACTTCATTACAACAAACTCGGGCTCGAAGCTATTTCTGTTTCATTGATAATGTAAGCTGTAACAGAGTTTATGTTTCTGTTACAGAATAGATAATACTTGTATAGAAACATACTTTTCCTATCCTATATATATATATATA…
>TRINITY_DN1030_c1_g1
CAAATACTCACGGCAAGAGCGAGACAAGCTTCTCTCATTCTAGAGAGAGAGAGAGAGAATGGGGGTGGAGTCGTCAGGACAATGGTTGGAGAAGGCGTTAATGGAGCTGTGCCAGAAGATGGAGACGGGTATTCAATTGGACGGCGAAATCATATCAGGCCTGGTTTCCTACTGCGAGATGGCCCCTCCACTCGATGCAAAAGAATATCTTGATGTAAATCAATTTTCGCTTAAATCTCGATATTAACAATCTCGCCTTTTCTGACTATCAATCGGTCGGCGTTTTCAATTTGCGTTGCGGAATTTTCTTCTTTGATGCTGGGTTTTAGTCATTTGTTTTATTTTGTCTATTGTGGTTCATCAGGTAGAAGGTTTTGATTTTTCAATTATGTTAAGCAT…
>TRINITY_DN1030_c2_g1
CTCTCTCTCTCTCTCTCTCTCTCTAGCTGTGAGCAAGCATTGCGAAGAAGAAGAACAAAACGACTTTTATAATCTTCAGAAAATCCTCGAATTCTGAAGTTTCTGTACATAGGAGCACGTAAAACGGCAAAAGTTTCTGTATACATACATACATATATAGAGAGAGAGAGACAGAAATGAGGTGTAAGAAACACCCGGCCGACGAAAGCTGCAGCGTCGGCGTCTGCGCCTCGTGCCTCCGCGAACGCCTCCTCGTAGTCATCGCCGCTCAAGCTCAGGCACAGGCGCTGAAACACGGACTACAAGATTGCCGGAAATCCGACGCACACATTTCATTTCCCCGCTCCGTTTCACCCTACATTTCCCGACGGAAATCCGACACCGCCGCCACCAATTGCG…
>TRINITY_DN1030_c3_g1
CTGTCCTACTCCCCCATTCTCTCTCTCTCTTTCTCTCTCTAAAGGTCGAGAGAAGAGAAGCCAACCCCCCTCTTTTACTTTGTATAACGAGAGAGACGTTGGAAAAAGAACGTTGCAATATCACTACTTTTCTACCAAAATTTGAATCAAGCATCAAACCTCCAAGACTTCTTTCTTTCTCTTCGACCCCTCTGTAACTAAGATCGAATGGGTGGCCCGTTTGTGATAATGTTTGCAAGTTTTCAGCTGCTTATGCTTTTTGGCATTTGCAGAGGTGGGAAAATTGGAGTATGTTATGGGAGAAATGCAGACGATCTACCTACTCCAGATAAAGCAGTGCAGCTGATCCAACTTCACAATATTAAGTACGTAAGGATATACGACTCCAATATCCAAGTG…
>TRINITY_DN10310_c0_g1
AGTTGATCTCGCAAGTTAGCTCGACTTATTTACACCGGTCAGTTAGACCAATCCACAATTTGCTTATTAATCTTGGGCCGGCCGATACACCATCAAACAAGAAGGTGAATCAGTTCAACAATGGCGAATTCATCTTCTTCTCTTATGCAAAATCTCATCCAATTATCACAACCACTGAAAGAATCACTCTCCAAAACCCACTACACTCCGCCGGAAACCTACGCCGATGTCTCCATCAAATCCACAGTTCTCTCTCTCCTCCCAGACCCATCACTCTCCATCTCCGACCCTTCAACCAAACTCAAAGACTTCGTCTTGTGCTGCGCCGCCTTGGCCTCCGCCTCCAACTCTCTCTCACAACACCTTTCATGGATCCCCAACTCACTCTCAGCCCTCGCC…
>TRINITY_DN10311_c0_g1
GTACATTGGAGCTTTTATACTATTATGTGTTCGTATGGATTACAGGGAGAAACCTGGACTCATCGCATGTACCATAGGTGTAAGTGTTCTATATCTCTCCTGTTTGGTATACTTTTCTAATGTGTGAATCCATGGATGTATGCATTGTCGCTAATATGTTTGTTATGATTAAGATTTTTGTCATTACTGCATAATTGTTTGAAATTTGATGGTTGATGTTAACGAAGGTTTATAAATCCACTTACTGAGGGGATTTGTTCGTTATTGGCGTCTTGATTGTTTAGTATTTTGGCTGTGAACTTAAACTCACATGAATATTTGTTCGCCCTCTTTAGAGTCGAGAAGATCGTGCTCTTGTGCTTCAAACTCTAATATCTAGGTAAAAAGATTGGAGAGAAA…
>TRINITY_DN10313_c0_g1
AACTTCACAGTAGCCTTGGTCTCATTCACCTTGGATTCAAGAGACTCCTGGTGATTCACGAGAGTGGGGAACTTACCTGTATTGTTGTAGTACGAAAATAGTCGTAGCATTCAAACACAATCCATAGTAACATTCAAGAAAGAGCATAATACTGATGATAAAAACAGGGGTAATAAATATAATATTTCTGTGTTAAATAATCATGTTCAATTTTGTGTAGAAATAATAATACTTTCTTGTTGCAAGAATAAAATTCGAGAAAGAGCGTGATACTGATAATAATATTAGGAGCATTTGAGATAAATATTTGTAATCAATATTAAACACCAAACTTCTGTCAACTAGAAGTACTTGCCTGCCTTGTTAAGACCAGGACCCAAGAGACGAGGAATCTGCTTA…
>TRINITY_DN10315_c0_g1
CTTCCTTCTTTCTCTCACCTAAATCCTCTCTCTAATTTCCTCGTTTCTCTATCATTAATAATAATAATTACAATCATTTTCATTATATCTATATATATGTTATATGTATATGTATTTATCTCAAAAAAAAAAAATGTATATGTATGAATCTGTAAGATGTTTCGCTTTCGTTCAGCTCATCGATTTGGGGACGATGTTTCGGCAACAAATTCATTGCTGATTTAGGTTTTCTGTTTCGTCAGGAAGAATATAAATGGTTCAATTGTTTTACAGATTTACAAAATTCAGAAATTTCGAATTCGATTGACACGTGGAGCCGTGCAATCGAGGGTTCGAATTTGTTTTTTTCATTTTGAAACGTCTTTTTTCGCCTTTCTGCGGTTCTTTTTTCTGTGCAGA…
>TRINITY_DN10316_c0_g1
CTCGTATTTTGAAGCATCCATTCTCATTATCAGCTCAAATGTTTCTTCGCAACTGGCCTCGACTATCCCAACAGCTTTCATTGCTCTGCTGCAGCTCTTTGGAAGAAAATCAACTTCAAGAAGCTCCTCAAAAATACGAAGCCCATTTTGGCACTGAAGAAGGTGCCAATATTTTCTAGAAAATGCCTGATTACTATAATTCTGATTGGGCAAATTTGAATCAATTTCATCTGTCCAGTCAAAAACAGATTCAGGGGGACCTGCCACATCAATATAGTTAATGAATTCTACCAAATTTACAACAATATATAGAGAGAGAATCCAAAACAAGTAGGTAATCAATAAAACCATTTCCTATCATTCTGTTTGGAGAAGTTGAACGATAATCATCTTCATCCT…
>TRINITY_DN10316_c0_g2
AGAAGGGTCTTGACTGGTATCTATCGTTCGATTTGCCGTTTTATCATTTGTAAGCTGCCATCTGAACAAGGAATATGAACTTGTAAACAGTTATAATTATTAAATAACAGCATGCAGTAATCAAAAGAGTTTCAGGGAAATAGAGCAGTAACTGGATGATAAGAAACAAAGAAATATTCAGGTTATGATAGATTACAGATTATTGAATATTGTCAGTAGATGCCCATGATTTTCGTCAACCTACATAACTATCTTTTTCACTAAATGTTACTGAGTTTCTTAAGGCAGACATATTAAGGATTCAAGATTCAGCATTATGTGAGTTAAACAATATGGCCATTTCTTAGAAAGATCTGCATCATGTTTTAGACAAAAAGAACACGAGGCCAGAGTGAGCAA…
>TRINITY_DN10318_c0_g1
GTTTTCTTGGTTTTTGCAATTTCCCTTATCCCATTCTGCCCAAAATCTATCCTCCCACCGCTTATAAATTGAGTCCTTCAGTCTCGCCATTTCGAATCAATTACTTCAACTGCATCTCAATTGTATAGAGAAAAACAAAACAAAACAAAAAAATATCATTCATATTTTTGGAGTTCTATCCATGGCTGCATCATTCTCAGTCCCTTCAATGATTATGGAGGAAGAAGGGAGGTTCGAAGCGGAAGTAGCCGAGGTGCAATCGTGGTGGAACTCGGAGCGATTCAGGCTGACGCGCCGCCCTTACTCCGCCCGCGACGTGGTGGCTCTGCGCGGCCACCTCCGCCAGAGCTACGCCTCCAACGAGCTGGCCAAAAAGCTGTGGCGGACACTCAAAACTCA…
>TRINITY_DN10319_c0_g1
ATTTTGAGCAATAGAAAAACAAAGAGTAACAAGTAAGAAAAACACAAGACAATAGCGGGTACAATTTAGTTATTTTACAAGAGATGATTATGCATCAACAAACACATTGAAGACCAGACACACATGATCATAAACAAATAGAAACATGGCAATCACACTTGTAATTTACCAACCAATTCATGTTTATCTTCAACACAACATTTACAAGGACTGCAGCAAAGAAGCAACACCACAGTTGCTGCAACCTTACTTGCTGCCACCACCGAACAGGTAATCCAAAGAAGATCCTCCTCCAGGTGCATCGTGGACCTTTGTCGATGGTCGATCCGTAATGAAATTGGAAGTATTTTGACCATCTCCTCTGAAGTAGTTGTTTGTAGTGCTACTTTGAATGCCTGC…
>TRINITY_DN1031_c0_g1
ACTAGTCAAATTGTTTGATGCATTTGAGAGTGAAATATTCTCATCTGTTACTCTCAGTTGGTACCTACAGCATGATTTTTTTTTTTCCAAGATATATCTGTTCCTCGTTATCATGGCGCCTTGAAACAAGTTAAATCCACAAAATAAGGAGTCCAACCGATCTATCTAATAACTAATGGAATAATAAAGTCCATCAACCAAATTTAAATAACAAACACTTGGATAAACGAAAGTGGCCTTCGATACACCTTCAGCTCCCCGCTCTTCCGTCATTCTAGCTGCCCTCCGCCCCATCTAAGTTAACGCTCCGCTGCCCTCCCTTTTTGGAGCACTTTTTGGAGCACAGGCCAGGGGCAACTCCTTATAAGAGAAAAGTTAGCAACAAACTCCTAACTCTCT…
>TRINITY_DN1031_c0_g2
TTTCATATTTGGGTTCACATTCAATCATTAACTTGGTTGTGAATGAGTTAGTTAGGAATGCATCCAGGTCCTCTTCTGCTATTTCAGCTAATTTATCAACTCTGTCATTTTGGGTTGCATCACCAAATTCATCATATGATTCATCATCTTTTGTAATCGCATCAATTTCTCCACGAACAATTTCATATTTTTCAAAATCCGTTCCACATTCAGTCACTAAGTTAGTTAGGAATGCATCAAGCTCCTCTTTAGAGCATATAGTCGTCTTAACCACTTTCCCTTGGATGTCAAATGCAGCAGTGGTATTCAATCAGTTGACAAAGTTATTGAATTAATAAGTTCAGAAAACATGCAAAGAGAAAATCAAAACAAACATATGTTTTCCCGAGATAAACCAAA…
>TRINITY_DN10320_c0_g1
AATGTATTCATTAATCCAAAGATCAGAGTAGATTACAAACCATTAGCAGATTACCGGGGAGGCGATCAACGCGAGTTTCTATGACAGGATTCTTAAATAAAGTAAACAAGGTTTGCTTAGAAATGTAAGGCATGGATCAAGATAAATATTTATCTGTCTTCTGCAAACCCGGGCGAGATTTTGCATGAAATCGAAGCCTAAAAGGACCTCGGCAGAGATAAAAACAACTTGCCCGGATTGAACTGGAAAATGGTATATTTACTCGATTTGCAATTAACTAGGGTCCATAAAAAGACCAAAAGCATCAGCCAGCTGGTCAATTTCTTGAACTTGAAGCTCTAGTTCTTGAACGTCTGATGTTGCGGCAGAACTTGCTACCACATTCACAGCTAAATGCCC…
>TRINITY_DN10321_c0_g1
TCTTCCTCGTCTTGTGTTTCATGGGACTAGCTGTTTCTCCTTGGTCTGCACCAATATGCTTAGAAATTCCAAGATTCTTGAAACTGTGGCTTCTGATAGGGAGTATATTGAGTTGCCTGATCTTCCTCATAAGATTGAAATCACCAAAGTTCAACTCAGAGGTACTGCTGATGAGGTACCTCCTGAGTGGCTGGATTTAAGGAATCAGATGTTCAATTCCGAGGAAGAATCTGCTGGAACGGTGGCTAATACATTTCAAGAATTGGAGAATGAATATGTCCAAGAATACATGAAAGCCAGAGGCGTAAAGGTGTGGTGCATCGGCCCGGTTTCGTTGTGCAACACAGATGATTCAGACAAGGCTGAGAGGGGCAACAAGGCTGTAATTGACAGCCATGA…
>TRINITY_DN10322_c0_g1
TTTTGCAGTCCCCCAATTTCAATTTGGTGGGAAAAATCAAATTATACCAACGGGAGAAATTCCTGCCAAATTGCAACCCCTGCTGGTTGAAATTCTGAAATTTAAGGGTGTGAACAGAAAAAAATATTGGGGAGATCAGAAGATCCTCGGGTCTCAGTGCTGTATAATTTACTGATCGCCATCTGTAATCAGTTGAACGTCTGAAAAGTAAAGAATTTCAGAAATATGGATTGCAACAAAGAAGAAGCCATCCGAGCAAAATCAATTGCTGAGGAAAAGATGGAAAAGAAAGATTTTGCCGGTGCCAGAAAGTTCGCCTTAAAGGCTCAGACTCTTTATCCTGGTTTAGATGGCGTTTCCCAGATTTTGACCTCACTTGAT
>TRINITY_DN10323_c0_g1
GAGACATATTGCTTTCTGGATTCCCAATTATTTGGAGAAATGATGTGGCTAAGAACAAACTATCTTATCCTGCCTTCTCAAAGCAATAATTGCAATTTTGTTAATTTTGTATGGAGAAGACGATCTGTTTCTTATGTATGAAAAGGTTTTCCAACTTCCAAGATTATTGATTTTCTATGTTGCAAAGATGTTCAAACTTATCTAAAAGAATCAACACGAGTTGGGAAACTATAGGCCACAAATCCAGATTCTTCTTATTTTAATCTACTTTTTTATGTTTTAATAATGTCTTAACCACCCCACGCTGTGTTTATATAAATAGGCTTCAAAACAGACATACAGACAACACAAAAAAACCTCTGCATAAACTCTAAACTGTTCGTCATGGGCAGAACTCAA…
>TRINITY_DN10323_c0_g2
AACAGACATACATACACCCCAAAAACCTTTGCATAAACTATAAATTTGTTTTTCTCCCACATATAAAAATGGCATCATGGGCAGAACTCAAACGAGCAGGTGCAGATGGGTTTGCAATAGTAGAAGAGCAGATGGTGAGGACGGGGACACGACGAAGGCCGGGTGTTCAGCAAGTCCACAGCCATGGGTGTATGTACCAGCACCACCCAAGCCAGAGTGTTGAGCATCACATGAAACCGGTATCGGCAGCTGAAGATATGATAAATTGTTTTGAGGTACTGCAGTTTCGAGATGCAGTGTCTATTATGGACTACTCCAAGAGGAAGCCTAGAGCTATGGGTTATTAGACTTGTCTTAGACAAAGCATGCTTATTTTGTCTGCCCCTTGCCTTTTGTAAT…
>TRINITY_DN10323_c0_g3
CTACTCTTTCTCACAAATCTTCACACCATTTTCTTGCACATATACACACTAAATGGCATCTAAGGAAAATCTTGTTAGAATAGGTAGGGAAGGCTTTGATTTTATCGATCGATTCATGGACCACAAGGGGAGGAATGGTGGTACTGCTGCTGCAAGAGAACCTCATGTTTTCCCACAGGGGACTAGAAAAATTTGTCTGTACCAGTATCAGCCTCAGCAGAGTCATCTCTATCAGGTAAAGCCAAATGAGAAGATGAACACGTTCGAGGTGGTTCAGTTTCATGATGGTGCAACAGTTATGGACTACAATAAGAGGAACACTGCACCTATGTTTTATTAGACTATAGCATATGTACTTAGATGAACTAGCCTCGGCCAAACATGTCCTTCGTATTAGTT…
>TRINITY_DN10324_c0_g1
CTTTAATCTAACGTACAATACTATTCTAATTCAAGTATCATTAAACAAACTCAAAATGCATAAATCAACTCTCCATTTCACTCTAATCCTAATACTACTTCTCATAGCTTCCAGCAACTCTTGGGCTAATGGGGTTGGTGGCCAAGGGGGTGGACAGAAGCCGGAAGAATCGTCGGCACCAGAGACGGCCACAGGAGGTCGTGGTGCCGCCCACGGCCCCAACTGGGAGTATAGTTGGGGATGGGGCTCCACACCCACATCCGGATATGGCTACGGGTCGGGTTCTGGTAAGTCTCCTAATGGATTTGCGAGAGGTTCGGGTTTCGGGTTCGGCCCCGGGTCCGGTTCTGGTTCAGGTTTCGGTTATGGTAGCGGTGGTGGTCATGGAAGTGGCAGCGG…
>TRINITY_DN10325_c0_g1
TCATGATCAATAGAAAAAGTTTGATGAATCCCACTTCATCTCCCTTCAATCTTTAAACTGCTCATCTCCTTCTTGAAGGTTGCATACAAATGAGTATCGGTATAGACAGCACGAGCCTTTATGGGGTGCTTGTGCCTGTAGCCTTTCCTCCTTTGCCTTTGCCCCTTCTCCTCCTTCAAGTCTTCCTTGTGCTCGTTGATCTTTGCATCTTGTGTCGGCACGACGTAAACAAAGGATCCAGATGGGATGTCTCTGAGTTCAAGTATAGGCTCCAAGATTTTTACAACATGGTTCATGGTTGGCCTTGATTTAGGGGAGTG
>TRINITY_DN10325_c1_g1
CCTTGACATGGGAGGAGAGAATCAAGATTGCTGCAGGTGCAGCAAAAGGCTTAGCATTCCTCCACGGTGAAGAGAAACCAGTCATTTATCGTGATTTCAAGACATCAAACATCCTGCTCGACTCTGTAATAATTCAAGTCCCTCGAGAACAATGATTTCATCACCTCCCTCTGCTCCTAAAATAATTTCTCTGTCTACCAGGACTACAACGCGAAGCTCTCTGACTTTGGCCTGGCCAAGGATGGTCCCGAAGGCGACAATACACATGTGTCGACGCGTATAATGGGGACTCATGGCTATGCAGCCCCAGAATACATGATGACTGGGCATTTGACAACCAAGAACGACGTTTATGGCTTCGGAGTAGTCCTTCTGGAGCTGCTCACGGGGAGGCGCGCA…
>TRINITY_DN10325_c1_g2
CAAGATCGCAGCTGGTGCAGCAAAAGGCCTAGCATTCCTCCACGGTGAAGAGAAACCGGTGATTTATCGCGATTTCAAGACTTCAAACATCCTGCTAGACTCTGTAATAGTTCAAAATTATCCCTTCCATTAGTACCATGATCTTGCAAAAGTGATCACCTCCTAACATAATTTCTCTGCCTACTAGGACTACAACGCCAAGCTCTCTGACCTAGGTCTGGCCAAGGATGGGCCTGAGGGCGACAACACACACGTATCAACGCGTATAATGGGGACTCATGGCTATGCAGCACCTGAATATATCATGACAGGGCATTTGACAACTATGAACGATGTTTACGGCTTTGGAGTAGTAC
>TRINITY_DN10326_c0_g1
GTCGATTCATACACTCGATTTCAATTTATGCGAACATACACCGAAATACAAAGAGAAATCAAGAATTCCATCTCACATATTTTGATCTATTATATCTAAAACATTACTAATTTACACCGCTCCACTGAACCTCAAAACAGTTTCACAGCCATATGTTACCAACCGTGTGAATCCTTCAGACACATCTCATATCTTAAGATGCTTTAAAACCACATCAAAATTGGTATGTGCATTTTCTTAATACTACCTTTTAAAGAGAGCAACTACGTCTTCCTTCAATCGTGGATTTTCAAAAAATTCGTCCCCGGAATTGTTAATATCAACGGTCTCCATATCGAAGTTTAGAGGACCGCTGCACTCATCCCATTCAAACCATAACTTGGCAATGGACTCCTTCCT…
>TRINITY_DN10326_c1_g1
ATCATCTGAATCAATGATGACCACTGGTGGGGCATGATGGGAAAGCTGTGCTTCAGGAACAATTCTTTCCAGTGCCCCATCTTTAACATCCTCCAGGTCAATTACAGCTGTTTCCATTGGCTTTAATTTCACTGTCTCTTTTACATCCAAATATGATGATGGAAGTTCAGGATTCACTGCATAGAAGGAATCCAACAGTTGCCTCCTCCGATTCATAAGATACTCTATCTCCTTAGTCACACTTCCAAATCTCCCAGAATTCAATTGGTTAAGAAAATATTTCGTGGTGAATGCTGAATCATTCGTAGAGATGTAGTTTTTACTCTGCTCAAATTCAAATCTCCACGAAGCTGGAAATTCATCAATTCCATATCCAATTCCTTCGGTCACTTTCATCCT…
>TRINITY_DN10327_c0_g1
TGCTTGATATCAGTTTCTGTGAACTTCAGCACCTTTCTTGTAATCGGAAAGACATCACCTGTCACTTATCAGGTCCTAGGGCATTTGAAAACATGTCTTGTTTTAGCCTTTGGTTATGTTCTTCTAAGAGACCCATTTAGATGGCGGAACATTTTAGGAATCTTGATTGCCATAGTAGGCATGGTTCTGTACTCATATTGGTGTAGCATTGAGAGTCAGCAAAAGGCCAGTGCTGAAGTAGCTCAAATCTCTCAGGCTAAGGAAACCAAATCCGATCCTCTACGGAATGCCGAAACTGGTGGACTT
>TRINITY_DN10328_c0_g1
ACTTGAACAAGAAAGTACTCGATCCGATTTGTTTCAATTATATCCCGTACCAACACATAAAAATAAGTAAACATGGACGATTCAAGGCCTAAAAATAATAATTTTATACAAAAAGTCATCAATATGCAAGAACACAAGAAAATCTTCAGCTACCATATACCATATACCTACTTATCTCAACAATAACACTAATACTAGTTGAAGCAACTTCCCATGGCTCAAAATGCCATTGAAGTTTAGGAGCTAAGACGATCTTCTATTCGCGTATTGTTCATAACAAACCGGTCATCGCGCATACTGCAATAACGACCGAAAGTGCACGTGGCTTGAATCCTAGTTGTTTTTGTCACCTGTATTGCTTTTTCGCTTGCTTTTCTGAGACGATGAAGACGAAGGATT…
>TRINITY_DN10329_c0_g1
GAATGAGCTATATTCAAATAGCTAATGTATTGAAGAACAGTTCATTTCAGAAAATTCTCAAAACATATAAATGTACTTGATGAGTGAGCCAACTTGCCATAGAGGTTGATGAACGTCGCATATTAAAAAATATGTACAATCTCTGAGAAGAATCAAATTATACCATATATATCTGAGATGAGCATGTTTCACAGTAATTTACAAATTGCAGCGTGATTTTCATTGCATGATAAAACTCAACACTTATAGTTACTCATAGTTACGCTTGAGCTCAACTTGATACTATTTCGTTTGGAGTAAGACACTGGTTTAAACTTCACCTCCAACCCCATACTAATCCCCCATTGTATTTATATCCACACACGCTGCCAACTCAAAATGAATGCCCAAGAAAGATCC…
>TRINITY_DN1032_c0_g1
GAAAACCCATTGGATTTTACTCAACTCAACTCCCCCTTTTCTCTGATCTCCTCCACAATTCACACATTTGCCTCATCCCACCACCACCGTCACAATTCCCGCTAACCCATTTTTCTCTCAAGCCCTCCATTAATTCACTACTCCATTCTCCGTAAATCACGTTTGCGCGGTGACTGGCGACCCCTGCAGCTCTACCCGGTGCAATTCGTCTGCACGGTTGACTTGGGAGTTGAGTATTGTATGACTGTGGATTGGGGGTTTGCATTTAGGGCTTCTTTGGGAAAGCGGGGATTTGTCTTTTGATGCCACGCGCCGCCGATAGGATGAGCAGCTCCGACATCTGGTGGTCCGAGCAAGCCATCGCTGCTTTAAAGAAAGGTGCATGTTTACTGAAGCATC…
>TRINITY_DN10330_c0_g1
GTTCCTTTAAGACGTGTCAACCAGGCCTACGTCATTGGAACCTCAACAAAAGTTGACATCTCCGGTGTTGATGTGTCAAAGTATGATGATAAATACTTTGCCAAACAAGTAGAGAAGAAGAAAAAGAAAGACGAAAGCGAGTTCTTTGCAGCTGACAAACAGGAGAAGAACACACTCCCAGCTGAGAAAAAAGATGATCAGAAAGCAGTCGACGCTCCCTTGTTGAAAGCTATCGAGTGTGTCCCAGAATTGAAGGCTTATCTGGGTGCAAGGTTTTCTTTGAAGGCTGGCATGAAGCCTCATGAGTTGGTGTTTTAGACGAAAGACTTCTGAATATTAGGCAAAAACTTATCCTATTGATTTTTGTTTACTGCCTTGATCTTTGATTATGTTAGTGGT…
>TRINITY_DN10331_c0_g1
GCCGTTAGGCTTTTAAACACAATCCTGAAAATCAGGATTATTGCCACCCTAATGGTGGGCTACAATATTTTTATGTTTCAACAGACACATTCCGCAATGCCTGGGAGATATGAGGAATCTTGGATTACTAACCTTGAACAGTAATAAACTGGAAGGAGCATTACCTCAATCTTTGGCTGGATGTGTGAATTTGCAGGTTATTGACATTGGACACAACAAAATAGAAGGCAATTTCCCCTTTTGGACAGAGTTTCTTGTTGCACTTCGAGTTCTCATCTTGAGGGAAAATATGTTCAAGGGAACACTGATATTCTTTATGGAATATGAGCTTCCATTTCCTAGGTTAAAAGTGTTTGATATATCACA
>TRINITY_DN10332_c0_g1
CTCTATTCAAAAATAAAAATAATATTATTTTACTTAAAAGTGAATCCAATAATCTCTCCATAAAAAGCGCATCGTTTTCCAGAAATATTGAAGTTTATAAAGGATGGTAAGAGGTAAGCCAGCAACCCTTACACCGGTGTCGTCCTCGGCTACTCCGACCAACACCCCTCTTCCACTCCTACATTAACTAATTAACCAGCCATGGAAGAAGCCATCACTTTCGAAAGGAGATAGTCATGGTTGGTTATATAATTCTCAAGGCTCTTGTATCAGATTATGAAAATGACCATAAAACAAGACGAATTGGCGTACCCCGACCGGTCGGTCATGAGGCTGGTGCTTCCAGTATCCAACAATACCTCAGGAATCAAGCAACAAATCCAGTCAAGACATATGGGA…
>TRINITY_DN10333_c0_g1
CTTGATTCGTAGTTTGGAGCATCCTTTCGGAATCTGATGTTTAGATGAGGGGAATCGAAACCCACCACTCTGGAGATGTAATCCTTTGATCTGTAAAGGAACTTAAGACTCATGATGAAGTGGTCTGATACGACCTACGTATCAGCAACGAACTATTCGAGCGAGTTCAAGCTCCAAGAAGAAAAAGGGCAGGAGATGAGAGAGAATAGAGAAAAAAAACACAATTTCATTCAACATAGAAAAACATTACAAGATGGATGTCTATCTTTTATTACAGAATACTAAGCTAAATGCCAAAGGAAGGGGGGCAGCTAGCACAAGTACGTACGATGAAAAAACAGGGGAAGGTTACAGGCACCCCATCTTTGGATTGGGCTAGTTACGAGCTGGACTAGATCA…
>TRINITY_DN10333_c1_g1
GCCAGGTGCCTCTTGCTCCTCAAATCAGTCAAATCCTCCTTATATGTGGGCTTCACATCAACTATATTGAAACTCTGATTGCTTATTTCCAAGTTCCAAAGGTTTATGCGGAGATCATCAGCTGATATAAAATGTTTCACCATCACATTGCCATCAAGTTAAGCCTTTTGGCAAGTAGGTTGATACACCACTCAGCCCAAATCAGCCCAACACCACAACCCAATCAGAGAGCCCAACCCAATCACAGGCTCCAGCTCAAGCAAGGGAACATCGTTCCATCTGCAACAAAAAAGATCCTGCACCGATTCCCCTGACATAGTTGGTTAGGGAACACCTCCACCATTTTCCTGAATTCCCCAACAAATGTCCTATTGAGTTTGTCTTCTAGCATAGGGCAAT…
>TRINITY_DN10334_c0_g1
AGTCCACACCACTCTCTCTCTTACATGTTCCAAGAACCCAACTACATATATTTCAACTCCAAAACCCAACCAACCCCAACCCCCAACCATGCCACAAAAAATGCTCCTCCCTTCCATCATCTTCCTCACAACCTTAACCTTAACCCTAACCCAAACCCGAACCCTCGCCGCCACGAACACCACCGCCGCCGCCCCGGTCGACACCTACGGCATAATCAAGCCCGACACCATCACCAAACCGGGCTGCCCCCGCCAATGCGGCAACCTCACCATCCCCTACCCCTTCGGCATCGGCCTCGGCTCCAACTGCGCCATGCCCGGCTTCGAGATCACCTGCAACCGCACCTTCGACCCGCCCCAGGCCCTCATCGGCGACATCAAAGTCTACGAAATCTCCGA…
>TRINITY_DN10335_c0_g1
GTTTCTCAAAGCATGAAATGAAAACAATAAAACATACACACTGACATTTCAGATAAGATACATATATATACATTCAAGCAATAATAATAAGAAATGATGTTGTGAGAGACAAGCTGGGCTCATGATTTTGGTCTCAATAATGGAGTTTCATGCCTTTAACCCCACTTGAAAAAAAAAAGAGCAAGTGGATTGGAGCAAAAAAGATTGTTATCTTTTTCTTGAAAACTGATTCTCTCACCATTGATGATGTATACATGGATTTCTATGTACAGCTTATTGTATGGTAGACCTACTTCGAGTGCACCCTCGACCTACCTCCGATGAGATCTTCATCTTATCAGGGTGACGAATGGACTGGTTTTCTTGTACCTTTTTTACACAGAGAATGCAGTAAACTTA…
>TRINITY_DN10336_c0_g1
TAGAATAGATCTCGTTTTGAAGACAAATACGTTCTCTTCTTGTTTTCTACCATTATGTTCTTGAGTTGAAAACTCAAAATATTGCATATTAATTTCCAAAAATGGTCTTGAAAAGAAATGCATTTGTGGCTCTTTTCTTAGTCATGGTGTTTTTCGTTTCTGCAGTAGTTGCCGCTACTCGAGAACTCACAGAATACTCCAATGATAGAGTGCCATCTGAGGAAAGTAAGAAGATAAACGATGATTTGGTAGGAAGTGATGCTAGATTTGAGTGCCCCAATGGGTGCTGTGGTATTTACAGCCCCTATTGCCGTTGCTGCTGAAGTGACGATGACGATCCACTCTGATGGATTGGAGTCCCATTGTTGTTGTTGTTTTTGCTTTTATTTTTCTTTGAGT…
>TRINITY_DN10336_c0_g2
GTGAAGACTTAAAGGATGATCTCAATAATGAAGTTGAAATATACTTAAATGGTATCGAAATAAACTTATCATATACACATAAAAATTCACTTACAAATAATTCACCTCGAGTAAATTTAAATAATTGATGTTCATCATGTAATCAAATCAGTCGCTAAAAAATTGACACGTGACAACTCCATCAAATTTATGGTATACGTATATCGAATTTGAGAGTCAGTACCACGAAGCCCTCAAAAATTTTATATTTATTCAATAAATTCTATTAATAATGATGTAAACACAACTAAAGGAGACACAATTTGGAGAATCTCAAGGTTGCAAATAATTATCTACAAACATTCAAAGCGTCCAAGTGAGTATTCATTGTGTTCTTCGTCGAAGCTGTGTTTCTTCACC…
>TRINITY_DN10337_c0_g1
CTTTTTGATCCAGTTGGCATGTTACAGCGATTATGTTCAGGAACATCTTGCGCCTACTAACTACCTCAAAATTCCGACAGTGAGTGATGTGATCTTATTTCGCAACTATAGTTCTTCAGTTACTGTTCTTCTGTCGATGTTCAATCACTTCATCTTTTCGTCAATGTTCAATCACTTCATCTTGCCTGAACATCAAAGCATGTCTTTCATTCTTTATTACTCTCTCATTAGGACCAACTGTTGAAATGTCGATGTTTTCTTTTTCTTGAACCTGGTACTGTTATACAGAGAAAAACAAAACACGGAACTTTTTAATGTATACGCAATGCCTAACCTTCTAACTGAGCCAGAGATGGACACACTTCTTTCTCTTGATCAGGATTTAGATGGGTACCGAGA…
>TRINITY_DN10337_c0_g2
CTTTTTGATCCAGTTGGCATGTTACAGCGACTATGTTCAGGAACATCTGGCACCCACTAACTACCTCAAAATTCCGACAGTGAGTAATCTGAACTTATTTCGCAACTATAGTTCTACAGTTACTCTTCTTTTGTCCATGTTCAATCACTTCATCTTTTCTAAATTATTTTTTCCTTTCATATTGGAGTTTTTTCATGATCAGTTGGTGTATAATTAGTTAACTGATGCCTCCTGTAGTTGGGTTTATTTAATTTGATACCTGCCCGATACATCAAAATATGTCCATCATTATTTATTCTCTCATTAGGACCAACTGTTGAAATGTGGATGTTTTCTTTTTCTTGAACCTGGTACTGTTGTACAGAGAAACCAAATATAGATTTTTTTAATGTATTCGCA…
>TRINITY_DN10338_c0_g1
CAACGGATACATAATTCGACCCCGTCGAAGGGTTTTTATAGGTACATAAACCTCCATAGATTCACTAGAATCATACAAGATAAGTATCCAATTTACAAAAATACAAAAATATTAAGAAATGTGATAGTTATAGAATAACATACCGCCTTGATATCCATCCCCAAGACTTGACAAGTTACTAGAAACACATTATCGATTCTTAGTATCATAGAGACCCCACAAGCTAAGACGACGACCCATTGATAGGAGGAAACCTTGGATATCCTATGGCTGAACCCTTTGTCTGAGGAATGTTCATCATCAACTTTACTTCAGAAACGAAAGATACTTTTGAAGCTTGATTAAGGAATCACCCCTTAACCGAGGACAAGCTCTTCAATCAGGATCAACCATCTATCT…
>TRINITY_DN10339_c0_g1
CGGCGGCGGCGGCGGAGGTGTTTCTTCAGCTGTTGGAACGACTACATGTCAAGATTGTGGTAACCAGGCGAAGAAAGATTGCCCACATAACAGATGCAGGACTTGTTGCAAGAGTAGAGGCTACGATTGTTCCACCCACGTGAAAAGCACATGGGTTCCGGCGGCGCGCCGCCGCGAACGGCAGCTGATGAGTGGAAACACCGCCGCCGCGGGTTCTTCACAATCACAGTCTACTTCAGGCACCAAGAAACCCCGGCTCGGCGGCGCTTCTCAAGCAACCACCGCTTCTCACACTTCCACCTCCAACACCACCCCTCCACGAAGCTTCGACACCAGTTCCAGCCATCAAGATGCAAGCTTAAAAGATTCATTACCTGGACAAGTGCGTGCACCAGCAGT…
>TRINITY_DN10339_c0_g2
CGCCGCCGCCGCCGCCGCCGGTTTGAAGAAGATTGGTGTGATCAACAGTACTGCTCAAGGGTTGATGCTGCCAGAGCTGCATGCCTCCGCCAATGGCACCACGGTGGCGTTGGTTGTTCATCAAATCAACATCGTTGGAGCTGTTGACACAAGGAGTGGCAGTGAGAAGAGGGATCACTCCGATGGCGTTGGAGCTGTTAATCGAGTGTTGCTCGAAGTTAATCGTGGTGGCGCCGGCGGAAACAGCCTCTGGATTATGGTGGTTGAAGGAAGAGGCCGGTGCGACAAAGTAGAACTCCGGCGGCAAGCCGCAGTTGATGTGTCGTGAAGCAGCAGAGGTGGCGATGGCGGAGGAGGGCCACATTCCGCCGGCCGCGGCGGAGTTGTTGGCGGCGGCGG…
>TRINITY_DN10339_c0_g3
GGTAGATAGCCACCCACCTCAATCCTTCACTTTCTTGCGAGAACCCAAACGCCAAATATAATTAGAAAATGAAAGGTTCTTGATGATGGACAGAGAAAGATCTCCTTCTTCCCAAAACTCTGTCTCTCTCTCTCTCTCTCTCTCTCTCTCTCTCTCTACTGTTAATCTGCCATTAGTACTGGCATGAGAAGCTCACGAGTCCCTCTCTCAGAGAAACTTTATTCACAAAAGAAGCCAAAGAAACAGCTGCTGTAAGAAGCAGTCACATATGGAGTAGAAGCTCAGCGGAAAGGAGAAGAAAATCAAACCCCATCTACAGTAGTAATTGATTGCTGCTCCCAAAATCTCTCTCTGCCCCCACCCTTCTCTCTCTCTGGTTCTTTCTTTCTCTATCTATAC…
>TRINITY_DN10339_c1_g1
GCCAAACCAGAACTGCTTTCATTCTTCTCCGTTAGATGACAAATTCCAACTCCCGCATACTTACAAATTCACATAGCCGGCCACCTCACTCACATGCCTCCTCCTCTGTATTACTCTTCTCTCTCTTCAATTCACGACGATTGCTCTCCTTTCTCTTTCTCTCTCTAACTAAACTCTTATTTGCCTTGCCCTACTCTTTCATATTTCCTAATTTTGACTGTAACCCAAGATCTTGAATCAGAAAAAGTCCCCTTTTCTGTGCATGGGAAGTGGAATAATTTTGCAACCTTGAACCCACAAAATAAAAAGGATGAACAGTTTATTTCCGTTGGATTCATTTGCAGAAATCTGTATCAGAGAATATGGGTCGTTTCCCGATGGCCAGGTACCACTGCTAGT…
>TRINITY_DN10339_c1_g2
CTGCAAGTCGAGTCACATTCACTGCTCAGTACACCTACTCAAATGATAACTCATGCTGGAATCCAAGACGAGGTATTCAAACAGACAACTGTGGGGTTTAGCTTTAGAGAATATAAGCAGTGCAAATGAATTTGTTCCCCAACACACACGTCCATGTAGAACACTAAGAAGTTAACAAGGAAAGAAGGATCATATCAGAAGCTAGCATGATTGTTGCCCTAAGGTGAATGACATGAAATATAGGTGTCCCACTGGGATGTAACACCTCAAAGGTTTCATTCTGGAGTCGGTTCTTACTAAACCTGCAAAGATGCTTGCAGGCTAAATGTCTTTATGTTTCCACATTGGCATGTTCCATGTAGGTGCGATCAGGATGACCCAGATTGCATGGTTTTGCAT…
>TRINITY_DN1033_c0_g1
TCGGATTTTCGCTCCTCTCGTCCAATCCCCCCTGGTCATAGTAAGCAGGGCAATTGGCAGACGTATCCTGACGACACTGGTCATGAGTTTCTACCATTTACGTCTAGATATGGTGACAGAAACCTGGAAGGTGATAACTTTCGACCTTTTGGAAATCGTGGAGATGGAAGGTATTTTAGGAATAGCAGGGAAAATAGGGGATTGTTTAGCCAGAGAGACTGGAGATCTCCATCTTGGGAACCTGCTGCTTCATCCAGTGGTCCTGGGAGACCCACTCCTGAGGTTAATAATCAGAAGCCTGTACAGAATACTGAAACATGCAATGACAACAGCACTAAAAGTAATGACACTACTCATCCTCCTCATGACTCCTTGCCAGGTAAATCTCAATCTCTTGTA…
>TRINITY_DN1033_c0_g2
ATTTCTCTCTCCCCTTTCTCTCTCTTCTTTTCTCCATTGTCTTTTATCATTTCACCTCCCCCAACGCCAGATTTTCTCCATCTTCTTCCCCTATCCTTACTTCACCGCCACAACCATCTAGAAAAGGAACGAAAGGAAAAGCGAAGAAAAATGAAAACTCCCCCGCACAAACCCTAAATTTCGGGCGGCACGAATTAGTGGGGCGTTGCTTTTCCCAGGCGCAGAAGTTTCTCGGTTTTGGATGAGACTGAGAGGCGGCGCAGACAGGAGAGAAAACAATAGCAGGAATATAATTAGTTTTGATGCCTCCGGAGCAATTTCCGTGGGATCGAAGGGATTTTCGGAAACACGAAAGATCCGCCTCCGACCCACGCTTCGCCGCCGGGGGATTTGGAGGCG…
>TRINITY_DN1033_c1_g1
CTACAAGAATCACAAATCGGAACAGTTTGAGAGAGCTAGAAAGAAGCCAGATTTTGAAAAGCATAAAAAGTCCCAAGCTAGCATGTACTTGGTTGCAAGTGGGAAAAGATGGAATCGTGAAGTTAATGCTGCTTCTCTTGACATGCTTGGTGAAGCTTCTGTAATTGTAGCTAGTGTCAATGGCGCATTAGAAACTCAGCAGAAAAGCACGTCAAGGACATTTTTTGGCGTGTCTTGTCACAAAGTGCCAAGGGGTGAAGATGCTCCAAAGAGATCAAACAGTCTGGATGTGTACAACGATGAAACTGCGGCTGCTGATGTGTTGGCTGGCATATGTGGATCATTATCATCAGAGGCTATTAGTTCTTGCATCACAAGTTCTGTTGACCTTATTGATGG…
>TRINITY_DN1033_c2_g1
TAACCTAATCCCCTTTTCTGCTTTTCTCACTTCCCATTTCAGCGTCTTCTTCTCCCCTTAACCTAATCCCTCTTCGTTCCTTCCCAGTTCAGCGTCCCCTCTCCAAATCACAACCAGTAGCGCTGCTATTCGGATTTTCGCTCCTCTCGTCCAGTTACCCCTGGTAAGTCATCGATTTGGGGATTTATAATTGTGCAGTATCTGGATTTATCAGATAATAATCTCGTAGGGGAAATCCCGAGAGGATTCTCGTCGTTGATAGAGCTAAAACAGTTATCCTTGATGAACACTAATCTTAGCGGGCTAGTTCCAGAAGGGATAGGCGAGCTTGAAAATCTGGATTGCAGCGCCTTGATGTTTCTTCGAATTCTCTTTCTGGCCCAATTCCACCAAATCTCT…
>TRINITY_DN10340_c0_g1
CTTTTTACTTGTATTCAGTTATAGAAAATTCTTTCACAGAACTCTCAGAGTTCACACGTGTAGGAGTTCACATTTTGGTGCCATCTCATGGTTTGTGAAGGATTAATTCCTTGAAAATGGAATTTGGGTGTTCATGATTTAGCTGAGGTTTTTGGGGAAGAAGATCTCATGTTGTGATTGAAGACAATTGACCTCAATTCTTAGTTGGCAGGTTTTATAATTTGGGTGATGGTCTGATGGATGAAAAGGGGATGTCAGGTTCCATCACTGTTGTATCCCAGGATAGTGTCGGCGCGTTGTGTCCTATGTTGTTTGGTGTTTCTTGTGCATATTTTGCTCTCAGAAAGTTGCCACAGCCTGAATTATCTGATGATGACAAGTGGTCAGAAGTGAGAACTA…
>TRINITY_DN10341_c0_g1
CCTCAAGAATGTTGATTTTTCATTCTCAGTTCCATAAAATTCTATGGTATCATACACTAGAAAGATCGTCGTTAATGTACCATGTTTTCCAGCAAGAAAAGTATATCCAAATTTGTTAAATTTAGAAACGGTATTTATCAATTAAAGCTGTTCCAGATGCTCTGTCTTCTCAGCATCAAGATTGATTCGGGCAGCAAACTGGTCAACTCCATTTTGATTCTGCAGTCTTGTACTTCTTAGAATGGATACCTTCGGTCGCTCCATGGAGCTTCCTAAATAACCTATTCCAAACGATGAGGAAGTATATACAGCAGCAATCTCGACTGCGTTAAGCTTTGCAGGATTACCACGACCCGGACAAGTGTCGGCCTGAACAAGCACAACCCCAGCACTCTTTTC…
>TRINITY_DN10342_c0_g1
TATACAAAGCATATAAATTTAGTTCATAACTTCATTACATGAAAACAAATACCATTTGTCCAAACTGAAACTAGCAGATAACAGATACGAGATAACATCATCATCATCATAAACTAGAAATAAAACACACCACAAACTAAGAAACACACCAAATCAAGAACACAAAACAAAGCAGCAGCAAAAACAATGAGATATGCTTCTTGTAGGAATCCCCCAGGGAGACAAGAAGCAAATCCCATTAGATTCACGCACAAACCCCTTCAAAAGGAGATTGAACATGTCTTTCATGGGTGCTTCTCTTGCACTCTCAGACGAAGAACATCGCATTCTCCAAATCACGGTGCAGGCTGTAGAAACTCGGATCAAACGAAGGGGTCGAGGAGGAAGATGAAGACACTG…
>TRINITY_DN10343_c0_g1
ATTGTGTCATGACTGGTGTGGTGTGAGCTTTAATGTGTGTAATCACTTCATCAGTCATCATTTTGAAGCCATTTGATAAGTTATTTTTGCAGGCAAGTAAAAGAAATTTTTATTCAGCGTTTGTGATATTCAATACTAAACAAGAAGCAATCGAGGCATTTGAGAATATTGTTGGTGAATTGGAAAAGGATTCTGTTGGACGTCCTCCGAAGCGTGTAAACTTTAAGGTTGATTCAGGACTAAGTGGTACATTTTGTGTTTGTAAAATTGTTGCCGATGATTCTGCCGTGCATTCTTCAAAGAAGAGATCAGCTGAAGATTAGTGAATAAGTTGAGAATAGATGAAACTTTGGCACAACTCGAGGACTCTAATAATTGCTCGGATCATTGTGAAACACA…
>TRINITY_DN10343_c0_g2
TTTTATCCAGGCAAAGCTGAAACGCTAACACAAATCTCCTCATACCTAACAATGGATAAATTGGTGGCTTCTGCAAAAAAAGAGGTTTTAGTAGAAATGGTGAAGCTGGCGCAGAAACGAGGTATGGCCGGAAGTAAAGGTCAATGGAAAGATTTTTTGAAAAATTACGACAAGAAGTTGGGGACAAGCTTGAGCGATCCATCCCGGAGGTCTGTTGATGATTTAGCTGCATTTTTGAAAACTTTCATGCAAGGTGATGATTTGAAGTTCTTCAAAAATGTATTGCAGTGTCATTCTAACCGTAATGATGTGGAGCAACTTAAGAAAGAATCACCTGACGTTGAAACTGCTGAACAGAGGTTGGTTCGTTTGACTTTAGAACATCCTCAGTACCCTATC…
>TRINITY_DN10344_c0_g1
GTTGTAAAGTGTCTGGAAATGTTACAGCAAAAATATGGTGAACTACTACATTTCGTTGTTTTTTGGCACATCCTCTCTCTCTCTCTCCATCCATCTCTCAGCGTTTTCTTTCCTGCCGCCACTTGAACACAGGTCTAGAGGTAGGGCAAACAATTTCATCTTCACGAAGTTTCCTTTTCCTGCCCTTTTTCTGCAATTCTTTCTGCATTGACATATCCGTGTATATTTTCTCTAGCTCCTTAACTCGGCTCCTCCTAGCCTCTAGCTCACGGTAAGAAGCAGCCATCTTCCTTTTAATATCTTTTGGTAAGTCTTCTAATGGGGGGTTTTGTCTGTGTTCAGAAACCTGAGCTCGTACTTCTCTTGCTTCAGTCCTGTCTTCCGCATAGTACACATGTT…
>TRINITY_DN10345_c0_g1
AATTTAATTTTGTTTTGCTGGTTTTACCAGTTTGTCACCTAACTGATAAAAAAAAATGCAGGTTTTCAGGGGAAAATATGCTCAAGATGACCTCATGGAGTTTGAATGGAAACAATATCTCTTGAGAGTTTGAGGAAAACAGAAGCTTGTGGCACAAAATGCAACTTCCAATCAACCGGTTTGGAATGAGTACTGTACAAAACTAATCTGTAACTTTTTATATGGGATGAGGAAAGAATCAAACGTTACCCGATTCTAGTCAGGAAGAAGAGGCAATCTGTCAACAGTCAAAGCAGTGCCATTTTTATCATCATTAAGCTTGTGAAAGTCTTCAAAGTCTGTAGCATCATCAGTTTCTTTATCTTCAGTATTGTCTTCATCGACTGTACTCTGGAGAGG…
>TRINITY_DN10346_c0_g1
ATATAATTCGCTATGTTATTAGAGGTGAGCAAAACCGAACTGTTTGGTCGAAATTGTTTTAACCGAACTGTTTGGTCGAAATTGTTTTAACCAAACTAGGTTTGGTATCGACCAAACTGACCAAAATATCTCATCTATATTTTGTTTTGAATTTTTAGGTTGATTAATAATAATTAACTTTAATATTTTTATATTATTAATAACATCTAATCCAAACAATGAATTTGAATTCCATCATATTTAGTGTGCTGTGAAACACTATTTTTTAATTAGATAATTTGTATAAAAAATAAGTTTGGTTAAAAATAAGCATTGGTTTGGTAACTTTGGTTTCAATTATTTTTGGGCGATTGATGGTGGGTTCAAGTTGGATTTTAGAAATAATAGGATTGACGGTGC…
>TRINITY_DN10346_c0_g2
AATTTACGCTACTCAAGAATGTACAACCACATGAATACATAGATAAAAAGCAAGCAGAGCAAATAAATCGGAAATCCATTGAGAAAAAAATATGAGAGCAATCGAAACATAGAAGATAGAATTATCAACCAAATGCTTCACTCGAGGGAAACTATGTCGATGATTTGAAAGCATTAAAAATATATAGTCCACTAGTTCCATCTAAGTTCGGGTAATTCACTATGTTATTAGAGGTGAGCAAAATCAAATTGTTACCATAAAACCAAACTGAAATATTTTGGCGGTTTTGGTTTGGTTGAAAATTAGTTTGCTTTCGGATTGGTCGAAAATGTTGTAACCAAACTAGGTTTCAGTTTGGGTTGAGGGTTTTTGGGTTCTGAAAATAGGACTTGTCTACAC…
>TRINITY_DN10347_c0_g1
CCAGTTTCGGGATCTTGTCACGAATATCAGTGCCTGACTAATGGTGCTCACTTGAAGGTATATTGCTGAAGCAAGCTTTCTAAAGTCATCATGAGCAGTTTTCTCAAGGGTAGACACCCCAAATACACGCTGGCAATTCAAAAGTGTGTTGCACCGAGTAAAATAAAATCACAAAAGAACCTGCTGAGGATGTGCTAGACACAATGATATATGAGGCAGGAACAGGAATTGATAAAACTTTGTATTGTAAGGGACCACACTCAAATCTACCATTAGATTGGTTGTCATCAGAAAAAGGGTAAAAAAAGTAGTCCAACATGATATTATAGAATTCATAAGCTTGATATCATTTGTCAGAATGTATTTAGGAAAGGAATAGATGAAACTCGAACACAATTC…
>TRINITY_DN10348_c0_g1
CTGGAACTTTGCCTGAGGAGTTTGCAAATCTCACTCATCTGCAAGAGATAGATCTCACTCGAAATTACCTCAATGGATCAATTCCTTCAGCATTTGGCCGACTTCGACTTGTCATCTTATCTCTTCTCGGAAATCGTCTTAGTGGTAGAATCCCAGCTGAACTTGGAGACATTTCCACTTTGCAAGAACTGGTTTTGGAAGACAATCTCCTTGAAGGAAATCTGCCAGAAAACCTTGGACGTTTGAGCAATTTGACTAGGCTCCTGCTTTCTGCAAATAATTTCAATGGCACTATACCAGAGACATTTGGCAATCTACGGAACTTGGAAGATTTTAGGATAGATGGGAGCACAATGTCAGGACAAATACCTGATTTTATTGGAAACTGGACCGGGCTTG…
>TRINITY_DN10349_c0_g1
CTGAGAGAATTAAATAATAGTCGTAATCGTGGGGAGAAAGATGATGATCCTATGTCAATCTATATCCTTTTATCTTCTCCTTGGACCTTCGTAGTTGGTACTGTGAGATAATACTTTTCTCTATGCATATCAAAAAAATCATGTTCCCACAGGTGGCTATATGGAACAAGAGATTAAATTGCTTGCGCATGATAACATATTACTTATTTCTTGGCAATGCGCATTGGAACTTTCTCCTTTAGTTATACTAGATGCTTTATGTTTGTATAATCGTCGCTCTTGAATAGAAAAAGATAACCTGGAAAAAGTATGGCTGGGATATGATTTTCCATAGAGGAATACTCTTACACTTGCGGAGTCCTATTATACTAGATAATTTATAATTCTTGTGAATTTTCA…
>TRINITY_DN1034_c0_g1
TTCCATTTCGAGAGCATTATGATATCTGCAACTTCCCCCTTCAATCCCACCACCAAGGCTAAATCAGAAATAAAAGGAGAATTTTTCTTTTCAGTTTGCAGCAAAACAGACTAGCTACTGCTGCTTTCTTGTTTTTTCCCTCTAAAACAAAGAGAGAAATAAAAACAAAAAAAAAAAAAAAAAAAAAAAAGGAAAAGAGGAGGGTGCCCTTGGGGAAAAAGTGTTCTTTTTCATTATTGTGTTATGGGTTGTAGAGGTTAATAGGGCGGAGAAATTGAAGGAAATATTGCATCTTGCAATCTGATATTAGTGTTCTGCCTCTACTGTACTGCAAAAAAATGTCTCAAACAAACTGGGAAGCTGACAAAATGTTGGATGTCTATATTCACGATTATTTGG…
>TRINITY_DN10350_c0_g1
CAAAATCAGTAGGTTCACACATGAGATAGATACATATAGAAGGAAGAAGCAAGATCAGAGTATACAAAACAAAACCACTGGAAGAAACAAGTGTAATAATTCCAAACTGCACATCAGCAGGCACATTTGCAGCATCACTTCCATCTTTTCATCAACTTATGCTTTCCAAACATGCCATGCTTCCAGCGTTTTCCATACTTGCCATGCTTATACTTTCCAAACATTCCATGCTTCCCATACTTCCCATGCTTATACATTCCATGGTGACCGTAAACCCCGCCGTGATGATGATGATGGTATGCTCCATGTCCATGTCCATGCCCAAGGTGGTGAGCACCATAAGCAGCTGCAGCCCCTGCTAATAGTCCTCCTACTCCATGCCCTGCAACACATCATGTC…
>TRINITY_DN10351_c0_g1
CGCACATCGACTTGGTTCTTTACATGGCAAAATGGCGGCTATGCGCCATGGTGCCGACGCCGCCCTCCGCCACCGTCGATTCGTCTCCGATAATGTCAGTCTTCTAAAACCAGTTTTCTTCGTTTCCAGCTCACTCGCTTCGTTCCCTGCTAAACACTCCAGAAGAAAAAACCGTCTTCGACAAAAAATTCTCAAAACTATGGAACCCACACTACCTTCTGCGAACCCAATATTTCCAGTTGAGTTCCCATCCAAAGAGATCAAAGAGTTGGATTTAACTATGGGAATTCAAGAATTTATGAGCTCAGACCTAGTTGAGGGTGAAGAAACCCAAGAAATGAAGGAGGTTGTGGTTGAGATGCCTGCTGGAGTTGGGACTGATGTAAGAATTAACTTAGC…
>TRINITY_DN10352_c0_g1
CCGATTAGCCGCCATTTCTTTACTCCTGTCTCTGTGTGTCTACATATATCTTATCGTCCATCCAGATTCCTGCAATTTTACTCATAAATCAACTGCTGCTATGGAAGAAATTCCCGATTACAATTCCTTGCAAATAAAGCGGAAATCCCCCGATTCAAGAGTATTCCATCTCATTCTCAACCGCCCCTCCCGCGGCAACGCCCTCTCACCGGACTTCTTCACCGAATTCCCCCGCGCCCTCTCCGCCCTCGACTGCAACCCCGAAGTCGGCGCCATCATCCTCTCCGGAGCCGGCAAGCACTTCTGCACCGGGATCGAGCTCCAGCTGCTGCTCAGCTCAACCGCTCCGGGCGAGGACAGGGGGCGCACCGGGGAGAAACTCCGGCGGGGAATTAAGGA…
>TRINITY_DN10353_c0_g1
CCTCTCTTTATCATTGAATTGACTAGTATATTGTTGATCTATTTCCACAATTCTTGTTCCTGCATTTTGTTTTTAGTATTAATTGTTGATTCCAGCAAATTTCAACCTTTCTGATGCACAATTCAACTGCATAAATCGTTCTTTACTGGTTCATATTCTTCTTGAAATAATATGTGGTTATAATTTAAGGTGCATCTCTGTAATTATCATATTCATGTGTCGGGCTGAATAAATGTAACTGGAAATGTTTGATTTTTTTTTTTACTCGTAGTTGAGTCTATTTTTAAAATTTAAGTTGGGATATTATTAATCTAGATTTTTATCAATTCTGTTATTTGCCTTCGAAGTAATTAAGTTGATTTGCTGGTTATTTAGGGCTTGAGTTGTTGTATTAGAAGA…
>TRINITY_DN10354_c0_g1
ACTGCATCGGAAAAACTGAAGTAAAGTCAAGATTGGACAAAAGAAAGTTATTATTCTATCAAGCATAAGCAAAGTCAATTCGTAGCAGGACGATGCACAACATGATGAGCATTTCATCAATGCAATCCATTTGATTTCACTGCCTAGCCATTAAGCTTCGAACCAGATCAAGGATTTCGCTTCGCATTTTAGAGACGAGGGATGGAGTAACCAGCCCTGTGATTGTAGAAAACCATAAATCCTCTGTGTCCTTGGGTGCCTGGCTAAAGTACCACTCACATATTGATCTTGTGAATGCTGTAACGTAGAGGCCACAATCATATCCATTCACTTGCTTCGGGGTATTGGGGTAGTTGATATAAGTGGCACCAGGTGCTGTATAAGAATTTACAGATCTAT…
>TRINITY_DN10355_c0_g1
TAATAATAAAGTTGCGAATCATCACCATCATTCTAACACTTTTTGTTTTTAGATCAGATCATCATTCTAACACTAATAGCAATAGCGACAACAATAATGATAATAATAATCAAATTTTGTGTTCTTCCACCATAAGAAGTCAGCATTAATGTGGGAAAATAAAATAAGACCAACACCATTGCTGGTTTTCCCTTATAAAGCATTCATCCAGTTTACTTCCAATAAGCCTTGACGCTCAATCACTTTTTCCCTCTTGAGAACCAATCTCTTGAAGGTAATGCTCAGCATCTAAGGCAGCCATACACCCGCTGCCAGCGGCAGTAATAGCTTGACGATATTTCTTATCCTGAACATCACCAGCAGCAAAAACACCCTTTACGCTGGTATGTGTGGTGCCTG…
>TRINITY_DN10356_c0_g1
CGTTCTTCACCTCGAGAATTCCATGACCGAAGCTGCTTTCCCTGTATGCACTGGACTCAGGTTGTCGATCCCAACAGAATTTTCCAGCAGCTGGTCCTGATGTAAAATTAAATGCACAGAAACCACCCATGTGTTTATCAGGTGTGCTGGATGGCTCTGGACAGTTATCTTGATCGTCAGCGTGTGTAGTTGCCATCTTCTCTCTGTTGCCACCATCACCCACTGTCAGATGGACCGGACCACAGGGATCGAGGGTGTAGTTATACAATCTGTTCGACCTCTCATAAGCATGAACATGCCTGTTAAAGATTATGTCGACACCATAGTGATACAGTAGATCTTCCATGGATACCCTCATGCATTCAGCGTCGCGGTAGTGTGGTCGATAAGTGGAGTACC…
>TRINITY_DN10357_c0_g1
GCTGGGCCAATGAACCATGGAAAAGGCCCTCCTTTTCCAGTATAATGGAATCTTTGAGACCGTTGATTAAATTCTCACCACCAACACAGTCGGGTTATGCTGAAACGCCTTAGCTCACGTGAAATTGTGTGCAAGGAGGATCATGTTTTATTTCACCTCATGTTTGATTTCAGATTGGACGAGTCCCCATATTATGCATCCATGTCCGTGTACATAGTAGTTCGAATGAGTATGACAGCTGATTTTTTTTCCGCTCGGTTCGGGGTAACATTCAAAAGGAAATCATCAGGATCCACATCTCATTTTTCTAGTCATTAACGACTCTTTTTGCTTGTGGTATTGTGCCGCGATGGTAAATGTAGTATAATTAGTTCTTATAACAGAAGCATTTGTGTATGA…
>TRINITY_DN10358_c0_g1
AAAATAAATATACAAGAAGTCAACCAATAATACAATTTACTTTAAATGAAACAACAGACATAAAATTCATTCAAGAAAGCTGATAACAGTTTGTTCGACACACAACTTACAATGTCTAACAGTGCAGATCGTATTCTTACCTGCAGGAATGGAGATCCTACTACAACTTTACAGTTAGATCAGATTCCTTCATTTTTTTAATCCTGTCAGGAAATGGAGTGCCTCCGTTGCCTAGAAGAAGAGCCAGAGGACTTTGTTTCTCCTCGGTTCATGGAAGTCGGGCTCTGCGAACTGGCAGAAGTTTCGGAGCTCTTATTTTCTCCGTTGGCCAACCCTTTCCCAACAATCCACAGCTTGTCGAAAATTCTCCTTGAACGAGATGGCAGCAACTGCGCCCCA…
>TRINITY_DN10359_c0_g1
GGACACCCAAACATTTTCTCTCTCTTGCATCTTCCTCATTTCAGCGACCCAGCTGAAACAAATCTCTCTCTTCTTGGCTCAAATCAAGCCCTCAAGCCCTCTCTCTTTTCTTCCACCAATACGGCGATACCCTTTCTCACAAAAAAAAAAACCCGTAAACCCCTTCCTAAAATTGCCCCTGAATCTCCTTAAATCCTGAAGCTTCAGTTGTCATTGCTAGAATCAGCTCGCATATGAGCTTTCACTCCGGACTACTACACCCCTAAATTCCCCAACCCCCAATTCTAGAGACACCGGCAGCGAAGTTGTTCGGCTGGGTTGAATTGGTTGAATCCGGCGGGCAGAGGGTAGCTCGGATCTGAGATAGCTGCAAGCGCCAGTGTCAGAGACTGATTTGGT…
>TRINITY_DN10359_c1_g1
TTCTCTACCAATTATTGTCTAATTCAATTAATATATTGTAATGCCCCGCAATTTCGAACATTTTCGAAATATTTATTATGAGTAAAATATCCGTTTAGTAGGCAATTATCGATACTTTTATGCTTTTTACGGGAAATTCGTAAAGTGTCACGAACGGTATAACATCGGAATATCGAGAATTCATAATATAATATATGTAGGAATTTGAAATTTCCTTTCTAAGTGTTGAAACTATTCAAGTCTCCTAAATGTATTATGTGTATTTAAATTTTGGGGATTTTGTTTCTAAACTAATTCCTAAATATCTATGTGTGGGAATATTAGAATCATAGGTTATGATTTAAAAAAACTATAGCCTAAGTTATCAAAGTATATGAAGTGCATGTATTTAATTAATGA…
>TRINITY_DN1035_c0_g1
GCGGTAAGCAAGATTGGGTTATATAACAACAAAAAATTAAAAAAAGAAAACATGGGATTTAAATAAAGTTGAAATCATACATATGTCCATTTCAAACCCAACTTTCAACTATCAACTTGTCGGCTGTGTAGGACAAGAAACGTGATTAGGTATTGTAATAAGACAAGGTCATAAAACAAAGACTTTCATTTTAATTTATTAAAATAGTAATTCGAGAAATGAAATGATTACGAAACTCGTTATGATATACTTATTAGGTGGACTTCTTCCATTCCCGTGTAGCAAAAATGTTAGCGATCTGGAGTTGAGTATTAGCAATGATCTGAGTCCGTTGGAGGTCCATTTCCCCTCTCTTGACCTCGGCTTCGATCCTCATTCGCTCGATCTCCCTTATCGTAT…
>TRINITY_DN1035_c0_g2
ATCAAATTCAAAACATCATTGCCTATTCAATAACGCAAAAACAGATCGAAATGGTAGTTCATAGAGTTTCACTCTTGGAATATTGATTGATATGGAGAGATGACATGATTTTTGTGTGTTAACATATATGTTATTTCATCAAGAGGGCTGCTTCTTCCATTCTTGATGTGTAGCGAAAAGCTTAGCAATTTGGAGTTGAGTATTGGCGATGATCTCGGTTCGTTTGAGCTCCATTTCTCCTCTCTTGGTCTCTGCTTCCGCCCTAATTCTCTCTATCTCTCTCCACGTCTCCATTCTTGCTTCTTCTGATCTCACCAACACCTCTGCCAACCACTCCCCCCAGTATTCTTGCTTTCTCCACTTCTCCTTCCTCTTTCTCTTCATACACATCTCTGCCTT…
>TRINITY_DN10360_c0_g1
CGAGCTTGTTTCGAGTTTGTACATAATCGAGCCTAATCGAGTCGAGCTTGTTTCGAGTTTGTACCTAATCGAGCCTAATCGAGTCGAGCATGTTTCGAGTTTGAACTCGAGCTCAAGCTCGACTTAGCAATCGAGTCGAGCCGAGTCGAGCTCGAGCTTGTCGAGTTCACCTTCGAGTCGAGCTCGAGCTCTAAAATATTGAACTCGATCGAGTTCGAGTCGAGCTCGAGCTTTGTACAATTGTGTCGAGTTCGAGTTCGATCATGCAACTACTCCGCTCGACTCGGCTCGTTTACACCCCTAATTGTAGACAATTTGAGGGATTAAAGACCAAAGAGCTCTTTTTGTATATTTCTAGCTCTATTGCATTGGTAAATCGTAGGAGACTCGGAACATGTT…
>TRINITY_DN10360_c0_g2
CTGATGTTTCAAAAGCCCAGATTTTCAATAAATTGCATTTAATATATCCCCAATTCCCCATATTTATTTTTAGCCCGCGAAGCTCTGGAAGCCGCTAGCAAAGCTTTCTTGCTCATCCTCAATTTTCGCCCTCGATCTCCCACTACTTGAATCTCCGAAGGTGAGGGTCGCCGTTTTCTTGAGTTTTTCGGTCATTCGTCTTCGATTCTCTTGGTCCCCTTTCATTTGTGGATTGAATTTTATGAAATTAATTGTTTCGACCGATGAATTCATGGAACGAGGAGTGGCTAATGCGTAAACCATCGTTAAACCCACATTTTATGCTTAGGTTCTGGAGTTTGATTTCGTCTTATTTTTGTTTTTACCCGCAGTTCTGATGGGATTTGGTGGTTTCAAATA…
>TRINITY_DN10360_c1_g1
ACCACAAGGTCTGATACTAATTAATAAAAATATTAAAATGCAACTTACAATTGATCACGGTCTTTGTGCCTGCCACGAGGTTGGTCACACTTAGGGGTGTAAGTGAGTCAAGCCGGCTCGCGAGTTACTCGGGATCGGCTCGAAAAAAACTCGAAATTGACTCGAAGAAAATCGAGTCGAGCTCGAGCTCGAGCTACTCGAGTAGCTCTCGAGCTCGAGCTCGAGTTTCAGAATACTCGACTCGATAGGCTCGCGAGCCTAATCGAGCTTATGTACAATTTTACAATTTTACCCTTTAAAATATTATATTATTACATAT
>TRINITY_DN10361_c0_g1
ATTATTTTCCCAATCATCGTTGTCTTCCACAACATGAGCAGTGTGCTTGGGCTTGCCTTTTGTCTTGTTCTTTGGTTTTCTGCATTCATGTGCCATATGGCCCACTTTTTTACAGTTATAACATTCACCGCTAAACCTTGGTTTGACATTCTTGCCCTTATTCTTTGAATCGCTAGGCCTCTTCCTTTTAGAAGATTCCCCACGTTCAATCAGATTAGCTTTGGCATCCATAGGTTTGAACCTATGATCACCCTTTCGATTGTCCTCCTCAATTCTGAGCTTGACAATCAAGTCTTCAAGAGTCATTTCCTTTTGTTTATGCTTCAAATAACTCTTGAAATCTTTCCACGAAGGTGGAAGTTTCTCGATCATTGCCGCAACAGTGAATGCTTCGGGAAC…
>TRINITY_DN10361_c1_g1
GTGAGTTTTCCGGCGAGTTTTTGGTTGGCGGAGTGGTTGTTAGCTGTGGAGAATGTTTTGTGTTGTTTAGTATGATTAGTGGATTCAATTCTGTGTTTTGGACTTGCTTAGAAGAAATTGAGATTAGACGAGAGGAGATCGAGGCTCAGTGATGAGTTTTTGTTGTTTCGAGATTTATTTATGAGTTTGAGATTCATGCACTCTGTTTTACACTCCTTTATGTGATTCCTGATTTCGTTTTCTTTTTGCTATCGAATCACTGTTAGGTTATTAGATTATTAGAGTTGACTGATTTTAGGCGAGTTTTCATCTGAGTTTCGGTTTGCGGAGCAGTAGTTACGTGTCGGAGCATGCTCTGTGGTGTTTATTTTGATTAGTTAATTCATTTATGTGATTTGA…
>TRINITY_DN10362_c0_g1
CTTTTCACAAGGTTCTTAAAAAGTTCACGTGTTCAAGGGGCAATAAGGTAAATTTCCATTCACCACTTGTTTGGAAAATTCCTTCAATTACCGTTCGAATCCTCTGCTACAAAATTAGATTCATTATCTATTGCAAATATGGATGAATGACACATACAAGTTTATTACAACAAGAAAAGGAAGATTTTGAAATTCTTTCATTTTTTCATGTAGTTGAATAAAGAGAATTTTTACTCATGACATTTATTTGTATTTGCAATAGAAGATGAAACACAATTTTGTAAGTTTATTCGAGCTTTTCCATCTCGAGCTCCGGTTACTTTCTCCTTTAGCTTGACAAACTTTACCGGAGTCATTTGAGCTTCTCTGTATCGAATGGGCTCAAGTAGTTTGCAAGTT…
>TRINITY_DN10363_c0_g1
TTTATTCCAACATTTCCCTCCCGGAAACTTAAATGCCTCTTCCATCTCGCATTCCGATCATCTTCTTGCAATTCTCCAGCAAGATCGTCGGTAATGGCTTTGTGAACATATCCGCGGCCTGGGCGCGGCTCTCTACATGCTCCAGCTTCACTCTACCTTCTTTGACTTGCTCTCTGATGTAATGGAAGCGAACATTGATGTGTTTGCTTCTCCCATGATCCACTGGATTCTTTGCGAGATCAATTGCGGACTTGTTATCCACATGGATAACGATCTCCCTCTCTTGGTTGAATCCCAGATAACTCAGAAGGTTGGAGATCCAAACCGCGTGGCTCACACTCAGTGATGCTGCCACATACTCCGCTTCGCACGTTGACAAAGCCACAATGGGTTGCTTCT…
>TRINITY_DN10364_c0_g1
CCTGTGTGTTCTGGAAATAATGCCTCCATAATGGACGAATCTGCACTACATACAATTAGTGACATATCCAAGATTTTAAAGTTGGGTGTCCGAAATACAATATATAAGGAACATTTTTAGGAATAATCCAAAAATAAGATGTCCCCAATCGTTTAATTTTCTTAACCATTAACTTAACATGAACATATAGGTGTGTGGGTGTGTTTTGTAAAAATGGTTGATTATAGCACTCAAACATTAAGCTTCTTTAACAGAGCTATAAACAGAGCAAAAGCAGTAGGGAACATCAGGCTTTCAAATCAAATGCCTTCTGTCTATAAATTGTAAAAATACAAAATGTTATAATTACTTCCAGCAAAAGAAGATAAGTAAGATTAGAATAAGTTCTATATCCCTATG…
>TRINITY_DN10365_c0_g1
TGCGGATTCAGGTATGTCGTCGAACAGCCAGAAGGCGAATCCAGTTAACTGGATGTACCATATGGTTTCTGAGCCATATTTTTTGCTGCATTTCTTAGCTTTCTTCTCATACATTCCTATACGCTGTTCCGCCGCGCAAATTCTCTCTTCTCGCAGCTCAGCTCATCTTCTTCATCGAGAGATTCAAGCGTTGCTTGCCTTTTGTGTTTTAGTTGCTGTCAAGGTGGTTAGAACGGAATCGTGGGAGGCCTTTATAGCAGATACTTTATTTTATGCTAAGGTTTTCCTTGCTGCTATTGCATTGGTCTTGGATTATCACTTGGCTTTGTGGTATGCAGTAGCATTTTTAGTTATCTATATCATTTCCCAACAACCTGCACATGAAGGATTAGGTATGGC…
>TRINITY_DN10366_c0_g1
GCAGGAACAAGATAAAGACATCTCATTTAATTATATTAGTGTTGCGAAAAGAACCACCAAGGAAGAAGCCAAAGAATATACTCAGATTGGCTCATAAATTAGAGATGTTGCTGAGAATGCAACTCGTGTAAAATTCTATTCAAACTATGAATAAATGGGGTCACTAACATACATCTTGTGAAATTTGATCCCCCAACAAATAATTTCTAACTGTTTTATGTTCTGGAAAATCAACATTTAGGTAGGCATCGCCTTGTCCTCTAAAAACGATCTGAAGAGGATGAAGGCTTGTCGTGGGCGATGCAGGGGCACCTCGTGCCCTGCCCCCCGGACTGTCACCAGACTCAATCCTTCGTATATCTGGCTCCATCCACCAACCTTTCCATTGTCATACCAAGG…
>TRINITY_DN10366_c1_g1
ATCATTCCCCACTCCTTGGGAAATCACCTTGTCCTCAAGGTGGAAGTGTGGATAGTCTTGCTTGAGTGAAAAACAGTCTTCCCACGTAGCACCTCCTAGTGGTAATCCTTTCCATTGCACCAATGTTGTGAATATCATGTTGACACGCCCCATCACACTCTGGCCCGTAGACTGCGTCTCCAGTTGGAAAAACTCACTCGAAACCAGCCACTTGAGGGAACCCCATGACCTTCCATATGCTGGAACAAGTATGTATATCACAATCACAAGGAAAATGCTAGCTCCCTTTGGTATGATCCTGCCCTCTCCAAATTTT
>TRINITY_DN10367_c0_g1
CTCTTCTACTTCCTGAAAATGGTTGAATGTGGAACCAACTTGGACCAAAGCGGCCCACGCCCCCCTTTTCTTTTTCTATAAACAATCCCTAATTCTACCGACTTTTGCTCAAAGTCAGCTTATTATTCATCCCCATTTCCCCCAATTCAAGCTTTCAACTGCTCCCAAATTCGCATGAAACTCTGAAGAACCACCATCTATGGACGCCGTGAAGCGGAGAGCCATCAAAACCCTAGTCTCCAAGCTCACCTCCGTCTCCGAGCAAACCCGCACCGAATCCATCTGCGAGCTCCGCCTCCTCTCCAAAAACGACGCCGACAGCCGACCCATAATCGCCGACGCCAACGCCGTCCCCTTAATCGCCGAATCCCTCTACTCCCCCGTCGTGATTCTTCAGGA…
>TRINITY_DN10367_c0_g2
CATTCTATGGTTGGATGTCGAATTCATTCAAGAAAAATACACCAACTTGAACCAAATCCCACAACCTTTCTCTGTAAACAATCCCAAATTCAACCACTTTTGCTCAAAGTCAAGCTTATTTAAACCCTCAATCCATCCCCATTTCCCCAATTCAACTCCCTCCGAATTCGCATGAAGCTCTGAACCACCATCCATGGACGCCGTGAAGCGGAGAGCCGTCAAAAATTTAGTTGCCAAGCTCACCTCCGTTTCCGAACACACCCGCGCTGAATCCATCTGCGAGCTCCGCCTCCTCTCCAAAAATGACGCCGACACCCGCCCCCTGATCGCCGACGCCGTCCCCTTAATCGCCGAATCCCTCTACTCCCCCGTCACGATACTTCAGGAGAACGCCGCCGC…
>TRINITY_DN10368_c0_g1
TTCCATTCTCGTTTTCTCCTCCTCATTTTTGCTATATAATAAGAAGCTTAGCTTTCGAGTTCATCTGAAAAAACCGTTTTTTGAGCCTTCAAAAATCCAAATCTCTCTCTGTACAACCATTTCACACTTCATAGAAAACGGTGCAACGAAAATGGCTGCAATTTCAGCTGTTTCGCGGAGATTCTTTCCTGAGCGCCGAAGGTACTCATCCGAAGCAGTTTATTGTTAAAAAATCCTAAACAATCTCGTTATTTCTTCACCTCTCTGGTCATTTCTATAGTTGAGTTATAATTGGGCCAGCGTTATTCACGAAAACAGAGAATCTGCCAATGGAGTGCCGATTATCGTATACGATATGCGGTAACGGAGTTTTGTTTGATTGTAGTTGATATAGTTTTG…
>TRINITY_DN10369_c0_g1
CAAGCAATCTCTCGCTGTCTCGTTCCAAACAGGAAATCGATCTCTTCTCTACTTCAGAGACCATGAGTCGGCAGCCGGAGGTTCTGTGGGCACAACGTTCGGACAAGGTGTACCTGACCGTGTCGCTGCCCGACGCCAGGGACATTTCCGTCAAATGCGAGGCCGAGGGCCTCTTCACTTTCTCCGCCGTTGGCGTCAATGGCGATCCCTTCAACTTCACTATTCAATTCTATGGCAACATTGCCCCTCAGGGTTGCAAGACAAAAACTGGTTTAAGGAACATCCTATGCTCTATCCAGAAAGAACAAAAGGGCTGGTGGAAAAGGCTACTGAGATCCGAAGAAAAACCTGCTCCATACATTAAGGTCGACTGGAACAAATGGTGCGACGAGGATGATG…
>TRINITY_DN1036_c0_g1
GCCAAATCTATCAACTAAATCTCCCTTATCATCTGTCTTCGCCACTCGGTTTATTATTGCATTGAAAGAAAAGGACCGAACACAGATTTGAACCTCTACAAACCCTTCCTTCTATCAACCCCACTTTGAATTACGCCTGATTCAATTTAGTCCAAGGGCTGAAATACTTACGATACTGCAAATAATTGATGGAGGTTCGAGAAGAGGGCGATGCTCAATCGCGTCATCAATCACCGCCCACCAACTCGTCCAAGCAACTCAAATCATCTCCAAATCATGTCGATACCAATTCTGTTACCCAAAGGTTGCAGAAGGAACTGATGGCTCTAATGATGACTGGTGGGGATCTAGGAGTATCTGCCTTCCCAGAGGGGGAGAGCATATTTACATGGACTGGCA…
>TRINITY_DN10370_c0_g1
TGCAAGAGAGAAAGAGGAGGTAATGTTGTAATTGGAGCTGGACATTGACGATGCTGATGCTTCAAGTACTGGACAACAAGTGAATCCAACGTCAGCCGTTCACTGCCAGAATGTTGTGGATCATTCAGAATTCCATGTTGTGAGGAAGAAGCCGAACCGGTTAACTGATTTTCATCAATATCAGATGAAAATATGTTTGGCGCCCGACTTTGATACTCCTTTGGAGTAGAGATTGGTGTGCAGAACAGGGTCGCATCTGAATACAGACCACTTCTACGTGAAGTATTAGGTGTGGTAAAACTAGGAGATTTAAGTGATTGCTCACCAGTGTTAAGTCTTTTTGCCGATGAGACCAACCCACTTTCTTTCAAATCTGTCAATTTACGTTTCATTGGCAAC…
>TRINITY_DN10371_c0_g1
ATCATCTTCTAGCATCAGACAAGCGACCAGCAAATATAAAATAATGTACATTTCCTTACAAGTTAGATAAAATGATATTAAAAACACAAAATTCGGCCTCAAAAAGGTCCCTAAATTTGTCCCCCTAGTTTACACAGACCCAAACCCATCTCTATCACATATCGCCCAAACTCTACCGATTTACGACATACATGTAAGCATAAAGAATCAACCAAAGATGTAGTATAACCAAATGCCTGTACTGCAGTTGGTGCTAGTCATACAACGACCACAATTAACTCAAATTCCTCCGCATCCTTCCCACAGCACTGTACAGCATCGAGGGGTTTCTGTTTGTTGTTCACTTTCTTCGAGTCGTCTAAAAATATGGCAATGCCTGGACTGACTCCGTGTGGAAAC…
>TRINITY_DN10372_c0_g1
GTTTTATTTTATGAACGCTAAGGAGGGGATAATTTTTATTTATTTTATTTTGGGGAGGACAAGTGAAATTAGTACAACTTTTTAAGGTGAAATTTTTGAAGCCCTTGTGCTATATTTCGCTTCTGAGTTCATCCAAGTACCTTCCAGGCGGGCTTAGGGTTTTTTCCTATTCTGATCTCTCTCAAATTCAGTGATTTCGATTCCAGACTGCAATTGAACATGGATGGGGAGGAATTGACCGAGCAAGAAACCGCGCTTTATGATCGCCAAATCCGCGTTTGGGGCGCCGATGCTCAACGGAGGCTAAGCAAGTCTCACATACTCGTCAGTGGACTAAAAGGCTCCGTAGTTGAGTTCTGCAAGAATATTGTGCTAGCAGGGGTAGGTAGTGTGACATTG…
>TRINITY_DN10372_c0_g2
ATGCGGATGGTTCACACTTTCCTACTGGTTTCCTAGATAAGTCTGCTAAGCTTTGGAATTCAAGACCATTAAAGCTTATCAAAACCTACATCATAGAAAGGTCTATAAATGCAGTTGCAATGTCTCCACTTCATGATCATATGGTTCTTGGAGGTGGTCAGAATGCATCAGCTGTTACCACAAGTGATCATTGTGTTGGAAAGTTTGAAGCGAAGCTCTATGACAAGATACTTACTGAGGAAATAGGAGGTGTAAAGGGCCATTTGGGACCTATAAATGCTCTGGCCCTCAATCTAGAAGGCAGAAGTTTTTCAAGTGGAGATGAAGGGGGGTATGTGAGGTTACACCACTTTGATCAGGATTACTTCAATATCAAGATTTGGGGTTTGAAGTTGAATA…
>TRINITY_DN10373_c0_g1
ATTGAAAGCAATTTTGTTACACATCACGATAGAAACAAATGGCTCAGTATTGCTGTTAGTACAATAAATCTTATTGTCACATTTATTACACCAATTTCTCACTGTAAAAAAGAGCATAGGATCGTGGTTGCAGATGAGCAGACCTGCAACAGAGCCACAAATGACGTATCACGCTATCGGCAGAACACATCAGCTGAGGATGAGGCAGAAGCGGGTGCTTGTAGAGGATTTGAACTCCAGTCAGCATTTTCCCTGCAAAGCCCATCTCTAATTCCAGCAACAGCTGCATGCGTTTGCCCGACACCGACAGCAGTTGAAGTTTCAGAATATCCTGATTCTCTTGCAGCAATTGTCTTCAGCCGATGCCTCTCTGCCCTAGATCCAATCACCTGTCCCAGA…
>TRINITY_DN10373_c1_g1
CGCATAGCTACAACATGAATCTGATAATTATAATATGATGACTCTTATTTGTCCTAATCTGGGATTGAAATCATAAGCTTATTAATCACACTGAGTATTATCATAGTATTGGTTGTTTCGGCCAATTCAGCCTTTTTATTTTCGAACATCCAAAAGCTACCCGAAAACATCGGTAGCCGACGAAGAAGAAACTAGCAATGCAATCTCACTGCAATGCCCACCACCACGAGCTCCGGCAGCAGCAGATTGAGATCGTTCGACCAGAGAAGGCTCAGTCGAAACCATTTTCAGCCGATACCTCTCCGCCCTAGAACCGATCACCTGCCCTAGAATCGAAGCTCCAATGGTGAATGCCATGGCGGACTTGGGCATCAACACAGATTTCCGAAGCATACCGAT…
>TRINITY_DN10374_c0_g1
CTTGGTAGAGGGAAGGTCCCAAATCGATAAGCATTTTGACAATGTTTCTCATAAGCCCTCTGTTGATGACTTCACCAGTGTGTTCCCTCTGTATCAGTTCGAGAAGGGCATTCAAAAGCCTAGGCTGTATTTTAGTAGAGTGAATGACACAATCCCGCCAAAGATTTAGCCCAAGCTCGTGAACAGGAACTTTATGGGTGCTTGGTATAAATGTCCTATCCATATACATCAATACGTCACGGATCATTTGCAGTGCTTTATTGTGATCATTCCATTTGGCATTAAGTTCATCCAGGAATGAAGCACCTTGGGCAGCTTCTACAGATTTGGACATTGTCTGAAGATGGAATGTCATTGTGGATACAAGTCCCGAATAAAGCTTCTCCCCAAATTTATGCA…
>TRINITY_DN10375_c0_g1
GGAGCAACCATGATTAAGGAAGGTATTGAAGATTGGCAAAGGAGGAAGCAGGATATTGAGATGAACAATAGAATGGTGAAGGTACACCAGGGGAGTGGGATTTTTAAGGAAACAGAATGGAGAAATCTGAGAGTGGGTGACATAGTGAGAGTGGAGAAGGATGCATTCTTTCCTGCAGATTTAGTCTTGCTATCTTCGAGCTACGAAGACGCTATATGCTACGTTGAGACGATGAATCTTGATGGAGAGACAAATTTAAAGGTCAAGCAAGCATTGGAAGTAACTTCATCAATAAATGAGCATGAACTTGGAAATTTCAAGGCTGTTGTCAAATGTGAAGATCCTAATGCTAATTTGTACAGTTTTGTTGGAAGTATGGAGTTTGAGGATCAACAATAC…
>TRINITY_DN10376_c0_g1
CACACCACTCCTTTTAAGGCATAATCATCATCATCCCCCACTCTCATATATCGCGTGCGTTTCAGTTTCAGACGGAGCTTCTCTTATCATGTGAAGCAACAGAGACGAAGCCATCAGATCAGAGAGCGATGGAAATCGCAAGAATCAAGCAATTGTTGCTCCTCCTCTGCAGAACCCAACGCAGCCGTCTCGCTCTCGTGGGTGGAAATCTCACCGCCGCCAGATTCTGCACTCGCTAGAATCCCATGTTTCTGTCTCTACCTTTCATTCTTCATTTTTAATTTCTAAGATTAAGAAGCTTTGGGGTTGTCTCGTTGATTCGAAGGATATGGATGAATGGCCAAGAGCGGCATGAATAATTTGGATGAGCTGAACCACTGTGATATCGAGCTAAATTCC…
>TRINITY_DN10378_c0_g1
CCCTAACCTGATTTGCCTGGACTGTAAGAATGTTTGCACCCAGCTCTCTGATTGGCATCATTGCAGCTTCCTCACACAGCGCCTGCAGGTCACTTCCAGAATACCCTACAGAGATAATATTACCAGAGTATCATATTGTGCTTTCAGGCAATGCTCACAAGTCATTACTTCAGTTCAAGTTTTGTCTTAAATTATGAAAAAGTACCCGACCAAAACATTAAATCTACTTTTAATTGTTGCTCATGATTTGCTGGAACAAAAATGGAGTGGACATTTTGTCCCCTTCACCTTGCTAATAAAAACTTCATTCCACATATAAAAAAATGATTTACTGGAATATCTGTTAACCTAAAAGCATCATGTAATTAAGTGTAAAAGCTCTAGGCTTCTCTTTTTCTC…
>TRINITY_DN10378_c0_g2
GGGGGCTGATAACCTTGAGCATCATCAACAACATATACTAGAAATGTGTATTCTAGGGTTGAAAAAATTGCTGTTTGATTTATGGAGTAAAATTTTATGATTTTTTTATTTTCTCAGTTTTACTTTCATGCATTTATTATTTGGACACTTATTTATATATGCAGTCAGTTAATCAGAGATTAACCTCATAATGATTGATTAATTAATATAAGAACAAAAAATATGAATGATTGTGTACCTGAACATGAACTTGATAGTTGAAGGAAGTAAAGAGATATTTAGATACTAACCGCACAATAAGTATCATCAATGATACAACAATAGAGACATTCTAATTGGGACTTTCCACCATATGCGAGTTAAAATGGATGTACGAATCCTACATATACGATATTGTAC…
>TRINITY_DN10379_c0_g1
ATTCCTCTTTTGACGATCACTCTCTTTCTTCTGTTCCCCTTTCCACGAAACCTAAAGTTATCAGACAGCGAAGCGAGCGGAAATGGCAGAAACCCCTGCGGCAACCGAAGCTCGCTCCCGATCGGTCCATCAATCGTTGCAGTACTGGTGCTACAGCTGCGACAAGCGCGTCGCCATCGAAACCCTCACCGATCTACCCGACGTCGTCTGCTTCGAGTGCAAAAACGGCTTCGTCGAGTCAATTCCCGCCGCCGACGATTCCAATTTCGTCGTCCAGGTCATCGAGGCGCTCCGCCTCGCCGTCCAGGAGGCCAGGGAGGAAGATGCTCCGCCCCCGCTCCCCTCCGATCTATCGAACGACGATTACCTCCAGATTGAGTTGGACGAATGGGTCAACGA…
>TRINITY_DN1037_c0_g1
ATTCACTCCTGCAATCTCTCTCTCTTCTCTCTCTCTCTAACCGTTCAAAACCACACTCTCGCACTAAATACACAGCAACTGTCGATATCCATCATCTCGCCTCCATGCTTCCTGCTTCCCCTCTCTCGATTCTCTCTCCTCCCCGCATCATCCTCCCATCTCTCGCCCCCAAAATCTACCCCATGCCGGAAATCTCGAGAATTTGTTGAAATGGTGTTCAAAGGCAGATTTTTCTCCTCCAAGAAATCCGACACCTCCAGCCCAGATGGATCATCCAACAGCCCTCGATCTTTCGGGTCCAACTCCGATTCTCCGATCCGATCCGATAAGAAAAAGCCCAAATCTTTATCGCCCTCAATCTCCAAGGACAGCTCTCCGGCGGCCTCCTCCGCGAGCACG…
>TRINITY_DN10380_c0_g1
CACTCCCTTAAGTCAAAATGAGATTAATTACACTTCATTATATATCCATAGGATATAATGAACTTACATACAACACTTCAACACTCCCCTTAATCAACATGAGACAACAATTCAACATTTTCCTAAGCCCGAATGAAATTGTACTTCATTTATACATGGACGAGTACATATGTTTACTATAAACTACCCTCTCTGGTACCATGTAAAGAGCCGAGCCCAAATACACATGGGTTTCATCATATCAAAACAAACGAAGGCAATGCAGAAATAAAATTGAAGAATAAATAGAGTAGAGAGTGGAGAACAAGTAAGAAATAAGTCGGCAGGCAAATCAAAAAATACAATTGGAGAAATTATCAGCAACCAGTCGTCCAATACGAAATTAAATGAGGTCATTCT…
>TRINITY_DN10381_c0_g1
AAAAGAACAATATTTGGATGTCTCAACCTCAACATAATCTCAACCTCACATTGGAATTGAGTGAGTGCATCACCTGATATATCTTGCTTCATAAATCTCTTCACTGCAACTTCTGTGCCATTCCATTCAGATCGATAGACCTCACCATAAGATCCTATGCCAATACGTTCACCAATCTGAAGATCCTCCCATAAAATCTCAGCAACTCCATTTATTACAGGATCGATTTGCATATTGTGAATCTTTTTAGATATAGACTGGTCAGTGCAGGCTACATCTATCGCTTCTTCAATTCCAGAAGAATTAATAACTTCAGTACCAACTGCAATACCATCATTTGGGATGACTTCATCCTTTCTGACTTTAAAAGTTACTCTTTCGTCGTGTTGGGTCTCAAAA…
>TRINITY_DN10382_c0_g1
CACATCTCCAGGTTATGTTGTAGAACACAAATTCTCAAAAATGAAAGTCACCCAACAAATAATACTTCAAATCTCAATTGTTAGATTTAAAAAAGAACAAGTTGAAGCTTTTACTTTGAACATGGGAGCTTGTTCCATGCCACAGCAGGCAGAGAAACAAGAGGAAGCCACAGTCCATCACACAAGCGGGTGGCTAATGAAACCGATAATTCCGATAGTTTTAGGTCTGCCAACCCATTATAGATCGTTGCACAAACATATATGATAGATCAAGGTCTCTCTCAGTCATAGTGGCCACATTTTTACCACACCACACACGATAGGCACATACCTACGACCGATTTTGATTTTGATTTTGAGATGGCATCCTCTCAGATCCGTGCCCCTGCCGGAAACTGC…
>TRINITY_DN10382_c0_g2
AGTATTGGCTCAAAAGTGATGCAATTTGATTTTAGAAAACCCTGACACTCTATAGTCCAGCCCCCACATTGGTATCCCCAATTATCGGCATGAGTTCCAACAACTAGAATTTTTGGTGTTTTTTTCGATCGGGAAAGCAATGGATTTTTTGGACCTTTTCCATTTTTCAACATCAGAAATTTCTTTCTTACTGCTTCCCTTGCCAATTCCCTATATCCCTGGCTTCTCAGCTGGTTGGCTAGGCTGATATCAGACAGGGGATTTTCAAATAAACCCATAACAAGCTTGACCCTCAGTATTCTACGAACAACATCAATAATCTTGCTCATGGGGATAACGTTATTTACCACTATTAGAGTCAGACCGTTTATGAACTCCTGGAAGTTCTCCTGAACCATA…
>TRINITY_DN10383_c0_g1
GCTTAAATACTTCATAAGAATGGAGAATTTGCTAGTTTTGTATAATGCTTTGTGGAAGCCGGACGTTCTTAGGTGCAACGAAAAATGTCTCGTCTGCAGCTATTGATCATTGATAGAACGGGATTTAACACATCAGCTCGGAACATCACGCTCGGTCTCGTTAGCACACCTACGAGCAGATCAGCCTCCCACGACCTGGCTAACACCCCGACATGAAGTGCTCCTCCACACCACGAGCTGCCGAGCAGTTACTTTCCATAATGGGTCAGTTACTTTTCCATAATGGGTCAACCAACCGTTACTTTTACATAATGGGTCATTAAAGGAGCATTAAGGTCAATTAATCATTGATAAAGATGAATTTTGTATGCTTTTGCGATATCGTAATTACCTTTTCTC…
>TRINITY_DN10383_c0_g2
TTACGATCGAACCACGTACATCTTGTGTCCATTTATTTACTGTTTGATTGCATTAAAATCGGAATCTATCATTTGGCGCCGTCTGTGGGAACTCTTTGATCGGAGACTTTCTGTTTTCTTCGTCAAAGCCCATCATTTACCCAGCATTCGGTAGATTCGGTTTTCGTCACTTCAAATCGTCACTATTGACTCACATCGCAACGTTACTCAACGCCAGCTGACCCCCGAAGACCAGGCCTCTCGCCACAGCGAGGGATCTGTTGGATTTATTCCCCCATCCGTAGGGAATAACTTGCAGAGAACGAGCCAGCCATCTGGCGAGTTCAATCTGGAGATCGCACATGCAGCAGAAGCTTTCGCCCGAGCACACCAAG
>TRINITY_DN10384_c0_g1
ATCATCTCTCTCCTTTTGCGCCCGTGCCGCCGCATCATCTCTTCCATAAAACCCCTCGCGAAAACCCGTCTCCTCCTCCCGCCTGGTTTTCGCCCCTCCGCCTCCCACTGCGCGAAACCCTGATTCTCGTTGATTATTCACTTTCTCGCACGCACCTCTACCACCAGATATGGCGGCGGCACCAGCACCTTCTCCAATCGAAATCGCAAACGAAGGACCAGTCCTCAATCTAATCAACAAGCGCCTCCGCGCTCTGCGCAAGAAGCTCAATCGCATCTCGCAAATGGAAGAATCTATTGCCCAAGGCAAAACTCTCAACAAGGAGCAAGAGGAAACCCTCCGCTCCAAACCCTTCGTCCTTGCCGGCATCGACGAACTAGAAAAACTCCGTCAACCAAT…
>TRINITY_DN10386_c0_g1
TTTCTTTCACCATTTTATGCCTTGAAAATTCCATTTTAATTTGTATGCATCAAACGGTGCTCTTCGCAGAACCCGTCAGCAGCTTATGCCAAGCAAAAGAAACCATTTTTGTCCCTTTTACGGTGAATTTGATGTTAATTATCTGAAGCTTAAACTTTGTTGCCTCCGTTGGTAGAGAAATTTGATTGTGGGTTCCTTAATTGGGCTTTAGATAAGAATATGGAGGCAAGTAGTAGTAGTGTTTTAGTGAATTCGAACTTGGAGCCTGGAGATGATCTTGAATTCGATACACATGAGGCAGCTTATACATATTATAAAGAATATGCTAAATCTGTTGGATTTGGCACAGCCAAACTGAGCAGCCGTCGGTCCAGGGCTTCAAAAGAATTCATTGATGCC…
>TRINITY_DN10387_c0_g1
TAAGTTCATAGAAGAAACACAGAAACTATTGGGCAAAACTTATCTGATCTCCAGTTAAACTACACGTGCTTTACACCAAGCGCCGCCGCAGCCGCCGCCGCCATGGAAGGGGTAAGCTATTCCTCCCCCAGCGCCGGCGACCTCTCCTCCATCGCCACCAGCGCCAACCGACCACTCAAAATCATCCGATTACAGCACCCCACCGCCACATCCTCCACCGGCGGCGTGCCGCTGTCGTCTTATTTATCGGAATGGAAAGCGAAGCTGAAGATGATGACTTGGACGGACTGGATCGAGCTGTTCCTGCCGTGCTACCGTTGGATTAGAAGATATAAATGGCGCGAATATCTCCAGCCCGACCTCATGGCCGGCGTCACCGTCGGCGTCATGCTCGTTCCT…
>TRINITY_DN10388_c0_g1
ATACCCTTCCCATTCAATGATTCCACACTATATATATACGCCAGCCTCCACATGTTATCGAACACGTCGAATCACTCTTCTCCCCACGCACCGTTACTCCCAACAATTTGGCATCAAGAATTTGGATTTCGATTGAAGATGGGGAGTGAAGGAGCAGAAATCAAAGGTTTGCGGAAATTGAGGTTGCTTTGTCTTCACGGGTTCCGTACCAGCGGCGAGATCATCAAGAAGCAGGTCACCGGAAAGTGGCCGGAGTCCGTGCTGGAAAAATTGGATCTTGTTTTTGTTGATGCCCCTTTCCCTTGCCAAGGGAAATCTGATGTTGAGGGGATTTTTGATCCACCTTATTATGAGTGGTTCCAGTTCAACAAGGAGTTTAAGGAATACCAGAACTTTGAT…
>TRINITY_DN10388_c1_g1
TCCTTCAAGAAATCTTGATCCCCTGTTTCATGACACAATAAGCCAACACAAAAAGCGAATTTGACTACCACGTAATGAGCTTATCGAAGTAAATATACGAGGTTAACCTATAACTGTTGTATACACGATCATTTCTGAATGTTAGGGGGAGATAAAAGCCTTAAGTTAATAGAATAGCGAGAACTTTTATGATATGAAAAATATCTTAAACACATAAATTACTATTCATAACGGGGCGACGAAATTATATACATGCTATGAATACGCCTTATTCTATTGCGTAGGAGTGTCTAGTAATTACAACAGGACGTGATAGAACATCCTACAATTATAGATGTAAAGAAAATATGAAGGCAATTTAATTTGGCTCATTAAATATTTTAGGTAAAGCCGGTCCAA…
>TRINITY_DN10389_c0_g1
GATTTGATGGAGTTTTTAAACTAACTTGCTTTTATGGAAGAATGTTCTTGATGATGAGTTTGAATTTAGATTTTGAGTGTTGATTTCTTTTGGTGATTGCCAATGATATTTTCTTTGATTAAAATTTGAAAATTGATTAGATTTGAATTTTGAAAACCAAAGGATACATGAGAATTGAGCAAGCTAGTATATTTTATGACCCGTGAGATTTTGAGCTTTAACTATGCATAATATATAGTTTATTCATTCATGAGAGTCTTATCATGTTTTGTATTATTTATCTCTAGAACTTGCCTAGATTCTGTTTCAAGACTGCATTAGTAGATGTAGAGATTAATAGTGATTACAAGCCATCTTTTCTGAATTGTGTCTTATTTCTTTTGTTGTCCTTTGTGAGCC…
>TRINITY_DN1038_c0_g1
CTCCTCCTCCATCACCTTTCTCCAGCCGCCGCCCACCCCCACTTCGAGGGCTTTGACGCCGATGAAGACGATGATTTCGCCGTCGGAGAGCCCAGAACCGACGAGTTCCCACCTATTCGCTCCACACCTCCTCCGATTTCTCTTTCCACCGCCTCTCCCGAGTCCCACCACGGCCCTCCCGAGTCCGACCAATCCCAGATTCAATCTCCGCCTTCCGATCAGAACCCCAAGCCTGCTCCCACTTCAGCGTTTGATTACTGGGACGAAGATGAATTCGAAGGAATCCCGCAGACTGAAGTGGTTACTGAATCTGCTGCTGCTGGTTCTGAATCGGATCCACTCCCTCACGCTGAGGATTCGGTGAAGGATCCGACTTCAGATGCGAAGGTTCCGAGGAAA…
>TRINITY_DN1038_c2_g1
ATCCTTTATCCCCTGTTTTCCTTTCCTTTGGAGTCTGAGTTCACTCGAAGAATTATCCACGATCCGAGATCGTATCATTTGGTGCTCTTGTTGAGAGACGAGATGGCCAAATCCGAACTTCTTGCTGCTATTAAAGCATTCGAAATACATATCGACAGTCAATTTGAAGCTTTCAACTCTACCCTAAAAGAATCCATGTCCTATGTGAACAATCGTTTCTCCCAACTACAGTGTCCATCTTCACCCATCTTCCTCTCATCCTCCCCCCTTCCTGTACTTCACAGCATGTGGCCGTCCCTGCAAATCCCTTTTCTAATTTTCCACCACCTCCACCCCTCGATTCACTCCCACCACAACCCACAACATCCACCTTCGACGAGTTGCTCAGAAAACTCGAAG…
>TRINITY_DN10390_c0_g1
GACGTGGATTCATGGCATTCCCATATTTTGTCCATCAAAACTCTCTCTCTCTCTCTGTATCTCTCTCTCTCTCTCTGAATCAAAAGTAGTCTTCAATGGTGGCATCTCTTGCAATCGGGCTGAGAACGGCGTTCGTGGTGCTGGGATGTGTGACCACAGCCACCGTCATTTACACTCTTGCCACTGATGGCCTCCCTTTTCGAAAAGAACTCCTAACCCCGTGGATGGCAGCAACCTTGGTTGATTTCTATATCAATATAGTAGCCATAGGGGCATGGCTTGTTTACAAGGAATCTAACTGGATTCAGTCACTCATCTGGATTATTTTGCTTATATGTTTCGGAAGCATCACCACATGTGTATACATTGTCATCCAGTTTCTAAAGCTGACTCCTCAAG…
>TRINITY_DN10390_c1_g1
CACAAGCTAAACCACTGTCACTCCAGATTCTAGATTGTTTTTTAGAGAGAGAAAATGCCTAACCCTAGAGTTTTCTTCGACATGACCGTCGGCGACCAGCCGGCCGGCCGGATCGTGATGGAGCTCTACGCCGACGTCGTCCCGAAGACGGCGGAGAACTTCCGCGCTCTCTGCACCGGCGAGAAAGGCAAGTGCCGTTCCGGCAACAAAAATCTCCACTACAAAGGATCCATCTTCCACCGCGTGATCCCCAACTTCATGTGCCAGGGCGGCGACTTCACCGCTGGGAACGGCACCGGAGGCGAGTCGATCTACGGCGCCAAGTTCGCCGACGAGAACTTCGTGAAGAAGCACACTGGACCTGGCGTGCTGTCGATGGCGAACGCTGGTCCGGGGACG…
>TRINITY_DN10390_c1_g2
AAGGCTAAAACATCTGTTTCTACCCGAGGAGATAACAGTGATTGGAGGAAGTAAACTAAAACTAGCTGGATTGAACGAGCTAGAGACATTGATGAAAATCAATAGTAGGACTACTTCCATTGAAGATATCATTGGTTTGAGGAATCTTCGGAACCTGGATGCTACAATCGAGGAAGATGGTGAATGTTTGTCAAAAATCGTGGATTACATGAGCAACCATGGATGTCAACTGCTCGAGACTCGCATTACCATCAAAAACTGTAATTTGAGAGACGTTGTAATGAAGATGGATATGATCCCTTCACTCATTAGTTTGCACATAAAAAACTGTGAAACTGGGTGTAGTAGCTTTCCATCCTTCCATAATCTGGTCTTCTTGAATATTACAAATTGTGAGAT…
>TRINITY_DN10390_c2_g1
AATTCTCAAACATAGAAGTCCAATGGCAATGGACCATGAAAGTTATTCAACTGAAGATGAAAATAAGTCAAATTATTGATCTTCAAAAGATCATAAGGGTTTAGGGTGTAGGTGATAAACAACCAAGAGTGCAGTAAATCTTCCCTTGAATCCAATGGCAGGCTATCAAACAGATATCACTATCGAAGAAAAGAACTATTAAGCAATAATGAAGGAAGAAGAAAAGAAAATTTTAGTCACGTTAACTTCCGGAATCAACAATAGGGTTCAAAACAATCATGAAACACATTTAAATAAATTGGTGCAACAATCAACACTCAATACAAAAGAAATGAACATGTTAGAGCTTGTAAAAGATTTAATAAAACTGCTCAATATTTGACGGTTACCTTGTCATGC…
>TRINITY_DN10391_c0_g1
CTAAAGGATAAGCATTGGCTGCTGCCACCAAACCAGATAAAGTTTAGCAGAATAAAAAATTATATCAAATCTTTGTTTATATTAAACATATCGATTCATCTGCAAATGATCACTCCCACTGAATTTCTCCTTTGAAAAATCACCCAATTCCAAATTCCCGTCGCATTATTCCATGGCATTTTGCCGGAGCTCCCTCCTCCTGCGCAAGGCCTTCGGCGGCAGCCGCCGCGCCGCCGCCGTCTGCGCTTCCCGCAGCTCTCTGCTGGAGGGTCATCCCGGTTGCTCCGACCACCGGAGATGGTATTCGAGCTCGGAAAGTACAACCATGTCAGCGTCGGGGTACCACGTCTCCAACGGCCCTTCTTATATGAGGGGAGCAGTGTTCTGGGAGACGAACAA…
>TRINITY_DN10392_c0_g1
ACTCCACTAGACGATGATGACGGGACCTTCAGACCGGATCGCGGACACTCCCAGACCGGAACCAACGTAGCATCACGGTCAGGCCACGGCCAGGTAATCCGGACAGTTCAGACCGGATCGCGGGCAAGTGGAACCCCCACACCAGACCGCATACTGATAGTTCCGGACAGAGATTAACCGCGGTATGGCGGACTAAGATGACAGTTACAAAGTGCCCACGATTGATAACCGACAGCCAAGACAGTTAGTCAGACCCACTTTCTCCACTACCATTCAGACTTGAACGTCGACGGTTATCTGCCCAACTGTTCTAGTTGCAATAGTATTTATACACCTTTGTAAAGAGAGAGGAGGTTCCTTCAGTCTTTCGAGCATTCTAGCCATATAGTGTCGATATTC…
>TRINITY_DN10393_c0_g1
TTTTAAAGTAAAACACAACTGTAAAATTCATTAAACAAAGAAAAGTATAATTAGCTGAAATAACAGATCGACCAAATGCTACAATATGTTTAAATAGAAATGCAAATCTGCTATTTTTAACATCATTTGTTCCTAAATTACAAGCACAGGAATATGTGCTACGTTTGAGAGTCAATGATATGCTCTGAGGAATTATATCCACATATTTTTTTTCTTCAACATACTTTCTCTTCCTACAATAATACTCTCTTCAAGTCAATCCATACATCTTGGATTTCATTCTTCTTTAATCAGAAATATTATGTCAATCGAATTCTTCAACGTTGCCAGAGGGTTGTAGGGCAGGTGCTGGAGTTATTATTAATGGAATAAAAACAGGCTGCTGTTGAATTCTGACTG…
>TRINITY_DN10393_c1_g1
CATTATATTTCCCTTCTCCTCATCTCCTCATTCAGAAAATTCAATCAAACCCCAGTTTTCAAGAACCTCTCTCCCATCACTTTCTTCTTCCCCAATTCCAATTCCTCTCCATCATCTTTCATGGCAGCTTTTTCATCATCATTTCAGCATCTTGACTCATCATCATCATTATCAGTTTCTCTTCCCCCCTCCACCACTATTAATAAGATGTGTTCCCTTTTTGATGATCCAAACAATGCCTTGTCTCAACACAATGCCATCACACATCATCATGATCACTCTTCTCCTTTAAAGAAGAGCATGGATTCCTCACTATCTGTTGTTACTCATCCCAAGAAACTCCTCCCCACCAACAACAAGAGGAAATCCAAATCTCTCAATTCTGCCCAATCCAAGGAT…
>TRINITY_DN10394_c0_g1
CCCCTTTTGAGAAGCAAGCTGCTGTGAACCGGTTTAACAAAAAGGAGACTGGACAGTTTATTTTTCTACTAGAAAATCGTGCTTGTTCTTCAGTCATTAAACTTTCATCAGTTGATGTTGTTGTCATATATGATGGCGACTGGAATCCAGCAAATGACTTGAGGGCACTGAAAAAGATATTTATCGATTCAAAAGTCGAGCAGATCAAAGTCTTTAGGTTATATTCTTCTTTCACTATTGAGGAAAGAGCCCTAATGCTTGCAAAGCAGAGCTTAAATCTTGATCAAAAATTACAAAATTTCAACCGGAGTACTAGTAATACTCTGCTGTCTTGGGGTGCTACGTATCTCTTCAGCAAATTAGATGAATATCTTGCTGATAAAAACTCTAGTTCCACGC…
>TRINITY_DN10394_c0_g2
AAAAACGTCACCTGCTTATGCATCAACAATGTAGCAAGTTACAAGCATGACTGCATGACCATAAAATAACAGATTTAAAAGAAGAGAATTAGTCAATGCATTTATTGCATCTTCAAGCAATCTACTGATGGTGATAAACCATCCTGATTCTAGAACTATATGCCAGTCAATATATACAATTTGGTTGCCAAAATAGTCAGCAGAACACCAAAATACACACAACATAATGCAAAAATGTACAACACAAATAGTGCAACATATCAAGTCAGTACTCAGCAATATAAAGCCTAAAATGTACTCATTCGAGCTATTAAAATTATCTTGTTCAATGAAATCAATCTTGATAGTTCTTGAGAACCCTGATACTTGCAATGGATGAGCTAACCAAGGCAATGCCTT…
>TRINITY_DN10395_c0_g1
TTCAAATCAACGGCAAGGCTATTGAAATTTAACACATCGAAAGCGCAGGATTGATTGATTCGATTCGATTGTTGTAAGGAAAGCAGGAAGAGAATAATGGGAGATAGAGATAAAGAGTGGGAATATCATCTCCGATCTCTCTCTTCCGCTGCCAGGGATTCCGCCGACCCCGCCGCCGATCATTCTCTTCTTAATTCGGTTAAGAGGTTGTGTGAACTATGCAAAAGAGAGAAATCAGAAGAACTGGTAGCTAGGGTTTATCCACACCTCAACAAAATATTTCATCACTGTTTTGCTTCAATTTCGCAGACTCAAACCTCCAACGGTCTCCTATTGCTGGCAATTCTACAATTTTTTCTTGATTTTGGAGATATAGTTTTACACGATGCTGAACCCAGT…
>TRINITY_DN10396_c0_g1
GCAATCTAGGTAGCTAAGTAGAGAGAGAGGGAGAAAGAGTGCGAGAATGAACGTAGTTGTGGCGAGAGGAGGCGCAGGTTCGGAGGCTGAAAGTCGGCTGTTAAACGACGTCGTTGTAACTGGATTCGTCGACATTAAAAGCCGCCCAGCTGTCCGATCAAAATCCGGCTTATGGAAATCGGCTTCTTTCATCTTAGGTATGGTCGTCCAATCACTTTCAGTTTGGTTGATTTATTTGTTTGAGGAGTTGGAGCTTGACCTCATTACAAGAGTTGTGTAGTAAAAACTGGAAGATTTAGATTTTCTATTGCACAATTG
>TRINITY_DN10396_c0_g2
AGAGCTGAGGATCCAAGTCCTAAACGTCGGATTAGGTGACCCGCCCACTGTGAAATTTTATATTCAAGCCTCGATTACTTGGTTGCTTAAGTGTATAACTTTTTATTAATTTTTATCTTTAAAACCCAAATATTGATGCATCTTTGCTTCTATGAGGTCATTGAAGATCTTGATTAAACTTCGGGGCCATTGGCGATGTCGACCGCCGCAGCCGCAGCAAACGTCAACGCGTGGAACGGAACGGCGGCGCTTCTGCCGCTGTTAGGTGCTTTCATCGCCGATTCTTTTCTCGGCAGATATCGCACTATCATTATTTCAGTTATCATCTACATATTGAGCCTCGGCTTCTTATCTCTATCAGCTACACTTCATTCCGATTGCAAATTGAAAGCAAACAGC…
>TRINITY_DN10396_c1_g1
CGCAAAACTTTCCATTCTCAGACATACATAACGGAGACATCAAAACAACAGTACATCGCTATTTTCTCGTATTAGCATTGTAGGAAAACACTACGGGCACGCATTATATAACTCTATAATTAATTATAGAGATTAGAGAGAGAAAGAGAAAGAATGGCAATTACTGTGATCACCGGAGACAATACGGCGGACGCAGAATCTCCGCTCCTCAACGACGCCACCGTCGCCGGCGCTGCAGACTTCAGAGACCGGCCGGCAAGTCGATCGACGACTGGCTGCTGGAGATCCGCTTCTTTCATCATAGGTAATTAATTAATTAATCGAACATCGGAAAATTAGTTGAATTTTGAGTTCTGATTGGTGGTGGAATTAGCTAGGTGTTGAAGTGGCGGAGAGATT…
>TRINITY_DN10396_c1_g2
TGCTATACTGAGACTCGTACCAATATGGTGGTGTGCATGTCTAGGTTACGCCATTGTCTTCGCTCAAGCTTCAACTCTTTTCACCAAGCAAGGAGCCACCATGGACCGCCACATCATCTCTGACGTCCAAATTCCTTCTGCCACTCTCCAATCCCTCATCAACCTCTCCATCGTTGTCTTCATTCCGATATACGACCGTGTTCTTGTCCCCATAGCAGGATACATCACAAAAAAGCCTGCAGGCATATCCATGCTACAGAGAATAGGGACAGGCATGGCTCTGTCCCTACTCTGTGTGGTGGTTGCAGCACTTGTTGAGAGGCGCCGCCTTGCAATTGCTGTCGAGTCTGGGCTGATTGACAGCCCAGACTCAATAGTACCGATGAGTGTGTGGTGGTT…
>TRINITY_DN10397_c0_g1
TTTCACTGAGCCGTATATTGATAAATAATTCAAAACTGGACAGTTCGAAAAGAAACAATCCAAAGCTTCTTCACTCACATTCACAGATTTCAACGAGAGAACTTCAAGGCATGATGGCATGTTGGGTTGCATTGGACCATGATTCGAATAAACATTGTTCAATGACATCCCTTTTGACCGATTCAAAAGCTTATACGGAAAAGTGTGGTTGTCCTGCCAAGGTCTCCTTCCATTACCCAACTTCAACTCAAGCCTCTGAACCCTCTTCACAATTGCAAACTTAACCCAGTAATCAACTGCCCTTTTCGAACTTTTATCAAAATCGAAACAAATCCTAACACCATCCACTACTGTCCCTCTATGCTGTCTCAAAATACGATTCACCCAATTAATGTACTT…
>TRINITY_DN10398_c0_g1
CGCTCGACAAAAGTTCTATTGACAATGTATTGAAATTTTATAATACAAAAAGTGAGAAAATTCTCCCGAATTAGAGCAACGCTCCCAATTGCACAAATATCCTAAATTCAATTCAAGTAACGAGTCTTGAATTGAAAAAACAATTAACATATCTTCCTAACTTGTCCTACATTAGACTAAATGCACTAACAAGAAGAAACCTAGGATAGATACATAGTGGCAAGAACAAAGAATAAAAGAAGAAGATAGTATGCACTTCGAAAATTCTCAACAAATCATTCAGTTGATGACTGAATGATTTGTAAAATTATAGTCTTCAATCTGCATGTTCCATCTTCATACGTGCGTGTCTTCAATCCAGGACCAGTTGCCATAGACCACTAACTTCACTTCATCCTA…
>TRINITY_DN10398_c1_g1
TTCTTTCTGAACTTGAAATCGCAAATTGTGCCAACTTTAAGAAGCTACCAGATGGATTGAGTTGCATTTCTACTCTTAAAAAACTGATGATTTTTGAAATGCCAGAATTGACGGAAAGAGTATCAGAATCGGGAAAGGATTTCCACAAAGTCAGGCATGTCCCCTCAGTTATCATCAACAAACAGTCTCCACCTACTCAGGTTACACCATGGGGAACGTTGCACATATCCTCACGAAGCCGATAAATGGAGAAAAGATTATGATAAAGGAATGTAGAGAAAGAGTATCAGAATCGGGAAAGGATTTCCACAAAGTCAGGCATGTCCCCTCAGTTATCATCAACAAACAGTCTCCACCTACTCAGGTTACACCATGGGGAACGTTGCACATATCCTCACG…
>TRINITY_DN10399_c0_g1
ATGGTTGGTTCCTGGTTGGCGACTTGGTTGGTTGGTGATTAATGATCCTGATGGCACTTTAATGAGCCCAAAGGTATGATTCTTGTTGAAGATGATAGTTTTAATTAGCTTTCCAATACCCATATCCATGGCTTCATTTATGGATCCTAGGCTTTGAGATCTACGTCTTTGTCTCCATCTGTTAATTATCACACATTTTAGACCCAAAATATCAGATTTGGTGTTCCATTCTTTACCACCAGTATTTGTCTGGACCAACTCTAAACCCACACTAAAATTATCAAATTTGTTGTGGTGTATGAATCTTGCACCGTGTTTGCCGATTTTGGTCCCATCTGTTGCTTGCTGATATATATTTTTATATACCCTTCTTATTTAGATTAAAAGGAAAAAATTCAT…
>TRINITY_DN10399_c0_g2
TTTTTTCTCATCGCCGAAGCAAAAAAGAGCTCGAGAACAGCACTCGGATGCTTCACATTCTCTTACATCTCCATCCCCGCACACGGATTCGACCGATTCTCACTCAGAATTTCTCTTACTTCTATCAAACCCCATACTCCTCTGGTGCTTCGGTTATAAACAATCTCGCCCACGAGGATTTGTTTTCACAGAATTTATCTGGAATCTTGAAATCGGTGATATCAAAGTGTTCACAGGTCTCGGCTGCGGATAAAGGTGAGAATTTCACTTCCCTTTCACTTAAAGATCACATTTTCAGACTATATGCCATATCCCCTGAGACAGTGCGTCGATTTTGTAGAGCTTCTGTGTTAAAACCTGAAGATGTTCTTGAAATATTGGTGGGCTTCGAATCTAGAA…
>TRINITY_DN10399_c1_g1
TCACATAGTGGGAAAAAAAGGCTTGTTGTTGTTGTTGTCCCATTGGACATGATCCCGATTCATTTTGGTCCCGTGATTTTATTATACTTTTAATTCTGAAAAATTGCATACATATATTTAAAGTTGATTCTCGATTATGTTTTGTCTGTGGCATATCTTGTTATGAATTAGAATAAAAATATGTGTTTTCTGAAATGAAACTTAACGTTGATGATTAGACCAATATGCATACATGGACCAGAATGGAATCATTGGCTGCAAAGATGCAATTTACTGTAAAATAATTAAATGAATAATAAACACACTTGATGGCTGGT
>TRINITY_DN1039_c0_g1
ATTTATAAAAAACCCGCACGCTTCCCACTTTCTCTCTCACACACACGCACTACTTTCTCTCTCTAAAAATACCGAAAATTCCGAAATTGCCCCACTTCCTCTCTCTAAAAATACCAAAAAATCGAAACTGCCCTTGTCTGCCTGCATAAAACGCGACTCTTTTTCTCTCTAGAAGGAGAGAAAATATTTTCCGAATCACGAAACTGCCCCAAAATAATTAAAAAATAGCCCCAGAAGTTTTGTTTTTGCCCCAAACCGAATAGGAACCCTAACCCTAGCCGCACCTTTGAAGAAGGGATACGCTATTAGTCTCTCTCATCTTCCACCTTTTCCCCTTTCTATCGTCGTGAATCTGTGTTCCGCTGAACGGAAATTTGATCTGGATATCGTTTGGTTGGA…
>TRINITY_DN103_c0_g1
GCCATCATAGTCCTTGAAATAATTTACACTATATCACATTAAATGGTGAACACGATAAGACAAAAGATCTCCATGTTTGAGATGTGTAGAAATATTCAAGAAAACAACCAAAACTATAATATAAAAGGAAGAAAAAGAGGTAACACTTTTGACACAGCATTAGCACAGAGGCGACCGGAAAATAGAACCCTTTTCGTGCAAACTACAAGCAAATGTTGTCGTCCAACTTCTCGTGTACAAAACTGAATGCGATTGTTGACCACCGCATAGTTTCTTTGGCTGGCAAACATCTTCATCCTTCTTCATCTTCTTTGGATTCAGCTTTTCACCGGAGATTTTTCCTTTGATTTTTCTTTAGGGGCTTCTTTAGTATCTTCCTCTACTGGTGAATCATCTCCA…
>TRINITY_DN10400_c0_g1
ACATTCGGTCCTTGCTCATGTGGACCCGGGCTACCAGCCTTCCACTCTTTTTCCTCAGAACCAGCTCGCGACCCTTCATGGCTACCTCGTAGCCTCTCTCCAACAGCTGGCCCATGCTCAGTATGTTCCTCTTCAGGTCGGGCACGAAATACACCTCCTGTATTTTGCCGACCTGACCACTTCGGCACTTGAAGTGCACCGAGCCTGGTCCCTTCACTGCGACCTTGGACTCGTCTCCAAAGTACACAGACCCGGACTCAACCTTTCTCATCTCGGCGAAGAGATGTTCATCTCCACTCATGTGGTTGCTCGCTCCAGTGTCTAAGTACCACTCACTTTTGGTACTTACCGAGCTGACTTCGAACTCGGGGACTTCTACCGACAACATCAGCAGCTCTT…
>TRINITY_DN10401_c0_g1
GTAATCACAAATCCATAAATACATTAGGGTTTTACTCAGTGGCAGCTTGTCTTCACCACCTCTCCGCCAACCACCGCGTTATCCCCAATCCATCGAGAAACCAACTCGGAATGGCGAGAATTAAGGTACATGAGTTGAGGCTGAAGAACAGGGCGGATCTGTTGGCACAGCTGAAGGAATTGAAGACGGAGCTAGCGCTGCTGCGGGTGGCGAAGGTGACCGGCGGTGCTCCCAACAAGCTGTCGAAGATCAAGGTTGTGAGGCTGTCGATTGCCCAGGTTCTGACCGTGATCTCGCAGAAGCAGAAATCCGCTCTTAGAGAAGCCTACAAGAATAAGAAGTACTTGCCCCTCGATCTCCGCCCTAAGAAGTCCCGCGCCATCCGCCGCCGTCTGACCA…
>TRINITY_DN10401_c1_g1
ATATAAGCCACTGGCCATAAAAGAAAATTGCATATGCGTTATGGTGCAACCACCCCACAAATATAATCCAATACCACCGAGCATCCCTAAGTACCCACATTATCAACAAATACATCTATTCTTTTTGTTCCATTAGTGATGCTATGAAAGAATTAATCATCAATCAAGTGTCATCTAAAGAACATGGGAGCAGCAACCATTAATAGTTATTCTATGGATGAACAAGTGGGTAAGATGATTAATTATTTTAGTCACAATATCATAACATAAATATCTATCCTCTATGGATTTACCTAAAAATAGCACTTAAAGTCACAATATCATAACATAAAGATTAAATCACACACACTCATCCGACTTTCTTCCCTAATTCCATAAGATTCATTTCATTTTTCATTA…
>TRINITY_DN10401_c1_g2
CAACGACTGAAGTCAACACGTTTAACTCAATCCCAGAATCCGGTTCACAAAGTAATCCCAGGCTTATAGATTTGATACAGGGTAAAATATTCAAAGTAACGCCAAAATATATCGGAAAATTTAATTGCAGACAAATTTTGATAATACTCCAATGGTGGGCTTCTAGCGTGGAGAAAATATTAAACTTTGATGGCGTACTTTCTCAAAGGGAAGTACATTTCTTTCTTCTTTTGCTTTTCGGTCTTCAAAGAAGCCTGATGCTTGGTGAGACGACGACGGATAGCTCGCGTTTTCTTCGGGCGGAGATCGAGTGGCAGATACTTCTTGTTTTTGTAGGCTTCGCGAAGAGCGGTTTTCTGCTTCTGCGAAATTACGGTGAGCACCTGGGCGATGGACAGC…
>TRINITY_DN10401_c1_g3
GGGGTTATTATAGATTATTTCAGCCAAATCAAACAAAACCGTCGTGGTGCATTGTGAGACGGCGGCGCCAGGGATAGCGCGGGTCTTCATTGGGGAGATCAACCAATCGATCTATTCTTTTTGTTCCATTAGTGATGCGAAACAGAAAAGTGAGATTTGTATATCGTAAAGCATTGATGTAAATCCCACCTTATTATAAGCCGGCTGCAACAAAGTTTCCAAATGGAAATGTCAGGCACTCAGGCTTACAAATTCCTAATGAATGACGACTAAAACTTTCTGATCAGTTATTTCCTTTGCGATGAAAGAGCTTTCGTTAAGGTTTTGAGTTACGTACGCTAAAAAGGCCTGCAAACTAAATTGGAAGTAGATGGAATCATCACGAATTCGAGTAGGCAT…
>TRINITY_DN10402_c0_g1
CACGTCGCCTTCCTTCCTCTAGGTGTCTCTCGAGTTTGCTGATCTGAAATTGCTGATAAACATGGCGACCGAGGTTGTGGGTTCTGTGCATTTTGGATTCATGACGGATGAAGAAGTCAGAAAGCAGAGTGTGGTTAAGATAACTAATCCGAATATGCTTGATATTTTGGAAAAGCCAATTCCTGGTGGATTGTATGATTCAGCTATGGGACCCCTTGATGATGCCTCGGTGTGTAAATCATGTGGCCAACGGGCATATCAATGCCACGGTCATTGTGGTCACATTGATCTTGTTTCCCCAGTCTATAATCCGTTGCTTGTGAATAAATTAACCAATCTTCTCAATAACACATGTTTTAATTGTTTTCATTTTCGAGCAAGAAGAGAGCAGGTTGAAAA…
>TRINITY_DN10403_c0_g1
CTGTGACTCACTTCCCACACACATGGCCCCCGCCCATTCCCCGCCGCCGCCTCATCACGTGCACCTTCTCCCCTTCTCACTCATCCACCTCTCTCTCTCTCTCTCTACTTTATATAGGCTACTACCCCTCTTCTCCAAATGTGCAACAGTCACTCCTAAATCTACCTCAATTCAATTCATCATTGTTCTTCTTTCTTCCTTGCCAAATCGGAATTAGTCTCACTTTCTACACCAGCCAGTAAATCAAACCATGAAGTCCATGCTTTTCCGAACCGGATCCGGCCCAATCCCGGTCCAAGCCCCTCCCACCCCCGGATCACCTCGACGCTCCTTGGACTGCTTCCTGGCGAAGCGGAGTATTCGCCGATCTACTTCGGAGTCCAATGTCATGATCCGATC…
>TRINITY_DN10404_c0_g1
CTGCAAAATTTCAATACAGAAAAGAGAAAAGTAAACGTCTTACAGCGGAGTAGCGTCGTCAACATTCGACACACCTACAAGCTTACATGAACAAAGGGGGCGATAAGATTATCAAAGTTCAAAGTAACAAACAAAATCTTGAAACCGGAATTTAGTTTACAACTAAGATTGACAAGATGAATCAGTTTCTCCAGAGACTTGCACGATATAGTCATGTTCTGAATCAGTTTCTCCAGAGACTTGCACGATATAGTCATGTCCATCATCTTGACGGCAGCCTAATCGTGAATGGAGATGGTCGATGTGTGGTATAGTTATGCATCCCAAGCTGAAGCCCCTCCCAACCCGATTTCATTGAACTGTGACCCCGCAAGTGTAGCAGGATCAACATGTTTCACC…
>TRINITY_DN10405_c0_g1
GTTTGAGGTAGTCTGTGAGCGATCGGGAGAATTTTGTTGGGGATTGCTTTCTCCTGAATCGAAATTGGGACAGGGTCCTTCATTGCATGTGCACAAAGGGAGAGCAACAGAAGGAAATGGGCTGCAAGTCACCGGGCAAAAGATATCTGATGAAACAGAGTCTGTACGTCTCTTTCTCATATCTGGTGAATCTCCCACAGTATCATTTTCATCTTGTTCTCTGTGATGGTGAAGCACGCAAGGCGTACACAAGCCAAGTGATAAAGGTGGTTTGAATTCCTTTAATGAAGAACCAGGCAATTTGATGAAAGATACAATGCCATATCGACAAAGAGGACAGGGGATGGAACCAGGCGGTATTGATGTTTCTGAAGGAATGTTGCTGGTTGAGCAAAGGTA…
>TRINITY_DN10406_c0_g1
ATAAAATAAAAATAGAAATAAATTTCATGGATTATCAATTTTTTTTAGTTTGAAGAAATTTTGAGTCAGAAGGATTTGAACACGTATCTCTTACCCATTATGAGTGATGATTACCATCAATTCTATATACTAATGGTAATGTATTATCAGTTAAAACAGTATGATTTCTCTTTCTGAAATTCCTTCCAGCGTTACTTTGATTTTTCATCTAACATTCAAAACAAGACTAATTCTCCAAGATTCTAACCAACTACAGCAAATTCTTTTGATTCAATTCAGATTCCATTATCTTGGATTTAATGCTGAAAAAATTCTTTTCTGTTATGGGAGCATCGCTGAGTCTATCCCAGCAATCCGCCGTGGAAACAATCAATGAATGGCGATCACGGGCTCCTCATG…
>TRINITY_DN10407_c0_g1
TCTATTACGTGGTAGCAGATAGGCAGTGTATGCCTGGTAAACATGCGAGGGAATGTTTTCCACAGTAATTGTAATCAAAGCAGGTGCAGTATATACACGAACAACATAACACAAAATGGAATAAACACAGAATAACATCTTTGCCTTAACAATAACCCGAAACTCTGACGGCCCCCTTTGGTTGAAAGAATGCACTAGTCACTTTCTTTTGCATCTCCAGAATCTGAAAGGGAACCCTGACATTAGATGCTTCTCCATCCTTCACTCTTCCATTTCCTTTTATTGTGTTGACACATAGTAAGGCGTCATAATCAAGGGTAAGCCTCTGGGATAAGTCAGCAGTTGAGTAACAATTTCTACGTTAGCTGGCTTTGAAGGATTAGTAGCTGCATCAGGATT…
>TRINITY_DN10408_c0_g1
CGAAGAAATGGCTCCTTGGAAATCTGCTACCTCAGCCAGCGACGGAGATGGTCCGACACTCACTCTCATAATGGAAAAGGGTCCACTTTCCGGCCAAAGAAACGATTTCAGGCCGGGATCTCTAGTTCGCATTGGCCGCCTTGTTCGCGGCAACACTCTAGCCATCAAGGATAGCGGAGTCTCATCCAAGCACTTGCTAATCCAATTCCACGCCGCATCTGATCCGGACACTCGTCGCTGGACCATCACCGACCTAGACTCCTCAAACGGCACCATTTTGAACGGCGAACACCTCGATCCGTCCAAACCCGCCGCTCTATCCGACGGCGACGTTATTAAAATCGGCGAGCAGACGTCGATTAGGGTCAATTTTGAAGTTAAAGTGACGGAGAACAAAAT…
>TRINITY_DN10409_c0_g1
AGCACAGAAAAAAGCTCTCTTCACTCGCGTGCCCTAGCAGTCGCCGATCTTCCTTCTCCCCGCTGGCTCCTTCCATGGCTACGCCCGTGCTGCCGCGACGAGATTACGATATCAAAATAATGGGGTCCATATCTGTGAGCGATCTTTAAGAAATTTGAGTTTGTATTGCAACCATGCCAGACAATTCTGGGGATCCTGCTTATGGGGAAAACAATATATGCGGGCCAGACTTCTTTGGTTTGTATAAGAGTGAGATACATGAACTATTGTCTCAAGATGACGGTCTCCTGCCTTTTCCCGGTCAAACTTCTCGATTATCTGGAGACCTTAGTGAAGTGGGTAGAGAAAAAGACTCAACTACGAAAAGTTACCAAACCAAATATAATGTTACTGCTGGAT…
>TRINITY_DN1040_c0_g1
GAAATTTTTTTTATTGAAAAAGAAGACAAACTTCACTGCAGATTTTATTCATAGTTATTCCAGTACAAGGTTCTCCTTATATTCGACAGAAGCTCGTAATAGTAGATAAAATGCGACTTCCTTGCTCGTGTAAAAGTAGAGCTTGAGCTTAGCTAAACCTATATGATTACATTACACAAGTAGAGGAGCATGCATCCTCAAATAGACAAATACATTCTTCGTTTGCGGTAGGCTATTCGGTTACGAGCATTGGGATATCATCAACTGCAGTTGGAAGCTCAACGGACACAGCCTTATCCTTGCAGGATCGAACGGTGGCGAACTGATCGACATCAAGCGCCTTGTTGATAATCCCAACAGTGAAGTAAATACTATTGGAAGGCGGCAAGTCAACCTTGA…
>TRINITY_DN10410_c0_g1
TGAGGCCGCAAATAACACAACGACCTGGTCAACAAGTCCCATCTCAGTTGGGGCAAATGTCTATTCAGCCAGGGCAACAGGGTCATCCACAGTCAATGCAACAAATGTCTATGCAGCCTGGGCATCAACCCCCCTATCAGCTAATGCAACAAACACCTCGTGGTCAACAGGGACAAATGTACCCTGGTGCACAAATGGGAACCCCACAGGGTTTCCATTTTATGCAGCAACATACAAAATATACTCTTCATCAACCGAACATGCCTCCACAAGGGCCACCAAGCTTCTCAGAACAGTCTCAACATCTAATGGTGGGACAGCAATTGCCTCAGAAACAAGAACACAAGACGGAACTTGACCAGAAAGATGATTCCAATTCTCATCAAGGAAGACTACCGG…
>TRINITY_DN10411_c0_g1
ACTGTTCTTGTTGGAAGGGTGCCCTTTCAACGTTTCCCAAGGAATCGAGAAACCCTAGATTCAGGAGGTCGTTTTGCAACAAAACAGCGGAAGATGAAGGTAACAAAACGTGTGGATTTCCGTCTTAATTGATTGCTTCTTCGTTTGGGGATTTTGATTTGTGATCGTGATTTGTTCATTCATTTATTGGTTGGATTTGCAGACGATGTTTGGAGATTCGTAAAATTTATTCCCTTAGCAGGGGCGATTGGATTGATCTACGATTATGTATAAACTGACTACAGGACAAGATTATTGGACATGGACAGGCAACAAAAATGGCCAATATGAGGCTAAATCAGCGTTTGATATCCTGGAACAGAGGAGGTGTGCCGAAGCTGACTCGCAGAAAGAAATTTA…
>TRINITY_DN10411_c1_g1
CAGGAGTTACATATTTAAACAAAAACAGAGGCTCCAAACGGATCAGAGTAAGCATTTCAGAGGGTTTGCAATCCAGTCTCTGAAATTGGTTTCAGTCTTGATTTGGTTCCTTTTCCATCTCCACCAGTACCACATCTTTGCTTTAATCTCTTCCATTATTTTCTTTGAGTCCCACGCCTTCTCTTTAAAGATGAACAGATTCCTCTCTTTCCATAATTCCCAGATAAGACAGAGCCATAGTTCTGAGATAAAAGCTTTAAGGATTTTTGAGTTGTTGAAGTCATTCATGATGAGTTCCAGCCCAAAAAGTTTTCTGTAGTTGTCGAAGGTGTCGTTGAGCCAGCCTGAGCAATCGTTCCACAGCTTTTGAGATTTTGGACAAAGAAAAAAGCGATGCTC…
>TRINITY_DN10412_c0_g1
ATTTCTGACATGAAATTAAATCGACACGACATGATACGATATGTTAACAAATAATACGAACCTGACTCAAATACAACACGAAATTTTCATATTCTTATCGGATCAATACGATAAGAATATGAACCCATTGACCCTCAACCCTAACCCATTATTGTCGTAGGAATTCGTGTCGAGTTAGCATATCGGGTCAGAACCCTTCAATTTATCCAAAATATGAGAACATCTGTTTTCCTCGGAAGGAAAAAAAATCATTGCTATGCTTAAAAGCTACATATAAAGATCTCCAGAAACAAAGAGACAGCTGCAAATCATGCAACAGAAACACATCCAAACAGAATTTTTAGACAAAAAGAATTCCTTCATTCATGATCTCACTTGAAAGTCGCCTCCCTTTGTAAG…
>TRINITY_DN10413_c0_g1
CGCCTATTAGAATCGACTAGCAAATACAATCGCTGCTCAGCTGAATCAGTAAAAGGCAACGGAATAACGTGTGCAATTGAATGAATAGGTCCCATATGATTACGCTCTTCCCCAGTGTATGTATCAACAATAGACAGAACTCCAGCAGAATCTAAACTGTTTCTGCATCTTCCAACTACCAGAACAGATGGGTTATGCTCCAAAGCATGATGGTGAGGGTCTTGCCATTGATGTAAGCTAATCCCTCTAGGATCATGACATGTCTCCGACTTACGAAGAGAATTCAGTAAATGAGACCACACAATTCTCCCATCTCCGGTGTGCAGGGCAAAAAGTTTTCCAGCTCGTGTGAGAACTATAAGAAGCTTCCTGAACCCCTTTCGATCCCGAGTCATCTAG…
>TRINITY_DN10414_c0_g1
AAATAAGAAGGTGTTATGATATGATTATCTACCTACATCTATAATATATCCCAATCCCATAACTCACCCATTAGCTTTCATCACAATGACACAGGAGAGCTGAATGAGTCTTGTAAAAAAATCCAAATACCCAAAACAAATCCAATAAGTGGTACTAAATATCAGAACTTGTAATGTAATAGAAAAATTGAAAGTAGTTTCATACGTAGGCATGAAGCTCCGGCGTGAAGGAAAACCACCTAAATCCGCAGCTCCATTTGTCAGGCAAAGAAGGGCACTTAGGCAGCCAATGCCAAGTTCTCCTAGAAACCTTATAATACAATATCTCAGGCCATGTATAGCAGCACACACAGATCAAACCTTGATGCCAGAAACAATACACATGCTCGTAGTTGTGGT…
>TRINITY_DN10415_c0_g1
CAGAAAATAACCTACACCCTTATCAAGCATCGTCTGGGAGACTTATTCTACCGTTTGGTTTCTCAGAAGTTTGAGGATCCAGCAGAAGGAGAGGACGCCCTGGTTGCAAAATTTAAGAAACTCCATGATGATTTGACCTCCGGTTTCCGTAATCTCGAGGATGAAACTCGGTGATGAATACGTTTTATCGATGTTGCCGGTATTTATTATCCGCTAGAGGTGGATGCTGGTTGTTCTTCCCATAATGACGAAAACGAGGATGTGAAGTTTTTCATTGAGAGGATGGTTTGGTTCGCATCCTGATATTGAGTAATAAGTTGGTTGTTATCAATAGGGTATTTGTAAACGTTTTTGGTCGCCATAATAAATTGTAGGCAGTACGATTTGGCATGTCCATTT…
>TRINITY_DN10416_c0_g2
CCCTCCGTACAGGAAACCGAAGAAGAAACCACCCGCTCCCATCGTTCTCGTCAGTCCGAACGGGAGTCTCGAGGTCGCACTGTCGATCGCCGGAGCCCGCTACCGCGTCAAGACTCCAGCCCTAGAAGAAGCCTGGAGCAAGGTCGCGACCGCGGTTTTCACCAAAGTCGCGGCAACGGCGGAAGGGGCGGCTCATGCGTGAGCATCTCACCCCCTAGACACCAACACAAGGCTGCAAGAAGACCTGCTCCTTTCGTCAGCCCGTTCTCCGGCCGGTTATTCAACACCGACTTGCCAACCTCTTACAGACTACCACCGATCCCGGTGTACAATGGGTTGGAAGATCCTCTGAACTTCCTCTCCAGATTCAAATACAACGCGCACAACCAGCGCTTGGAA…
>TRINITY_DN10419_c0_g1
ACCCTGATATCATGAACGAAGTCCACACATATAAACATGTGGTTTTGGTTTCAAAAAAAAAAAAAAAAAAAACATGTGGTTTTACCTCAAAAGTAATTGGCAATAAGGGACATAGCACATGGACTTAGACAATGGTTTCAAGGTAACTATCTTTCATTGTGGGACAGAGTACATACAAAAAAACACTTCAACAAGAACCATAATTTTCCAGTTTCCAATTGAACGCTCTTGCCAGAATTGGAGAAAGAATCAAATGAAATCATCTGAATAATAGGGAGTTGTAGTGTTCCTCATCTAACAACAAAAACAGAAATTCTACTACATTGTATTTTTCACTCAGTCCTAAGGGAACCAAAGCTAGATCGATAACTAAGAAAGTCAAATGAGGTCTGTGAAGCC…
>TRINITY_DN10419_c3_g1
ATACTATTTCCTTTTCCTAATTATGATTTAAGAAAACTATAAGAATTTGAGAGAATTGGTTTGAAGATCCAACATCTAGATATTTGACCACATTCTGGATCAAACTCATTGTGAAGGTAATTAATTAGGTTTTAAAATGGATCTTTCCTTAAATATTCATAAATGCGTGCAAATTAATAATGAATATTTCATTGCATCTATTAACATTTACTAGATGTCCCTTCGGGAACACTCCAGTGGTAGGACACCCGCTTGTAAAGACTCTCTCTTATGAGAGATCTAGTGTTCGAATCCTCACTCCCCTTCCCCCGACTAAAAAAACAT
>TRINITY_DN1041_c0_g1
CTTTAGCCTTTCGGGGAGGATTTGACTGAGGTTTCTTCAACATCAACTTCTTCCTCCCACACCAAACATAACGAAGAAATCCCACCATTTTTCATTTGTAAATTTCAGATCTTCTTTTATTTTCTGAAAAACGACAGCACAGATTCTTCACCTTTTCTTTTTGGAGGGAAGAAGAATTTTGAAGGATGTGGGTGTTTTATTTGATCTCGCTGCCATTAACCCTAGGTATGGTGATTTTGACTCTTAAATACTTCTCCGGTCCGGACGTGCCGCGCTACGTGTTCTTCACGGTGGGATACACTTGGTTTTGCTCGATTGCGGTTATCGTTCTTGTCCCCGCCGACGTTTGGACGACTAAAGTTGGTAATGGTAATGTTAACGGGGGCATCTCTTTCTTTT…
>TRINITY_DN1041_c1_g1
ATATCTCTGTGTTTCATCTTTCCTGGTCGGCCTAGACGAACTTCCCTTCAAATCCTCCTTGCTGTAGCTGGATTTCATCTTCATTTCAATTGTATCATCTTTGTTGCGGCTGCTGCCATATTCAAGATCCATGCTGGTAGCATCATTGAAATTTCGCGCCAATGGAATAACATGTTCACCGATGTTGAGCCCTTGTTCAATCCATGTTCTTTCTGCGCAGGTGTATAAATGTGTGAAATTGTACAATTCAGTATGTTTTGTAATGTAAAAAGAAACACGTGAAGCTACCTACTGCACTGACAAACAGTTTACCTTTCTGCAGAATAAGCAAACCTGATGGATCAAACCCATCCAACTCATCTGTTTCTGTTTGAAGTCTA
>TRINITY_DN10420_c0_g1
ATGAAATGTGCTTTGTTAAAAGAATGATGGTAGGTAGCGTTTTACATAAGAATGTAATGTTAAAAATGAAAAAGATGGACAAAGGGCTGTATTGGTGAGAAGTAATGTGAGATGAGGAGGAGCAAAACGAATGAGTCGGTTTAGGTTAAAACTCTGGAGATGCCCTGCCTACCTGCCTTTACCTCATTCATCTCCAGCAACTAATGAATAGAAGAAATTCAACCATAAGTTGTTTCCCATCACCCAAAAATTCTATCTTCACACTTCAATATCCAGTTAAGTGTGCTTTTTGGCGCGCCCATTTGAAGGAGCACCCTCTTCCCTCTTGCTGCCAGATGCCTCCGGCTTTTTTTGCCCAAGCTGGAGCTCTATCTGCCTCATATCGATAGTCGTAAAATA…
>TRINITY_DN10420_c0_g2
CTCCGTTATGAGAGGTCTAGGGTTCGGATCCCCACTCCCCCTTCCCCCAACTCAAAAAAAAAAACTACAAAACTTTCAGTTCCACTTCCACCCTTTGTTTAGCTTCTACCTATCTCACATTAAAAAAGAATGGATAAGAACAGCCAGGTTTCAAAACCTTCTACCTTGCTCATAGCATGGATGGAAATTGGCAGACAAATTTCTAACAAGCTCCAAATGATTGATTGTATGGCTGATAAACAGTAATATGGAACAAGAAATAAAACAGCTAAATATGGGGGGGAAAGGATGCAAGATGCATTTAACAAAAGTTATTTTGGATAAAGTTAAGATTCATGCTCTCTAGCAAAAACAGGCACAGATGCAAGAAAATTTTCACAAAAGCTATTCTGGTCAATG…
>TRINITY_DN10420_c1_g1
TACAATGGGTGAGAGACCCGGGTTCGAACCTTCCCCACCCCGAAGTTCCCCCAACTCAAAAAAAAAAACCACCACAGGGGAATATGGTATTTTATCCTAAAATTTAAGGTTTGAAGGCATATCCTTCTGTTTTGAGGTTTTAGCTGATTTTATCCCACTTTTTGCATTTTAGCTGATTTTATCCCACTTTTGGCATAGTTTTAAATACAAACCTCAAACTGTAGGATAAAACAACATATTTCATCAACAATCACATATAAGAACTCATTCGCTTGCATTTCTCATTTTTCTTTCCTGAAGTATCTTTATTACACTTGTGCTAAGTTAATAAAAACATTTAACAAAAATGAACAAATAATTTTAACATATAGCAATCAGAGATGTTGAGATTTCATGCAA…
>TRINITY_DN10421_c0_g1
CAACAACTCAAGTATAAACAGAAACAAGCTTCTTTCATGGCGGCTAAGCTAACTGCTGTGATCCTCCTTGTGAGCACCCTGGTCCTGGTGTGTGCCACGACGAGGGCGGGGACAAGGAGGGTGTGGCCGGAAGAGAGTTGCGAGAGCGAGGTGGAGGAGCAGATGCCGATGGAACAGTGCGACAAATGGGCGAGGAGCGGGTGGCCGGAGATCCGGTTGCCGTCGGGCGAGGAGGAGGAGCGGAATGAGGAGTGCTGCCAGGAGCTCCGGCAGGTGAGCGACGAATGCCGGTGCTACGCGGTGAGTCTGCTGATGAGCGAAATGCCGGATATTTGGGCGAGGCGGATGGCCTGCTCCCTCACCATTAGGTGCGGCATGAACCCCTGCAACTGCCCCCGC…
>TRINITY_DN10421_c0_g2
CTCAACTTACTACCCCGGTCTCGGACTCAACTTACTACCCCGGTCTCGGACTCAACTTACTACCCCGGTCTCGGACTCAACTTACTACCCCGGTCTCGACTCCTCCAGGCTAGACGGGAACCACCAGCTGGAAGCCTTAACGGTCATCCACTACATAAGGCAGTTACCTATCACCCACGATAGATAACTGACAACAAGGAGGTTACTACACCATGACCCCCACCACTCGGCGGTTTCTCTTTCTCAACGGCCCCAGATTAGAATAGTATAAATATGTGTTTGTAAATAGAGAAAGGGTTCCTTCATTTTCCTCAAGCAACATAGCAGTATACGATCACTTTGTAAACTCACAAGATTGATCAATAAAACTGCACTCACATCTCTCACCGTGGACGTAGA…
>TRINITY_DN10421_c1_g1
CAATTACAGAATTTTTCCCAATTCTCTCAACATGGTATCCAGAGCCAACGTTTGATCTTGATCCGTAATGACGAAAAATCGAAAGCCTTCGTGGAACGTTCTTATGCAAGAAGAAAGAGTTGAATCATCTCATGCTCAAAATCAGGATTCGATGCAGCCAAGAGGAGATGCTGTGGAAAATAACAGAGATCGAACGACGCAAGGAGGAAGGAGCTCGATTGAAGATGTTTTGTATATCCACCCAAATGATCATGCGAATCTGCAATTGGTGGCTGCATTGCTCACAGGTAACAATTACTTAACTTGGAATAGATCGGTGAGAAGAGCCCTAGGTGCTCGAAACAAGATAGATTTCATAAATGGTGAATTTATTGAACCGTTACCTGATTCGATTCATCA…
>TRINITY_DN10421_c1_g2
GAAAGAACGAGATATTGTTGAAGACATAGGTATCCAGAGCAAGGTTTTGATTCACAATGACGAAGAATCGGAAACCTTCATGGAATGTGCTTGCGCAAGAGGAAAGAGGTGAGACATCTCATGCTGAGCATGTTTCACCTACGGATTCGTTGCAGAAAAAAGAGAATATTGTTGCAGATCGGGATCGATTGGCACAGAATGGACGGAGCTCGATTGAGGATATTTTGTATATTCATCCGAATGACCATGCGAATCTGCAATTAGTTGCTACATTACTCACAGGTAACAACTATTTCACATGGAATCGTTCGGTAAAAAGAGCCATAGGAGCGCGAAACAAGTTAGATTTTATAAATGGTGATTTTATGGAACCATCGCCTGATTCGATTCATTATAAGG…
>TRINITY_DN10422_c0_g1
ATCAAAACAATGGAGATTTCCCTCTCCAAAAACTCGCCTCCCCCTCCCAAATTTCGAAATCCCCATCTCTCTCCCGCGCCGTAATCACGCGCACCTCCGCCACATCCACCGCCCGCACCTCCTCTGTAAAAGTGAATCTACGCATCAAATGCTACAATGGTTTGACGTTAGCTGTGAGAACGAGGCTCGAATCGACGGTGGCTGAATTCAAAGTTTTGCTGTCGACGAATTATTGTGTTGTTGCAGCTACAGACCATCTTTTGACTCGCAATGGACATTTCTTTGAAGATCATCGACTCCTATCATTCTACGGTGATTATTTCATAACCACTATTTTAATTCTATCTGTCCTTTTTGTTTGGGATTCTTGCTTTGCCTGGAAGACTGAAAGAAATGTAT…
>TRINITY_DN10422_c0_g2
GCTGTACAGCCTGTACTAGTATACTAGGCAATTACAGTCGATAAAATTTCCCCCAAATTCCCCTTCCAATTTCCAAACCCTCTGCTCAAAAAAATAAAATTTCCAAACCCTCGAAACCAGCAAGGGTAACAATGGCGATCTACACGCTCCAAAAACTCGCCTCCCAAATTTCCAAATCACCCTCTCTCTCCTTTTCCTCTCGCACCGTTATCGCTCGCACCTCCACCACTTCCTCGGCCCGTACGTCGTCCGCCAAAGTCTCCGATCGGATCGTGAAGCTCAACGCCATCGACCCCGACGGCCACAAGCAAGACGTGATAGGGCTTACCGGCCAGACTCTGCTCAAGGCATTGACCAACAAGGGCTTAATCGACCCGGCATCGCACCGGCTCGAGGATA…
>TRINITY_DN10422_c0_g3
AAAAAAAATCCCCAAATCATCCAAACCCCAAAGTCGGTTTCTCTCCAATTCTCTCATCCTTCTCCCCTCGGCCTAACCGACGACACCCTAAAGTACAAATTTCCCCAATTCTGCCTCAAACCCTCGAAATCAAAACAATGGAGATTTCCCCTCTCCAAATTGCCTCCCAAATTTCGAAATCCCCATCTCTCTCCCGCGCCGTAATCACGCGCACCTCCGCCACATCCGCGCCGCACCTCCTCCGTGAAAGTCTCTGATCGGATCGTGAAGCTCAAAGCTATCGACCCGAATGGCCACAAACAAGTTGTGATAGGGCTCACTGGCCAGACTCTTCTCAAGGCATTGACCAACAAGGTATTAATCGATGCCTGCTCCGCCGAGTGCGAGGTGCACATCGCG…
>TRINITY_DN10422_c0_g4
AAAAAAAATCCCCAAATCATCCAAACCCCAAAGTCGGTTTCTCTCCAATTCTCTCATCCTTCTCCCCTCGGCCTAACCGACGACACCCTAAAGTACAAATTTCCCCAATTCTGCCTCAAACCCTCGAAATCAAAACAATGGCAATTTCCACTCTCCAAAAACTCGCCTCCCAAATTTCCAAATCCCCATCTCTCTCCCTCTCCTCCCGCGCCGTAATCGCTCGCACCTCCGCCACATCCGCCGCCCGCACCTCCTCCGCGAAAGTCTCCGATCGGATCGTGAAGCTCAACGCCATCGACCCCGACGGCCACAAGCAAGACGTGATAGGGCTCACCGGCCAGACTCTTCTCAAGGCATTGACCAACAAGGGATTGATCGATCCGGCTTCGCACCGTCTGG…
>TRINITY_DN10422_c0_g5
GAAACACATGAATATGGGGCAAAGTAAAACATCAGTTCTTTAACCAAAGACCCTTCTCATTTCTACAGAGTTAGAACCAACAAATATGGGACCACATAGCAACTCTCCATAGAAAAGCTTCCTGAGTAGATTGATTTTCGAGCAGTAGAGACGTTGAATTTCTTCGTCGAGTCATAACCACCTCCTCCCCTTCCTCAAGTACCAACTCTGTACAAATGAGAGTTCATAAATTCATCACCATCATACTTAGACAACTTGGTCTATATAGTTATTATTTAGGCCTCATAATCATCATCATCTTCTCCACTCTTTCCTCCGAGCTTCATGCTCTTGTACCATTTTGCACACGCAATGTATATGACAAGATCAATGGCTGTCAATCCGGCCAACAGAAAATAG…
>TRINITY_DN10423_c0_g1
AGTACCACTTTCTGGCACACTATTGACCAAGGTTGGTGTATTCCCTGACCAAAGACCATGTGGAGAAGACTTCAGGAGGAAGTGGATTGAGGGCTTATCCCAACCGCATAAAAGATTGCGTTCATTGGCTGATCATGTACCTCATGCTTATCGGAGAAAATCTCTTTTTGAAGTTCTAATTAGAAATAATGTTCCATTGTTGAGAGCAACGTGGTTCGTCAAAGTAACTTATCTTAATCAGGTTCGTGTGGCTTCTTCTAATTCATTGTCTGGGTATCGTGACAAAACTCAACTTCCTCGTTCAGAACAATGGACAAAAGATATTATAGAGTACTTGCAGTATTTGTTGGATGAATTTATTACAAGAAACAATACTCATTCAGCATTCTATGTGCGAGA…
>TRINITY_DN10423_c0_g2
AGTACCACTTTCTGGCACACTATTGACCAAGGTTGGTGTATTCCCTGACCAAAGACCATGTGGAGAAGACTTCAGGAGGAAGTGGATTGAGTTTGCTGATGGACCTATGTTTCTGGTTTGATACAACAACAACAGCAGCAAGCCCTTTTTCCTACTATGTTTTTGGTTTGATATGGAACTTAAATACTTCCGATTAATTGATCCAACGACTTGATTAATACTATCCACAAGCTGCTTATATTTACTATTGAAGAGGTCTTCGTTTACTTGACTGGTGAAGCTAATCCCTTCGGTCTCATTTCCTGGGATCTTCTTGATGACATTTGATGGTCATTAGTTTACTCACTGTCGAAAAATATTAGATTGCTGAAGTATTTTGAGCTTCTCTCCAGGGCTTAT…
>TRINITY_DN10424_c0_g1
AAAAAATTAAAAGTGAGAAAGTGAATCAAAAAAAGACATTCTCAAAACATAAAGTATAATATATTTATTTAATAAATTATAAGTGATTAACATATTAACAGATCGATTTAAAAAAAGATTAAAAATAATTTATTTAACAGATAATTGATTTATTTAAAAACATATCAATTTCGTATAATAAGTGATTAATATATTATTTAACAGCTGGGTTATTTCAAAACATATTTAAAATAAATAATAAGTGATTAATAAATTATTTAACAGATTATTTAACAATTTTCTGCAAAATATACAGATTATATGTCAAAACAACGAAATTATGTTGTATAAAGATATTTAATAAGAAATGGTCACATTTACACTTAAAAATGAGAAATTTGGTTGAAGAACTACAATGAT…
>TRINITY_DN10424_c0_g3
AGATGTTTAATACATTAGAAAAACATAAAGTATAGTTTATTTAGTTAATAAATAATAAATGATAGAATACAACGATTGAATGGTAAAATACGGTGAAAGAACAACAAATCCAATACAATTAATCCATATTATTAACATTTAATAGAAAAACCAAAAATTGAAATACTAAAATTTAAAGGCAGAGAGAATATGGTATTGATACTATTTTCTTAACTAATTCTTTTTTTAGTATATTCTGGGTACATGTGTAACTTTGGATCATTGTAACAAAGTTGGACAGATATTTACAATCAATTATTGA
>TRINITY_DN10424_c0_g4
CATCAGATGCAAGGCCTCTTTTAATCTTTATTAATGCCAACAGTGGAGCACAAAATGGACCTCTCCTGCACAAGAGGTTAAACATGCTTTTGAACCCTGTACAGGTAGAAGTTTCAATTGAATAACATTATTATTTTACATGAGATTTGCTACTGTCAATCCAAGGTACCTAATAACTCTTGTAATTTTTTGAACTATGTGTCTTTCAGAGTGTATCCAATACTGAAAATAACTACATAGGCATGCTAACTACATACATTTGGTGAAGCTAGTTTATGAATTGATTGGTGAAATATTAAACAGATGTTTAATACATTAGAAAAAACATAAAGTATAGTTTATTACTTAATAAATAATAAGTAATTAACATATTAAAAGATCCAGTTCAAAAGATATTAA…
>TRINITY_DN10425_c0_g1
CGCCAAAGTAAACTGTATCATTCATTTGAATTAGATAAATAACCAAATTTATCACAAAATATAACAAATAGCCATTAAAACATATACTAGACAATGAAGTAAAATAAAAGATGTGAAAGAAGAAGCATATTAGTCTCTCCTAACTTGTACAACCATTTAAGATTCATTACTGCTGTGCACATTGTACTCTCTGGGCACCTCCAGGCATGCCATCGTCTTCATCGTAAGCTTCTTGGGCTTGCTGCTGTTTTCGACGCATCTCCTTCATATTTACGTCGTGCAGGGTAGTCTTTTTACATTCATCCAATTCCATATCCGTTAGCTTACTTGCAGGCATTGCTGGCAATACAGCCTCCAAAGCTTTGTTTTGATCTGGGCTCAAAGATTCAGGGAAGTCTA…
>TRINITY_DN10426_c0_g1
TTTATTTCTTGCTTATTAACCGCCAACATTTCGGTAAATTGATACAATTTTGGGAAATTCCTCGTAAAGCTGGAGTTGCTGATTTTGTGAATTTTTATTTATAGAAGATTAGTTGTTGGTAGACGGTTTTGGTTTCCTTCTTCGGCAATCCGTTACGTCAATCGCCATTACTGTTGTAAGCATATATTATATTTTGGGGGAAATGGCGTTTCCGGGATACGGAATGGGGCTTTCGAGGAGCACATCGTTTGGGAGGAAAAGGGTTTTTCTGCCGAATCCCGCCATGGAATTTGGGGGAGATTATGAATGTGTAGCTGAATCTAGCTTGAAGAGACAGTGCTCGTGTGATTCGAATTGGGGAAAGAAATCTGGGCTTGAGGATTTGCCGCAGGAGCTCTT…
>TRINITY_DN10426_c0_g2
AGAAAGCGCGTGCGGCAACGCGTCTTCTTCAAAAACTATTCGTAGCAAACTTGAGCGATAAATATGCAGAACTGATAGTCACTATCCCATTTTCTCCAACGGCTAGTCTTCGCGGTTTCTGCTACTATATAAGCTGGGGTTTTTACACACTTTTCCTCGACTCCAGTCCTTTCTAGTAATTTCATAGTCTCGAGATATTTATTGCTTATTCAACCGCCAACATTTCTGCAAATCCATCGATAATTTTGGGAAATTCCTGTTGCAGGATTTTATTTATAGAAGATTAGTTGGTTGACGGTTTTTGTTTCCTTCTCCAGCAATCCGTTACGTCAATCGCCTTTACTGTCTATTAACTTGGTTTCCACTTCTACAACCGCATATTGAGTTTTGGAGTCTGAA…
>TRINITY_DN10427_c0_g1
CACCCGTCGTGAAGATGAGCTCAATTCGAATAGTTCTTGGTTTGGTTGCAAGTATGGATTTGGAGATCGAACAACTTGATGTTCGAACAGCTTTTCTACATGGGGATCTCGACGACGATTTGTACATGACTCAACCCAAGGGGTTTGAGGTGAAGGGAAAGGAGCACATGGTTTGCAAATTGAAGAAGAGTTTATATGGCCTAAAGCAAGCTTCTAGGCAATGGTACATGAAGTTCGATTCTTTTATGACCGGGCAGAGTTATAAAAGAACCGAGGCAGATCATTGTGTCTACGTCAAACGGTTCCCGGGAGGTACATTTGTCATTTTGTTATTATATGTTGATGATATGCTCATTGTGGGACAGGATATGTTGTTGATCAACAAGTTGAAGAATGAGA…
>TRINITY_DN10428_c0_g1
AAAAAAGGGATCGCAACAGAGGCCCAAATCAATCTCTGATTTGGATCAATTGAGGAATTACCCTCTCCTTCAAAAGAGAGTTGTTCGTTTTTTGTTTGATTGATACTCCACTTTTTTACAGACAGCACAAAACCCTACCTTTCTCATCTCTGCATTGCAATAATGAAGCTCGTGAGATTTTTAATGAAATTGAACAATGAGACTGTGTCGATTGAGCTCAAGAATGGGACCGTTGTTCACGGAACAATCACAGGTGGTTCTTCCCCTTCTCCACTTTCTTTTTTAGTCTGTTGATGCGTGGTCTTTTATGATTACTTAATGTCGTGTATTTGTTTCTGTTAATTTTTTACTGAGTTTCTAACGATGCCAGTAGTAGTTGATGCGTCGGATGCCCGTTTG…
>TRINITY_DN10429_c0_g1
ACTCTTGTTAAGTATTGGATTTGTCATGTGCAACATGTTCTGTTTAGTGTTTGTCTTGCATGTTGGAACATTACTGGAACACTGGCCCAAGTGATTTATTGCAGAGCAGATCGAGATCGATTCAAGTTTCCTTGTATAGCTGAATTAAATCAGAGGCTTTCCTTATGAAGAAGATGTGGAGATCTTCGAATATTACTCACTTGGGAATGAAGAAAAGATCTTCACAAGCTTGGAAAATTTCCTTTTCAAGTTTCCTTGTAGAGCTGAATTAAATCAGAGGCTTTCCTTATGAAGAAGATGTGGAGATCTTCGAATATTGCTCACTTGGGAATGAAGAAAAGATCTTCACAAGCTTGGAAAATTTCCTTTTCAAGTTTCCTTGTAGAGCTGAATTAAATC…
>TRINITY_DN1042_c0_g1
CATCATTGAAAACTATAGATGATTATTGGAAAGAAATCGAAATGATCAATTGCCGTCTTCTTCTACAAACGCACGTGTCCGGAAATGAGACGCCATTAAAGACTCTTCAAGCTCCATTTCATTTCCTTTGCTTGTTCAACCATCGTTCTTAATTGCTTCCTCCCCAGCAGCTTACTTTTCAAAGAATCATTCGTAGCAAACATTTGTGTGTTTCTGTATCAGCCAGTTTTGCTATGGAATTTAAGAGTTCATCGTGCGAAGCTGGAATTCGGGATGATTATTGAGAGAGTTGTTTCAGGAATCGGAGATTCAGTTTTTGTATAGATATTCAGTTTTTTTTTTTTTTTTTATCAGCTTGAAGAGGTATAAAAAGTTGATGGCTCATCGTCATGGCGAGAA…
>TRINITY_DN1042_c0_g2
TCCGGCCCCTTGATCACATTTTCGGGTGTGGAGAAAGTGGGTGATGTGATGCACGCTCTCCGGACGACCAGACACAACGGGTTTCCAGTGATTGATGAACCTCCAATGTCCGATGCACCAGAGCTCTGTGGGCTGGTGCTGAGGTCTCATTTGGTGGTGTTGCTGAAACAGAAGAAGTTCACAAACAGGAGGGTGGAGTCTGGAGCACAAGGGGTGAGATTTTTTCATGCGTTCGACTTTGCGAAGCCTGGGTTGGGGAAGGGGCTGAAGGTGGAGGATTTGGACATCTCTGCAGAGGAAATGGAGATGTATGTGGATCTTCATCCAATCACCAATTCCTCTCCTTACATGGTTGTTGACACCATGTCTCTTGCCAAAGCTTCCATCCTCTTCCGAGAG…
>TRINITY_DN10430_c0_g1
CAAAGATATTACTTGATCCTTGGCCACGGATAGGAACTGAGGCATTATTAGCTACTCTAACACTTTCAGTGTTATCGGAAAAATTCAAGTTTGAGAGAATGGAGATGTCTCCAGTCATATGATCCGTAGCTCCGGAATCAACGATCCAAGTTTTTGGCAAAATATTTTGGAAATTAGATGAAATCAAAGTGGATAAATTTTCCTTGGGCCCATTTGGAATTTTTATGTTATAAGGACTTGGGCCCAAAGAATTTGGAGTGGAGAAGAAACCTGGATCCACATTTGAAGTGGATTTATGCATTTGGGCCACCCGAAGGGCTTCTTTAAGCTGCTCCAAAATTGACTCCATGGTCGGTTGGTTTTCACTTTCTTCTTGCCCTAATACAGCCGCTGCAAACC…
>TRINITY_DN10430_c0_g2
ATTAGATGAAATCAAAGTGGATAAATTTTCCTTGGGCCCATTTGGAAAATTAATATTATGAGAACTTGGGCCCAAGTGATGTTGAGAGATAGATGAACCTGGATCCACATTTAGAGTGGGTTTTTGAGCTTGGGCCATTCGTAGGGCTTCTTTAAGCTGAACCATGAGTGTTTCCATGGTTTGTTGCCCTTCATTCTCTTCATTCCCTAAAACCGCCGCTGCAAACCCTTTTCCTCCACTGCGAGTTCCACCGCGATGTCCACCGCGGAATCCAGTGCTCCCACTTGGTTTTCCTCGGTTGGATCGAGTCGGCCGGAGCTCCGGGTGGAGTTTGAAACATTCGTCAATATTGTGGTTTGTCAGCTTACAATATCGACAAAATC
>TRINITY_DN10431_c0_g1
TGTCTGGGGCATCTGGCAAAACACATTCAGCCAATATCACTTTCCCAGTTTCTGGAAGTGCATCGTAGCAGTTCTTCAACAATTTCACACAGTGTGCATCACTCCAGTCATGGCAAATCCACTTCATAAAGATGGCATCCCCATTAGGCACGCTCACAAACATGTCCCCAGCAACATGCTCCACTCCTGCATAGCACCAAGTACAATTCTTTTCAAACTGAAATTAATTTTTTTTATCTGCACTCTAATAGCATAAGATGTTGCTTTTACATAGGTGACTGTTGTTCTCATAACAACAGTATTAGGGGGTCATCCTAACCAAATAAGTCAATTGGGCTTTTACATATTAATTTTTTAAAAAAAA
>TRINITY_DN10432_c0_g1
CGGGTCTCGTTCATCGGTTTTATCAGGATACGAGTAAACTCGGTCGTCCAGAGGAAGATGGCTCCATGAGCATCACCACCACTATGCATGTAATTTCACTTTCGCCTCACATTTTTAGGAATGTGTTTCTGTGGCTGATACGAGAAACTGGATTGGTATGACTAATCTATTTAGCAATTGGATACGTGCTGTAGTTAGCAAGTTAGGGGAAAATATAACTAGCACGTTTTGTTGCTTTTTCTTGCCTCATATGTTTAAATTCGTTTTACGAAAAATGTAAATAAGAACCTTTCTCGTGTTTCTGTTGATTGGGTGCATGCATTGTGGAAACGGAGATGTTAGCACACCGCATTTCCATTTGCCGTTTTTGATTTTTGACTGTTATTTTTGTGTGGCTTG…
>TRINITY_DN10432_c0_g2
AATTTTGCACAATCATTTTTCCTGGCACCTCAAGATAATGGCTACTTTGTTTTGAATGATATGTTCCGGTATCTCGACAGTGCGCCAGTTAACCCGGCCTTGGTCAATGAAATTGTGGTGCCTGCCGCCCCTGAGCCAAGTAACCAATATATATGCCTTCTTATATACTTGTCCTAATCAATATTGTTTGTGAAACGACGATGAATTTTTTTCTGTTTAAGCATTGGAAGCCCCTGCTCCAGTTGTGGAGAATCATGTTTCCGAGCATATCCAGCCACCTGCAGAAGAAGCTGTGACTGGAGAAGTTTACAATCCATCTGAAAATGATGATGTGCCAATTGTTGAAGAAGAAGTCCCTGTGGCTGAGGTTGTTGACGAAGTAGAAGATGACACACAGAT…
>TRINITY_DN10433_c0_g1
GAAGGCAGTTCTCCGTGCACCGGACACGTAGCTTACCGAATCAGTTGCGACACGGATGGGAATGCATGCTACGAAAGATAGGGTCGAGTCTGATACATCAACCGTCTACTCAATATCCTTGTACGAGTCCACAATCAGTACACGAGATGAACCTTGGTTTGGTGAATTGAAGTTGGCCTTAAGTGTAATAGGACTCCTAGTTACTGCGCGCGATCGTATACTGAGGTGCTCCCCGCCGGTTGTTGGAACGACGCGAGCCGGGCCGGGTCTCGATTCAGAAAGATGAAGGGCCCGAAAGTCTAAATAGGGGGTTAGAAATTCCCCATCTCATTGGGGGCGGAAAACGAATCGACATCTCGAGGTTTATAACCTACCTTTTCTATTTTAGTTGGGAAAGAA…
>TRINITY_DN10433_c0_g2
CAAGCATTCAGGATTGTACACAGATTTTAATGCAAGAGCCCTGAAGATGATTAGAAAGAACCTCAACAGTTTCAGTGTATATATAATCAGAAGTACATTTTCTTTATAGAATAGAACATGATTGTAAGCAAAGCAACCATGTCTTATCTGTTTACTGGAAGGAAGAAGCTAATCATGAGCCGGGGAAGGATCATTGTCAGACTTCTTCTGGCCCTTTCTCTCATTCCATCTCATCCACGCCCACCTTAAAACTAGAAACCCCCCTAAAGCATAGACCTGCAATCATTCAAAAATATCGTTAAGGACTGTTTCTTGTTTAAGGCCTGCCAATTGTCTACCATCATAGCACCAGTTTAACATTATCATGTGTACATCCTGTTGATACCAGCCTTCCAATTG…
>TRINITY_DN10434_c0_g1
CTTGCACAAATAATCCTCATAACACATTCCTCTACAGAACTATCACCAGACCATGACAAGAAATATAGGACAATCACACAAAACCGCTTCTTTCTCATTCCACAACTTCCATAACAAAATATTACAATTCTGAGTGAACGAAAGAACCGATCAGTTAAAAAAGACCATCTCCTGAGACATATGTAACATCACACATACGTGTTATATGCACGAGACAGAGAGAGAGGCCGGGGTAAAGGATACATGCCTTAGGCTTGCAACAAGATCACGAATCATAGTAGTTGTCTGCGAATTTACTCTTGATCCACTTAAAACTGTTTCTGAGAGATGATTTGAGCTTACATTCCACAGCATACATATTATAGGCAGCCACCCTCTTCCTCCTCTTCACCTCCGGAT…
>TRINITY_DN10434_c0_g2
CCCACTTCATTCCAATTCAACATCCATAACAAAATTTACAATTCTCACAGTGGTAGAAATAAAAGATTGGTGATAAAGGATCATTCCTCATGGAACTTAAGATTTACATAGCATCACACATACTTGATAAGAGAGAGGGCTGGGGGGATGGAGTAGTAATTTACTTTAGAGGAAGGGTAAAGGGTAATTCTCTTTAGCTTTTAGCAAGATCAAGAATCATAGTAGTTGTCTGTGAACTTGTTCTTGATCCACTTAAAACTATTCCTGAGAGATGATTTGAGCTTACCTTCCACGGCATACATGTTATAGCCAGCCACCCTCTTCCTCCTCTTCACCTCCGGATTGTCGTCCGGCCCATTGAAACTAAAGGATTTAGTCCGATCTTCAAAGTCAAATCTT…
>TRINITY_DN10435_c0_g1
CGAGGAGGAGAGACGCAGGCGTGATAAAAGCCTTCCGCTGCTTCTTGGTTTTGTTAGGCCACCAGCTCCCCAGCACCTCCATCAAAGCCCAAAAACATACAAAACTAGATATGCTACCGACCACTAGATCCAATCTTTCAACCATTCGTTTCTTGCCTTAAAAAGATAATGAGCAGAAGCCCCTGTGTCTTCTTCTCCGAAGAAGAAGAAGATGGTTCCCCAAAATCCAATCTTTGACGCCCTTTACTGCCAGGAAGAACGTATCGACGAATTTCTCGGCGCCGACTCCACTATTCACGATTTCAACCAGATTCACAGAAACCCTTTTGCTTTTCCATTTGACCACGACTTATTCTGGGAGGATGAAGAGCTTGGAAACCTTTTATCTAAGGAAAAAGA…
>TRINITY_DN10436_c0_g1
ATATCTACTGGCAAAAGTATCATGCAACAGTTCATCCGTAACATCACTAGCTAAATCTCCAACAAATATTGACAAGTCAGAACTCGCTTCAGGTTCAGGCCGCCTATCGCCACCACTAAAGCTTGCCCAGTTTAAGCGAAATGGTTGGTCTGTATTGGGCATCATAGTGCCATTGTAGCTCTCTAGAGCATTTTCCGCTGATTCATGAGAACTGAACTCAATGAACCCATATCTCTCTGATTGACCTGTCTGCCTATTACGAATTATCTTGACAGAAAAAACCTCTCCGGATTGCGAAAAACACGAGTGGAGATAATCCTCATCCATCCAATGGCGGAGATTTCCAATCCAGATGGTTTTGTTATCCTCAACAGACGTCTGAATCTGATTGCGTTGCTT…
>TRINITY_DN10437_c0_g1
GGGACATTGTCTGCTAAATTACGTCTAAAAACAAAACAAGCGATGGATGTTGACAACGTGTCACAGCTCAATACTCATAAAATACAGATATTAAAGCAGCGGAAAAGCTAGCATGAATCAAAATATTTGTCCCCATATGTAACACGGATTGATATATCCACATCAAAAGCAAGGCCAATAACATGAAGTAATGTGTTGCGACTTTGATGTTCCACCCTCTTTACATCCCACCCTAATTTGGTACCAGAGCAACAGCCAGCCGTGCTGCGGCGCCCTCCCTCGTTCTCGGCCTCCCAGGAATGACTTCAGAGTTGCTGCTGTGGAGAAACCAAGTAAAACCTTCAGACCACAAAAGGAGTTTAAGAAGTTGAACCTAGAAGAGATGATTTCATCCCTTAA…
>TRINITY_DN10437_c0_g2
GGGTTAGCATGCTCCTAAGGATTCGACTCTAAATGAATGAGTGTGCAAGAGCAGGGTGCTGCAATATACCTCAAGTAGAGAGACAAACGATGACAGAGGGGTCCAATAGAACAATACCCAATGAATTCCTAAGAAAGGCATATATTTTTCAGATAGTTAAATGAATTCCTCTTTTAACATAAAACTAGTAAGCTACAGAGTAAATTTGATTGTACAACAAAGGCAACTCCTCAAGTGCACTCAGCATGTATTGTAGACAGTAATCACAGGCCTCTTCAAACATAAAGTTCGCATTTCACAACTACAAAGCAAATTTGATTATATAAGGAAAAGTGTGTTCCCAAGCCTAGCATTCACAAAACAAAGAGCACCGCAATGACCGCACAGAAAGAGAAAATG…
>TRINITY_DN10437_c1_g1
CAATGAATAATTAACTGAATATTATAAAAATATAACAAAACACAAATGTCGATGCACGGATCAATGGGTGCATTACTAGTATATATTAATTGGCAGTATTGCCCTTATAACCTAATTATCAAATTCCTAAAACTCGAAATAAAGCCCTAAGAAACATTATTTTGATTTGATTTTGTAAATACTCCCCATAGTATTCGGGTGTCGTGGATCAAAACATTCCCTCTCCTCTTAGAATTGAATACTGGTTCCAAATTTCTGAGTTCATTTAACAAACAATTTACGAGTTATCTTCTTCCCCAATTCACCGCTGTTCGCTCATTCCTTCGTCCAAGCTTTCCACGCACGGATATAGCAAGGGTAAGCATCTCAC
>TRINITY_DN10439_c0_g1
ATTGCCATTCGACTGTTCGAGCACAAAAAACGAAATAATAAAGGGAAGCTGAGCCGCAGCGTGTAGAGAACCAAACCAAAAATTTTGTAGAAAAAGAAATTAACCAAGATGGGACACGGCGGTTACGGGAAACGGAAAGGCGCCGCCGCCGAGAGAAAGAAGCCCGCTGGCCATCGCCGCCCCAAAACCCTAACAATTGACAAGAAATCCAAAGCCGCCAAGCCCAAATCCGTTTCTTTCAAGAACCAAATTCGCTCCATTGAACGCATGCTTCGCAAAGATCTGCCTAGTGAGGTAAAGGAAGCTCAAGAAAAGAAGTTGGAGGAACTCAAAAAACAACAAGAGATTCACAATCGTTTGGCTGTGGAGCGTCAAATATTTTTGCGGGACAGAAAAATC…
>TRINITY_DN1043_c0_g1
TTTAAATAACCAGAAATATAAATTACCATCAAACATCAACATTTCAAATTATAAGCTTACAAATGACAAAAAGCATCATCTACGCACTGGAGCAAAATGGAAGTGTGACAGATCCATGACTCCATGCTATTTCTATTATTCAACTTACTCCTCCCTCACGAATACAAGCAGAATGTTGCTTGTTTACTCGTGGGTGAAGAAGTTCTGTGAGGTTTAATCTTCTAAACAAATTACATAGCAACAAACATCACTACTATCGGAGAACTTACCAAACTCATTCAAGATGCTTCCGGGGTTTCAAACCTTGTCGGAGTATCAATTCCCATCATGCAGCAAAGTCCCGATATCAAAATAATAAGCAAGACAATTCCCACTAGAAGCCCCTCTAAAAGAGATGAC…
>TRINITY_DN1043_c1_g1
CAAGAAGAACCGCCAGAATTGCCCTAGAAGCGATCGCCATCTCCTTTAACGAGTGAATCGCCAGATCACAAGCACCTCCCGCGAGCACGAATCGATTTGAACTGATGAACTAATTATTTAATAAATCAGAAAATGTAAAGATTATTAACAGCAGAAGCAATCCAACAACTGCGTGATTGGTTGGATTCATTTATAGAGAGAAAGTATCAGAAAATATACCAAAGAAAATGGAATCAGAATGAAAATGGAAGTACGTTGTGGTGGATTGAAAAGAATAAAAAGCTTTTGCAGGTTTCTCATATAAACGTCGAATCTGCCTCAACGACT
>TRINITY_DN10440_c0_g1
ATACGGTTATTGGGATACTTCTCTACTGACAAACGGAAAATATCCCAACAGCTGTCAAGCCCGGGAGTGGGCGCCGGAAAACCATCTTTGGCAAAAATGCTCCGATATACCGGTCCGATCGAAGGTTGACCGTCCGTTGCAGGCTTTCCTGGCTCTACTTCCACAATATACTTCTTGTTGACCATTTTCAAAACCCTGTCACAAGCTCTCTCTCTCTCTCAGACTCTCTCTCTCTCTCTCTACCTACCTCCGTTTGACTATTCCGCCGGAATCAGAACAAACTTTCCCGGATTTTTCATCGGAGATTTGGTTGGTTTGTGTTCTTCCCTATAGAGTTTAAAGCTTTCTGAGGTGATATTGTTCGCATATCTTCTACTCTTTGTGAAGAGATCATCTGAG…
>TRINITY_DN10440_c1_g1
CTTGTTTTCATGTTTTGTTTTATTTAAAGCTTGGTAGAGAGAGAGAGAGAGAGTGCGTATGTTAGCAGCCAAAAAAAAAAAAATTAAAGTAAAAAAACAGTGGACTCGTGAGAGAGAAGAAGTGGAAAAGGCGATGACTTTGGGTCTGATCAACGCAAACCCCGTCGTCCACGCCAAGAAGGAGAGGCTCCCTCGCTCCGACGACCCCCACCACGACGACGCCGTCGATCCCCTCGAGATTTACGATATCCTTTTTCCGATTAATTCTCCGTTTATTTCTTCAAACTTTCTCGTCTTTCTTTGACTGTTAATGCGCACAGTATGTGAGAGATATTAGGGATCCAGAGCACCCCTATTCTCTGGAGCAGCTCAGCGTGCTCTCTGAGGAGTCTATCACCG…
>TRINITY_DN10441_c0_g1
AAAAAAAAAAAAAAAAAAAGAATCATAGAATTCTGAAATGGAAATTAAGAATTTCATGGAATTCAATCCAAGAAGCTGAATGCAAGTATAGAACCCTAACTTCATGGTTCTGCAATCAAATTTTATGCGGGTGCGTACACAACATTCAAGGGGGAATGCAGAATTTCATATAGAAAACTGAAAGCAATAATACACGAATTCACAACTGATTCATAATTTAAGCAAAGTTTCGTATGCCATCATCCTAAAATGCCAAAAATATAGAAGTGCATCCAATGGTTTGGGACATTACCATAATTGATGCTTGGTGCATCCGGGTCTTTACGTCGTATGCCCTTCATTAGCTGCTCGGGATCATCTGACAAAACATCGTGTTACCACTGTGACAAGTGAACATAT…
>TRINITY_DN10441_c1_g1
CTATCATCACCATTCACCACCACTCGCCTGGAAACTTGCGAAATTCCTCCGGCGATCTTTCTCTCATTAGCAATGTCACAAACACCGTTGGGATTTCAAACGAGAGGAGAATCTCACGCTGCTTTCGTTTGGCGCCGGAAACAAGATTGCTGCGGAGGGGGAGGAGGAGGAGCCTGATGCTTCTCAACTTTTGTCGGCGTTGCTTCCGCTTGTGGTGGCCGCCACGGCCGTCGCCGCCCGTTGGAAGCCTTGGACTTTCACTTGGTGAGTACTTTTTGTTGTGTGGTGAATTGGTATGATCGCTGTTGGGAATTAGGATAGCGTTGATCACGTGTTTGTGATGAAATTGGTGGAAGGATGAAGAAAAATTGTAGAGTAATTCATTTTATCAAGGTATGG…
>TRINITY_DN10442_c0_g1
TTAGTTATATATAGATTGCGCCTTGTTTTTCTCCGATCTCACGTTCGCGGTTCGATTCGAGCGGTTTCTTCTCCGATTTGGCTGTTTGATTTCCTCCGATTCTCACGGTTTGGTGAGTACTTTTCTCAGTTTCTTGCAATATCTCTCGATTTCTTCCTGTGCGTTGTTCTCTTAATTTACATCTCCGAATCGCTCTGATTGAATTTGTTGTGGCGTAATCTCTCTCCGTCGCTTATTTGATCGAATCCGTATGAGTATATCTGGATTTAGTTATATATAGATTGCGCCTTGTTTTTCTCCGATCTCACGTTCGCGGTTCGATTCGAGCGGTTTCTTCTCCGATTTGGCTGTTTGATTTCCTCCGATTCTCACGGTTTGGTGAGTACTTTTCTCAGTTTC…
>TRINITY_DN10443_c0_g1
AAACAAGATAATGTAAATAATGCCATCGGATTACAAAACAGTGTTACATCCAGAAAGAATTTTGTCCCTACACATTCTATGAGACAACATTGCTTTAATTTCACTTGCTAGCTAGCTAGCTAGCTCGGTGTGTGAGTAAATAATGAATTCCATCAACAAATAAGTTATTCCTGGTCTACTCTAAGGTAATTGTAATTGTACATGAGATGGCAAGACTTACTCATTTGGTTTGAACAATCTTGTCCATTGTCGTCCACGGTTCCAACTCATAAACTTGCATATCTTTATCTTCGAATCCAAACCCGAAAACTGCAAAAACATGGTCTTCATCTAAGCTATTCACAATAGGGGCCCAATTACCCCTACTAGCTTGCTCACAGTAACAGATACTAATTGATC…
>TRINITY_DN10444_c0_g1
AATTCATTGACAGGGCAGATTCCCACTGAGATTTCATATCTCCAAAACTTAACCAAACTCGACCTATCTTCTAATTATATATCGGGAGGTATCTCTCTTGATTTCAGTTTGCTTTCTAGTCTTGAAGAGTTGAGTTTGAGCAAGAACAGTCTGAGTTCATCTATTCCTGCTCAGATTGGAAATCTTTCGATGATACAAAAACTCGATCTCGGATCCAATTCTTTGAGTGGGGAGTTGCCTCTGGAGCTAAGAGGATTGACGAGGTTGAAGTTTCTAGATATCTCTAGAAACAACCTCACTGGCTTCTTAACAAACCTCTCTGCTTCCTTCAATGTTTCTGGTGCAATCTTGAACTTCTCAGAGAATCAGTTTTATGGAAATCTAAGCTCTGGATTCAGA…
>TRINITY_DN10444_c0_g2
ATGAATGCAAATTCTCCAATGCAGTTGGTATATTGCCAGTAATCGAATTATTCGATAATTTCAACGAGCTAAGCCTACTCAAACTCCCAAGAGATGATGGGATAGGGCCAGAAACAGAACTTGAGCTAAGATCAAGAACTTCAAGAAAGCTCAGCTTCTGTCCAAACCAATCCGGAATTCGGCCAGGCAACAGAAACCCTGATGAATTAAATCCAGATAAGAAAGGAAAACTCGGTAAAGAATCAACATCAAAACGTGGATTGATTGAGCCATTAGCACTTCTCCTCAGCTTGGACAATGTAATCACTGACACATGACCAGTTTTGCACTCAATCCCTGTCCAATTCAGACAAGGATTAACTTTCTTACGCCAATACTTTGCTGATATTCCGAGAGATG…
>TRINITY_DN10444_c1_g1
GTTGATGTTTAATGCTTGGACTATTGACCAACAGATAGGTTGAGTTTTGTTAGATTTTTAAGAGCTGAAATCTCAGCAGGAATCTGGCCTGTCAACAAGTTCTGTGAAAGATCAAGAACTGACAGTGACTGCAAATTCTCCAATGCACTTGGCATATTTCCAGTAACCAAATTACTCGATAAATTCAGCAATCTAAGCTTGCTCAAACTCCATCGAGATGACGGGATGGACCCAGAAATTGAAGTGGAGCTAAGTTCAAGAACTTCAAGATTGCTCAACTTCTGGCCTAACCAATCCGGAATTTTGCCAGGCAGCAGAAAACCAGACGAAACAAATCCAGATAGGCAACAAAAACTCGATAAAGAATCCACAGCGAACTGTGGATTACGTCTGCCGTGT…
>TRINITY_DN10445_c0_g1
TGCTCAATCTTGGTCTGCTAACTGTAAGAAGTTCAATCTTTCATACACCGTCTCATTTTGTTCTCAAGGATCATTTTCTTATTAATGATTTTTCCTGACCACGTTTTTCATCTTGTAGACTTTAACAGAGGGATTTGCTATGATTGGTCGACTTGGGAGGGTATAGTTTCTCTTCGTCCCCCCTTTTAGTTTGTATGTTAATTCAAGAACGAACCTTCTCTTATCTGATCTGAATTTTTAGAAGAAATCTGATGTTCGAATGGATTTTCATGCTATCCAAAAACTTTTAAATATTTTCCATCTGGTAAATGTAACAAATTGTGAAAAATCCAATTGGAGTTTCCTGTTTACCATTCTCTGAATCTTCTTTAACTTATTTCTTTAAACCATCAAGAATTG…
>TRINITY_DN10446_c0_g1
AATTTCTCCGATCCTACATCCAAACCCTCTTCGATGAGCAGCCCCTCCAGAAAATTGGTCACCTCCGCCCTCTTCCGCCGCCTCGAGTAAACCAGAGTGAACTGAGGCACCACGGTGATCGGGCCCTTCTTCAATTGATCGAGGCCGATGGTTTGGGGTGGCTTCCGGGCAGCAGGCCTGCCCTTCTTCGATCCGGCAGCAGAGACACATGGAGAGGTAGCGGAGTACACCTCGCATAGCCGTATATACTTGAGCGGTGCACCGGCCCTGTGAAATTCATCGTCGTCCCGCCCTTCGAACGGCACGCCCATCTTTGCGCCGCCGTTTACATCGGCAGATGGAGGTAATGCATCAGCAGCCATAGCTGGAAAACCCGAGAGCGAAAAAAGATTAGGAGAA…
>TRINITY_DN10447_c0_g1
GTCTGAGGTAGCCCTCAAGTTCCCAGGTGAAAACATCTTCCCTTCTCCAATTGAAGTAGTGTCCTTCACATGTTGCCATTTTCCTTCATCAAGCAAGAGGAACTCATGTGTTCCCGGGATATCCTTGAGGGCAAGAACATAAGTGGTTCGAGGCCCAAAAATGCCCATGGCTGCAGCAACTTGTTGAGCCCCAGTCACTCCAGTGAGCTTGTCACCAGGCCATACTCCAAAGATTGTTCCAACTGTGAAATTTGTATCGACGATGCTGGAACCATCAAGTGGATCAAATGCAACACTGAACCCTCCTTCAACAGGTCCTCCCATG
>TRINITY_DN10448_c0_g1
ATTGGCCGTGAGCAAGCTGCAAATAAACCTCTCCTAAAAACTGTGTTTCAGGTTATGATGAGACTCTTTAGTCCGCGTAAGACAACTTTGTTGTTTGTTATTCGTGATAAAACAAGGACGCCTTTGGAAAACTTGGAACCAGTTTTGCGGGAAGACATTCAGAAGATATGGGATTCTGTCCCAAAACCAGAAGCTCACAGGGAAACTCCATTGAGCGAGTTTTTCAATGTTGAGGTTGTGGCTCTATCTAGTTTTGAAGAGAAAGAAGAGCAATTTAGAGAGCAGGTGGCAAGTCTAAGACAACGATTTACCCATTCTATTGCACCTGGTGGGCTTGCCGGTGATAGGCGTGGTGTAGTTCCTGCTTCAGGCTTTTCATTCAGTGCACACCAAATATGG…
>TRINITY_DN1044_c0_g1
AAAAATGTTTTGACATATAGGTTTCATGTTTTTATTCACCTAAATTTGTAAAAGCATTGGATTCACTATATGGATTTCCAATCGAATCCATGAGGCTAAAAATCAATGTGTGAAATTCATTATTCAGACACCATTAGATTTGGCCGAAGGGAGGAAAAACGTCACAAGCCAAAGCACTCCAGTGGTAGATATGGCGCAGTTTCCCAAGTTTGCCACCCTCCACCGCCTTCTCCACCGCCACCGCACTTCAATTCCGACTAATTTCCGTAAAAGGTGGCTGAGCGGCAATGCCGAGTGGGCGGATCATCCCGATTTCGCCGGAATGAATGCATATGATATACTTGGGGTATCTCCGACGAGCTCATTTGCCCAAATTAAAGCTTCGTTTCATAAATTGGC…
>TRINITY_DN10450_c0_g1
CTTGAATTTAAGTCTACAAATTCCCGATTTCAAACATCATTCCCCTTCCTGTTCAAACTTTCTCCCAACTTCCCAGAAAAACCTCAAACACTCGATTTCTGTAAATCCGCGGCTTCATGGCTCGAGAGAGTAGCTCCAGCAAGCCGAACATCACAGGAGTGCTGACGCACGGCGGGAAGTACGTGCGCTACAATCTCTACGGCAACCTGTTCGAGGTATCGAGTAAATACATCCCTCCGCTTCGCCCTCTCGGCCGCGGCGCCTATGGCCTTGTATGTGCGGCGGTGAATAAAGAGACTAACGAGGAGGTTGCGATTAAGAAAATTGGGGATGCATTTCATAACAGAATTGATGCCAAGAGGACTTTGAGAGAGATTAAGCTCTTGCGCCATTTGGATC…
>TRINITY_DN10451_c0_g1
AAAAGGAAATTTTTCTCGTTTTCTTCGAATTTTCATTTGTTTCGATTTTCTTCCTCCATCGAACGATCTTAACAATCGCTGTAGTTTCCATCGAAGAATCAAATTCGAGTTGCAGAAGTCATGGATTTCGCAAATATGGATCGGCGGCAGCTGACGCTCGCCGGCGCCGGATTCTCTGTGATGCTAACTCTGCACCACAGTTTCCAGCTCCTATCGCAACACTTATTTTACTGGAAGAATCCCAAGGAGCAGAGAGCGATTCTAGTAATCATACTCACGGCGCCGATTTACGCCGTTAACTCGTTTTTCGGACTGGTTGATGCCGGCGGCGGTAAACCGTTGTTTATGCTCTTGAACTCCGTTAAAGACTGCTACGAAGCTTTGGCTATTGCGAATTTC…
>TRINITY_DN10452_c0_g1
CCTGTGGTTTCAAGAATTCCATCAAGGCTTGAACTTGTTGGCAAGATTCCGTGGTACCGTGAAAGGTTCCGACCACGTAAACATCGCAGATTCCGCCGGGCGCAGACGACTCACAGGAGAGGGTCACAACATTCCTAGAGAGCTCTGGCGGCAGCACTTTCCTCTTGAAACTGTCATTAATTGCTCCGACGCCCACAAAATCACCGATTCCGGCGGGAGGCGAAGCGTGTAGAAAGGAGCGCGTTAAGGGAATAAATCTGGCCGGCGGAGTGCGGCGGGATAGTTGGGCGGAGGCGGAGGCGGCGGCGAATAGAGTGCGGGACTTGTTGAGACGGTTTAATCCGTACATTTTGTTTTCTCAATTCTCTCTGTTCAGAGAAAATCTACAGCAATGGAGTT…
>TRINITY_DN10454_c0_g1
ATTTAAATTCCGAATAATTGAGACCACTCTCTACTCACAAAATAATCTATATAAATATATACACATTACCAGGTTGATAGCTACATCTACATGCATGACATATGAAGCCAAAGCAATATTAAAGAAAAAATATTGCATGAGTCACAAGACTGCCAGTTCATCTCATGATATTTTCGTAGAAGCTCTGTGGACTCTGGGCAGACAATCCATTGGAACAATATGGAAGATGAAATAATGGGCGTGGCTGTGATTCGAACCTCAAATGCAATGAAATGAAGAGCAACCTCTAGTAGCTATTTTTTCCCCAATCACCATCGCATAATACCTCAGAGCTATCAACCTAATACTGTTTTTGCTCATCAATAGCATCTAAGCTACAAAACCCACCTCACTATTCAA…
>TRINITY_DN10455_c0_g1
TCAACTGAACTGCATCATCAGAAAAGCAGATCAACTTGGAATTGAATTCTGTATATCTCCAGCCAAGAAATGAATTTACAGGAAGCTGTTATTTATTCCATCTTCCAAAAGATTAGATAAGGAAATAACTCATTTACTTCTGGAAGATATATTTTCACTCTAAGTCAGTGTTATTATCACCCGATGATTTTTGTCTAGCATCTGACGAGGAGAGCCGTCTATTGTTTGTTGAGCCTGCTTCAACAATTCCACCCTGTGGGAAATTCAATGCTACTGTTCCTGATGAAGAGGCTAAAAAATGGTGAATGCCTGTAGAGTCAGTTGATGATGATGCAGGGGTATTGTATGCAAAAACTCTCATGGGATGGTCAAACTTGCAGCTCGGACCAAACTTGCAGA…
>TRINITY_DN10456_c0_g1
AAAGAAAAGTATACATTACATCACTAAAGAAAAGTATACATTACATCACTAAAGAAAAGTATACATTACATCAAGAAATAAACCATACTGCCTATGATAAACCTTGATTAAGTTATCAAGCAGACTTCACACTGTTTCGGCCCCTAAATCCGACGACATTTAGTTTTGATGTAGATCCGGGACCTCCTTTGTTTCTTTCTCCAGGATGTTTTCTCCCACTAGAAGATTTAGCTCTTGGTTTGCTAGAGCCTGAAGACTTGGATGTTTTGACAAATTTGACCACCTTCTTCTTAGCTGAAATTGAGGGAGCTTTTACAGATTTAGATACCGAGCTTTTCTTAGCAACTGTGGTTTTACTACGGGCTTCAGATGATTTTACTGGGGCAGCTTGAGACTTCT…
>TRINITY_DN10457_c0_g1
TCTAGGGCTTCTTTTTCCTCCCCCAAAATTTTAGGGTTTATGTAATTCGCCTTCCAATTCAGCCACCAGTAAAATGTACACCCATTTTCGCTGCCCCGTTCCTTTTGACGGCGTCTTTTGAAAGGATTTTCTGCTATTTCTCACTAAATTAACTCTGGAAGATTAAATTTGTCGCTTTCTGTCGAGAGTAGAGAGAGAAAGGAGTTTCACTGGCTACAGCCATGGCGAAAACGAGACCGGGAAAGAGAGATGTAGATTCTTACACAATTAGGGGCACCAACAAAATTGTTAGAGTTGGAGATTGTGTCGTCATGAGGCCTTCTGACAACAAGTCAGCTCCTTATGTTGCACGGGTGGAGAATATTGAGGCCGATAACCGTAACAATATGAAAGTTCGTG…
>TRINITY_DN10457_c0_g2
GTTTGTTTCACCCCCAAAGAAGGTTCTAGGGTTTATAAAAGACTTAATTTTTTGCTGTTCATCAAGAGCCCACAAAGCAGAGAGATAAAGGGGTTTCTCTGAATTCATCCATGGCGAAAACCAGGCCTGGAAAGAGGGATCTTGATTCTTATGCCATTAAAGGCACCAACAAAATTGTTAGAGTTGGAGATTGTGTCGTGATGAGGCCATCGGAACATAATTCTGCTCCTTATGTTGCACGGGTGGAGAAAATTGAAGCTGATAGCCGGAACCATATGAAAGTTCGGGTGCGATGGTACTATAGGCCAGAGGAAGCAGTTGGAGGACGGAGACAGTTCCATGGAGCCAAGGAATTATTCTTATCAGATCACTATGATGTGCAGAGTGCTCACACCATTG…
>TRINITY_DN10458_c0_g1
CGATGAAACGCCTTAATATCGTTGTTTTCTGCCATTGAGAACGATTCAGCACTTAAATACGAACGCAAACCAGGGTAAGTTATCTATAGGTGTTAAATGTTGAAAGCAAAGAAAGAACCACAATACAGATGGCAACACAAAGCTGACAAATCTACAGCCTAAATACCTCATCATCAATCATCATCATCACTCAACACAACAACAACATTTTCATCTGGGGACACACCGTTCTGCGTCCCACGATCTATCATGTTCGTGCCACGTGCACAACCATTGCTGCCAGCACTGGCAGGATCAACAGCAGGCGCTATACTTTTCCAGGAAGCTACGTGTTTGGGATTCTTCCGTGGAGAGTCTGGATCTTTTTTCTTAGCCCAGCTATGAACTGCTTTCAAGTTC…
>TRINITY_DN10459_c0_g1
TTAGAAATGAAAGCATCAGGGGCATTATTAAGGAAAAATACATGAAAAATACACCATATCTACATGATTTCCAAATAAGTACACTCTGCTTTTTAACAGTTAAGTTTTGTTATGAAAAGACACAAAACAGGTTATGGAAACATACATGGTTAGAAGTCTGATCGTTTCCACTAGGCAAAGCAGAGTTTATCATGCTCTACTAGAAGTCAAATCGTTTCCATCTACCAAAGCCAACCTTCGCTTCGCAGCTTTTGATCTGTAGCACCACACTTCGAAGGCTTCAGTTAGGTCAGGGTAGCGAATTTGCTTATTTTCAAACCACTCTGTCAAGATTTCTGCTTGATCAGATGATGGCAATGTAAGAATCATGGACACAAAAGCAGACTCCAAGGATTGCCA…
>TRINITY_DN1045_c0_g1
CCAAATACGAGGTCGTATTGATGCAGCAGATTCATCAAACATCAGGTCTATCACCATAGTTATAAAATCCAAATCAAGGCAAACAATCCAATCGGTCAATTGAATTCTCAAATGTTGAAAATATGTACATAAATTCATTAAAGTAGTTGAGATTTTGAAGAAATATCTCAAGATTGATCATCACGAAATGTTTTAAGCCTACAAACCCGCTGTTCAAAGGGGACTCATGCAACAAACGCCTCTCATTCTGTTAAATCTTCTCTAACTCATGCAACAAAACCCTTCCCATTCTGTTACACATTCTTAACGACACTACTTTATTAAGTCTTCTCAACTTATGCCCATGCTTATGTATTCCATACACAAATTTTTTAAATACTAATAAACCAAATCCAATAT…
>TRINITY_DN1045_c1_g1
TTATTTTATTTATTTATTTAATTTGGTTCTTTTACTTGTTTATTGTTTTTACTTCTTTTTTCTTTCGTATTAAATAAACTTTGGTTCATGTAGCCGACCCCAATTTATTGGGATTAAGGCTTTGGTGTTGTTGTTGTTGTTGTGTTGTTCATATTGGAAGTTTTTATCTATATATTTGAAATAACCTGACTCTCGTACACAGACTGAATGCCTGATTGCATAGATTTCCTGCCACATTTGTTTTCATCAATTCTGACTTCCTAAAAGCTTTTATGCTACAAACACCACATATCTTGACAAAGCACGAACTTAACATAACAAAAAGAAAAAACCATGGCATAAAACACTAAAAAAACCCATAGCACGTGATAACCAATTACTGAGTGCAC
>TRINITY_DN10460_c0_g1
TTTAATTTCGGATTACAGTGTCCCCGTTGGAAAATTTGCTTCGTCAACATGAATATTCTGTAAGTTCATAAAATTCTCTAAAAAACGTTTATTGTTTTCTCTCGAATTTGACACACAAATCATACAACAGACAAACAAAACTTCAAACCCTATAAATTAAACTGAAAACGATCTAAAAACTTCAGAGTAGAATGCATAAACCTGTCGTCCGCACTCAAGCAGGACTTGGCTATTTCCACCAACTTGGAGCATGCTTCCAATGTCTCGTCAGACACCTAGGAATGTATTATGTGAAAATTCAATAAGAAAATATATTATTCTAAGTAGTTTCATATCGCAAGTAATAGCCTGCATTGAATATATGGATGCTTGCTCTATATCTCAGGTGTGTAATAACTA…
>TRINITY_DN10460_c0_g2
TAATTTGTGAGTAACTGCACAATTATAATTCCTAGATTGCTGATTTATTATTCCACTGAAATTTGACAACTCTTAGGTAAAACACGGATGATAAATTCCATGACTAGGCATGTAAGGAAGGAGCTTGATTGTATATAAGGCATAATAAAAAATGGAGGAATGTAAATAGAAAGGGAAATGAATAGTGACTGTGATACTTCGTTTCTCCATTACAACCTTAAGGGCAGAGGGTCTGTCTAGGGCAGCATCAGCAGGAATTCACCATGCATTGATAGGAGTTAGGAGCAAATGTGTTATTATCTTAATTTTTTTATTTATATGAGAATTATTTTTCTGCCACTCAAATGCTGGCTATCCTTGAGCTCGTGGGGTTATGTCTTATATAAATATGGTTTAATT…
>TRINITY_DN10461_c0_g1
CTTCCAATTCCCTCATGCTCTTTCCCATCTCCCTCTCTCTCTCTCTCTCTCACACACACACACTCTCTCTCTCTAGTATATAATCCAACTCTTTTCCTCGCTTTCAAACAATCTCATTTCTCAAGATTCCAAAATCAATCTCCCCCACCATGGAATTCTTTACAGTAGCTGTTTCCATACTCCTCATCGCCCTCACCTTCGTCTTCCTCCGCCGCCGCTCCGACAGCGGCAGCAACCTCCCACCAGGCAGCTTCGGATGGCCGGTGCTAGGCGAGAGCGTTGAATTCCTCTTCGGCAAGCCCGAGAAATTCGTCGGCGAACGGATGAGGAAATACTCGCCGGACATCTTCAAAACCAAAATCCTCGGCGAGAAAACCGCCGTCATATGCGGCCCCAACG…
>TRINITY_DN10461_c0_g2
CTTCCAATTCCCTCATGCTCTTTCCCATCTCCCTCTCTCTCTCTCTCTCTCACACACACACACACTCTCTCTCTCTGACACTATAAATAAGGGAAACTGTGTATTATTATCACATAATTTTCAGTTAAAAAGATTACCAAGATTTAAAAACGTGTTATAAATTCCAAGGCAAAAGGTGGGGTAAAAGTTTATAATTTAAACACGTAATATTTTGTTTAATTTGTAAAAGTGAACATGTAAATCACGATTTTGGATAAAAATAAGCGTGTAGACGAAAGCATCTAGGAAACCATTTTGATTGGATATAAATTAAATAAGATAATTTGTCAACTAATATTTTATGAATGTTATAGTTCATGCTACAATTATTATTATAAAAAATCTCACCAAACTAAGTAG…
>TRINITY_DN10462_c0_g1
CTGCAAGTCCTGCAATTGGCTAGTGTCAATTGTCCATTCGATCATTTAGCTCAGAGATTCGACTTATATTTGAGCTTAGTGCCAAAACGAAAAGTATTACATGACAATGGAGTTCGAGTGCTCCGACGTCGCTGTATGGAGAGAAGCTCTCCTTTCATATGAATCAGCAATCCGAAACCTGGGAAAACCAAACCTCATTTCTCTCGACGATTTCTACCGCAAAGACCTCCCAAATCTTCTCCACCAACGCCAGCCCGACCCCTACATCACTACTGCTGAACTCTCAACTCTGATGGAGTGGAAGCTCGCCCGAGGAAAGTGGCGCCCTCGATTGCTGTCCTTCGTTTCCTCCTTAGACGACGCCGTCGTGAGGGACGCCTTCCGTAAGGCCTTTGCAGC…
>TRINITY_DN10462_c1_g1
GGACGCCACCCCATCCGGCATCCCTAATCGCCGTCCCGCCGCTGACCCCGGATCACCGGGACTGCCACTTTGCCTTTGATTTTGGGATTTTGCCAGCGTTTCCCGTCCACATCCCGTGCCAAATCCTGTTCCTGGATACTATGATGTGACCTCATATGGTAACTCCCAGAGGACAACGAGGGAGGCAACCCGATTCTCATAGCATCCTATATCTCAGAGGTTGCGATGGCTGATGACTGTTGAGATGCACTGGAGTGGTTGGTTTAACGGTAGTCATTTCCTTTGTTTGATGTTGAGAGTCTCACTTATCAGGGTTGGGCTTCTCCTCTTTAGCAGCCTCCGGCTGTGCTGTAGCGACTCCGGCCTCAATGCAGCTGTGGCGCTTCCTGTCCACCCATC…
>TRINITY_DN10463_c0_g1
TCCTTAACAATGTAGTTATAATGTTGAAACCAGATGCTTTATCTCTATTGGCGTCGTAGAATGCAACCTTCTTGGGTTATGAGAACAAAAAATACCATTCTTCATTACTGATAGTGCAAAAGTTTCCAATTGATAGAGGTGATGATGATCTCACTTCTGGTGTGCACATCATATAGGGAAAAGGAAGCAAATTTGGCTTTATGATAACTTGTAGCTAGCTAGTTCTGTACTTAAAGGGCCAGAAATCAGGGATAACACTAAGCTAATATGCAAGCATAAATACTCTGATAAGTCACATATTTGGAAGGCTAAAATTGAATAAGGCTGATACATTTGTCTCCCAAGGGATTTTGAATTACAAGATTTGTGCTCTTTGCTTAACCTTTTCGAGTGATTTCA…
>TRINITY_DN10463_c0_g2
CCGTAAGTGAGCTCAACTTTAAAACAATTGTGGATGGCTTGGGGGCTGTTCTTTATCAGTACCCATTTAATGGTGAGTATCTGTATCCTTTACAATTTGGTTATAATATTGAAACCCAATGTTTTATCCTAGAATGTAATTGTATGAAGTTAGGCTACTTGGTCATCAACAAATTTGGCGAGTGCCTTCTTGAGTTATGAGAGTTCTTCATTACTGAAATTAGTGCAAAAGTTTCAAATTGATAGAGGTGATCGTGATCTCACTTCTGGTGTAGATTCATAGAGGGAAAAAAGAAGCAAATTTGGCTAGATGATAATTTGGAGCTAGCTATTGCTGACTTAGAATGCCAGAAATCAGGGGTAGAGGAATAAATAGTGAATCTTGCTTAGCTAATATACA…
>TRINITY_DN10463_c0_g3
AATGAATAGGAGTATAGGACTCATCGTGGATATATGGAATCAGATGCAATATCTGCTTCTCCAAAAAAAAAAAAACAAAAAAAACAGATGCAATCATGCAATATCTGAAATTGTTAGATAAAGAAGTTTATTATTCTTAGAGGTATTGAGAGGAATATCATGTAGACCGGATACTTTTTGTACTTAAGTGAGCCTTGTAGCTGTGTATGCCTCAGGTTGATTTCTTGAAGCCTAGAATTGAAGGAATGTCCTAAATTATCTGTTTCTGGACATATTTGTTATTCCCTTGCAAATTTACTTTATCCAACACGAATATAAATGTATATCATTCTATTTCTTGAGAACAATGTTTCTTTTAAGAATTTTTTCTTTCAAGGAGTCTAGCGTGGTGAGTTTGCC…
>TRINITY_DN10464_c0_g1
GTGCCGTCTTTTATTTCAGCTTCTCTTTTTGAATTATTCCATCGAACGCAAAGAGAGGAATATAAACACTAAGAAGAAAACACCCCAACAACGCTAATTGTTGGAAAATACGAGGAAATCAGAATCTGATATTCGAGCAGAATTGATCTGAAAAATACATCAAAAGGGGGAAAGCAAGAAAATAAAAGGGAAAAAATGGAAAAAGTGATGAATATATTGAAGCCGAAACCCAATCCTCAGCAATTGCTCAGAGATTGGCAGCGTCGCCTCCGCCAAGAGTGCCGCAATATAGAACGTCAAATCCGAGATATACAGAGGGAAGAGAAAAATGTGCAGAAAGCGATCAAGGAGGCCGCTAAACGGAATGACATGGGTTCAGCTAAGGCACTTGCAAAAGAA…
>TRINITY_DN10464_c1_g1
CCTCAACTATAGAGTTAGTTAATTTTTGGATTAATTAGGAAGAGGTGCAAGGATTTCCCAAAAATTAGGGATTAGTCCACCTCCAAAAAAAATTAGAAGGAGATGCAAAATATAATCTTATATTCCTAATATACCCTCCTAATCTACACGGTGCAACAACTCTATCTCAAAGTGCAATAACTTATGAAACACACGGTGCAACAATAACAATACAAAGTGCAACAAAATATACACAGACTTAAATTTGGAAGATTAATTATTAATTAGCAGCTACACCAAAATATGGTAACTCTAAGGCTTTGGTGGTGTTGTTGTTGTTGTTGTTGTTGTAACTAATTTCCTCTCTAAAATAGGACCTATTACTAACCGCCCCATTTTTTTATATTTTTCTCAACTGAG…
>TRINITY_DN10464_c1_g2
GGAGAGTCGCTGGCAGTAGTCCAACCGTTGCAGTCTTGCCGGTCGCCGGAATTTTTGCCGAAATTTCGACTACCTCATCGGATCTTGCCGGAATCGGCCCAAACTCGCCAAAAAATTGTAATAGGAAGTGTCCTCGTGTCTGCTTTACCCGAAACTAGTGTTATTCACCGAGAGAATGAGATTTTCGAACGAAATTTGCGATGAAATATGGCTGAAATTGCCCGAATAAATGGAGCTCAAAACGCATATACGGTATGCAATTTTGGCTGGAAATCGCATGTATTGTATGCGATTTAGACTGACAGACGATGTGGTGTCGGAACACGCGTTGGTGTGTGCGAGCTTGAGATGAAATCGCATATGGTGTATGCCATATAGGGATATGAATCGGGATAGTCC…
>TRINITY_DN10464_c1_g3
ATTCAGGTCATGCCTTTCTTGTTTGATCTTCTACTTGATTAAATGAATTATAACTTGTCTCATTTGTTAGATGAATTCCTAATTGAGATCACTGAATATAACTATAATTGAATACATCTAACTCGGTATTAGCTAAAAAAATAATACGACAAGATTCGTCCTAGGAGTTAGATCTATAGATGGATGGACCATATTGTGTGTCAAGTAAATAGGCTATCTCCACGAACATGGCAAAAGTGGACAAATAATTATTGTCTTTCACATGCATCCATCCATGATATCATATTTCCATAAAGTGCTTCAATTGGTCCACCACAACTTTTGTTGTTTCCCACGCATTTCAAGTTTAACATAGTCTCTGTCCTCTACAATTACCGGTATATATGCATGGTTAGGATA…
>TRINITY_DN10465_c0_g1
CCCCAATGAAAATGAATACACTATTTTCCAATCTATAAACATGGAAAGAATTCATCGCCTCATGCGTTTTCTGTTTTTTTTTTTTCTCTCAAGAATATCACTATATGAATACATCCTTTATTCTCACTCCTCCCCTGCCTCTCACTATGAGCTCAGAAAAAAAAAAATGAAAATCAGATTCTGTGCAAACATCTACAAATTTTTTTTTGAGTTAGGGGAAGGGGGAGTGGGGATTCGAACCCTAGACCTCTCATAACGGAAAATCTTTACACATGAGTGTCCTGCCACTGGGGTGTCCCGAAGGGACCAAACATCTACAAATTTGGTAAGGTATAAAGAGTACTGTTTGTTAAGATCTTGTCTGAAACACTCTGTTGTACCATATAGAGTGCAAAACCA…
>TRINITY_DN10467_c0_g1
GGCTGTGTAAGTGTGATTCCATTTGCTACGGGACATAGGAGATTGTTCTTGTGAAAACATATCTGGGCCAAACCTGAACTCAAAAGAACTCGTAATTGATTTCAAAACGCAAACTGTGAATCAATGAAAGTTGAAAAACTACAATTAGTCAACATTATCATATATTTCCATCGAATTTCGTCCATCCTACAGTAACCTCATTTGTCGACCTCCATTGCCTGGGCAGCTTTAGCTTTCGCTAATGGTGTCAGCTTCGTTTTCAACTTCTTTTTTCCTACTTGAAAACCACTCCCACCCTTCTTCTTACTGCTACTACCATCAACCTAATCATTGGACAAGTCAAGTTAATCCTCGGACATTATAACAAGGATAGAATTAACCAATCTACCATATTATACT…
>TRINITY_DN10468_c0_g1
CCCAAATGTGCAAATATTCTTAACAACAGAGTGATAACATAATATAGCTTCCTAAAAAATATTCTTAACAACATACTAATGTATTCACAATCCAACATATCATACAAACCAAAAGAAAGGCTGAGAGGTCATAAATCAGAGTCTGATTTTCATTAGATAACGATCCACATCCACTGGGCTTCCCTTGCTTTCGTTGCTGAAAAACAACTTTGCTTTATTTCGAACATCCATATGATGTACGCTAATGTCATGTGTCAACATGGCAGTGCAAAACTTTGCCCTTAGGTATTCAAGTTGTTTTTTTAGGTTTTGTGTTGATACCAATACTCCAATTCCGCAATGGGCCTCCAAAATATGTCTCCATATGGCGCATAGTATAAACTCCACAGTCAACTTTGT…
>TRINITY_DN10468_c0_g2
CTCTAGAACTTTTGCAATCACGAGGACTGATGTGTCAACTTCACCCTCTTCCTTTGCAGCATCACCATTGCCCTCAAGAACTTTCTCAATAATATTTGTTGATGTGTCAACTTCTTTCACTTTCACTGCAGCGTCACCCGTACCCTGACAAACTCCATCGTTCTCTCTGTCATTCTCTACTTCAACATTATATGTAGCAACTGAACGTTCTGCATTGAAGAGGATGTTCTCTAATTCCTGAGTGTTAATGTGGTTAAAGCGCATCGGTAAGGACAGACAATATTTTTTTATTAATAATGTATGGGGCCAGTGGAGGGAAAGTAGTTTTATGTTAAAGTATTCATATTGGAGTTTCACCTGGAACGAATGATCAGTGTCAAATTGGGTGAAGCTATAACA…
>TRINITY_DN10469_c0_g1
TTTTTTGTGGTTCAATAAGCCTCCCACACTTGCTCTGTGTTGAAAGAAAGTGGGGGGTTTTTGTTACAGGAAATCATCTCAAAAGCTTTAATCTTTTCCCCCCACATTGTTTAGGTAGGATTAAACAGCCCCCTTTTCCCTTTCCTTTTCAAAACCCACCCACCAAGAATCTGTTGTGAAGCAAAAAGTTGTAAATTGTTGGTTTTTATTACGTTGTTGTGTTTGGAAAGTGTTTTTGAGCTGTCTTTGTTGGAGGGTGGAGCTTGAATCTTGAGTGGCAGATGCCCGGATTGCCATGGTAATATAATTGTGAACTCTCCTATGTTTAGATCTCCTTTTTGTGCTGTCTCTTCTTTCAAAAGTGTTCATGCCTGAAAATGTGTTTGTAATAGTGGAAGG…
>TRINITY_DN10469_c0_g2
CGCATATTCCGATTGACTTCTTCCCTAAATCTGTGAAATTCATGAATCTATAGAAAAAGCTTGGCCACCGGCGACCTCATTCGACTATCTTCAACAAAGAGCTCCACCGTTGATTTTGCCCAGCATTCAACCTTCAATTGAACCTCCAAAACCCATCTCCTCTCATCCAAGATTTTCCGATAAATTCGTAAATCGGCGCAGTAAATTGCCTTTCTTCAATCTTCAATTCTACAACCCTTAAATCGAAGCTTGAAAACCCATCTCCTTTCCACCACGATTCTTATCGAAAATTACAGCCCAAAATTGAACAACAATTTCGACATTCCAGAAATCTGTTCCGCAAGGTTTGAGTAGTTTCATACTCAATGAACGACCGTCAATGCCGGATCCGCGCAATAA…
>TRINITY_DN10469_c0_g3
AAAAAAGGCAACACCTTTTGTCTCTTCTTAATGATAAATCCACTCTTTTCTTCAACTTTTAATCCCCAATTAAAGCAATCACTTTCTCACTCCAAAAAGACTAGTGGGCAAACATAGCCACCCACCATTTATGTTTTGTTCCACTGTTTGGAATTGCAAAATTCTTGCACCACACTTTTTTATTTTCCCCTCAAAATCATTATTCCATCTCTATTAACTATTCCAACATGCAAATACAGGTTTAAGCCTTAATTAATTACTAATTGTTTTTCAAGAATCTCTCTCTCTCTCTTTGAACAGATTTTGAAGAATCTCGAGTGACTAAAAAAAGGGGTTAAAACAAAAAACTGGGGAGCAGTGTAACAGAGGTCAGAGAGAAAGCAGAGATTGGTAGTGGGA…
>TRINITY_DN1046_c0_g1
CACAAATATTAACAGATTTTCTATATAAGTATCTAGCTCCTCTCTCCTCACCAGAGTAATTGTGTGTAGATGGAGAAACATATTTTGCTCCAAATCGTCCTATCATTGGGTTTGTTGGTGATTGTTGGGTTCTTTTTCAAGCTATATGCCTCCATCGTGGCGACGCCGCGACGTTTGCGTCGCATGCTGGAACGGCAGGGCATTAGAGGGCCGCGGCCGGCCTTGTTTACGGGCAACATATTGGAGATGAAGAAGTCTCGAGTCGACATTGTCGGACCACCAGCTTTGCACAACTCCGGTGTTATATATTCCTTTTTGCAGGAATGGAGGAGACAATACGGTTGAGTATTTTATTTTTTTCTATACAGTCTCATTTCTGTACAGCATCAAAGTTTCTCT…
>TRINITY_DN10470_c0_g1
TTTTAAATTCGGAACTGACATTTGCTGAAATGATGACGAACCCTGAGGAGGGAAGCTGAAGGAGGTAAGATTCTCTCTAACTTCAACTGTTCCTGAAGAACGATATGAATCTTCTTGTTGTCTATCGCTGCGAAGCCTTGTGCTTTTCTATCTTAATTATCCTACGCGTTCTCTGATTTTCCCAATTTGCCGAGGATTCCGAGAATCGATATGTGAGTAGGATTCAAATCATGTCCTGCTTATGTAATATCATACCTAAAGTAAAAAAAAAAACTTTGACTTAGCTATGATTTTATATCTGCAACAGTTATTACAATTCGTGAAAATCTCCCGAATCCGTGGTTTTGGCATATCATACATAGAGAGGTGTTGTAAATTAATTAACTATCCTGTTATCCT…
>TRINITY_DN10471_c0_g1
AACTCTCTTAGAGCCTGGGTTTCTTTATTTTGTTTTTTTTTTTTTTCCTTTTCCTTTCAGATGGGGTAAAGTGGTTCAAAATATCTCAACCTACAAAAAGCAGCTGCTCACGCAAACGAAAAAGAAAAGGAATATTGAATAATGTGTGTGTGTGTGTCGCCGCACAGCTTACGCATGCATATTAAGTGCTTGTTGAAAAAGCTGCTCCCACAAATTCAAGAAATCAAACTAAAAAGTCAAAAGCAGAAAATAAAGACACACTTGCAGTGAGCATTGAGTAAGAGATAGTGAGAAACAGAGTGCATATTCACTACAAGGGCACAGATCTAGGGTTTGGCGAAACATGGAAGACAGATTTCAGATACAAGAGAAGGTGGGACGAAAAGCTGGTGCAGAAAA…
>TRINITY_DN10471_c0_g2
AACAGTATGCAATCATACATAAATATCAAATATATGCAGACGTGAAAGAAACTACTTTCTTAGAGCCTGGGCTTCTTTATTTTATGTTTTTTCTTTCTTTCCTTTCAGATGGGGTAAAGGGTTCAAAAATATCACAACCTACAAAAAGCAGCTGCTCACGCAAACGAAAAAGAGAAGGAATTATATATTTTTATATGTGTGTGCTGCACAGCTTACACATGCATAATAAGTGCTCGTTTAAAAAGCTGCTCCCACAATTTCAAGAAATCAAGCAAAAAAGTCAAAACAGAAAATAAAGACACGGACAAAACACAGAGACACACTTGCAGTGAGCATTAAGTAAGAGATAGTGAGAAACAGTGTGCATATTCACTAGAGGGGCACAGATCTAGGGTTTGG…
>TRINITY_DN10472_c0_g1
TCTTCCTCTTTCTCTTACTAATCTCTCTCCTCTCCCAATTAGGGTTTATATTTTTGAGAGCATTCTTGATGTTCAGGCAGATATTGCTATCGATTTTTAAGATTGATGTCTGCAATAATAATTCTGAGTGAACTGTTTGTCTCTGGGTTTATGATAAATTCCACATACAGGCGCAGGACCCATCTTGTTCAATCTTTCTCTGTTGTTTTTCTCTACTGGTTTTACTATATTTCATGATTTCTTCCATTATTGTTGCTTCAATTTAGTTTATTACATATATATAAATATAATCTATCTACCGAAATAATTACTGGGATTCCTGCTAATTAATCGATAAAATTCATCTCGTAATCAATCAATCTCCATGGATTCTCCAAGCGGAATATCATCGAATTCATC…
>TRINITY_DN10473_c0_g1
CTCATTTGCATTTTCTCACATTATATTCTGAAAACACAAATCATAAATGGCGAAATCACCAGAAACTGAGCACCCTGTTAAGGTCTTTGGATGGGCTGCTGCAGATTCTTCTGGTCATCTCTCACCTTTCCACTTCTCCAGAAGGGCGACTGGCGATGATGACGTGCAATTCAAGGTGTTGTATTGTGGCATCTGTCATTCTGATCTTCATTACATCAAGAATGAATGGGGCTTCTCTCAGTATCCTGTCGTCCCGGGACACGAGATAGTAGGAGAGGTGACAGAGGTCGGAAAGAACGTTAAGAAGTTCAAGGCCGGAGACAGAGTAGGAGTAGGATGCATGGTGGGCTCATGCCGATCATGCCAAAGCTGTGCCGATGATCTCGAAAACTACTGTCC…
>TRINITY_DN10473_c0_g2
ATCCATCATCTCCTGCGTCTCCTTCATCCCCCCTATCGCACTCCCAGCTATCATCTTCCTCCCAGCAAGCAGAGGAAATGCCGTCAGCTCCAGAGGCTTTTCCGGTGCACCCACCAAGATAAGCTTCCCCTGCGACTTCAACAATCCGATCAACGGCATCAGAGGGTGGAGTGCCGAAACAGTATCAAGAACCCCATCCATAGATCCCATTGCAGCCTGCATTTGATCAGCATCTTTACTGATCAAGAATGAATCCGCACCGAGATGAGCAATGGCTTCTTCCTTCTTGCTCGGGGAGGTGCTGATCACGGTCACCTTCACTCCAAAAGCCTTCAAGAATTTGACGGCGACATGGCCCAGACCGCCTAGGCCGACCACGCCCACGTGTAGACCGGGTTT…
>TRINITY_DN10473_c1_g1
TACAATTAAAGGAGGTATACTTTGATGTAGGTATACTTCACTATAAACCAAGTCTTCCAATCTGAATTGAGTACATTATACAACACTCAATCTTGCTTCATACAACAATTCACTCGCTCCTAAACAACAGCACCATCCTAATCTCGTCCAGAAAACTCAATTCGAGTTGACAAAACATGAAGATCTTAAACCCGGATCAAGATTACTAACTACACAAGTTTAAGCTGAAGTCAGTAATTAAGCAATGAATACTTCACCCTCAACACAATTCTTCCTTTCTCTACACCAAGCTTCCCACCGGTGACGAGCCAATGACCGGGCAGATGTTCCGGCCCCTTGTACATTTCCGACATGTCGACAAACTTTGCCACTTTGTTCCCCGCATGCTCCTCCCCAGAG…
>TRINITY_DN10473_c1_g2
TATAATTCAAACTCTCTAGATTGATCCTGCGAAATAGAAATTGTTGAGGAGAAAAATTGAAGATTGAATTGAATTGTGTACAAAGATTGGGAATATGACAGCAATTGTTTGTTGCACGGCTTAAGTGGTTATGTTTGGAGAATTGTTGTGGAGAAAAAAAGTGAAAGGGCTTCTTCTCCTACTAGTTGTAAAAATTGTCTGACGTTGATAAAGATATCTGGATTCTTAGATGGCAAAATCACCAGAAACAGAGCACCCTGTTAAGGCCTTCGGTTGGGCTGCCAAAGACTCCTCTAGCCTCCTCGCCCCTTTTCACTTCTCTAGAAGGACTACCGGTGATGACGATGTGCAATTCAAAGTATTGTACTGTGGAATCTGCCACTCTGATCTTCATTCCAT…
>TRINITY_DN10473_c2_g1
ACTTCCATATGGTGCAAGGGACGGGAAGCAAACGACTAGTGTCGACCTTATCAGCGAAATCACTATAAACACATTTTCATACATATTTTACAATTGAGGTTAATAAACCCTAATCGGGACTAAAAACTATATTTGTAATTTAAACCCTAATCGGGACTAATGAGCTTACTTAACCATATTTGTCTAAACCCTATTTGGTAGTGAAATAAACTATATTTGTAATTAAAAAAACTTTAATTGTAAAAATCTTAAAATCCCAAAACCATAATTTATATTTGCTACAAGTATATTTTACAGTTAGTCAAAGTATATTTTACAATTAAAGGAATAAGGTATACTTTGCTGACAGGTATACAATATATTTCACTATAAACACATTTTCATACATATTTTACAATT…
>TRINITY_DN10475_c0_g1
TTTATTCTGAGTCTTGTCATAAGCAGCCACCTTGAATGGCAGGATGTTGAGTCTTTCCAAACCAGGAGCCATACTGAGCACCTTCTTCCCATGATCAGCATCATACAGATCTCTTTTCTCAATAGGGTGCCCCATACCAACTGGATCCCGCCCCACTATGTAAAAGTTCGCCCCGGAATTGATCCGAGCCTTCGCGTGCCATTGCACCTCAGTCGGCCCAGCATAGTGCATAGGAGATGGGAATATCGAAACAACAGTAGTCTCCGGGTCCAGAACACCATCTTCAAGAACCTTCTCGTGCTGCTTCATTCGCCAACTGAGCGGCACGTCATCCGCTTTCGTGTAGCCCCCCAACGGATGAAGCAATAGGATCGGATTCTTGTACCCCATCTCAAGAAG…
>TRINITY_DN10475_c0_g2
CCTTGCAATGGGCTGGCCCAGCCCTCGCTGAGCACGTGAACCCATTGAAGGTCAATCATCGAGAGTCTGGTCTTCGGCATGTTCAATGCCTCCTTCGATTTCGGACCCTTTTCCGATTCTTTCACGAACAGCTCGACCAGCTTCCCGCCGTCCGGGTCGATTAGAGAGGCCGAGATTCGGGCGGTGGGTCGGGTTCTGGTGATGCGAGTGGTTAGGGTGATGAAATTGGTTTTGGGGGTTTGGGGAATTGGGGCGGAGGGGTTGAAATTTTGAGGTGAAGAGATGCCATGGCTGCCATCTTCGGCTCTCTCTCTCTGCTACTGGTTTTGTGTACTGGTTTGTATGTGGGAGTTATAATATTTGGGTGGGGGAGAGA
>TRINITY_DN10476_c0_g1
CAAAATTTCCTTGATCTCTTCCACCTCCAACACTCTCCCCATTCAAATTCATCGAAAAAGCTAAAATCTTTGCAAAAACCCAACTCAAATTCCCAATGCTCCGCCTCAACAACCTCAAACGCTCTCTGCAGCCCCTTTTCCGCCGCCCCAACTCCTTCAAATCCCCTCCCTCCGCCGCCTCCCGCCCCTTTTGCTCCGTCCCAGACCCACCCCTCGCTGCCAGCAATGAAGCCCAGTTCCGCAGATACGTGGGCTACGGCGCCCTCGTCCTCGGCTGCGGTGCCATCACCTACTACTCCTTCCCCTTCCCGGAGAACGCCAAGCACAAGAAGGCCGAGCTTTTCCGCTACTCGCCGCTGCCCGAAGACCTACACACGGTGTCGAATTGGAGCGGCACCC…
>TRINITY_DN10477_c0_g1
CTCTTTCTCTCTCCCTATGTATGTACACTGATGAAAAACTTACAAATCAGAAACAAGAACTGAACTTGTTTAAAAAAAAAAAGAAATAAGAATTGAACAGCATCAGCAAAATATGTAAACTAAACAAAACAAAAAAAGTTGAGAGTTAGCTGAAATATTTTAAGCATTACCTGATCCATCACTGATTAACCTCACTCTCAGTGTTAGAAAAATTAGAATTATCGTTCCCACGCTCGATAAGATCGAGAACAGGAGAACTACTCTTCTTGAATCGAATGATTGAGACCGCTTGTATTTCCTTGGCCTACTAGTAGCTGTATCGTAGACTCTTTCTCTTGAAGTGAATTTGGGCAACTCAATCCCGTGGTTCATCAGAAACTGCGTGAACTTTCCTCCTGT…
>TRINITY_DN10478_c0_g1
CAAACTTACATCATCTGGGCGAATTTCTTGCTGGTAAACGTGCAGATGGTCCAAAGGAAGCTCTTCAAATTCTTGACATTGTACTTAGAGAGCTTTCAATGAGAAGGTTCTGCCCTGTAGGGAGATCATTCTTCTCTCCTGATATTCGGAAACCACAAAAACTTGGTGATGGCTTAGAGGCATGGTGTGGATTTTATCAGAGTATAAGACCCACTCAGATGGGCCTATCACTTAACATAGATATGGCTTCAGCTGCATTTATTGAGGCTCTTCCGGTAATTGAATTTGTTGCTCAACTATTGGGGAAAGATGTCTTGTCAAGGCCACTGTCTGATTCTGACCGTATTAAGGTTAAGAAGGCTCTCAGAGGAGTGAAAGTTGAAGTGACCCATAGAGGGG…
>TRINITY_DN10479_c0_g1
GAATAATATACTTCAGGTGCTCTCCAGCTTTCTGCTTTTCTTTTCATAATTCGCGTAGTCAGATAGTGTGGTTATAGAAATTTATCATGCTTGATTGATTATAGTTTAGCTATGAACAAATTCATAATATTCAAATAAGATGAGCTTGTCCACTTTCTTTTTCATATTTACTATTTAAGAACGGGATAATGCATTTTTCTTATTTTCATCAAAACATGATTTAGTTTTTCAGGTTCAAGACTTACCGTGAACCAACTAGCAGGTCACAACTAGTCAAAAACCTAAATAACCAAGACTTACCAATATTTCACATTATTCATGCAAATGATATTATACATCAAATACATTTTCATTTCAAACATTGGTCGTTTACATATAAATATATATAACTTAACACAA…
>TRINITY_DN10479_c0_g2
CTACAACCTCGGTTACCAGATACATGGTTTCTCTCTATATTGTATGATAAATATAGCTTCAAATAAGTAAAGAGAAGAAAAAGATCCTCATAAATGTCAAAATTTTCTCTGTTTCATGCTACACTAAGGCAATCGGTTTGAAACAATCAAGAGTAATTCAATTAGGTACCTGCAATTCAAAAGCTTCATCATCAACTTGTGACACAATCTTGCAGATATTGGTGGGTCTGATTCAAATACTGTTCCCACAGAGGCTTATACCTGGCTATACTCAACTTTAGCCAGGGCTTCATGTTCCCATTAAAGTGAATAACGGCTGCAGTCTCTATTAACCGATTATCAATATTGAGGTCATAACCCAATCCTAAAACATGCCATCTCCTGTCAAGTGGCTCTGTC…
>TRINITY_DN1047_c0_g1
CCCATAGATCACCTCTCAAAATTATCTCTCCAAGCTTTCTTAATTTCTTTTCATTCTTAAGAACACCAGCTTCTTCGAATTTCACCTCTGAGGCGGAAATCTGGTGGCTGCGGCGATGGATGAGCAGCGGTTGGAGCAGCGCTGGACGCCGGTTGGACTTGAATGAGGGCAACGGCGGATCTGGGCAGGTAACAACGAGACTGGAGATCCGGCGATGGCTCAGATCGGAGTAGAGGCTGTGTCGGAGAACTGATGTCGAGGCAGCAGCGGCTGAATTCGGTAGATCCGGCGATTCAGCACAGGGCGGCGCGGTGTTTGGTGATGGCTGAGATGCTGGTCAGCTGCAGCTGAGTCGAGTGATCGCAGGAGGACAGCGGCAGTTGAGCGTCGCAGGAGGAC…
>TRINITY_DN1047_c1_g1
ACCCTTTTGAAGTGAATCCAACCCAGTTTCAACAAATGTGGACCATTGTTCCCAATTGGAACTAGAGAGATTTACAGGAATCTTGAGGTTTTGGATGGACATCGGCTGCGAAGCAAGACTGGTAGTCACGAGACTCATAATAAAGGCTTGGGTGTAAAAGTAAATAGGTAAGTAAAAAGAAGGCCAAAATGATAATAATAGGAAATTGGAGGGTTGAAATCAAAAACCCTAGTCTCCAAAATTAAAACAATCGGCCTTCTCTTTCTCACTTTTCTCCACCCATAGATCACCTCTCAAAATTCTCTCTCCAAGCTTTCTTAATTTCT
>TRINITY_DN10480_c0_g1
AAGGCTTCCCCCACTTGGACAGCTGCAATTTCTTGAAACTCTCTACATACAAAGCCTTGATGCACTAAAAAGTATAAGCAGTGAGTTTCAAGGTGAAGAATGCAGTCAAACAAAGTTTCCTTCTCTAAAGCAGCTAACATTTAAAAGTTGTCCAGCTCTACAAGAATCGGATATCCAAATGCCGTCAACGGACACCTTCCCACGCCTCCACAGGCTAAACATCACGGGCTGTCCACGCTTGGAAACCATGCCATTTCTCCCCAAAATCGAGCATCTAGAGCTCCGGAACTGCAGCAGCAGACTAATAAGGAAAGCAGCAGAGCTAATCTCTGT
>TRINITY_DN10482_c0_g1
CTAAATCTTGAAAACCAGTCCAGCTACCAGTCTTTGTGCTTAATCTGGTATGGTCGAAACAGGAATTTTTTCAAACACCCCAGTCAGGATTTATCAATTCTCAGCCACACAATCACAAAACAACTGTAGATCATCCACTGCGCCATGTGGCACTCGCCAACTGGTTAACTCCTCCATCTTCTTCCACCCCAAAGCTTCACATTCTCGAACAGAACTCGAAAAGCAGCTTGTGAAATGGATGCCCTGAAAGCAGTTGGGCTGAAACCTCTGCCAATTCAAACATATCCCAAGAAAATTATGTCCTTTTCCACCGTTTCCTTGTTCAAGAACAAATCATTTTCCAATCCCACCTCAAATTCTAGTTTGTGTGCGTCAAGAACTGTGAGCGGTGGTTTAGTA…
>TRINITY_DN10483_c0_g1
CACAAGTAAAACCCTATTTATACTAGTAAATCACGAAAATTAGACTAGGTTAAAACATATGGAAAATAACTAAAAGATAGAACAATATCCTAAAATATCTAAAAAAATCCCGCAAATATCTTCGGGTCTTTTCGCGGTCCGCAAAGTGTTTAGGACACATTTTGGTCGCGGTCCGTGAAATCTAATAGGCTTCTGTCTCTCTGGCGTAGTCACTTCGCGGTCCGTGAAAGTTGTATGATCAAGGATGTTCGCGGGCCGTGAAATGAAACACTTTTCTAACTCCGACTCCAGGTGCTGTAGCGGTCCGTGAAGTCCTCCCTCTCCAGAGCTCGCGGTCCGGGAAAACAAACACGACTCTGTATTCCTTTCCAGGTCATGTCGCGGTCCGTGAACCTCTGC…
>TRINITY_DN10484_c0_g1
TTTCAGTAAAAACTTAATGACCAACAAGTACAAACTGACATTTTCATCTATAGATTAAGTTTAAGCAATGTATTCACTGCATGTACTTTTGTATACTCAACCGTTCATATATAAATATGCACGTTGAGATGCGGGTGTGCTATTGTTGTGTACTGAATTCGGGTTTGAAGAAGATATAGTTATTCGCTTTGAGTCCTGATATTTGTATCTTCATATATATGTGCGAGTTACTCTTTCCAATGTCCAGCTCTGGTCAACGTCTCATCGCTCTCCTTCCACATTACAACATAAATTGCTTCGTGCTATTGTTGTGTGCTGAGTTTGGATTTGAAGAAGATATAGTTATTCGCTTCGAGCCTTGATATTTGTATCTTCATATACTTGTGCGAGTTACTCTTT…
>TRINITY_DN10485_c0_g1
ACACATAATATAATTCCACAATATTAAGATATTTTTCCCGTTTCACCATGATAGAGAACAGATTGATTTTGCTTCTCAGGAAAACAAAAACCCTAATCCCCAAATCTTCTGCATCAAATTCTGGCAAATGGAAATCATTTTCCACTCGTTCAACCGAACCCCAATCAAATTCATGCTATTCATTTTCGAGGGTTATTCCTTCTCCCAAAACTCCGATCACAAGAAGTTTCAGGTTCTACGGGACGAGGTCGTTGCTTCAAAATAATTCTAAGAACTTCCATGGTCCATCATTTAGGAAGTTCTCCACGGCAAAATCGATAAGTACAAAAGGTGAAGAAGGATTAAAACTTCTTGTCACAGCAGGGCCCCATGCTCAGGAAGCAATTGGTATTTGGCTGT…
>TRINITY_DN10486_c0_g1
CGGTTTATGTAACCGAATTTCCTATGTGGATTAACAAAGACCTCAGTGGCATTCCGGTTTATGTAACCGAATTTCCTATGTGGATTAACAAAGACCTCAGTGGCATTCCGGTTTATGTAACCGAATTTCCTGTGTGGATTAACAAAGACCTTTGTGGCATTCTGGTTTATAACAAAGACCTTTGTGGCATTCTGGTTTATGTAACCGAATTTCCTGTGTGGATTAACAAAGACCTTTGTGGCATTCTGGTTTATGTAACCGAAGTTCCTATGTGGATTATCAAAGAACTTTGTGGTATTTTGTCTTGTATGACTGTAATTTCTGTGTGACTCGATATTGCTCATGCATATTTCCCATATAATTGTTTTGACTCGTGCTTACTGAGTACAAAATTGTACT…
>TRINITY_DN10487_c0_g1
CTTGTCTTCTTCGCCGGAGAGGAATTCAATTTCCTTTACCGCCGGCAGATCACCCGAGCCCATGGTAAAATCTCTATTTGCTTCTTCAATTCTTAAGTTTTGATGCGCCGACCGTGATATTAGGGTTCTGCAATTGGCTTCCAGTTTGTTTTTTGTTCAGATGAAAAGTCCTCTTATATAATTTTAGTTTTATCTGGGAGAATCGTACCTTTTTTGGTGAAATAATTGAGTAGATAACGACTTTTTATTGGTTTAATTCAAGAGTAGATTTTTGTATATGGAATAGAAAGTGTGGGATGATGAAAGCAATACGATTGTTGTGTTTGATATGTATAAAATTGTGTAGCTGGATTAGATTTCTTGCTATTAGATATGTATCATATGATGATGTATGTATTT…
>TRINITY_DN10487_c0_g2
GAAATACCTATATATATAAACCAGCCCACCTTAGCTTCGAAGACCTGACGAGCGGCTTTGATATCCCCCGAGAGGAATTCAATTTTCTGTTTCATCGATGATGCTTGAGGTTTATGTGATTGATTACAGATGCTTGATATGGGTAATGATAAGGAAGCATTTGCTGAAGTTGATCCGACAGGTCGTTACGGCCGTTACCATGAGCTTCTTGGGTCAGGGGCAGTGAAGAAAGTGTACCGGGCTTTCGACCAAGAAGAAGGCATTGAAGTGGCGTGGAACCAAGTTAAATTGTCCAATTTTGCGCATGATGACAGTATGATCAACCGCTTGCATTCCGAGGTTGGGTTGTTGGGGAAGTTGAGAAACAAGAATATCATTGCCTTGTATTCGGTGTGGCGT…
>TRINITY_DN10488_c0_g1
TTCCGAGCTAATCTTTCAAGCTTGGGCTGCAAAAAACTTTTAACCTTCTTAGAAGTAAGAGCGTATCCCACGACGACAGACGCCGGCGAGAACCCTCCACCGACCGCAGCCGCCTTATACCTCATCTGCGCCACCATTTTCTTTTCCTCCAGTTCCTCGTCTTTTATCGCCTCTTTCTTCTCCTCTTCCTCCTTACAGTAAGCAATTTCCCCTCCCATCCCCATTCCAACTCCTATATATAGAGATGTATACGCGTCCGTATATACGTACAATACTATCCCGTTTAAACACTAAACCCGAGATTCAATCTCCTCCTTCCAACGAAGCCAATCAATTTGAAAAGAATATAATTGTTTTATTCCGATTCGTCAATTTCGTCTTGCCCACGTTGATTTCTGA…
>TRINITY_DN10489_c0_g1
TTGTAATCATGCGATGTACAATCTCCCGATTCATCTCATGATGGATCACCATGGTTCACTACTGTGTTACTCGGAAATGTTCTATGCTTAGCATGACCACCAACCACAGTGGCCAACTGAGAAGCTTGAGTTTCTAACTGTTTAACATGCTCACCAAACTAATAAGAAAAAAAAAATCAAGCAAAATGCTAAGCTAATCCAAATCAATTTTATCTCCAAACTCTTTTAAGTACCATAATGAAAAATCTATTTACATTTCAAGACATTAACCACACTATTTCTGAAAAAATAAAGAAAAATTGCACCTATTTATATTTTTCCATAATTTTTCTGGCTTCATCAAGACTATCATCTACAGAAGTAGTTTCTCCCCCACCCCCTTTAGGGGCTTCATCTTTG…
>TRINITY_DN1048_c0_g1
TGATGATTCATTAAAAACCATGAAGAAAAAAATTAAAAATACATCCCAAACGCATTACGCAGTAGGAACGAATCTTTTTCTGTTGAGCTGACTGTAATCCATCTCCTTCAATCTGATCTTATATGGCGACGAAATCCCACCTCAACATTTCTCCAACCCTTTTACAATAATCTTCAAAGGGTGTCTGAGAAAGTTAGAATTTTGTGTTTGTGCGTGTGAAAAAATTCATCTTTCATGGGATTGGAAAGGTAGCTTTTGGGTGGAATATTCACCAAGAATCATGCAAGGCGGTGGCTTTGCACCGGAAATGTGGGGCTGCAACGCCTATCCTCCGCCGCGGCGCTGCCGGAGCTGCCGCCTTTCGACTACGAGCCGAGGCCATACAATGGGCCTCGGGCT…
>TRINITY_DN10491_c0_g1
GCCCAAGTCAGTTGAGGAATTGGCCTCATGACAACAATCATCCGAACCCCCAATTAAATAACAAGAAAATAAAAAAGTTACAAGTCTAGACCTACCATCTTCTCTGTTAATCAAACAAGCTGATCGATCAGCCATGTTAAATTACATCTCTACTGCGAAAATCAACCTCGAGCTTTCTTCGGAGCATGGCCAGTCTTGCGCTTGTGACGACTAAAATCAGAAACGAAACGGAAGGTCTGGCCACATCCAGCTTCGGTGCAGACATAAGGACGAGCTCCTGTATGAACTCGAATGTGTTCAGTTCTAGCCCATGCCCACTTGAAAGCCATCTTGCACCCTTTCCAAGGGCATTTCAGAGGTCGATCCTCCATGTGAACACGTCGATGCTGCACAAGATAT…
>TRINITY_DN10493_c2_g1
CTCCGAATGCCGCGGCCCGCGGCACCTCCACTTCAACTTATTTGGGCTAATTCCCAACAGAATAGAGATACCATCATTACTATCCCCTACTACAAAACTCGGCTGAAGCTTTCCGTTTGTTGGGGATCCACCGGGCACCTTCTGGCGACTTAGAGAGCTTCCGGCCACTGAACAGTAACTCCACAAAGCATAACGACTGCAGCAATCACTGGAGAAATTATAAGGATATAATGCAAAAGTATCAGTCTGACCGACCTCTGTGTATTCACTGCAGCCCAGGACCCTGTCGAGCTCACCCGGGATTGGGTGCGCTACTCATGTATCGTATTTAGGGGAGAGCAATCGGTAAAACGGTTACCAAACCAAACCGATTTTCAAGAAACCAAAATAACCGATATT…
>TRINITY_DN10495_c0_g1
GTTTTTCAATATAAAGCAAACCACAATAATTTGCTCAGTCTTACAAAAGAAAAATGAATAAATGAATTTTGTATTACAATATCTCTCTATACCAAAACATTAATCCCTGAAACTAAACCAAAGTTGAACATTTGGAAGTGGACGGATCGTAGATGGCGGGAAGCACATATTTCCGACCGTTGGCACCGTGCGCATTATAGCTAGCACCGGTGGTGGGGTCCACCAGCAAATCTCCGGCGTAACCAGGGTACGCCCCCTTAGCGTAAACCCCGGGGCACGCCGTCGCCGCCTCTAGCGGCGCTTCCGCCGGACCCTGATAGAACCCATTCCCGAAGGGGTTGGTGGCGGTTCCGACCAAAAGCCCGGACAAACTGATCACCATTCCGTCGACTCCCACGT…
>TRINITY_DN10496_c0_g1
CTCTGCACACGAGCAACATTTTCTTTGTTTCCTCCACAGCCAAACGAATGCTTCCTTGAAAAATCAAGGATGACTTGGGCAGGAAGGAGAGGAATAAATCCCCTCAATTCGAAGTCCTCAAATAATGCAAGACGGTCAGCAGTCTCGCTCTCATCATACTTGCTCGTATTAGAGAAACACATCTCTTCTTCATGTTCATTACCAAAAATAGACTTATTTAGTAAAAGTTTATTCAATAAAGTGATGCAATTGTTCCAGAAATAAGTCCTTGCATTCTTTTGTTCATCCTCCAGTTCGCTGGCAACTGCAATATCAGGG
>TRINITY_DN10497_c0_g1
TAGCGAGAGAGACTATGAACATATGTATTACAGAATTATTTGTCTGCAAAGTTCCATCAAATTTCTCATAACCTGAGTATTGAAGCTATGCAGACAGTTATGGAACAAAGAAGAAAAGAAATTTAAAAAGTTGCTCATCACGTTCGTTGAATATAAGATCCAACACAACTCAAAACACCATGAGGAATGGAGCTGCCAAAACAAATTACACATGACTGCATAAAATTTAGGATGTGCTGGGGACTTAAGCTGCTTCTTGTTGCTGCTCTTCGACGGCTGCTACACTAGAAGCCTCGGAAGAGGCCTCGGCATCCTTCTTCAGCTCAGTCTCAAACTCCTTAGCAGCCTGTTGAAAGCCTTTGACAGTCTTGCCAATACTCCGGCCCACTTCCGGCAGCT…
>TRINITY_DN10497_c0_g2
CAAAACTATTCATTAGGAAATAATTCTTACTACTATATTTCACCAGCAAAACACCACCTTCTTTAATTCCTGTTTCTTCTTCCATTCGTTGATTGAAAGTTATCTCAAATTACAATTTGAGAGAGAGAGGGAGAAGAGATGGACGGAGCTTTCTCAATTGACGATATATATGAGGGATTCTGGTCTCCACCCATGGACCTCCCCGGCGATGCTGACGTGGAACAGCCATCCTCCGCCGCCGCCGCCGCAGGGATGATTCGGAGTTCATCGGAGTGGGCATTCCAGGGCTTCTTGCAGGAAGCCACCGATGGCATCGATAATAACAAATTCAATCACCACCATAATCAGCCGCCGCCGCCGATCCCGATCGATCCAGAGGAGTGCCAGGCATTCCTCAAA…
>TRINITY_DN10497_c0_g3
TTTTGTTGATTTTAAGTTACAATGCTAATTATGTAATATGATGTTGATTTAACTTGCATTCTTTTTCATTATTTTATTTAATTATGAATTTTGTGGTTTTAAATTAAATATTTCATTGAGTTAAATTAATTATTTGATTGAATATTATATGTAAATATTCATATCAATATGTGTGTGTGTGTGTGTGAACAGATGTTAATGTTGGTTTTGTAGGTTTATTGTTTTAAGGACATGTTTAGATAAATGGTGGGCTTGATGTGGTGCTGACTTGACAGTCTTGAAGTTTACTATTTTGAGTTTATTGTTACAATCACCCTTGGGGTTCTAGTGTTATTTGTCGTTTTAAGACATAATATCATTAGTTTATTTATGCTTGTAGAAAGTTATTATTGGGGCTAA…
>TRINITY_DN10498_c0_g1
ACATATGTAATAATCCTTCAATTTTCATCAACCGACCACCCCCAAAGCTCATTCTATCTCCCTTTAATTTTTCTCGCTTCCCAAATTCACCCAAAAAAACCCTTCACCCAAATTAATCGCGCTAAAATTTCTTGCAGCTATCAATTTGATACTACATCACTATCATTCTCCAAACCCCCTTTCCGCCAGGAAACTTCGCTGTTCCAACCTAATCCCAATTCCCAAATGTGAGAGAGAGAAAAAGCGGCAGAGACATTTCGTCGAACACCTTGATTGCAGGAAATGATCGGGGCCGTTCAGTTCGGACTGTTGGCGGCCTGCATAGTTCTGTTTGTGCCGATGGGCATGGCGGGCTGGCATTTGAGCCGCAACAAGATGCTTTTCTTCAGCTGCGCACTC…
>TRINITY_DN10499_c0_g1
CTGGTGTCCTTGCTGGTGTCTTTGGGACTGCTGCAACCGGATACATTCTTCAACACGGTACTTGGAATGATGTGTTCAAAGTGGCAGTGGTCTTGTACATCGTGGGCACACTGGTGTGGAACATCTTTTCCACTGGAGAGAAAGTCCTGGACTAGGTTATCAACGACGAATTGAAACAGATATGCTATATATCACGAAAGGAAAGCCAAGAAAACATCAAAAGTCACATAGTACGGAAACAAATGAGATGGATGATGGATGAAACCAAACTTGTTTAGACCATGAATCCTGTCGATGGCTAGCTGATTGAGATGATCGACACTATTGAGTCTCAGGTTGGTGAAAGATTTTCATCCTTGACTACATAATTTAGCAACAAGCAGCCAGACCCAGATGGCT…
>TRINITY_DN1049_c0_g1
TTTCGTTCTGTTAGGGTATTTTAAGTAATGTATTCTGTCAACTCCAAAATCATGTGTTGTTGATAGTGTCAAGAGCTAAGTGCCAGTAAACATTGTTCACAATGTTCAACAGATGAAAGGAAACAAAAGTGGGTCGAACTATTTGTAAAGTCTGTGACACGGGAGAGAAATCGTATCATATATGCAAGTATACTTTCTATCTTCTGTTAGAATAGCTAGCAGATTCTCGTCAACATAGTAATGGAGAATGGAAGAGTTGCATTTGCACGATGCTACTTGATCGTTGCCGGGATTGCCCATCTCCTTTCGATGTTTAACATATGAGGATTTACATATATATGCAGCAGCCATGCTGAATTTCCCATTTGCAATTGCAGCAGTCGAATCATCATGAATTAT…
>TRINITY_DN104_c0_g1
TATATGGTATGAAGGTCTTCGTATAAAACCTATTCTCTTCTTTGTTTCGTCTTCAATTTGTTATCTGATGCTTCCAGCAGTAGATTAGATCCCCCTATTCGCTGACGCCCCTCTTTTTCTTTTCGTCGAAGAAAAAGAAAAGGGAAAGTTTGTTTGAAGTTTTTAGTTATACTGATATTTTTTTGTGATAATTTCCGTAAAATTATGCCTCGTCAATCATCGAAAAAGGCATCCACAAATTCGACTGCTTCAGGCAATTCATCACCCACGGATCTTTTGCGCGCAGCTTCTGGTAAAGCAGCTTCCAAAGAGCTGGAGCGAATTGACCAGCTCTTCTATGCATATGCAAACAGTTCCTCTGATTTGATTGACCCAGAAGGAATTGAGTCCCTGTGCCTG…
>TRINITY_DN104_c0_g2
ATTTAGAACAGTATATTCCACTCCGCTGACGCCCATCTTTTTCTCTCTCTTTGAAGAAAAAGAAAAGGGCAGTTCTGTGTAAAAGTGCTAATTATATTGATTTTTTTGGCATAATTCCTGTCAAATTATGCCTCGTACTTCATCGAAAAAATCTCCCACAAACTCAACAGCTTCCAGCAATTCATCAACCGTGGATCTCTTTCGCGCAGCTTCCGGTAAAGCAGCTTCCAGAGAGCTGGAGCGAATTGACAAGCTCTTCTGTGCATATGCAAACAGTTCCTTGGATTTGATTGACCCAGAAGGAATTGAATTGTTGTGCTCTGATTTGGAAATTGACCACACCGATGTGAGGATATTAATTCTTGCTTGGAAAATGCAGGCGGAGAAACAAGGATACTT…
>TRINITY_DN10500_c0_g1
GAAAAAAGCACCACTCGTTCGACCCAACCAAGTTTCACATGGGATTTACTTTGAGTTGGTGTTGGTAGATTGTGTCTGGTCTCCTCTCGTCGCCTCGTGTGGATTTGTTTGGTATGGATCCTCTATTCTTTTTGTGTATTTAGCTTCCAAAATGTGCTTGTCTTGATCATAAATAAACGAATTCAAAACCTTGATTATATATACATATTCTTTTCCGGCCAGCATCATCCCATTGAAGTATTTTGTATGTTTTACTGTTTGGAAGGAGAAATTTTGTTGGAGGATCTGAAAGTCGTTGTGTAATTA
>TRINITY_DN10501_c0_g1
CAGTGTCATAAACTGAATCAGTGGCAGCTAACTCCTTCTTGAGTTGAGCAATCCTTGCCTGCAGCTCATCCTTGGAAGCAGCATCCGCAATCACTGTCGTCGAATCCTTGCTAATTGTGACCTTTCTAGCAGTTCCCAACTGATCTATATCAGTCTTTTCCACGAACAATCCCAAATCTGTCGCTTGATATTCAGCTCCAGTCATAATGGCAATATCTTGAAGAACTGCTTTCCTTCTTTCTCCGAAACTGGGTGCTTTAATTGCTGCAACGTTCACAATGCCACGGAGCTTGTTTACGACGAGAGTGGCCAAAGCTTCTCCAGTGACATCTTCTGCAATGATAAGTAAAGGTGCTCTTAACTGTGTGGTCTTCTCGAGTATGGGAATGATATCCTTGA…
>TRINITY_DN10502_c1_g1
TGCAGTGACACCATAAAGAATTATTTCTCAAGCAAGACAAGAAACGTCATAAATCATAAGCACCAATGACAGGGCAGTTGATCTAGAAAAAGAATATAACTTCACCACAAAGACTACAAAGGGAAGACTTTTTTGTGCCTGAAATAAATTAAAAACAACCCGTACAACATTCCACAAAAGACTCCAGAAATTACAAGCACCCAGTCAAATGTAGATGGCTCATTGAACACGCTGTCATCGAAATTCATACCAAAAACTCCAGTCACAACCGCAAATATGGTAGTGACAAAAGTAGCAGCTGTAAGAAGTAACTCAAACTGAATCAGTTGATTCTGGACGTTTCCCTGTTACAACATTAAAAAAAAAACATTAAAGATGATATATTACTAAGTGTAATAA…
>TRINITY_DN10503_c0_g2
CTTTAGAGCCATATGTGCGATTTTGTTTCTCGAAATGCATCGACTTTTGACGTAATATGTAGTCCCTTTTTGCAGCAATACCATTTAGACTGCTAACAAATTCACCCTCAGTAACTCTAGCATGAGACAATCCTGATGCAGTGAAGGGTTTATCATTGATATCAGATTTCAAATTTTGACAATCTTTATCTGGAACTACCCAATTTGAAACAAATGAAAGTTCCAGTTTCGGGTCAGGACCACTAGGTATTTTAGGCAACTCTGATTGAAAGTTGTGCCTACCATGAACTGAAGCAAGGTTAGTTGCTTCTGAATAGCAAATATGGGAAAAGGGAATGGATGAATTTGATGCACAAGGAACTAACATATTATGTTCAGGGATTTTGAGCTCCGATCTCA…
>TRINITY_DN10503_c1_g1
AGGAAATTGATCACTCAAAGGAGCATTATTTTGAGGATTTGCAGCAGATGGAGAAGTATATATTAGTGGAGCTCGTTTGCCTTTTAAGAGAGGTCAGGCCTTTTTCAGTAACTATTTCACACATATGGCTCTAAAGGCACATCTAGAACCGGTAAATGTAGTTACCAGATTCTCCAGTTGTAAATACTGAGAATGGATTTGATATCACTCCAGATAATGTGAGTCATAATCTCTCAACAACTACAGCATTTACTTCAGTTCCACCGTTTGGTTTGGATGCTATCAAACTTCATTGTTGGCTAAATCATACTTCTCATCTGCGTTACCTTTGGTGCCGGTTGACGCCTCCTCTTCTTTACATATTGCCAATACAGAGCTCTCTCTTTCTTTCCCTGCCAA…
>TRINITY_DN10504_c0_g1
TTTGTTGACAAGAACTATAATCTGATCAACTCCAAAGCTCCGAATAAGCTGTGCATGTTCCCTCGTTTGCCCTCCAGTAGCATTTATGCCAGCTTCAAATGAACCCATTGAAGCATCGACCACTAAGATTGCAGCATCTGCTTGTGTAGCTCCAGAAATCATATTTGGAACAAAATCTCTATGGCCAGGGGAGTCGAGCAGCACAACATGATATTTTTTAGAAGTAAGGAATGCAACACCCACGGTCATAGTTATACCCCTTTCCCTTTCTTCAGCACTTTCATCCAGTGCCCATGCATAAGCAAAAGATCCTTTTCCCTGTAGTTTAGAGTCCTTCTCGTATTTGTGCATCTCTTTCTTAGATATCTGTCCCAATAGATGAAGCAACATTCCTGAAAG…
>TRINITY_DN10505_c0_g1
GCTGTAGTTAAGAGATTTTAGTGGGAAATTGAGTGCTTCTTCTGTATGTCTCTCTTTGAGAGCTTTTTTGCTTTCTTGATGTGACATCCAACCTATTATTTGTTCACGTTGCTCCACATTCATTGGCCAAAACAGGTCAAATTTGCTTTGAATATGTAGTCACTTCTCAACTATATGTTTGACTTGTTGAGATATTTTCATCACAGATCATTTGTGTGTCTACAAAATTTAACCACGGGATCCATACATGATAACTCAAAGCTCCCGTGGATGTGAAAGATATTTCGATCTTTCGATTGTGATCTCACCCGATCTATCCTCCTACTGGCTTTAAATATGAATATTTGAAGACTTTGGATTTCAATGAGATTCTGATTTTGTGCCTTATTTCTGTCTAAT…
>TRINITY_DN10505_c0_g2
GTGGGCTTCCTAATAATGAAAAGCTTTACGTACAGATATACATACATTATAGCATTATTCGTATCGTAAATCTGCAATAAAATATTCAAGTGGGGTGTCTGAGCTTTTCTTTGGCTCTTGGGTTGCTCCAAGCATTCAATCACACAGAGTCATGCAGCATATGAGGGGTTTGAGATATTTCTGAGGCCTGAATGAATCCATCTTCTGGGAGCCAAATGGATTCAGAAACCAAGAAAGCAGAGGACTTGCCATCAAACTCTGGCAATTCCCATGGGCTAATTCACCCTCAATCTCCATTCCCGGATGAAGTGTTGGAAAAAGTTCTCTCGTACATAGATTCGCATAAAGACAGGAGCTCAATTTCGCTTGTGCGTAAGGATTGGTATAATGCTGATAGAT…
>TRINITY_DN10506_c0_g1
TCGCCACGAAATGTTTGGGGAAATGGTGGCCTTAATGATTCAGCAAATAATGCCAGCTCTGGTTCATACTTTGGTTCTGGAAGTGGTGGTTTTGGAGTCTTCAGAAATAATGGGGCAAATTGGGGCAATTCTCCAATTGCTGCCTCACTCGGGGGAAGTCCTTCTGGCTTTAGTGGGGGAAGTGTTGGTTACCGAGGTGAAGAAAATAGCTATGGTCTTGGAGCAGGTGGATTTGGAAGGAACACTACTGGGTCAGGTGTAGCCAATTCGTCTTCGTTTTCTGTCTCAACTGGTGGCTATGAAGGATCCTTTGGGGACTTCTACCGTAGCAGCTCTGTTTATGGTGATCCTACGTGGCAAACTACATCTTCAGAATTGGACCGTTCTGGTTCGTTTGGC…
>TRINITY_DN10507_c0_g1
ATTAATTATTATAATGTTGATATTATAATATTTAAATTGGTTATTGTAATTTATTAATTTATTTTAGTAATTATTTTGTAAAGGGTTTAGGGTTTATTAATAATGTTATTATTATGTTGATATTATAATGTTGTTAGTAATTGTTTTGTTTCAGCGATGGATTTTGGCTCATCTTCTGGTTCCCAACCAGTCATGCGTGTCAGTCAGGGACTTATTGCAAATGATTCAATTTTATTTAGGCAAGCGGATCATAGATCAAGGTTTATCTTCAATGACGATCCAGCCTGCAACGGCCAATTGCAATGTAGAAGAGCAGATAGTAATATTTGGAAATGGATAAGTTGTGCACCTGATTCGGTGAAAGACCTCTTAATGGAGTACGGCTTCGGACCCGTGTCT…
>TRINITY_DN10508_c0_g1
TTTAACAAATCACAGTGGATGAGTGAAGGAAATAATGGCAGCAGCTCTTCCTACACTTAAATCTCATCGCTTTCTCTCTCCAAAGCTTCCTACTTTCGGGAATAATGCTCAAAGCACGTCCATTTCAAGCAAGAAAAAAGCTGAAATTCGTGGGAAATCGCTGAAAACAGTCGCTTGCTTGAGTAATTTTTCAAGACTCGTTTCGCAAAATGGAATTTTGAGAAGGGATTTATTGTTCTTGGGGCTGTCCACTTCACTCTCTCTAACTTTCCCAACATTAGGATCTGGTGCTGAAGAAGAACTGAAATTGGATTTACATGTTGATGAGATAAATGCTTACTCATATTTGTATCCGGCAGCGTTGCCTTCCGATAAGTTTGTCTTCAAATGGGTGGAATC…
>TRINITY_DN10509_c0_g1
GTTCTAAGAGGATGCAGTTTTGTCTTGAAAGTGGCATAATTCGAGTGGTCATCGGAGTTTATCTAGCTCCAAGCTTTGAATGCTTCATCTGAGGTATGCTGATTATAAATCTTAAGCCATTCAATCCTTATCCCGCAAAACTTATGAGTGACGGGCAAAACTGTCGTTTTGAGTTCGAGCACGCACTTCGAAGTGTTGTAATACTGTTATAAGAATGATTCCTGCCTCTGTTTAACGTTTTATCTGTGAATATCGAAATGATAGGTTTGAGGATTTTATGCTCAGATGATGTCTTTTTAAACATCCACTTGGAAATGTAACATCAAGTGCAGCTACATGTTCTGTGTTAGCTGGGTAACTGACTTGATAATTATGTGAAAAATAGCTGAC
>TRINITY_DN1050_c0_g1
CAAAAATCATCTATTATTACTCCTTTCAACTTACAATTTCTAAAACGGGGACCCTGAAATATCTGAACAATTGCTTACAAATTCTAAAACCGGGACAATGAAATATCTGCACAATTACTCATTCGTGAGGAAATATATTTTTTACTACTAAATTTTCTTTTAACGAGCCTCCATCAAAGAAATGGTCATTGCATTACCCGAACTTGCAGTGTTGGAGCTAGATGACGATTCAGGTGTTATTATATCTCTTTCTACGAAGAAACCGGGATATTTTGCTTCCGGCAGGACCCCATCATTGTTCAGCATGAGTACCACTGAAGACATGTTTGGCCGGTCTTCTGGGCGTTCCTGAACGCACAGAAGACCGACATGGATTGTCCGTACTATTTCTGATAAATG…
>TRINITY_DN1050_c1_g1
CTCTCCTAGCACTCCCTTATAAACAGATCCAAACCCGCCCTCTCCAAGCTTATTGCTGATTGAAAAATCATCAGTAGCTTTAATTATCGTTGATAATTCCAACATCGGTAGCTCTAGCTCCTCTTGACTTTCTTCGGAAGGATTATCGCCATGGCTCTGCCTCAGCCTGACTGGAAAATGAGAAGTAAAAGAGGTTACAGGTAACATAAAAAGAAACCCCATTATTACAAGTCTTCACCAAAACACAACTCACGATCTGCCTTACTTGTTTCTTGCAGCTGCTTTTGACGATTAAGCTTTTTTCTTTTCTTTACATACAGCAACATGCTAAGGCTCAACAATAGTATTCCGATCACCAGTGACAAGGTCACTATAAGTACCTCTTGTTTTTTACTTTTT…
>TRINITY_DN10510_c0_g1
TTTCCGAATCAGCTCTTTAGGATTGTAAGATAACTCCTAGGTTAAAGTGCTGATTTTAGATTATGCGAAGGGAAGCCTCCTAACTGGAACATAAAATTCACTTATATTGATGGTTCGAGTTTTAGTTTTTACTATTTTGTCAAAATCCCAATTCGCGACCTATATTTTGTGGATTTGTTCTATAAATTAACTTTCATTGATTTTGTTTTTACTGGATTTAAGCGTGCGTGTGTGAGTGATTAATTATTGTTTTGAACGCTGATATTGCTGTAGTTTGCACTACACGACGGTGACGGTGGGCACTCCTGGATTGAAATTTCTGGTGGCGCTTGATACAGGGAGTGATTTATTTTGGGTTCCATGTCATTGTGCAGATTGTGCATCAACCGACGATTCCCT…
>TRINITY_DN10511_c0_g1
CACGCATATTGCACATAATAAAAGTACATTTTATGAAGTGGTCAAGTTACTCAAATTTTTATTATATAACCAAATCTATGGAACTTCCTTAATTTTCTTTTAAAAATAACAGGATTCCTAATGACAAATCTATTATTATCTTGATTTCATGTCTTCCACGATTTACAGTTATGAGTGAGTTTAGTAAAATGATGTGATCGAGTAGATAATGTTTCCTAAATGATGAAATATGTCTTCTTCCACAAGCTCACTTAACTGACCTAAGAAAGAGCTGATCTTAAGCGCTGAGAAGCTCGCTTTAAACTGAGCTTATGCTGCCGTAACCCATGCCAAGATTCATCCGAGTCGAGCCTCGAGATTTTGTTGTGCAAAGGGTCGATGTTGACAAGAGGAACAGTC…
>TRINITY_DN10512_c0_g1
GAGCATTGGTGATGCATGTAAACACAACTTTGTTGCATTTATTTCATCAATCTTATGTACAACTTGTTTTCAATTTGGATTCGAATTTACAATTAATGGATTCTATCTCTATTCTTACTTTGATTCATGAATTGATCTTCAGTTTGTTCTCCATAGTTCTAAATCTAGCTTCTTGATCTTTTAGAGTTTGGACTTGATGATTTATAACGTCGATTTAATGGATTGTCGCTTGATTTCAAATTAACCGAGTGTTCTGGAGTGATTTGATGAGTTGTTCTTTGTGATCTTGAACTTCGATCTTGAATCTTTAAGGTTTTGAAGTTTTATAACTTCGTATTGAGGACCGAAGGGCCTTAATTCCAAATCAAATGTTGGTCTTTGGTTGAATTTGATGACGAA…
>TRINITY_DN10513_c0_g1
TTTATATCTTGAACACGATTCCCCTTTTGGCGACTATTTACGCGAAGGTTCAGGCGGAATTCATCCGCAGTAATTATCCGTTCTGCCCTCTCGTTCTGTCCCTCTGAGTAATTATCCGCAGAGCAATCCAATGGAAGTTCAGGCGGCCGGTCGGAATTCATCAGCGTCTGGAAATCGTCGGAGTCCAATTCGGTATCTGTATTGCGATTGTTTCAGGCGGTGTTGTCGTTGTTTTTGCTGCTGCTTTTCCTATCCCAAATCTTATCAAATTCTTAGAATCGTTTTATTTTATTTACTGCTACTTCTCCTATTTCCGATTCCCATGCCCTCGATGTAGATTTTTGTAGCTTTCGGAGAAATAAGAATCTTTACTTATATCGACGAATATATATGCATGCT…
>TRINITY_DN10514_c0_g1
CTTCTCCCCTCTCTCCAACTCCTATATACCTCCCATTTCTCTCTCCCTCTCCTCCTCATCACTCCAATTCCTCCTCGATTATACAAAAAAAGAGAGAATTTTCTAAGGATTAATTCGAATCAATTTGTTGATCTGAGCTTTCAGCTGAAGCACCAATGGCTTTTTACGATCAATTGCTGGCGGAGCAGCCGTGGTCCTTCCGTCCGACATTCTCCAACGCTTGGAACCTCTCCGATCTATTCTCACCAGAAAATCAAACCCTAACAAAGGCGTTGCAGAGCTCAATCTCGGCCGACGGCGACGTTTTCTCCCCCGAAATACCACCATACACTCCGTACTCCGCCAACACGACGCCGTCGGCCTCGGGAGTCTCGTCGGAGAACGAGGCTATTTTATCAA…
>TRINITY_DN10515_c0_g1
GTGGTGAATAAGCTGAAACAGAATGGGGAGAGTCTTCCGACAAACCGAGTTGTCGAGAAGATATTGAGGTCGCTGACTGACGACTTCGAGAATATAGTGTGCGCGATCGAGGAGTCGAAGGATCTATCAGCTCTTACAGTTGAAGAGCTCGCTGGATCCCTAGAGGCGCACGAGCAGAGGAGGAGGAAGAAGAAGGATGAGTCTTTGGAGCACGCCCTCCAAACAAAGGCAACAATCGTGGAAGAGAAGGCCTACTTTACTCAAAGTAGTAGAGGCCGGGGGAGAGGTGTGTCCGGAGGAGGAAGAGGAGGTCCTCAAAATTGGCGAGGTCGTGGACAAGGTCGGATGCAAGAGAGAAGAGGTGATGCGAGCGTGGAGTGCTAT
>TRINITY_DN10515_c0_g2
GTTGAAGAGCTCGCTGGATCCCTAGAGGCGCATGAGCAGAGGAAAAAGAATAAGAAAAGTGAGTCTTTTGAGCACGCGCTCCAAACAAAGGCAATAATCGTGGAAGAAAAGGCCTACTTTACGCAAAGTAACAGAGGTCGGGGGAGAGGTATGTCCAGTGGAGGAAGAGGGAGTCCTCAAAATTGGCGAGGTCGTGGACAAGGTCGGATGCAAGAGAGAAGAGGTGATGCGAGCGTGGAGTGCTATAATTGTGGGAAGAAGGGGCACTTCGCCAAGGAGTGCTACTCGATCAAATGCCACTCATGTGGGAGATCGGGTCATATTGCGAAGAATTGCAAGTCTGCAAAAAAGGAGGAGCAGGTTAACTTTG
>TRINITY_DN10515_c0_g3
AAGGAATCCGAAGGTGTGTCGGAATTCATTACCCGAATTGAGATCGTGGTAAACAAGCTAAATCAGAACGGCGAAAATCTCTCAACAAATCGAGTTGTCGAGAAGATTTTGAGATCGCTGACTGAGGAGTTCGAAAATATTGTGTGCGCAATAGAGGAGTCCAAGGATCTATCGACACTTACCGTCGAAGAGCTTGCCGGATCCCTAGAGGCGCATGAGCAGAGGAGAAAGAAAAAGAAGGGTGAATCTTTGGAGCACGCCCTCCAAACAAAGGCAACAATCGTGGAAGAGAAGGCCTACTTTACTCAAAGTAACAGAGGTCGTGGCAGAGGTGTGTCCGGAGGAGGAAGAGGAGGTCCTCAAAATTGGCGAGGTCGTGGACAAGGTCGGATGCAAGGG…
>TRINITY_DN10516_c0_g1
TTTGGGATAGTCTTTCACTCACATATAGCAGTGGCAGAGACCCATTCCAAATCTATGATTTGGAGGTTCAAGCCAACAAAATCAGTCAAGGATTGTCAACCCTCGAAGATTATTGGAATAATCTTCAAACAGTTTGGATAAACATTGATCAACGTGATCCCAATCCGCTTGGGTGCTGCGAGGCTGGAATCGCTAAGTACAAGCAACTGATATCCGATCGGAGGCTATATCAGTTCTTGTCTGGACTCGATTCCAAGTATGACAACGTGAGACGTGACATACTTAAGGAAACCCCCATACCATCGGCGGAATCAGCGTTTTCAAGAGTGAGAAGGGAGGCCGCCCGATTGCAAATTTTGCAACCGGCAACCAACCCTAATGAAACAACAGACCTGCAAC…
>TRINITY_DN10516_c0_g2
TAATTATCCTTTAAAAGAATATTGTAATATAACTGTGAAAATAAGAAAAACAGAGAGTGAACAAGCATTACACTCAAACATGTCTGCCTTTTCCTTCTTCGTTTTCATTGATCCATGTTTAACATGGTATCAGAGCAAACAACTGTTCTGAAAAACTTTTTCATTCACAAACCAGAAAAACCAAAGCCAAAAGAACCAAAAACCATACATACCAAAAACCATTGGAACTCAGATTGATAAAATCATCATCGTTCCAAAACCATAAACCAAAGTCAACCTTTTCGGCCAAAAGATCATTCTGGGCTCAGTTTTTCCTCATCGCTCTACCCTTCTCAAACCATTAACTAAAGATCAAGCAAGTTCTTTTCTTACCAAGTCCTTAATCCCTGCAACAGAAAA…
>TRINITY_DN10517_c0_g1
CCATGTTCTATCAATGATACAAGCCAAAGTTTATCAAAACTTGTTTACATGAGGTTGGAAAACCCCAAAAATCAACGAAGAAAAAAATACTGGAAAATTTGTGAGCAGTGAGTGTTCTACCACATGCCGATGGCCTTCCACCACACCCCTCCAACTCCAAGCCAGATTATGAGATTCACGATAGAGATTAAGAACCCATAGCCCCACCATTTCGCCAGTGGAACGTAACCGGCACCATAAAACACAGGTGCCGATCCTATCCCGTAATGAGTAATACCTCCCATTAGATTGGAAAGGAATGAGAGAACAACTGCACCAAGGTAGGGTGGAGTACCCAAAGCGCTGGCAACGGACAAGAATGCAGTAAACATGGCCCCAATGTGAGCTGCCCCACTGGCA…
>TRINITY_DN10518_c0_g1
CTCACGAGGTGCTTAGAGGATACGTGAGCAATCTGTTTCCCAGGATACAACGGAGACGTCAAGTAAACTTAGCACAAGTTTCTCGACCGGCGAACGAGAACAAGGAATGAAGATGAAGAGCTTGATCAGAAAGCTTTCTCAAGTGTGTTGCGTTGTGTCAGGATAGTGGCGGATCCACCGTTTCGCCCAAGCAGGACGGTCGCCCCAATGGAGATTTTCACTACTTCACTCCAATAGAATTTTCATCGGAGAAGTTCAATAGAGGCAGAAGGGGAATGTTCACTAGAATCTAGATCCGGTAAAAATCAAATTGTGAATTCGCCAGTGATGAAGGGGATTAAAGATTCCAGTTGGGATAAGTATTCAAAACAACTTTATTAACTGCACCTGTGCGATGCA…
>TRINITY_DN10518_c0_g2
CTCACGAGGTGCTTAGAGGATACGTGAGCAATCTGTTTCCCAGGATACAACGGAGACACGTCAAGTAAACTAGCACTAGTTTCTCGACCGGCGAACGACAATAAAGACAGCGATGAAGATTATCTTGAGAGAATGAGAGCAATAAGCTTGGTGCTTGGTGCATTTCGAAGTGATAATGAGCTCACTATTTATAGGCACCTGAAAAATCTGGACAATAAATGCCTTAAAGCCTATTGAATTCAAATGAATTGAATTCTAGGCGTTACAGGCGTTTAGCAACGTTGAGAATAAATTCCGCAACGTTCTGAAACTGAACTCATCCGAAGTCCGAGCCCGTGGTCCGAACTCTACCGGACTACAAACCAACCCGAGCAGAAATCTCTACCGGACTGCGAAATC…
>TRINITY_DN10519_c0_g1
GCCCTTCATTCTTCCTTTGATAAGTAATTACAAAAAGAAAATGTACACCACCTTTATTGAGCGATGTAAAACACCATTAGTATAAAACAAACTCCCTTTGTCGCATGGGAAGCATCTATGTTACTACTATACTCTTATTTCTATCCCAGCCCACCCCCATGTATGCTGATGACAACTACATATGGTAAATGAATTTGTAATATAATTACAGGGGGTGAGAAATGTGAATGCTCTTCTAATTGGCTAAAACATTACATGCTCATTGCTCTTGATGATACCTCCACTTCACCTTCCTGCAGCTCAAGTTCAGCGGTTGCTTTTCCTTCCTGGAGACAGGTCACATTCCAGTGTCGGAAAATTACAACTGAAAGCAAACCTCCTACTACTGATATATCATAC…
>TRINITY_DN1051_c0_g1
CATAAACAAAAACAATCATCATTTTCATGCAAAAAAGAGACATGTGAGGAACCTTGATACAATTCATGTAGCTATCAAAATAAAATTGAAGCAGATCTATAGTCGAAATTTGGGCTACCAAAGAAAAGAGAGGATCGAACAACTCTCAACACTAGCAACTCTGTTGCCAAAAAGTCTAAAATAGGCAAAGGAGCTTTGAAGCGGTACAATCGATTCGCAGCAGAAGAGATGATGGAAGGGTCAGTTTCAACGAATAGTCAATCCCTGCACTGCCTGGGTGCCATCTTCAACAATCTTGTTTGCTTGAATGGTGCTTATAATATTAGCAATGTTGCCCCTCCAAGCTGCAAGTTTTGATCGAAGCAATTCCCATTCATGATGACCAAATACACGCTTAGA…
>TRINITY_DN1051_c0_g2
TATATATATATATATATATATATGTTTTATTATGTTATATTTAAGTGAGAAAATGTGAGCCCTATATTATAATTTTGCATCCATGATGAACTCTTTTAGCTTCACCTGAAGTATCTGAGGTGCGCGTCTCAAAGAATGTCTGCATCATTTAATATGACTATATGAGGCAGTACAGAAATTTTGAGGAAGGCCTCACTGCCTTGATGTGTTTTTTTTTTTTTTTTAAAGAAATTAGGAACAGGGTGCACAATATTTCCCTGCATGGGACCATGCAGACCTTTTTTTCCCTGCAAAGTTGATGTTGGACGATAATATTTTCTGGCTTCCGTAGACTGATTGCAGCTTTGCTTTGAGAAAATGGTGTATTTAGGTTTTGTTGTTATCAAATGATTGTTTGTT…
>TRINITY_DN1051_c1_g2
TATATATATATATATATCATTTTTTATTTGGTTATCTACATCCACAATATAGAGAGCAAAATATTCATTATTTATCATAGGTGTGACAATCCGGACACGAAGCGATAATTTAACACGAATCTAACATCATATAAGTAGATTATGGATTTGTCTTATGAGTATGTGTCAATTATGAGTCCGATTTGTGAATTCGTTTAATAATTGGATCATGTTAGAGTTAACCTGACAACCTGTTTAAATTTAAAATATTTTAATTATTGAATAACTAAGATTGTTATTTATTATAATTTTGTCTAAATAATTTTTTCATGATGTTTTAATGA
>TRINITY_DN1051_c1_g3
ACTTATTGGATAAAAATCAATAAAAATGAACTAAAAGATTAATGGTTTACGATAGTTTAAAAGATTTGATATGGATTATTTATACTAACATGGTGCGTCTTTTAAGAAAATCTCAATGCTAAGTGTACTTGATTTAAGGTAGAACTAAAATGGATGAGTGGAGACAAAGCACACCGGAAAAGACTCGTGTTGATCTGTGATGTAAATCGTTAGTCTAAAGTCAATGTAATGTATTGTTGACTATCCGATTCCAAGTGAGTTGGAATAGGTCCTTGGCTGGGGCGTTGCGAAAATGATTCAACAAATGATATAAAAAGATTTTTAAACTTATTGGATAAAAATTAATAAAAATGAGAATGTAACATATGATATGAATGAAACAACATATATATATATATA…
>TRINITY_DN10521_c0_g1
CTTGGGAGCTAAGTTTACAGAGAATCCTCCCTGATGATGAGCTTTAATCCTTTCCTCGAGGGATGAAACTAAATTCCTCAGATTTTCCAGCTCCAGGGTTCGTCCAGTTTTTAGTGATTTCAAAACAGCTTGACAATACTTCAATGCCTCGGACGTCCTCCCAACTTCAGCCAGCATGAGCGCATATACATACTTGTAAGGTTGAAAGGGGAGTAGGACGAACTGAGAATTTCCAAGTGTCTTTGAATACTCGTATATTTCCGTCCGCTGAATTGCATCTGGACTTGCATAAGTCCGTGGGGATTTCCAGTGATCTGCACCAATGAGACACAATCTTGCGCTGTCTGAATACAACTCAAAACTAGCTTCCGCAACCAAATAGCATATGTGAGCAGCAAT…
>TRINITY_DN10522_c0_g1
CTAAACCACTCCACTCACTATCGATGTTGTTCTCATCAACTTTTCCCCATTCGTATCAATTCTCGATCTAATTCGATTACCAAATCAGCATTTTCGAGTTGTAGAATCGTTGAAAATTTCTCGCATCTTCCAAATTTGTACTGAAATCTCCATCAGATCTAACTTTTCCGGCCCGTATGTATGTTTCAGATTCATTAACGTTCTGATATTTGCATTTTTCCCTTCAATTTGCAGAACAATCGGCTATAATTCGCAGCAGCAATGGATGCGGTGGAATCGACGAGCTCCGGAGGCAAATTCCTGAATATAGGGCTTCTCCTCGTCGCCACCCTTGCGGCGGCGAAGCTGATATCCGCGCTAATAATGCCGAGATCCAAAAAGCGGCTGCCGCCGGTGGTG…
>TRINITY_DN10523_c0_g1
TGCAACATAGTCAAATAACATTCACACACAATATTGATATTTACAATATTCAATAAAAAAAAAAAAACACAAGACATAATATGGCGTGTAACACACAAATGTATAACCGGAGATCCGCAAACTTGATGAAGGGACTCCTAGTTCACTAAAAGTGATTCCACAAACCCAATTCCCAAGTGTGATCACCTTTACATTTCTCAATTCGAAGAGTTTGATATTAGACGTGGTTTTAAAGAAACGACGACGATTAGAACTTGCAACAAGTTGATTTCACTGCAATAATCACAACAACCTGCCTATCATCTTAGCTCAGGTTGTTCATCTGCATCGAAGTAAAAACTACTATCATCTACGATCCTGCATTGAACTCGGATGGAGCTGATGTGCAAGATAATTCTC…
>TRINITY_DN10523_c0_g2
AATAACGCAGACCCCTTGCAACCTTAATTGCTATCCGAGATCTAATCGCCCAGGTGAGTGGCGATTTTGACACAATTCTTTCTGGAGTCATTCAGAAAATAACTCAAGAAATTCACAACCATGTTATAGAGACGAGGACACTACTTAATGGCTTAATCAGCTAAAAGAAATTTACAATAATGTAATAGCTCTTAATAACATAACTAACTAAAATCAAAACGGTATGTTATAAATCGGTTGAATTTATGTAAACTGCATGTCAGCTAACAATTGACACTAAACAAAACAAGCCCAGCATAAAACATAGAATATGCTAGTGAGAAGAAATATATAGCTCATACATGAATCATGATCAATCACACAAAAGTAGAACAATAAATGACTATAAAAAATATCGGT…
>TRINITY_DN10524_c0_g1
AAAAAATTTAAAAATTCTTCATGCAACGCTCTACTGAATATCCGATGGCCTTCTCTCCCTAGAAACAATGGAAAGGAAAATCAGATACAGCTACAGTAACTAAAGAGTTATTTGAATTTTGAAATAGAAGAGATCATTCAAAAAAGATTGCTCTATTTCCTCTCTCTCTCATCCCTCGGAAATCAGGTTAATTTCTAAATTCAATATATTTTTGTCTTGGTTCTGTAGTTCTAGTTTGTGCATCGGTATCCCCTTTCTGAGCATTTAATTGATTTTTATAATTTTTTTTTCTCTATTTTGTGTTCCTGTGATGTCTATAGATCTGAAGAAACTGAAGAGTGAAGGTGCTTTTGTGGTGCATAAACATGTATCTAAATATATGTTTGATGAATTGGTTGA…
>TRINITY_DN10525_c0_g1
GTAATTCTTTTGCATTCAAAAGAAAAGAATTCTCAACATAACCCTCTCCAGGACAGCTCAAACCAGAACTTGTATCGGTTGAGGCCACATCCACTATAAGAATGTCATATTTGCACCCTTTTGCTGCTCGTTTCATAGATGCCAGACTCTTAACAGCCCCAATTCCATCAGAAATAAGTACCTCTAAGCTGTTCTCATCTTTGAAACCAAAACATTTTCTGGCAACATCCACAACCACACGATCTAACTCGAAAACCAAAATCCTTAGAGCAGGAGTTAAATTTTTCTTCAAGTACATGGGGAGTAGTCCCGTTCCAAGACCAAGAATCACTGCTTTTACCACTCCATGTGGGGTCGTTAAAAGCAAACGTGAAGAGAAGAATATGATGCCCATAAGAA…
>TRINITY_DN10525_c0_g2
CTTCGCCCTCTTATCCCTTTATAAACTCCCATACGCATGTTTTTTTCTGCAACACAATCTTGAGAGAGAGAGAGAGAGAGAGTAGAGAGAGAAAATGAGTAGAAATTGTCATCCAAGACTGAAAGGTGGGAGAAGAGAAACTAAATACAGCCATGGATATGCCCTCTCTGAGCTTCAAGCACTAGCTAGTATCGCCGAGACTTTGGTGCCACCAATATCATCAAACCTTGATCAAGATTTTCTCCGCCAAAATCCGCAGCTCCCAGATGAGGTTAATACTTAATACTCATTCATAGATGAATTTCTATTCTTATGTTCATAAATTTTGCGTTTTAGGTAGCTGAAATGGCAGCAAAGAGAGGATTTATGGAAGCCAGGATACTTGTAAGAACATTGCTG…
>TRINITY_DN10525_c0_g3
CTTCTTTCTTCACCTTTCCCGCTGCTTCAACTAATGCTTCTTGCTTGCTCTCCTCTGTTTCAATTGATGCTTTTGTTGATAAACGAACTTCCAAGTGCTCTATACTCTCAGTCCTTATGAAAGTGAGGCGGTGGTACTTATGATCCTTTTCGGCATACTTTGTTATAAAATTTTCATACATCAGATCCTCCACAACTAGACCAGTCAAGCCAGATGAAACTTGGGTTGAGTGAGTAACTTGGGGAACGATGACAATAGCATATTCATGCTTGATTTCTTCTGAAGCTGGCTTAGCATCAAGAATTACACCATAATGGGAGAAACAAGATGCTCCCGGTTCACCTAAAATGACCTTTATCCTACGACGAGGTTCCAGCACTGAAATGTCTCCTTTTGCCC…
>TRINITY_DN10526_c0_g1
AGTAATCATAGTAAAAAAAGAAGAAGAGTTTTTTCCAAGCATTCTTGAAAAACAAGACTTTTTATTCAAGACTAAATCCTAAAATCACGAGACAAATCGTTAAACAAACAAGTTTTCAATTGTCTTCATCTTTCAAGAATTCCAAGGGAGACAACAAACAATAGACATTCCATTCATCGGAGTCGTGACCTTCGGCCTCGAGCTGTATAATGATACTCCCAGGAATCCGCTTCAACTTTGATCGTGTTTGCTGATCCATTTATCTACTATATTTGGTCAGATATCTGTGAATCACCTACAACTCTCAACCTTCTCGCGGTCTTGGTAAATATGCTGCAACATTGACAAACACAAGATTTTAGGGTGATAGTGATGCATTGTTGGTCACATTATTATCTA…
>TRINITY_DN10528_c0_g1
ACAATTCAATATATTCACACAAATTTTTTTTGAAAGGAAATTCACACAAATTGAAATAGGACCTTCCCACAGCCAGCTCATCGAAAACCTCGACGACTGCAACAATGAGTCGAGGCCGGCGATTTGTTGTCGCGAACGGCGAGATGGTCGTCGAGTTCCTTTTGCTACAATGCTTGTGGGGCTTTTAAAGATCGAGAAATATTTGACATGGTGTTTGGGGATGAGTAGAAGATGCAGAGGTTTTTGAGGTGGAGTGTGCAGGTTCTTGAATGTGGGATTCGGTTATTGGACTTCGAACTGGGTGGGGTAAGCTCGATTGTTTGGGTTACTAATTTGAAGGATATGCCGAAACGGGAGCTTGAGAGGTTTGTCGAAGCAGATTCTTTCGGTTTTTCAGGA…
>TRINITY_DN10529_c0_g1
TTTTTTTTTTTTTAAAACTACGCTCAATAAAATATTGGGATTACGTTAATTAAAGTAAAAACACCTCCTTTTTTCAATTCATTCTTCAATTCACAGCTATACGCAATCGCCTCTCACGATATTTTGTTGTTTCACTTCCTCTTCAATTTTGCGTGGCTTGGAGTATACCCACTGAAACACACGTATATATGCGAATGTATGTATAGTAATTAATTGTATACAAGTGCAAAGATATGGCGGTTTCTGCTGAAACCTGATACCCCTCAGTTACTCTACTGTTCCGGATTTCCAGATTTTTGTAATTTATTTATTGTCGGAGCGATTAATTGGTAAAAAAGGACCAGGTTTAATATGACTTACAATGTTGCCGATGACGAGGATCTTAGAATTGGGGATGAT…
>TRINITY_DN10529_c0_g2
CTTAATTTGGTTACTTGTTAGGTCACAAATGTCTCTTGATGCTACCAATGTAAAAACCTCTTTTAAGATAATTTCTCTTGGCAATCTTAAAACATGCTAAACAAGTTACAAGTTAACATCCTAGAACTGCCTACTCTAGGCGACACTTCACATGAAAGTTGACAGTTTTGGATGTAAGTGATTGGGGTGGATTCAAGATGATTAGGTTTTTAAAGAAGGATTTTAAATACATTCAAAATGATTCAGATCTTGGCCTAACATGATGAGTTGATTATATATAGGATTTTTATGCTACTCTTAAATCCCTCAATCCAAAAACTCCTATGTTTCCAAACCATGAATATTTTTATTACTTCTTAAAAAAACTCAAGTATATGTAGCCTGAACATCTTCTTTATC…
>TRINITY_DN1052_c0_g1
CGATCGCAGAATACGGCATCGTTTGTCTAAATTCACTTCTCTTTCACTCAATCTTCTTTCTCTGGCTTTAATTAATCGCATTTCTCGTCGTAAATTCTCTCTCTACAGTTGAGATCCGGTGATTTCTCACAATGAAGGGGTTTACCGGCGGCGGTGGAATTCCCGATCTCTTCAAATCCGCCACGCTAATCAGAATCACCGGATTTCTACTGGTCTCAGTCGTGTTCATCTACTTGGGCAAGCATTTCGTCGACGGCTCAGCGCAGCAGCTCATTTTCTTCTCCACTCAGCAGAATCCGGAAGTCCAAACGACGCCGTCCTCTGCCGCCGTTGCGCTTTCTCCCAACCTCAACAAGACATTTGATGCATCTTCCATTGGAAATGACACTACCTCTTCGC…
>TRINITY_DN1052_c1_g1
AAACTTGAATTTGTCCTTGTCAACGGCAATCCAATTCTGTCCTCCTTTATCCTCAGCCAAACGAGCATGAGGTACATTACTAAACCAAACCTCATCACGACTCCGGGGCCACGGAATTGGGGTTCTATAACCTTTAGGAGGAGGGACAATACAATTCAAGACCTTCCCCTCTTCAGGACAATGCCGCTCAAATTTCTCGCCTTTATCCGTAGAATCCAAATTCTTGATCGCCTCCTCGTTGTCCAAACACGGTATATACTCCCTCATTCTCGCAGGACACAACGGGAACTTCTTGACTCTAACCCTAACCTTATCCCCATTCCCATCACTCTCCAAACCCTCACTCTCATTCGTTTTCGACCAATTATCCACCAATTCAGGATCATAATCCCCCACCAC…
>TRINITY_DN10530_c0_g1
CAAAATTTGTTTTTTTTTTTTTTTTATCTAGACGACCTCATAAAATTTCGTTTCCAAATTAAGTGAAATTTAGTAGAAAAATGGAATTCTATAAAATATGATTCTTATCATTTATATAGTTTTAGGCTTACTATCAAAACACATATGGGAGTCTACAGGGATGAGTGCGGGAGTTAAAAGTAGGGTTCGAGCTTCATTGGGGATATATGGGGAAGTGTTTATAAATAGAATTTTTACCCAAAAATATGCGTGCATTAAAATCCATAGTATACGTACGTTAAATATTGTATGTCAAGGAAGAAGCGTGTTACAAGTACCTGTACTCAAAAGTTCAATTTAGCGTGATCAATTTTATATAATATGTGACTATTTATTAGTGTATATGCATAGATTAACATA…
>TRINITY_DN10531_c0_g1
GCAGATTGAGATCGACTCAATTTCTCACTACAAAATCTACTCCCTCCCATTCTCTCTCTATCACCATATAATAATTCCCACGATCAAGAAGGTGAATTTACATCACCCATATATATCTCACTGCGTTCCCTCCCTTGTTTTTAACTCTGTCTGTCATATATCGTCGAAATGAATGAAACGAATGAATGCTGATTGATCAGCCCCGTAGCCCTCTCTCCCACCTTCTATTCTCCCTCACAATTCAAATATTCATTCATATACATATTCACCTTCACAACTGGATAAGACCTCTCCTTATCAGGCTCACTCTCAAATTATTTGTCCCTCCAATCATTCCTCATTTATTTCTTTATTCCTGCACCAACAAATGTTGTTGCTGCTGCAGAGGAGTTAAATTCA…
>TRINITY_DN10532_c0_g1
GGCGTTTTCCTGGGCATTTGACAGCCCGACTGTGCTTTCTGGTTCATCTTGGCCCTCGGCGGCCACATCCCAATGATCTTGGAAACCTAGGAGAGCCTTGATCTGCACTCTCCAAGAGTCGTAGTTGACGCCCTTCGTCAACTTCGGCAACGGAATACCATTGGTTAATCCGGCCATCTCTCACGGTGTGTATGTCTCTCACTTTCTCACTTGTGTATCTCTCAACCTCACACAACCCACTCGCTCACCGAGATAGGTTCTCACACAGAGATGGTTCACACAGCCACTCTACTCAAAGATCTCACACAGATCTTTCTCAACCGGGCCTAACCTTGGCTCTGATGCCAGACTGTTAGAAACACAGGTCCACGAGATGGGATCGAAACTGTGAGAGATGAA…
>TRINITY_DN10532_c0_g2
ACTCGTTTATCACTCACCTCACAACCACTCGCTCACCGAGAGGTTTCTCACAAGAGTTGGTTCACACAACCACTCCACAAAGATCTCACACAGATCTTTTCTCACCCGAGTCTAACCTCGGCTCTGATGCCACAATGTTAGCAATCACAGGTATAGGATCAAAAAAAGGAGATGAAGATAAACACGAAGAACACTCGACAATTTGGGAGGATTTTCTCTTTCTTTATATTCACTCAATATATGTGCAACAACTCTTTTACAAGATTCACTACACCTCTATTTATACACACACTACTCATTATTACAAAGTAACTTGACTCTTCGTTACTTGTGCCAAGACTCAATATTCTATGTACCAACTTTATAACTACTCTACTTGGAACTCACACAAAGCATGGG
>TRINITY_DN10533_c0_g1
AATGCCGACTTGACGTCCATTTGCCAAATGGCCCACCTCTTCTGTGCGGCCAGGGCAATCACCATCCGAATAGACTCCATCCTCGTGACGGGGGCAAACACCTCGTCATAATCGATTCCCTCCTTCTATCGGTAGCCCTTCACAACCAACCGAGCTTTGTAGCGCTCGATCTCTCCCTTCTCATTGGTCTTCTTCTTGAAGACCCATTTCAGCCCGATTGGCCGAACTCCCTCAGGTCGCGCAACGAGCTCCCATGTTTGGTTTCGCTCAATTGCTCCGATCTCCTCAGCCATCGCCGACCTCCATACCTCCTCTTTCTCAGCCTCCTCGTAGCTGAGGTCCTCTGACTCTCCGAGGAGACATACGATGTGCATCTCGTCAGTTGCATCGTAGATCTCC…
>TRINITY_DN10534_c0_g1
GAGACCTACAAAAGCACAGACCGGAAATGGGCAACAACCCTCTACACTAATATCTTCAGATATACAGCAACTCCATCGAAACAATCTATTGAAAGTACCTATTGCTTGAAGATGTTCTGTGTTGACTAGTAGCAGTAACAATAGCATTCGATCCTGAGCCTGTTGTCATATGCTGGTCAGCTTGAGCCGAAGATATACGTGGAATAAGCTGTTCAGAATCTTCAACAGTGATAAAAGGAGAATTCGGGCCAGCTATCATGACCGTAGGAGGAAAACTGCCTTCTCTCTGAACAATAGGAGAAGCAGTCGAAGTAGCAGAAGCTCCATTAGGATGAGTCG
>TRINITY_DN10535_c0_g1
ATATGAGAGAGAGAGAGAGAGAGAGTGGCCACCCAAAAGTTTATATTCACAGGATTTGCTTTACTAATTTCCCGAGGGATCTTCTTCCTCCTCGACGCCCAATGCCGATATCAGAATTATTTGCCTATGAGGAAGTGATTTAGCTGTATGGTGTAAGTGTATTAAATCATGCTGGTGAAGTATGCTTGGTTTCTTTTATGGGCGATTCAATTTGAAATCTGTCTGGCTAGACTCTTGCCTGTCACCACACGGATGTAATGACAGAGTTAGATCAATAATTTTTTTTGTGGTTGAGAGGTAATGCTATCATCAGAAAGCACATAGTGTGTGTTCTGTAAGTGCAACTTTAGGTACAGCGATGGAAAAAGAACTGTCCCATCAAACTGGTGGAGTCAGCGA…
>TRINITY_DN10535_c1_g1
TGTTATTTATCTGGGAAAAAATCATTTCTTTATATGAAAATGACTGGCAATAGTACATTTGCATATTGTCACTTGAGCTTTTAATTTTGTTGTTCTTGTGGAGTTGCACTTGTGTATGAGAAATATTAGTTTTAAGACATATATACTGAGGATCATTTCAATTGTGTTCAAGAATCCAATCATGGCTGTCACTTTTTGTATAATTGTCCTGCGAATTCCTTTCTTGGCAACATTTTTAGGGAGTTGAGCTGGCATTGATAAGTTGTGCACTTGTGCTATTCTTAAAATTATGTATATATTACATATGGAATACAGGGATAGTCTTCTGAGATAGTAATGCTCTCTGCTTGCCTACTTTTAAATTTGCTAAAAGTTACCGTGATCCCTGTTCTGTCTTTG…
>TRINITY_DN10536_c0_g1
CAGTGTGCGCTTCTTCACAATTCTAACCCCCACGCAGAATATGCGAGTATCACATCCTCCTACGAAGATTTTATTAATTCCATCTTTTGTCCATGGTGTAATAATAGGTCCATCATCTCTGCCATTTGCTCCCAATAACTGAGAACCCGGTCTGTTTATTGCCCTAACTGGTACACCATTGATCTGTAGATCTGCATATTGTGGCCACTGCATCCTGAATGCCACCTTGTCATTAAGAAGCACACACCATGCCTGAATATCGTATTCTTGTTTTAACAATAAGTCCCTGTCTGACCTTAGGAGTTGAAATGTTCTCTCAATGCTTTGACTAGGATTTGAGCCATCGGTGGGAACATTTGTAATATTCAACTTCGCCGGGAGTAAGGGATGCGAAACTGT…
>TRINITY_DN10537_c0_g1
TTGGACGGACCCACCCTGTCGTTATATATTTGCCCAAGTCAAAGGCTGACAAGAGGAAGAGTCTGCTGGGGAATTCAAATGACTCTAGTGATGATAATAAGGCTTCTGAGGTAGCCAAAGATGTTCAAGAAGATGAGAAAGAGGCTGGACCGGTTGAATGGGCATCATACTGGAAACCCAATGTCACCATAAATCTTGTTGATGATTTCACAAGATATGCTCTGAATGCAATACCTCCAAATATTGCTCCTTACATGAATATTGAGTCTACTACAGGAAACTACTACCCGACTGTCTACTTCAATGAATTTTG
>TRINITY_DN10539_c0_g1
GTGCTCTGAGGCTCTGGCAGTATCAAAATCTCCAAGATTGTTATCGTCAGATTCTGAAGAAAGTGAAAGCGCTAAACTGAATGTTGGGTTAGCTACTGCTGAAACCGAAAAAGTTAAGGCTGTGGCTGAACCAAACGATGCAGATACATCTAAGAGCAAAAAACTGGTAGACCGTTCTTCATGTGGATCAAACACAACTTCCAGCAGTGAAGTAGAAGCTAATGATTTGGAAAAGCATACAAAAGGAAAAGAGGAAAAACACATAAAAGGTAAAGAGGAACCAGAAGAACCAGATGCTATGCATTCTGCTGGCGATCCATTTGGTCGACGGAGTAGAAGCACAGGCAATGGCCGACTAGCATTTGATGCACTCTTTTCAAGAGAAGTATTGCCCCAGAG…
>TRINITY_DN1053_c0_g1
TAGTAATTACAGGTTCTTAATATGATTCTCTATTAACACGAAGTAATGCAGAAACAAGGCCTACTACTGAGAAAAGAAAAGAGTTCGACTAAAATTATAACCTACCAATGGTTGCTTCAGTTAGTCTGAAATTCTGAAATGTATTTGCAAAAACTTCATGAATCTGCAACCAACACCAGAAAGCATATCGAGATATGACGAAGACAGACACACCACACCATTGTAAAATGTATTCCAAATATTCAATCACTGCCGAAATCATCGTAACTCAAGCCCTCTGATATGGTGTCCAACCTCTTCACATCTTGTTGTGTGTCGGGGTCTAAGAAGTTTGCTTCAGTTGCAAGATACGGAGATCGAGAATAGGTCTCCAGTATATCAGCACTATGAGAAAAATCA…
>TRINITY_DN10540_c0_g1
AAAATCCCCGGCTTGGTCGAAAGATTCGGGTAGTGAGCGATCAAGGAGTGTTGAAGGCAAGAAATCTGAAGAAGTGCAAGTAGAGAGTGGTGGTCCGAGCAGTGAACGAGAAGAAGGGGAATTGGACCCTGATCCTCTACCCGATTTACCTTCTGCTAAGCCAGTAATTGAAGATGAAGCTGCTGATAAATTGGCCTCATCTCCAAAGCAGCTTGATGATGAGCCACTGGTCGAAAACAGAGTATCACAGAAGAAAGGTGAAGATGGAGCATCTAAGAAGGCTGAAGATGTTGTTAGCCAAAATGTTGACTTGCTTAGTTGTCGGGAAACATCACTTGAAGGGGAAGGTGGAACTAGATATGATAATGTTGGAAAAGAAGAGGATGAAGGCGATGCCCC…
>TRINITY_DN10541_c0_g1
CTAAAACCAAATTACGCTCTATCAACACATCACAAGTTTTTGTGCTAATATCAATAAAACCAAAACAGTATGATCCAGGGGCGGATGGTCGATCTAGTGGAGAAAAAAATTTAAAAAGCATGTATTAGGCATATTGAGCGGAAATTTTTTCTACCCAGTAAATTTTAAATCCTGAATCGTCACTGGTATAATCTAAATTCTTCATACCTGTTGGAGTTCAATATCGAAGATACAACACAAATCTCAGCTTACAACAACACATCATTTCGATCTCAGGGCAATTGAACAGTCTCTTTCTGGCAATAACTGCGGCACTTTCCAGCAAGAGTTTTCACTCGTTGTTGTAGAGGAAAGTAGGCCACATGAACTAGAATCAGCCATCGCTCAACTGTGTGAAGG…
>TRINITY_DN10542_c0_g1
GTGATAGTCATCTTGCTCGTAGAGTATCGCTGTCATGGAGCCCAACAAATAATTTTTTTGCCTTCAGCTTCTTGAAAAAAAGGCCACGATCTGAAAAATAAGCCTGAAAAATCTTGTCCAAGATATCTTCTTAGCAGAACAATCTACCCTCTTTCTCACCTAACTGGGACCGAAAAAAGATCACTTCTTTGAGCAATCAAGAGTAGTCAGAAGTTGGGATTTGCATTTTCTTGAATTCCAGTGAGAGAAAGTGAAGGGAAGAGATGAGTTTCAGAGAGGAGGGAGAAGATGGGAGGGCGGATCTGAGGAAGCC
>TRINITY_DN10543_c0_g1
TGAAGCTGAAGAGGCAGCTCGTGAGGCAGAGGCAGCAGAAGCTGATGCTGAAGCAGCACAGGCTTTTGCCGAGGCAGCACTGAAGACACTGAAAGGAAGAAGTACCCCTAACATGAATGTACAGGTGATTAACACATGATGGGGTTCTCTCTGGTGTAGCTGGCTTACAGGTTCGGTCGAGATGAAACTCGGTTAATTATGTGTTCCGTTTTGCTCTGTCATTGTACATATAGCAGAAAGGGGTTAGCACTTAGCTGTATGTTGATTCATTTATTGTAGAAGTTTCAGCTTGGATGTTGGGATCCATAGCTGTCCTCCTTTCATAACGCAAATCCAAGGCAGCAAGGTATATTTCATAACTGTTTTTGAGTTTTTTTAGATGAAATAGTGGAGATTTGA…
>TRINITY_DN10544_c0_g1
GAAAGCCTGGCATGACCCGTGACGACCTCTTTGAGATCAATGCTGGGATTGTTAAATCTCTTTGTGAGGCAATTGCCAAATATTGCCCCAATATAACATCTTATTTTCTCATAGTCATTGTCAATTCTGATTCTGTTTGCGAATTATCTGTTTTTAATGTTTGTCATGGACTCATGTTAGAGAAATGGTTGACGTGGGATTCTCTTAAAAAATTAGGCTCTGGTCAATATGATTAGCAACCCTGTGAATTCGACTGTTCCAATCGCTGCTGAAGTATTCAAGAGTAAGGGAGTATATGATGAGAGGAGGC
>TRINITY_DN10545_c0_g1
CAATCTTGAATTCTGAGTTTCCCAGATGCTATTTCAGGTGTACCCACAAAAGTGATGGCTGCAAAGCTTTAAAACAAGTGCAAAACGTGAAAGGCGATGAAGTCCTGTACCAAACCACATACTTCAATCATCACACATGCAACGAAACACTGAGGGCTCCACCAGAATCAGATCCTCTTGACCCCAATCTAATCAGCTTTCAAACGATATGCAAAAAAGCTGATCACGACTGCAGCCCCAAACCCTCGAACCATTCATCGGTTAAACAAGAGGATATCATGAGTGACGAGGCCTCCAACGAGGCGAGGTCCACGTTAGAGGATCCGTGGTACGATATAACCAGGCTCGAGCCATTGGGATACAAGCCTGTCTGGGCGCCCTATCAAGACGAAGTCGAGT…
>TRINITY_DN10546_c0_g1
TTTTTTTAATCCAACAAACCATGTCATAAATAACCAAAATTGGCAATTCATAGGTTACATAGACCTTCTGAAAAAAATAAGTTACATATTCTTCAATTTTCATTATAAATTTGTTACTAGTTTTTCCATCTCTCTTCTGGTTCCTAGTACCATAATCGGACTACGATAGCCTTCATAGCTCATCTTTCACATCGCTTGTGGGAGGTTTTATGCCTTCTTTCCCATCCTTCACATCACCAGTCGTCGTCTCAATGCCATCCTCCGACGCTGGAGATGAAGCTGAGTTTTGTAGCTTGAAGGGGACAGAGGCATGTTTCTTCAAGAACTTGTAGAATGCCTTCACCGTACGCTCAGAATCAACTGGAATAGGTTCTTCACTCTTCTTTCCAGCTGGGAAAA…
>TRINITY_DN10547_c0_g1
ATTCGTTAATAAATGTGTTGGTCCTAAATAAAAATTAGTTCATAACAAAGCATCGTTAGAAAATAGAAGATTTGAATCCCATTTCATGATTTATTGATAATGTTGTGATAAGAACGGTAGAAGCAAACTAACTACTCACGAGCCACAACCACAACTTGCTTCCCGACATTCCGGCCGGAAAAGAGTCCAACGAGAGCCTCCGGCCCCTTTTCAATGCCATCAACAATGTCTTCAACATAAGCCAATTTCCCTTCTTTAATGAGAGGCAAAACCATCTCCAAATACTTGGGATAGAGGTGGTAGTAGTTGAAAACAACGAATCCCTCCATTCTTATACTCTTCATTATCAAGCAAGGCAAATTCCGTGTACCTTCTTGCTCCTCAAGATTGTACTGAGAT…
>TRINITY_DN10549_c0_g1
CAATCGTCAAGAATTGCAGGGGCCCGCATTAATAAAAATGAGAGTACATAAAATATTTTACAAGCTACAAAGATTTTGCACAAATGATTTTGTGCATTAGTAAAGGTGAGATACCAATTATCCCTTCAAAACTTTACAGCGTTCCAACCACAACATTACTGCTTCAAGAAGTTCCCAAATTCCTCCGGTCAGGCTTTCGTGGTCCTTCGGTGGAAAAAATCAAAGAAAAACATCTCCGCATGTTCAGATTCTCAGTCACACTTGATGTTTCTGTAAATTCTCCTTACAAATAAGTTGGAGCCAAGATATCCAACAGCACCACACAGTATTCCTAAGCCAAGGCAGAACATCAAAGTGTATCCGAAGTAGAAGCTGG
>TRINITY_DN1054_c0_g1
CTTCAACTTGTGATTTGATTTCAAAATAGTAAATGACAGATTATGAAATGGGATGTTACAAGTGGTAGTACCAAGAACTAAGGAGACATGAAGAAAGTTCCAAGAAAACTAACCACATACAAACAAGAATGTCGAACGACCAACTAATCACAGAATAGCAACATAACGCATAGGCCGAGCAATCCGGCAAGAACCAACTCAGTCCTGACCGGAGAGAGTAGCAGTAGCAGTAATGTACGATCTTCGTAGGCCTGCACTTGATCTGATGAAGAGGATACATATCATACTCTCACAAATAAACGGGGTTTCCTCTGCTAAACAAACCATGCTACCATATCACGAAATGAAGAAATTTGTACTGTTAAAAATGTTTCCAGGATTTGCACGACAAAGTGCAGT…
>TRINITY_DN1054_c1_g1
AACGTCCAGGGAGGGATGGGAAACAGGCCGGACTGGTTCCGGTGCTCTACGTCAGTCCATCTTGATGTTGACATTGAGCCCGGTCGTGCAAATCCTGGAAACTTTTTGACGGTAAAAAAATTCTTCGTTTCACTAAGATATCGTGTGGATGATATGGGAGTGTTGTTTGTTTAGTAGAGGAAATCCCATTTATTTGTGAGAGTCAGAATATATCCAATTCATCCGATCAAGTGCAAGCCTATGGCGATCATGCTGCTACTGCTGCACTCTCGAGTCAGGACCGAGTTAGTCTTGCCTTATCGCTCTGTTAGTGCGTTGTTATGTTGCTATTCTACGATTATTAGCTCGATCGACATTCTTGTTTGTATTTGATGAATTTTCTTGGAGAAGTTGTCACTT…
>TRINITY_DN10550_c0_g1
AGAAATTAATCTGATCGGGTAACCAAACCAATTCGACATCATCGATCGTAGCCCAGCCGTGTCGCGTACTGAGTCCATACTTGACCTTCAATACGCCGAAGTTGACCCTGTGCCCATCGGTTCTGTTTTAGCTACCATCGCTGTTTGCAGTTCATGCTGTCACCGATAAACTGTCATTACATCTCAAGCCATCAATCTTGAATCTGCCATGCCATGGTCTGCCCTGTTCTTTACCATCAGCCTCTACTTTCAGTTCATCATTGCTGCTGTTAAATGCTCGTCCATTGTTCGTTCATTATTTCCCGGAGTTCGCCTTACTTTGTCACCAATTTCTGCTGTGCTCTGTTGCCATGCTCTGT
>TRINITY_DN10551_c0_g1
TATATATATATATGTTACTCCATCAAAAAGCACGTTACAGTCACGTGCCTATACATATACAAAAAAAGAAAAATAGTAAGCCAGAAGAAAATAAACTAAAAGAGTCTATACTACTGATACTGTACAACCAATTTAACTACTATACTAGTATATAATCAACCCAGAAAGGGTAAAAACGATTGTTAAAATTCAATTCATGTAAATAATTTGTTTCAATTAAGCACGACCACCTTCTGCCTGGTTTCATTAATTATAATCTCCTCTTTCATCTTCCTTATGAAATCTTCGAATTTCTGGTTCAACTCTTCTGTGCTAACACTCTCCTCTTCATCTTCATCTCCATCTCCATCTCCATCTCCGTACAGCTGCTGCTCTCCATCGTCATCGAAAAGCCAGCAA…
>TRINITY_DN10552_c0_g1
CCTGTGAATAATGAAGTTGATAAAGAAGGGAATGATACCAAGAGGACAGAGGCATGGGAGAAAGCCTTCATTCAGCTAGCAAAGGAAGAGCTAATGCCAATGGTGCATTCCAGGAATTTAACACTTGCATTTTCATCAGAAAGTTCTATTGAGGAAGAACTGAAAAGAGAAAGCACTGCAGATGCTATCACTATCATGATAAGCTACCTTGTGATGTTTGCTTATATATCCTTGACTCTGGGAGATGCTCCACGTTTTTCTTCTTACTATATTTCCTCTAAGGTATTACTTGGTCTGTCGGGAGTTCTACTCGTCATGCTTTCTGTGCTTGGATCAGTTGGTTTTTTCAGTGCTGTTGGGGTTAAATCTACATTGATCATAATGGAAGTGATTCCATTT…
>TRINITY_DN10552_c1_g1
TGTCCTCGTGATGACCAGGTAACATTTGTTCTAATTTGTCTTCTCAAGTCTCAACATTTTTGTTCTAACTATTTCTCAAGTCGCATCATGAAAGGTCATTTAAAGATTTTCAGCTACTAGACTAACAGGGCAATTGCTTGTAATATTGGGGTAAATATTTTTAACATTCATTAAAGAACATTATTGAAGTTCCTAACTTTGTTACCGAAATCCTTATAAAAGTAGCTATCAGGAAACTCAAGTGGGTTTTGTAGGCTTTTGTTCCTTCAATATATGTCATACCCCCCACCCCGTCATTGTCTATACTTCCGTTGTGCATATATCTATCTTTTTTTTGTTAAAGGTGCATATATCTATCTTACGAAACTTAAAGAAATGTTTTTCAGCCTCCTTGTTGCT…
>TRINITY_DN10553_c0_g1
ATTCCTACCACCAAATTTATTCCAATTCACATCATCTTATAACAAAGGTTTCAAAATATGGGTTCAGTTCCAACTCCGACCACCGCCGCCTCCACCGGCCGCGCCACCGTCCGTGCCACCATAGTTCAAGCCTCCACCATCAACTTCGACACCGCTGCCACCCTTGATAAAGCAGAGAGACTGGTAGCCGAAGCAGCCTCAAACGGTTCTCAACTCGTAGTATTTCCGGAAGCATTCATCGGCGGCTACCCCCGTGGATCGGCCCTCGGCGCCACTGTCGGCGCATTCAGAGCCAACTCCGGCGAACTCTTCCGAAAATACCATAGTGGTGCCATTGATGTCCCCGGCCCGGAGTTCAATCGATTAGCCGCCATGGCCGGCAACAACAAAGTGTACTTA…
>TRINITY_DN10554_c0_g1
ATTATTTCCAGAAATGGTAGGTATCAAATTAGTTCTTCTAGCAGTTCGAGAAATCTTTTGTGGCCTCTGAACCCAATTGGCGACAGGAGATGAAGATTGAGTAGAAGGTGTTCGTTTACGACTGCCACCAGTGATTTTGTTTGTGCAATTAGAAAGATCCCAATCATTAGAGGAAACAGATTGTTGCACTGCTTGAGACTTGGAAACCCCATCAGCTAAACATGAGCGCGGAGCACGAATGTTTGCATTCAGTTTTGGGCCTGAAGTGAGGCTGCTGCAGCTGATATCTTCTCGTGAATTTTCCTTGTTTAAAGATTTTAGATGCACTATGTCTTTCTCTTGAACA
>TRINITY_DN10555_c0_g1
CTGATGCACTGGCAGTCAACTTATGCTTTTGATCAAATGCTTTTGCCTTGTTTACAGCATCTTGTCGAATAGCTGAGCCTTTTGCAATCACACTTGACACCACATCTTGGGCCTTATTAACATATACTCTACCATTGTTGGGACTCATATTTCCTTGCTAGAAAAGAGAGAGAACCAATAAAAAACCTAAATCAATAGAGTGTTGGCACTGAAACATTCCTCTAACGAAAAAAATTGACAACTTCATATGCAATTGTCAAAACAGTAACTAACTATATGGATTTGTTCCCACTAATTCAAGACACCAGTGAACAGCTGTAAGACTAACCTTCACAGCAGTGTCACTACAAAAGCTAAATAAGTTGTTTATTTCAGATGTTTAACGGTCATAAGTATATA…
>TRINITY_DN10556_c0_g1
TGTTTGCCATCAATGAGTAATTGGGATCAGATGAATGCAGCAAAATGCAAGTTCATGTATTTCAAGATTACCGGTTCAATATGCCTGAAGCATTTGTCCAAAGAAACTGAAGCAGCAGTCCAATGATGGATGCAAAGCATACGAGTGGGAGGAAATTGTAGTTGAGCCACTCGAAGAGCACCCAGACGATGGTGGCACCGCCCAAGACACTGGCAGAGATTTTCTTATTCCTCCATAGGAGGACGTCAGCAGATTTGCCCCCACCCAGAAGATGGTGAACTGGCTTCTCACGCCCAAACAATCTGTTCAACTTACACGAAACAGAATTTGAGTCCCCGTCCTCGAAAAAGGATACATTCTTGTGCTTTGATACATTTTCAGAAATTGTATCCGCAATGT…
>TRINITY_DN10558_c0_g1
GGCACCATGTGGACTCAAAACCCGAGCTTTTGATGCTATCTTGGTATGCCCTATTTCCTCATCGGTTCATATGATAATTTGGTTATGTAGTTTATTACAATGTTTTAACAATACAATCATTAGTTTAGTAAGACGAGTTTAAAGTCCTTCCAGGTCCCAACAAAATTCTGGGTTTTCTTCATTTCGAACTACATGTTTCATTCCACTATGTGTACATATACATTGGTCAAATTAAATACATATTGAGATGATACATCTTATTGAATATAAAATCCCAGAATCCTAGTAGACAAGATAACAAGGAAGGTTTGAAATATCCCTTAAACTTTCAAACTGACCAGTCACCACCTCGAAGAAATCTTGTAAGGTTAAGAAAAGATTTAAGTCTTTAAATATGAT…
>TRINITY_DN10559_c0_g1
TTTTTTTGGTGTTTCAAAATTCATAAAAATTTCAATTAAGAAGTCAATTTAGACTATTACAAATCTCCCCCAAAAACTGAGATTTAGGTGGAAGAAACCAACCAGACAGGTCATTGGAATCAAATAGTATTAACACTAGCCAACTTGAGGAAGAAAACACAAACAGCTCTACGATAACAAGAACTGTATGATCTTCTACACCAAATCAACAGTGCCTTGTTTGCCAGATGCAAGAAATCTAAGGAAGCAAAATATGCTAAACAGACTAAATCAACCAAAAATGTAAGACAACTGCGGATGCTATTATTTTTTTCAATAAATAATTGTGCAGCACCATCACCATGTCTCAGATTGAAAATCAACACTGTGTAGCTCTTTCGTCCAAATTCGAGCCATCAG…
>TRINITY_DN1055_c0_g1
TTCCAAGGGTAAGTCTTTTCCTTGTAATGGCACTGGTACATTCTATCAAATGAATCTGCATGTGCATTGGATAGCTTCGATAAAGGGATTACTATTTGCTATTAATTGGTTTCTTGGCACTGACTGTATACTTGATTAAATGATGAGGCACTTCGACGTGAATTAGCCTGAAACTATTGATTGTTGTATCATGTGAATCTGATTGCATGAACTTCTGTTTAGCCTACATGAGCAATGAGGTTCTTTAAATAGCATAACATAATTTCATTAAGGCAATGCTTTCCATTTATGAGCTAAATATATGTTCAACTTACCCAGTCCACGCTTTCTACTTGTAAACATTCCTGTATCTTAGAATTCATCCAATTATTATAACCATAATCTTGAGTGGTCCTCCAT…
>TRINITY_DN10560_c0_g1
CTAGCCAAGCCAACCCCTTCTCATTTCTCAAATTCCCTCCGATTCAAACAATCAACAAATATGACTCGCCGCAGCATCCACCCCAAACTCCTCCGCCGCCTCAAATCCGCCCACCGCAACACCACCACCACCGCCACCGTCCTACCAGGAAAACTCCCCATCGACAACCAACTAAACGCCCCCGCCGCCGCCTCTGTCCCCGTACTAAACTTCCCCGATACCAAAGAGCTCTTCTCATCCGTGCCGACCTCAGAACTCCTCCGATCACTCGTCATGCTCCGCCTCTCCGCCGCCGCTCCGGTGGCTGATTTCGGATCGTGGATAATGAAATCCAAACTCATGGACAGACCGTTATGCAGGAAGACGGTTATGGCAATCACCGAGCGCACCTTCTACCGC…
>TRINITY_DN10561_c0_g1
CCAGAAGTTCAACTTCACTTCTGAACTCAGTTCGCAGGGCTTCAAAATAGTCCTGCATTCATTTCCACAATAAAAGAACATATATTGACCAAGATGAGCAAGAAATTAATGTTGCATAATTACTTGTCCACCACTGAAAGCATTACAAAATAATCAAAGTGGTTTCCATCTATTTCAAACAAAAATATCAGTATATATCCTCGTATGGTTGCCCTATTAAGTAGAGTGGGTAAAGCTAATGCCCAAATCATGAGATTAAATCCCCAGATAAGCATCCTGGATAAAGCTCATCACACATAGCTAGTCTAACACAGTTTGCCATTTATATGAGGTTATGCAGGCATCAGGGTTTACCCTAAGCGCACTCAGAAAGAGTGGCTGTAGTCCTCATTACTGAAA…
>TRINITY_DN10561_c0_g2
CTTCAAAATGTTCCTGCATTCATTATCACAAACATATATTGACCAAGAAAAGCATGAAATTAATAGCGCATAAATACTTGTCCACCATTGGAAGCATAACACAATAATAAAAGTGGCTTCATCTATTTCAAATAAAATATCAGTATATATCCTCGTATGGTTGCCCTAGTACGTAGAGTGGGTGAAGCTAATCCCCAAATCATGAGACTAAATCCCCACAAAAGCATCCTAGATAAAGCTCATCACATATAGCTTGCCTATCACAGTTTGCCAGTTCTGAGGTTATGCAGGCTAAAATAAGTGTTTACCCTAAGTGCACCCATAGAGAGTGGCTGAAGTCCTCGTAATGAAAAACAGGTACCAATATACCACAATTTGTAGAACAAGACATCAAATACA…
>TRINITY_DN10562_c0_g1
TTCTTGATTTACTTATATTGCCCATTTATAAATAAACCATTTCTTGAATCCAGCCAGTTGAAATAAGTGTTCCATTTTTATCTTTTCTTTTTTCCCAAGAAAAGAAAACTGGTTTGAATCACCTACTATAAATAAGCTGCATATCTTAATACATTTCTCCATAGTAGTCTCTTATTTTGGCTCACACACAATTTCAAAGTTCTGTTTTAGTTTTCTCCTCCTGGAATAATGGGGAAGATCAAGATTGGAATTAACGGATTTGGGAGGATCGGTCGTTTGGTTGCAAGAGTTGCTTTGCAGAGAGATGATGTTGAGCTTGTTGCCGTGAATGATCCATTCATCAGCACTGATTACATGACATATATGTTCAAGTATGACAGTGTGCATGGTCAATGGAGA…
>TRINITY_DN10564_c0_g1
TAACCATTCAGTTGATCAATTGGAGATAAAACGCCTTTCTGGAGAGCTGGAAGAAAGCATGGCTGAACTTGAAGAAAGTAGAAGAAAGTTAATCAGTCTTAAAATGCAAAAGGATGGGGTCTCAGGGATGCACGTCCCGATTCCTATTCCTGTTATAGTTCCTAATATAATGAATGGAACTGTGTCTCCTGAAAAGCATGCTGATAGGTCGAAGAGATTACGAGAACTTAAAGAATCTATTGAGGAGATAAAGGTACTAGCAGATGATCGCCTTTCAGAGCTTGAAGATGCACGGGAAGATAACCTAGTTTTGTCAAAGCAGCTGC
>TRINITY_DN10565_c0_g1
GCAGATTTCAAGGTGCAACTCTCCAGCACCAGCAATGATGTGCTCTCCAGATTCCTCAATAGTACAGACAACCATGGGGTCAGACTTCGCCAAACGCTTCAAACCTTCTACCAGCTTTGGTAGATCAGATGCAACCTTGCACTGCACAGCAACACGCACGACAGGTGACACGGAAAACTTCATGGCTTTGATTGGGTGAGCATCAACTTCTTTCTCGTTCGTCAAGGTAGCATTCTTGGTTATGAATTGATCAAGCCCGACCAAAGCAACTGTGTTCCCGCAAGGCACATCTTCAACGGTTTCCTGCTTCTTACCCATCCAGATCACAGTTCTCTGGACACTCTTCACATACAAATCCTTTTTCTCGCCAGGAACATAGTTCGGTCCCATGATTCTGAC…
>TRINITY_DN10566_c0_g1
CTCTATGGCAGCTTTGCAGAACAACACCATGCGCTTCAGAATGTCAGTACGGTTTCCTCCATATATTTTATTCTCTACATGCCGAAATATGGAGCTTTCGATGAAAACAAAATCAACTCCATCAATGTAGGCATGGAAGTAACTGACCTCAAAATCCTGCAAAATGTATGAAATCATACAACTATATATGTATATTTAAACTGTATATCCATTGCTTACCTGACCATCCACGTTATATCTCTTTCTAACACCTAAATCTTGAGCTTCGGCATAAGTACCATAGCGAGGTACAACAACCTGTCAGTTATGGGGGAAATAGATAATCGGTTGATGATAAATTTAGGAGAAAAGGCAGTTAACTTAAGCTACACATACGCACGCACAATCCCGGCTGAATAA…
>TRINITY_DN10567_c0_g1
CGAGCACGAGTGGTGCAAAGAGTATGTGGTATCTCGACACCGGAGCGAGTAACCACATGTGCGGAGAAGAGCATCTTTTCACGGAGATGAAGAAGCTGCAGTCCGAATCCGTCTCGTTTGGAGATGAATCCAAAGTCGCTGTTCGAGGCCGTGGTTCAATCCGCTTCAATTGCCGGAATGAGCAAGTCGGCATAATACAAGACGTGTATTATGTGCCCGACTTGAAGAAGAACATCTTGAGTATGGGCCAACTAATGGAAAAAGGCTATGAAGCGACGATGAAGGGTCGCGAGCTGGTGCTGAGAAACCAGAAAGGGAAGCTGGTAGCCCGGGTTGAAATGCGGAAGAATCGCATGTACAAAC
>TRINITY_DN10568_c0_g1
ACCTCTGTTAGTTTGTTCAAGAATATCCCAAGCCTTCTTCGATGATTTGGCGTTGGCGATCTTCTCGAATCCGGCCTCGTCAACAGTTCGGTATAACATATACGGGGCTGCTTTATCCTTCGCGCGAGCTGCCTTTTGAGCATTTAACTGGGTATTTGTCAGCCCGGCTGTGCTCTCTGGTTCGACGTGACCCACAGCGATCACATCCCAGTTATCTTGGGAGCCTAGCAAGGCTTCCATCTGCACTCTCCACGAATCGTAGTTGACACCCTTTGTCAACTTTGGCAATGGGATACCGTTGGTTAATCCTGCCATCTCTCTCAATGTATTTTATCTCTCCCTTTCCACACTCGTGTTTATCTCTCACCTCTCAACCACTCACTCACTGAGTTGGTTCTC…
>TRINITY_DN10568_c1_g1
AATTCCGACACGACCTCGGAATCCTTCATCCTCAACCCTTCGAACTCACCTCGTACGGTCTGAAGCCTCACTTGCTTCACTCTCTCATCTCCTTTGTTTGCTCGCTCGAGAATATCTCAAGCCTCCTTTGAAGTTTTGGCGTTGGAAATCTTCTCGAAACCGGACTCGTCGACAGCTCGGTACAACAAGTACAGTGCTGCTCTGACCTTCGCGCGAGCTGCCTTCAGGGCATTCAACTGGGCATTTGTATACCCATTGGTGTTTTCTGGTTCGACGTGACCCTCAACGACCACATCCCAGTTGTCTTGGGAGCCAAGCAAGGCTTCCATCTGCACTCTC
>TRINITY_DN10569_c0_g1
CGTCACTGGCTGCAGCTGCAGCTGCTGAGTTACCTTGCACTGTGAAGCTTAGAGTATGGTCTCATGATGTGAAGAATCCTTGTGCACCTCTTGACATACAACAATGTCGATTAACAATCCACCATGCTGTGCTTTGTAGTGAAATGGGTGCTCACTTTTCACCATGCGGAAGATTCTTAGCTGCCTGTGTTGCATGTATTCTACCGAACACTAATGCCGATCAAGAGTTGCAAGGGCAGGTTCAACATGATGTTACTGGGGCCTCAACATCTCCAACTAGACATCCAATTTCCACGCACCAAGTTATGTACGAGCTAAGGATATATTCCCTTGAGGAGGCCTCATTTGGTTCTGTTCTAGCATCTCGGGCAATCAGAGCTGCTCATTGTTTGACTTCAA…
>TRINITY_DN1056_c0_g1
GCCACCACCTTCAAAAACCCTCTACATTCGTCGAATCCATCGCTCTAAATTTTCTCCTCGCATTCGAATTATTCATTGAATCGGTATGGCTTCATCTGCAGCTTTCAAGCGATGGATCAGACCCGAGGTTTATCCGTTGTTCGCCGCCATGGGAGTGGCGGTCGGGATCTGTGGAATGCAGTTGATTCGTAACATCACTACTAATCCTGAAGTCAGGGTGAACAAGGAAAACAGAGCTGCTGGTATTTTGGACAACCACGCTGAAGGCGAAAAGTATGCTGAACACGCTCTTAGGAAGTTCGTCCGCAACAAGGCCCCCGAGATCATGCCCTCCATTAATGGCTTCTTCTCCGACCCCAAATATTGATAGACTATGATTGTTTGGAGGTGTCGAGATAT…
>TRINITY_DN10570_c0_g1
TTTGTAAACTCGGCCATTGTAAATGAACTAAATAAACTCTCAACCATTACTGTGCACATCAATACCTAATCTAACCACAAAAAATCAACATCATGAAAAATGATTGATAGGTAAATCCGACAATCAAGATCCACACATTCATTTACAAAATGCTTCCGTTTCTCCCTTCTCTTCGTTGACACTTTCAATTTGTCTGTCTTCTCAACACTACTTTCTTGCATTGCCATCCAAATAATGCTGCAAAGTCACAACTAGACTGCCCTTATGCCTCTTTCAAGGTCTTGTTCTTCGAGGATTCCATTTTTTGTTCGAGAATATGCAATATCATAAATTGATCAATTTCTTATTTTTCTCTATTCTGTAATTGAATAGGTAACCAAACTAATTCGAGCAAATAGG…
>TRINITY_DN10571_c0_g1
CATATGCATTTGTAAGTAATCATTTTAAATAGCTTAAAAGGTCTGTATGCACTGCTGTGTTGGTCTGGGGAGAGAGAGAGAGAGGGAGAGAGAGAGAGAGAGAGTGAAAAAATATAAAGGTTTGGAGCAAGAAAGTGGGCTAGTTGAAAAAGAGGTGTGGATAACAAGACCATGGCAGCTTGGAGAATTTCCACCATCCTCTCACGCTCCCTCTCTCGCCCAACTGCTGTTCTTGGTGTGTGGATATTATCTGTTTGATCATAAATATGCGTTTTTGATCTTGATTCAGGTGTTTTATGGTTTTGAATTTGAAGGGTCTTAGAAATCTTGTTGATTCTCGTTAAAGTTCTGATTTTTTTTTTCTTGCCTTTTTTATGTTTGAATCTTTGTCTATGATAA…
>TRINITY_DN10572_c0_g1
ACTCAGTAAAGCAGGTTCCTGAGTAACTAAACCAATTTGGCTTCTTAGCCATTCCAGCTTGAGGTTCTTTATATTTACACCATCCAAAAGAACTTCTCCTAAGGTAGGGTCATAAAATCGTTCCATAAGTGGTATGATACTGCTTTTTCCAGAGCCGTTTCTGCCAACAAGTGCTACAGCCTTTTTAGAAGGCACAGTGAGGTAAAACCCACTCAAAATTGGAATTTCAGGGCGAGACAAATAGCTAAAATATACATTTCGAAACTCTATATTCCCTTGAACAGAAGGAAGAGTTAGTCCATCATTATTAATAGTGGACGATGATCGAGTTATCATCTCAAACAGTCTGTATGCAGCAATTCTGCCTTGTTCAAAAGAATAGAAGTTTGTAGCTGCTTG…
>TRINITY_DN10573_c0_g1
ATTCAGTAATGGTGTTCTCTCTTTTTTTTTTTTTGAGATAAGTAATGGTGTTCTCTAAATCACTCATTTTTGTGCTAAAAAAAAAATAAAATAAATAAATCACTCATTTTTTGTCGCTTGTATTATTGTATTTTATAATCAGAAAACCGATACTACAAGTTCTGAATCCATCAATTTGAAGCTCATTCGCAGCAAATGCATAGATTGCCGAGTTGAAATGAAGGCAAAATCATGGGCTTGCACTATTGTCACGCAGCTGTCTCTATGCATGCTTGCTTATATAGCCATAAATTATATTGGTCAACACCAGAAATTTACTCATCCAAACATCTCAAACCCAGGCAGCAAGCAGAACGCCATATATTTTATAAGTGTTGTTGGCGGCTTTATGCCTCTTCA…
>TRINITY_DN10573_c0_g2
ATTGGTATTAATATGATGTATCTATGGAAACAACCTCTTTGTAATTCTACAAAGAATTACAAGGGTAAGGTTGCGTGCATCTCACCCCCAAGACCCCAATTTGATTGAGAATATATTTGGTATGTTGATATGGTATTAATCCCGGATGACGTCTCTATTGAGCAAGAAATGTGTTTTAACTACCGTCAACCTCGAGATGGTAGACAATGCTAGCTAGATGAGTATTGTATTGATTGGTAGTGGTCCTCATTCATATATGCAATAAAGGAAAGGAATTACTCCATGAATAAAATCATTAGAGATGTGTGATCAAACTGGAATCTTCTCCTCTTCAAGGTTTTGGTCTTGGAAAATGAAATGACTATATGAGAGAACAAAACAAGCATGCATACTATAAAT…
>TRINITY_DN10573_c2_g2
[truncated: 118,233 more rows]
