# Supplementary material for: Identification of Differentially Expressed Genes and Pathways Involved in Growth and Development of Mesona chinensis Benth Under Red- and Blue-Light Conditions
Source: Front Plant Sci. 2021 Nov 25;12:761068. doi: 10.3389/fpls.2021.761068 (PMC8656965; doi:10.3389/fpls.2021.761068)
Supplement: Supplementary file 8 [file Data_Sheet_8.XLSX]

## Sheet: Sheet1
Table S7 Summary of annotation results
Database	Number	Percentage
NR	35666	59.38
GO	16617	27.67
KEGG	14347	23.89
Pfam	19235	32.02
eggNOG	34247	57.02
Swissprot	26555	44.21
In all database	6056	10.08
