# Supplementary material for: Identification of Differentially Expressed Genes and Pathways Involved in Growth and Development of Mesona chinensis Benth Under Red- and Blue-Light Conditions
Source: Front Plant Sci. 2021 Nov 25;12:761068. doi: 10.3389/fpls.2021.761068 (PMC8656965; doi:10.3389/fpls.2021.761068)
Supplement: Supplementary file 9 [file Data_Sheet_9.XLSX]

## Sheet: Sheet1
Table S8 FPKM values
ID	B1:read_count	B1:fpkm	B2:read_count	B2:fpkm	B3:read_count	B3:fpkm	R1:read_count	R1:fpkm	R2:read_count	R2:fpkm	R3:read_count	R3:fpkm	Length	GO	KEGG	PFAM	eggNOG	eggNOG_Category	Swissprot	NR
TRINITY_DN51638_c0_g1	0	0	0	0	2	2.55	1	1.21	0	0	0	0	352	-	-	-	-	-	-	-
TRINITY_DN24279_c0_g3	7	0.92	2	0.25	1	0.13	5	0.73	1	0.1	6	0.78	777	-	-	-	-	-	-	gi|747054684|ref|XP_011073561.1| PREDICTED: uncharacterized protein LOC105158475 [Sesamum indicum]
TRINITY_DN58522_c0_g1	1	0.51	0	0	1	0.48	0	0	0	0	2	0.97	445	-	-	-	-	-	-	-
TRINITY_DN16288_c0_g1	5	1.86	4	1.77	3	1.27	5	1.85	20	4.62	8	1.91	572	-	-	-	-	-	-	-
TRINITY_DN12110_c0_g1	42	5.88	36	4.69	28	3.68	25	3.77	44	4.73	41	5.77	856	-	-	PF07795	-	-	-	gi|747093389|ref|XP_011094497.1| PREDICTED: uncharacterized protein LOC105174177 [Sesamum indicum]
TRINITY_DN37350_c0_g2	0	0	0	0	2	0.68	4	1.47	1	0.27	2	0.69	497	-	-	-	-	-	-	-
TRINITY_DN14193_c0_g1	354	11.21	318	9.92	281	8.31	286	10.28	402	9.54	293	9.22	2619	GO:0005525;GO:0003924	K06207	PF00009;PF03144	virNOG07481	J	sp|P44910|TYPA_HAEIN GTP-binding protein TypA/BipA homolog OS=Haemophilus influenzae (strain ATCC 51907 / DSM 11121 / KW20 / Rd) GN=typA PE=1 SV=1	gi|747099942|ref|XP_011098039.1| PREDICTED: translation factor GUF1 homolog, organellar chromatophore isoform X1 [Sesamum indicum]
TRINITY_DN6087_c0_g1	104	2.84	110	2.98	86	2.3	120	3.82	164	3.5	130	3.53	2500	GO:0031047	-	PF03468;PF03470	virNOG10744	R	sp|A5YVF1|SGS3_SOLLC Protein SUPPRESSOR OF GENE SILENCING 3 OS=Solanum lycopersicum GN=SGS3 PE=1 SV=1	gi|747105373|ref|XP_011100962.1| PREDICTED: protein SUPPRESSOR OF GENE SILENCING 3 [Sesamum indicum]
TRINITY_DN23932_c0_g1	3	7.06	8	12.56	4	8.49	6	11.33	7	11.67	8	16.74	319	GO:0007165;GO:0006468;GO:0005524;GO:0004674	-	-	virNOG05059	T	sp|O65554|CIPK6_ARATH CBL-interacting serine/threonine-protein kinase 6 OS=Arabidopsis thaliana GN=CIPK6 PE=1 SV=1	gi|747065574|ref|XP_011079428.1| PREDICTED: CBL-interacting serine/threonine-protein kinase 6-like [Sesamum indicum]
TRINITY_DN31134_c0_g2	11	1.32	1	0.11	4	0.47	6	0.81	5	0.46	7	0.83	817	-	-	PF02536	virNOG00047	K	sp|Q9M219|MTEFH_ARATH Transcription termination factor MTEF18, mitochondrial OS=Arabidopsis thaliana GN=MTERF18 PE=1 SV=1	gi|848867470|ref|XP_012834387.1| PREDICTED: uncharacterized protein LOC105955227 isoform X1 [Erythranthe guttata] &gt;gi|604336075|gb|EYU39921.1| hypothetical protein MIMGU_mgv1a025668mg [Erythranthe guttata]
TRINITY_DN57622_c0_g1	0	0	0	0	2	4.79	0	0	0	0	0	0	312	-	-	-	-	-	-	-
TRINITY_DN40943_c0_g1	0	0	2	1.36	3	2.47	2	1.64	0	0	1	0.83	387	-	-	PF03732	virNOG29348;virNOG38299;COG1657;virNOG37452	IR	-	gi|985452899|ref|XP_006481138.2| PREDICTED: uncharacterized protein LOC102612481 [Citrus sinensis]
TRINITY_DN22067_c0_g1	6	2.61	7	2.56	2	0.82	6	2.62	6	1.94	8	3.32	467	GO:0032259;GO:0005768;GO:0008757;GO:0016021;GO:0052546;GO:0005802	-	PF03141	virNOG02157	R	sp|Q93W95|PMTD_ARATH Probable methyltransferase PMT13 OS=Arabidopsis thaliana GN=At4g00740 PE=2 SV=1	gi|747044962|ref|XP_011091711.1| PREDICTED: probable methyltransferase PMT13 [Sesamum indicum]
TRINITY_DN5561_c0_g1	126	7.18	117	6.4	100	6.39	113	7.92	161	7.39	125	7.64	2070	-	K00815	-	virNOG23991	S	-	gi|848856878|ref|XP_012858975.1| PREDICTED: uncharacterized protein LOC105978102 [Erythranthe guttata] &gt;gi|604345341|gb|EYU43923.1| hypothetical protein MIMGU_mgv1a020388mg [Erythranthe guttata]
TRINITY_DN21147_c0_g4	21	3.64	8	1.12	14	2.37	3	0.56	0	0	2	0.41	722	-	-	-	-	-	-	-
TRINITY_DN3995_c0_g1	54	4.72	58	4.88	56	4.68	61	6.04	125	8.47	72	6.19	1062	GO:0006468;GO:0005524;GO:0016021;GO:0004674	-	PF00069	virNOG00985;virNOG08955	T	sp|Q8RY65|NIK2_ARATH Protein NSP-INTERACTING KINASE 2 OS=Arabidopsis thaliana GN=NIK2 PE=1 SV=1	gi|661895942|emb|CDP00520.1| unnamed protein product [Coffea canephora]
TRINITY_DN21231_c0_g1	0	0	1	0.69	0	0	3	2.51	0	0	0	0	385	-	-	-	-	-	-	-
TRINITY_DN2341_c1_g1	945	27.68	870	25.2	853	24.58	838	28.72	1265	29.1	886	25.92	2567	-	K01887	PF03485;PF00750	virNOG04240;COG0018	J	sp|O23247|SYRM_ARATH Arginine--tRNA ligase, chloroplastic/mitochondrial OS=Arabidopsis thaliana GN=EMB1027 PE=1 SV=1	gi|747056140|ref|XP_011074325.1| PREDICTED: arginine--tRNA ligase, cytoplasmic-like isoform X1 [Sesamum indicum]
TRINITY_DN2900_c1_g1	18	6.12	11	3.15	11	3.32	4	1.46	8	2.12	9	2.94	593	GO:0004553;GO:0005975	K01188	-	virNOG17139;COG2723	G	sp|Q84YK7|BGL27_ORYSJ Beta-glucosidase 27 OS=Oryza sativa subsp. japonica GN=BGLU27 PE=2 SV=1	gi|604320359|gb|EYU31339.1| hypothetical protein MIMGU_mgv1a0051862mg, partial [Erythranthe guttata]
TRINITY_DN1217_c1_g2	26	0.95	18	0.65	37	1.33	20	0.85	37	1.06	29	1.06	1908	-	-	-	-	-	-	-
TRINITY_DN61074_c0_g1	0	0	0	0	0	0	0	0	1	0.91	0	0	359	-	-	-	-	-	-	-
TRINITY_DN1087_c0_g2	320	5.38	358	6.02	283	4.67	421	8.15	678	8.84	458	7.6	4107	GO:0004674;GO:0005524;GO:0016021;GO:0006468	-	PF12819;PF07714	virNOG10059	T	sp|Q9LX66|HERK_ARATH Receptor-like protein kinase HERK 1 OS=Arabidopsis thaliana GN=HERK1 PE=1 SV=1	gi|747084017|ref|XP_011089398.1| PREDICTED: receptor-like protein kinase HERK 1 [Sesamum indicum]
TRINITY_DN17353_c1_g1	19	0.73	14	0.53	8	0.3	14	0.62	10	0.3	17	0.65	1845	-	-	PF13976;PF00665	virNOG33673;virNOG34595;virNOG35686;NOG215611	R	sp|P10978|POLX_TOBAC Retrovirus-related Pol polyprotein from transposon TNT 1-94 OS=Nicotiana tabacum PE=2 SV=1	gi|2642431|gb|AAB87099.1| putative retroelement pol polyprotein [Arabidopsis thaliana]
TRINITY_DN19319_c0_g1	311	28.35	332	28.13	315	25.06	288	27.64	377	27.36	298	24.8	3369	GO:0005488	-	PF05699;PF14372	virNOG04486	L	sp|Q9FF46|AB28G_ARATH ABC transporter G family member 28 OS=Arabidopsis thaliana GN=ABCG28 PE=3 SV=1	gi|985469970|ref|XP_015380870.1| PREDICTED: zinc finger BED domain-containing protein RICESLEEPER 2-like [Citrus sinensis]
TRINITY_DN40982_c0_g1	2	1.24	0	0	0	0	0	0	0	0	3	1.75	423	-	-	-	-	-	-	-
TRINITY_DN32213_c0_g1	0	0	0	0	3	2.94	0	0	1	0.77	2	1.97	372	-	-	-	-	-	-	-
TRINITY_DN55373_c0_g1	3	1.86	0	0	0	0	1	0.59	1	0.45	0	0	423	-	-	-	-	-	-	-
TRINITY_DN35878_c0_g1	16	11.92	17	8.41	13	11.03	13	10.68	19	10.02	16	11.06	423	-	K05666	-	virNOG24347;virNOG10663	R	-	gi|1012322726|gb|KYP34977.1| Retrovirus-related Pol polyprotein from transposon TNT 1-94, partial [Cajanus cajan]
TRINITY_DN11342_c1_g1	0	0	0	0	1	1.1	0	0	0	0	1	1.1	363	GO:0016020	-	-	-	-	-	gi|604300499|gb|EYU20317.1| hypothetical protein MIMGU_mgv1a007928mg [Erythranthe guttata]
TRINITY_DN34290_c0_g1	4	0.98	3	0.66	6	1.41	3	0.79	9	1.68	2	0.48	572	-	-	-	-	-	-	-
TRINITY_DN22406_c0_g1	2	2.26	4	3.32	0	0	7	7	6	4.86	1	1.04	368	GO:0005524;GO:0004672;GO:0006468	K17541	-	virNOG02577	T	-	gi|848913706|ref|XP_012854897.1| PREDICTED: SCY1-like protein 2 [Erythranthe guttata] &gt;gi|604303239|gb|EYU22712.1| hypothetical protein MIMGU_mgv1a000991mg [Erythranthe guttata]
TRINITY_DN27442_c0_g3	0	0	0	0	1	0.88	0	0	0	0	0	0	381	GO:0006268;GO:0005694;GO:0009295;GO:0003918;GO:0005524;GO:0009330;GO:0005739;GO:0009507;GO:0007059;GO:0006265;GO:0003677;GO:0016592	K02469	-	virNOG03904	L	sp|Q5YLB5|GYRA_NICBE DNA gyrase subunit A, chloroplastic/mitochondrial OS=Nicotiana benthamiana GN=GYRA PE=2 SV=1	gi|697125954|ref|XP_009617006.1| PREDICTED: DNA gyrase subunit A, chloroplastic/mitochondrial isoform X1 [Nicotiana tomentosiformis]
TRINITY_DN15734_c0_g1	1	1.55	2	2.18	1	1.41	0	0	0	0	1	1.4	345	-	-	-	-	-	-	-
TRINITY_DN8503_c1_g1	82	2.35	61	1.89	80	2.35	91	3.31	120	2.87	100	3.12	2845	-	K11593	PF02171;PF16486;PF02170;PF08699	virNOG02195	J	sp|Q851R2|MEL1_ORYSJ Protein argonaute MEL1 OS=Oryza sativa subsp. japonica GN=MEL1 PE=2 SV=1	gi|698480106|ref|XP_009787109.1| PREDICTED: protein argonaute 5 [Nicotiana sylvestris]
TRINITY_DN7581_c1_g1	84	2.34	93	2.63	70	1.84	80	2.45	119	2.64	80	2.12	3070	-	K10750	PF12253	virNOG06211	B	sp|Q9SXY0|FAS1_ARATH Chromatin assembly factor 1 subunit FAS1 OS=Arabidopsis thaliana GN=FAS1 PE=1 SV=1	gi|747075314|ref|XP_011084686.1| PREDICTED: chromatin assembly factor 1 subunit FAS1-like [Sesamum indicum] &gt;gi|747075316|ref|XP_011084687.1| PREDICTED: chromatin assembly factor 1 subunit FAS1-like [Sesamum indicum]
TRINITY_DN3545_c1_g1	1031	70.92	1106	76.86	966	75.28	1170	102.51	1687	99.08	1296	85.41	1678	GO:0055085;GO:0016021	K14684	PF00153	virNOG07230	C	sp|O04619|ADNT1_ARATH Mitochondrial adenine nucleotide transporter ADNT1 OS=Arabidopsis thaliana GN=ADNT1 PE=1 SV=1	gi|747045337|ref|XP_011093457.1| PREDICTED: mitochondrial adenine nucleotide transporter ADNT1 [Sesamum indicum]
TRINITY_DN3297_c0_g1	419	19.74	466	21.93	443	20.73	464	26.72	610	22.27	532	25.47	2424	GO:0005634;GO:0016567;GO:0008270;GO:0016874;GO:0007275;GO:0004842;GO:0006511	K04506	PF03145	virNOG02187	O	sp|Q84JL3|SINA3_ARATH E3 ubiquitin-protein ligase SINAT3 OS=Arabidopsis thaliana GN=SINAT3 PE=1 SV=1	gi|702333626|ref|XP_010055011.1| PREDICTED: E3 ubiquitin-protein ligase SINAT3 [Eucalyptus grandis] &gt;gi|629106348|gb|KCW71494.1| hypothetical protein EUGRSUZ_E00050 [Eucalyptus grandis]
TRINITY_DN20032_c0_g2	3	0.7	5	1.05	6	1.34	5	1.25	8	1.42	8	1.82	585	GO:0005488	-	-	virNOG20340;virNOG19054;virNOG40314	RS	-	gi|674953283|emb|CDX80315.1| BnaC09g34270D [Brassica napus]
TRINITY_DN10716_c0_g1	96	6.19	90	5.74	99	6.19	115	8.58	190	9.33	116	7.46	1442	GO:0005634;GO:0036265;GO:0008176;GO:0030488;GO:0000049	K03439	PF02390	virNOG04411	J	sp|Q8GXB7|TRMB_ARATH tRNA (guanine-N(7)-)-methyltransferase OS=Arabidopsis thaliana GN=At5g24840 PE=2 SV=1	gi|848927031|ref|XP_012827358.1| PREDICTED: tRNA (guanine-N(7)-)-methyltransferase [Erythranthe guttata] &gt;gi|604299392|gb|EYU19304.1| hypothetical protein MIMGU_mgv1a012341mg [Erythranthe guttata]
TRINITY_DN314_c0_g1	162	7.69	151	6.94	152	7.01	170	9.03	297	10.54	241	11.13	1838	-	K10666	PF14447	virNOG18114	O	sp|Q6R567|RMA1_CAPAN E3 ubiquitin-protein ligase RMA1H1 OS=Capsicum annuum GN=RMA1H1 PE=1 SV=1	gi|747091332|ref|XP_011093391.1| PREDICTED: uncharacterized protein LOC105173377 [Sesamum indicum] &gt;gi|747091334|ref|XP_011093392.1| PREDICTED: uncharacterized protein LOC105173377 [Sesamum indicum]
TRINITY_DN7134_c0_g1	76	2.51	91	3.21	84	2.8	430	18.6	638	17.96	486	17.74	2313	-	-	PF01419	virNOG11647	R	sp|F4HQX1|JAL3_ARATH Jacalin-related lectin 3 OS=Arabidopsis thaliana GN=JAL3 PE=2 SV=1	gi|747056704|ref|XP_011074623.1| PREDICTED: jacalin-related lectin 3 [Sesamum indicum]
TRINITY_DN9705_c0_g1	80	14.46	112	18.74	90	15.72	11	2.22	22	3.02	5	0.86	718	GO:0016020	-	-	virNOG19220	S	-	gi|747054183|ref|XP_011073287.1| PREDICTED: uncharacterized protein LOC105158286 [Sesamum indicum]
TRINITY_DN14007_c0_g1	24	8.76	27	8.45	23	7.92	26	9.72	20	5.46	17	5.96	494	GO:0016301	K08819	-	KOG0600;virNOG00507	TD	-	gi|1027852730|ref|NP_001312143.1| cyclin-dependent kinase C-1-like [Nicotiana tabacum] &gt;gi|698492941|ref|XP_009792780.1| PREDICTED: cyclin-dependent kinase C-1-like [Nicotiana sylvestris] &gt;gi|662552169|gb|AIE54287.1| cyclin dependent kinase C [Nicotiana tabacum]
TRINITY_DN3875_c0_g3	159	25.87	168	25.14	146	23.2	116	20.73	123	14.86	108	16.99	951	-	-	-	virNOG01697	S	-	gi|747081003|ref|XP_011087770.1| PREDICTED: uncharacterized protein LOC105169153 [Sesamum indicum]
TRINITY_DN19201_c0_g3	0	0	0	0	2	1.02	0	0	3	1.21	0	0	437	-	-	-	-	-	-	-
TRINITY_DN51063_c0_g1	7	1.44	14	2.63	7	1.38	4	0.89	13	2.04	4	0.8	618	-	-	-	-	-	-	-
TRINITY_DN31366_c0_g1	146	9.55	163	10.27	162	10.21	123	9	157	8.03	134	8.24	1517	-	K10583	-	virNOG00446	O	sp|Q9FF66|UBC22_ARATH Ubiquitin-conjugating enzyme E2 22 OS=Arabidopsis thaliana GN=UBC22 PE=1 SV=1	gi|747048069|ref|XP_011070029.1| PREDICTED: ubiquitin-conjugating enzyme E2 22 [Sesamum indicum] &gt;gi|747048071|ref|XP_011070030.1| PREDICTED: ubiquitin-conjugating enzyme E2 22 [Sesamum indicum]
TRINITY_DN54523_c0_g1	1	0.29	2	2.18	0	0	1	0.3	3	0.66	0	0	536	GO:0055114;GO:0016491	-	-	virNOG05064	C	sp|P0A9T4|TAS_ECOLI Protein tas OS=Escherichia coli (strain K12) GN=tas PE=1 SV=1	gi|747054628|ref|XP_011073530.1| PREDICTED: aldo-keto reductase [Sesamum indicum]
TRINITY_DN208_c0_g1	125	14.17	169	17.33	132	14.5	173	24.28	245	24.31	183	24.24	1053	-	-	-	-	-	-	-
TRINITY_DN24625_c0_g1	0	0	1	0.33	0	0	0	0	1	0.29	0	0	483	-	-	PF07679	-	-	sp|A2ASS6|TITIN_MOUSE Titin OS=Mus musculus GN=Ttn PE=1 SV=1	-
TRINITY_DN24422_c0_g2	11	13.63	8	7.42	6	5.95	2	1.93	12	15.23	4	5.43	371	-	-	-	KOG4658;virNOG08281	RT	sp|P10978|POLX_TOBAC Retrovirus-related Pol polyprotein from transposon TNT 1-94 OS=Nicotiana tabacum PE=2 SV=1	gi|1012335579|gb|KYP46904.1| Retrovirus-related Pol polyprotein from transposon TNT 1-94 [Cajanus cajan]
TRINITY_DN61906_c0_g1	1	2.2	0	0	0	0	0	0	0	0	1	1.96	323	GO:0016020	-	-	virNOG23278;braNOG22780;virNOG40738	S	-	gi|657960494|ref|XP_008371829.1| PREDICTED: uncharacterized protein LOC103435217 [Malus domestica]
TRINITY_DN12134_c0_g3	6	0.84	5	0.66	1	0.14	2	0.31	4	0.43	2	0.28	750	-	-	-	-	-	-	-
TRINITY_DN3447_c2_g1	58	3.4	61	3.49	49	2.81	46	3.1	68	3.1	53	3.09	1321	-	K19041	PF13639	virNOG11033	O	sp|Q5EAE9|ATL43_ARATH RING-H2 finger protein ATL43 OS=Arabidopsis thaliana GN=ATL43 PE=2 SV=2	gi|747047913|ref|XP_011069943.1| PREDICTED: RING-H2 finger protein ATL43-like [Sesamum indicum]
TRINITY_DN143_c0_g1	712	107.98	937	131.92	744	108.57	643	105.88	1057	123.96	848	125.29	833	GO:0003899;GO:0006351;GO:0003677;GO:0005665	K03014	-	virNOG19168	K	sp|Q9FJ98|RPD6A_ARATH DNA-directed RNA polymerases II, IV and V subunit 6A OS=Arabidopsis thaliana GN=NRPB6A PE=1 SV=1	gi|697096546|ref|XP_009616945.1| PREDICTED: DNA-directed RNA polymerases II, IV and V subunit 6A-like isoform X1 [Nicotiana tomentosiformis] &gt;gi|1025382606|ref|XP_016445034.1| PREDICTED: DNA-directed RNA polymerases II, IV and V subunit 6A-like isoform X1 [Nicotiana tabacum]
TRINITY_DN20099_c0_g1	7	0.64	6	0.53	9	0.8	5	0.52	10	0.71	9	0.81	970	-	-	-	-	-	-	-
TRINITY_DN3695_c1_g3	55	3.45	60	2.9	69	4.78	37	1.93	44	2.39	31	1.2	2538	-	-	-	virNOG08723;virNOG08278	SI	-	gi|604331164|gb|EYU36022.1| hypothetical protein MIMGU_mgv1a018723mg [Erythranthe guttata]
TRINITY_DN59632_c0_g1	0	0	0	0	0	0	0	0	0	0	0	0	324	-	K05755	-	virNOG06827	Z	sp|F4JUL9|ARPC4_ARATH Actin-related protein 2/3 complex subunit 4 OS=Arabidopsis thaliana GN=ARPC4 PE=1 SV=1	gi|34148072|gb|AAQ62581.1| ARPC p20 [Glycine max]
TRINITY_DN54814_c0_g1	0	0	1	0.23	6	1.46	1	0.27	5	0.96	4	0.99	564	-	K00993	-	virNOG08366;COG5050	I	sp|O82568|AAPT2_ARATH Choline/ethanolaminephosphotransferase 2 OS=Arabidopsis thaliana GN=AAPT2 PE=1 SV=1	gi|723698224|ref|XP_010320804.1| PREDICTED: choline/ethanolaminephosphotransferase 1-like [Solanum lycopersicum] &gt;gi|723698227|ref|XP_010320805.1| PREDICTED: choline/ethanolaminephosphotransferase 1-like [Solanum lycopersicum] &gt;gi|723698230|ref|XP_010320806.1| PREDICTED: choline/ethanolaminephosphotransferase 1-like [Solanum lycopersicum] &gt;gi|723754452|ref|XP_004253389.2| PREDICTED: chol…
TRINITY_DN6915_c1_g1	9	2.22	15	3.33	14	3.93	21	6.62	22	4.83	18	4.58	571	-	-	-	-	-	-	-
TRINITY_DN9108_c0_g1	122	23.03	114	19.82	118	21.46	52	10.71	83	11.99	75	13.87	643	-	-	-	-	-	-	-
TRINITY_DN55428_c0_g1	2	0.31	3	0.44	1	0.15	7	1.22	2	0.24	8	1.24	704	-	K02126	-	virNOG02632	C	sp|Q35920|ATP6_SALSA ATP synthase subunit a OS=Salmo salar GN=mt-atp6 PE=3 SV=3	gi|821317017|ref|YP_009138113.1| H-transporting ATPase (mitochondrion) [Lobosphaera incisa] &gt;gi|817598125|gb|AKF78671.1| H-transporting ATPase (mitochondrion) [Lobosphaera incisa]
TRINITY_DN14466_c0_g1	307	9.53	358	11.47	302	9.7	275	9.48	412	10.11	352	10.77	2666	GO:0016021	-	PF04765	virNOG03437	S	-	gi|747077855|ref|XP_011086071.1| PREDICTED: uncharacterized protein LOC105167904 [Sesamum indicum]
TRINITY_DN12127_c0_g1	45	4.69	38	4.27	55	6.32	61	7.49	63	6.58	50	6.8	1390	-	-	-	virNOG24415;lilNOG22706;virNOG00819;virNOG05810	R	sp|Q9ZT94|POLR2_ARATH Retrovirus-related Pol polyprotein from transposon RE2 OS=Arabidopsis thaliana GN=RE2 PE=4 SV=1	gi|147843564|emb|CAN79884.1| hypothetical protein VITISV_002539 [Vitis vinifera]
TRINITY_DN33154_c0_g1	0	0	1	0.66	1	0.8	0	0	0	0	0	0	390	-	-	-	-	-	-	-
TRINITY_DN38613_c0_g1	16	0.57	31	1.08	19	0.66	12	0.49	21	0.58	11	0.39	1995	-	-	-	virNOG07848;virNOG12141;virNOG07942	S	-	gi|747098997|ref|XP_011097536.1| PREDICTED: putative WEB family protein At1g65010, chloroplastic [Sesamum indicum]
TRINITY_DN10173_c0_g1	48	2.62	57	3.44	75	3.95	18	1.22	28	1.11	25	1.4	1649	-	K14985	PF00067	virNOG31056;virNOG01581	Q	sp|Q42798|C93A1_SOYBN 3,9-dihydroxypterocarpan 6A-monooxygenase OS=Glycine max GN=CYP93A1 PE=1 SV=1	gi|747108163|ref|XP_011069393.1| PREDICTED: geraniol 8-hydroxylase-like [Sesamum indicum]
TRINITY_DN61557_c0_g1	3	0.25	5	0.4	7	0.56	9	0.84	8	0.51	3	0.24	1039	-	-	-	-	-	-	-
TRINITY_DN16572_c0_g1	13	7.76	7	2.79	15	3.23	3	0.73	15	2.57	5	3.18	709	-	-	-	-	-	-	-
TRINITY_DN27943_c0_g2	0	0	1	0.83	2	2.06	2	2	0	0	3	3.11	368	-	-	-	-	-	-	-
TRINITY_DN52186_c0_g1	0	0	0	0	0	0	0	0	2	2.87	0	0	328	-	-	-	-	-	-	-
TRINITY_DN6489_c0_g1	85	6	86	5.91	84	5.82	122	9.85	214	11.72	106	7.48	1171	-	-	-	virNOG20951;virNOG21968	S	-	gi|1024040463|gb|KZV45127.1| hypothetical protein F511_24169 [Dorcoceras hygrometricum]
TRINITY_DN57967_c0_g1	0	0	3	1.62	1	0.64	0	0	0	0	5	3.22	412	-	-	-	virNOG36838	S	-	gi|1023981808|gb|KZV21480.1| hypothetical protein F511_08245 [Dorcoceras hygrometricum]
TRINITY_DN14864_c0_g2	3	0.45	10	1.41	5	0.73	4	0.67	4	0.46	3	0.45	720	-	-	-	virNOG01601	K	sp|Q8RWY4|NLP6_ARATH Protein NLP6 OS=Arabidopsis thaliana GN=NLP6 PE=2 SV=2	gi|604303552|gb|EYU23002.1| hypothetical protein MIMGU_mgv11b017482mg [Erythranthe guttata]
TRINITY_DN27821_c1_g1	0	0	1	1.18	0	0	3	4.27	0	0	8	12.25	339	-	-	-	-	-	-	-
TRINITY_DN809_c0_g1	270	18.38	369	24.35	334	21.77	355	27.36	474	24.73	385	25.98	1331	GO:0005622;GO:0007264;GO:0005525	K04392	PF00071	virNOG00806	R	sp|O04369|RAC1_LOTJA Rac-like GTP-binding protein RAC1 OS=Lotus japonicus GN=RAC1 PE=2 SV=1	gi|205326549|gb|ACI03398.1| rac-like small GTP-binding protein [Scoparia dulcis]
TRINITY_DN51695_c0_g1	3	1.14	0	0	2	0.71	4	1.55	3	0.85	2	0.73	488	-	-	-	virNOG06983	S	-	gi|1024002159|gb|KZV30101.1| hypothetical protein F511_19644 [Dorcoceras hygrometricum]
TRINITY_DN21593_c0_g1	4	4.64	3	2.54	0	0	0	0	1	0.83	0	0	366	-	K08955	-	virNOG04898;NOG25097	RO	sp|Q9FGM0|FTSHB_ARATH ATP-dependent zinc metalloprotease FTSH 11, chloroplastic/mitochondrial OS=Arabidopsis thaliana GN=FTSH11 PE=1 SV=1	gi|848905146|ref|XP_012852090.1| PREDICTED: ATP-dependent zinc metalloprotease FTSH 11, chloroplastic/mitochondrial [Erythranthe guttata] &gt;gi|604306145|gb|EYU25202.1| hypothetical protein MIMGU_mgv1a001611mg [Erythranthe guttata]
TRINITY_DN46902_c0_g2	2	1.97	1	0.74	0	0	0	0	4	2.84	3	2.72	379	-	-	-	-	-	-	-
TRINITY_DN37513_c0_g1	2	0.88	0	0	1	0.41	3	1.33	13	4.26	8	3.37	465	-	-	-	-	-	-	-
TRINITY_DN3837_c0_g1	1054	39.77	1221	45.8	1114	41.84	936	41.18	1311	38.71	1051	39.6	2499	-	-	PF12937;PF01344	virNOG01463	R	sp|Q9LM55|FBK8_ARATH F-box/kelch-repeat protein At1g22040 OS=Arabidopsis thaliana GN=At1g22040 PE=2 SV=1	gi|1024024858|gb|KZV39291.1| F-box/kelch-repeat protein [Dorcoceras hygrometricum]
TRINITY_DN30175_c2_g1	0	0	0	0	0	0	0	0	0	0	0	0	307	-	-	-	-	-	-	-
TRINITY_DN48594_c0_g1	1	2.39	0	0	1	2.16	0	0	0	0	2	4.26	318	-	-	-	-	-	-	-
TRINITY_DN49022_c0_g1	1	1.29	2	1.86	0	0	2	2.24	0	0	1	1.18	358	GO:0008152;GO:0016597	-	PF01842	virNOG02755	R	sp|O49285|ACR3_ARATH ACT domain-containing protein ACR3 OS=Arabidopsis thaliana GN=ACR3 PE=2 SV=1	gi|747041097|ref|XP_011070876.1| PREDICTED: uncharacterized protein LOC105156446 [Sesamum indicum]
TRINITY_DN39700_c0_g2	4	0.29	4	0.29	1	0.07	4	0.34	7	0.4	7	0.51	1122	-	-	-	-	-	-	-
TRINITY_DN51439_c0_g1	6	0.52	0	0	3	0.25	3	0.3	3	0.2	6	0.52	1003	-	-	-	-	-	-	-
TRINITY_DN43260_c1_g1	2	3.2	3	3.36	0	0	0	0	0	0	0	0	343	-	-	-	-	-	-	-
TRINITY_DN13411_c0_g1	11	0.67	7	0.42	9	0.54	7	0.49	9	0.43	5	0.3	1283	-	-	-	euNOG06186;virNOG07210	S	-	gi|700204379|gb|KGN59512.1| hypothetical protein Csa_3G823600 [Cucumis sativus]
TRINITY_DN62794_c4_g1	3	2.43	11	6.86	9	6.71	9	6.76	18	10.58	12	9.05	396	-	-	-	-	-	-	-
TRINITY_DN38157_c0_g1	1	0.18	2	0.33	1	0.17	5	0.97	0	0	3	0.52	665	-	-	-	-	-	-	-
TRINITY_DN19778_c0_g1	1	0.11	2	0.2	5	1.02	4	0.48	3	0.25	7	0.73	882	-	-	-	-	-	-	-
TRINITY_DN37824_c0_g1	0	0	2	0.58	3	0.85	2	0.69	1	0.25	5	1.45	544	-	-	-	-	-	-	-
TRINITY_DN8408_c0_g1	198	5.86	189	4.67	184	5.41	205	6.79	343	7.02	193	5.3	3533	GO:0042787;GO:0031625;GO:0005680;GO:0061630	K03349	-	virNOG12982	D	sp|Q8H1U5|APC2_ARATH Anaphase-promoting complex subunit 2 OS=Arabidopsis thaliana GN=APC2 PE=1 SV=1	gi|848895320|ref|XP_012847703.1| PREDICTED: anaphase-promoting complex subunit 2 [Erythranthe guttata] &gt;gi|604316590|gb|EYU28782.1| hypothetical protein MIMGU_mgv1a001129mg [Erythranthe guttata]
TRINITY_DN8710_c2_g1	4	4.82	2	1.75	2	2.2	5	5.29	5	4.32	0	0	363	-	-	-	-	-	-	-
TRINITY_DN30270_c0_g1	22	13.28	21	10.15	20	11.19	35	20.33	18	7.96	18	10.22	426	-	-	-	virNOG30511;COG2801;NOG141449	RL	-	gi|727638314|ref|XP_010490396.1| PREDICTED: uncharacterized protein LOC104768167 [Camelina sativa]
TRINITY_DN1733_c0_g1	203	8.7	270	11.34	285	11.96	397	19.58	775	25.67	368	15.7	1923	GO:0006810;GO:0016021	K15102	PF00153	virNOG01598	C	sp|Q9M2Z8|MPCP2_ARATH Mitochondrial phosphate carrier protein 2, mitochondrial OS=Arabidopsis thaliana GN=MPT2 PE=2 SV=1	gi|747043346|ref|XP_011083349.1| PREDICTED: mitochondrial phosphate carrier protein 3, mitochondrial-like [Sesamum indicum]
TRINITY_DN20364_c0_g2	2	0.48	0	0	1	0.23	3	0.76	1	0.18	5	1.16	580	-	-	-	-	-	-	-
TRINITY_DN12758_c0_g1	39	3.46	45	3.93	56	4.9	33	3.26	24	1.77	23	2.12	1068	-	K14486	-	virNOG00104	K	-	gi|747097003|ref|XP_011096446.1| PREDICTED: auxin response factor 3 [Sesamum indicum]
TRINITY_DN47032_c0_g1	0	0	2	0.36	1	0.19	1	0.22	1	0.15	5	0.97	628	-	-	-	virNOG07958	S	-	gi|747090095|ref|XP_011092719.1| PREDICTED: uncharacterized protein LOC105172840 [Sesamum indicum]
TRINITY_DN45587_c0_g1	165	3.84	120	2.98	127	3.08	116	3.06	157	2.91	125	3.12	3478	GO:0003916	K03165	PF01131;PF01751	virNOG05742	L	sp|F4ISQ7|TOP3B_ARATH DNA topoisomerase 3-beta OS=Arabidopsis thaliana GN=At2g32000 PE=2 SV=1	gi|747055373|ref|XP_011073926.1| PREDICTED: DNA topoisomerase 3-beta isoform X2 [Sesamum indicum]
TRINITY_DN8126_c2_g1	2	4.4	4	5.96	1	1.98	3	5.34	4	6.23	2	3.92	323	-	-	-	-	-	-	-
TRINITY_DN28516_c0_g1	0	0	2	3.34	1	2.27	0	0	0	0	3	6.71	315	-	-	-	-	-	-	-
TRINITY_DN9249_c0_g1	68	9.06	49	5.79	55	6.62	80	11.68	75	7.51	60	7.72	884	-	-	-	virNOG09177	S	sp|Q54VR8|ELMOB_DICDI ELMO domain-containing protein B OS=Dictyostelium discoideum GN=elmoB PE=4 SV=1	gi|747065078|ref|XP_011079152.1| PREDICTED: ELMO domain-containing protein A [Sesamum indicum]
TRINITY_DN32889_c0_g1	1	0.62	2	0.99	1	0.57	1	0.59	0	0	2	1.17	423	-	-	-	virNOG23665	S	-	gi|747090654|ref|XP_011093024.1| PREDICTED: uncharacterized protein At4g00950-like [Sesamum indicum]
TRINITY_DN32013_c0_g3	2	0.33	1	0.15	3	0.48	0	0	3	0.38	1	0.16	687	-	-	-	-	-	-	-
TRINITY_DN43186_c0_g1	13	0.76	15	0.86	12	0.69	18	1.21	26	1.18	35	2.03	1324	-	-	-	-	-	-	-
TRINITY_DN29564_c0_g1	14	4.92	9	2.22	18	5.39	14	8.87	11	2.5	14	4.32	552	-	-	-	-	-	-	-
TRINITY_DN4576_c0_g1	1070	51.91	1026	50.51	983	47.79	994	55.66	1478	57.21	1193	58.98	1842	GO:0005524;GO:0016310;GO:0004143;GO:0007205	K00901	PF00781;PF00609	virNOG03417	T	sp|Q8VZG1|DGK3_ARATH Diacylglycerol kinase 3 OS=Arabidopsis thaliana GN=DGK3 PE=2 SV=1	gi|747047775|ref|XP_011069868.1| PREDICTED: diacylglycerol kinase 3-like [Sesamum indicum]
TRINITY_DN44691_c0_g3	2	0.32	4	0.6	2	0.31	2	0.35	6	0.74	2	0.31	699	-	-	-	-	-	-	-
TRINITY_DN7688_c0_g1	58	3.8	52	3.58	56	4.35	48	3.72	73	4.83	39	2.64	1578	-	-	-	-	-	-	-
TRINITY_DN1803_c3_g1	11	2.13	13	2.29	10	1.95	10	2.01	8	1.16	3	0.57	658	-	-	-	-	-	-	-
TRINITY_DN19684_c1_g1	2	2.2	1	0.81	0	0	4	3.91	8	6.32	0	0	370	-	-	-	-	-	-	-
TRINITY_DN34612_c0_g1	0	0	0	0	0	0	0	0	3	2.05	0	0	382	-	-	-	-	-	-	-
TRINITY_DN44568_c0_g1	0	0	0	0	1	2.23	0	0	0	0	0	0	316	-	-	-	-	-	-	-
TRINITY_DN41475_c0_g1	0	0	1	0.86	0	0	0	0	0	0	0	0	365	-	-	-	-	-	-	-
TRINITY_DN52597_c0_g1	0	0	2	0.65	0	0	0	0	2	0.57	1	0.37	487	-	-	-	-	-	-	-
TRINITY_DN21031_c0_g3	7	1.34	1	0.18	4	0.74	5	1.04	1	0.15	4	0.75	639	-	-	-	-	-	-	-
TRINITY_DN62655_c0_g1	1	0.5	1	0.41	1	0.47	3	1.48	0	0	1	0.48	448	-	-	-	-	-	-	-
TRINITY_DN27616_c0_g1	49	1.62	42	1.38	38	1.24	33	1.27	82	3.17	67	4.88	2078	-	-	PF00931	COG4886;virNOG14993;NOG94457	TUS	sp|Q7XA42|RGA1_SOLBU Putative disease resistance protein RGA1 OS=Solanum bulbocastanum GN=RGA1 PE=2 SV=2	gi|604341700|gb|EYU40935.1| hypothetical protein MIMGU_mgv1a027109mg [Erythranthe guttata]
TRINITY_DN1_c0_g3	10	1.02	5	0.49	11	1.1	3	0.35	4	0.32	3	0.3	901	-	-	-	-	-	-	-
TRINITY_DN9367_c0_g1	586	25.26	682	28.93	578	24.48	717	35.78	976	32.8	705	30.37	1783	GO:0003824;GO:0050662	K03953	-	virNOG00737	C	sp|Q9SK66|NDUA9_ARATH NADH dehydrogenase [ubiquinone] 1 alpha subcomplex subunit 9, mitochondrial OS=Arabidopsis thaliana GN=At2g20360 PE=1 SV=2	gi|848849408|ref|XP_012830619.1| PREDICTED: NADH dehydrogenase [ubiquinone] 1 alpha subcomplex subunit 9, mitochondrial [Erythranthe guttata] &gt;gi|848849411|ref|XP_012830626.1| PREDICTED: NADH dehydrogenase [ubiquinone] 1 alpha subcomplex subunit 9, mitochondrial [Erythranthe guttata] &gt;gi|604348233|gb|EYU46388.1| hypothetical protein MIMGU_mgv1a007681mg [Erythranthe guttata] &gt;gi|604348234…
TRINITY_DN31696_c0_g1	0	0	1	0.12	9	1.07	1	0.14	8	4.99	9	1.09	807	-	-	-	-	-	-	-
TRINITY_DN11772_c0_g1	56	2.19	65	2.51	51	1.97	45	2.07	62	1.9	50	1.96	1833	-	-	-	-	-	-	gi|848879236|ref|XP_012840015.1| PREDICTED: uncharacterized protein LOC105960397 [Erythranthe guttata]
TRINITY_DN63703_c0_g1	0	0	0	0	0	0	1	1.13	0	0	0	0	357	GO:0006446;GO:0005852;GO:0033290;GO:0016282;GO:0003743;GO:0001731	K03254	-	virNOG06467	J	sp|Q40554|EIF3A_TOBAC Eukaryotic translation initiation factor 3 subunit A OS=Nicotiana tabacum GN=TIF3A1 PE=2 SV=1	gi|604344440|gb|EYU43194.1| hypothetical protein MIMGU_mgv1a000891mg [Erythranthe guttata]
TRINITY_DN1932_c0_g1	2129	90.35	2211	92.54	1934	80.72	2165	106.66	3427	113.6	2442	103.52	1735	GO:0031072;GO:0009408;GO:0051082;GO:0006457;GO:0046872;GO:0016020;GO:0005524	K09503	PF00684;PF00226;PF01556	COG0484;virNOG00916	O	sp|P43644|DNJH_ATRNU DnaJ protein homolog ANJ1 OS=Atriplex nummularia PE=2 SV=1	gi|747085651|ref|XP_011090296.1| PREDICTED: dnaJ protein homolog [Sesamum indicum]
TRINITY_DN8804_c0_g1	361	9.56	418	10.84	341	8.77	179	5.12	246	4.85	206	5.28	3349	-	-	PF13041;PF01535;PF13812	virNOG01529	R	sp|Q8GYL7|PP361_ARATH Pentatricopeptide repeat-containing protein At5g02830, chloroplastic OS=Arabidopsis thaliana GN=At5g02830 PE=2 SV=3	gi|747093855|ref|XP_011094749.1| PREDICTED: pentatricopeptide repeat-containing protein At5g02830, chloroplastic [Sesamum indicum]
TRINITY_DN5875_c1_g1	32	2.74	35	2.9	40	3.35	31	3.02	31	2.06	25	2.13	1010	-	K01115	-	virNOG14029;COG1502	I	sp|Q9C5Y0|PLDD1_ARATH Phospholipase D delta OS=Arabidopsis thaliana GN=PLDDELTA PE=1 SV=2	gi|747103399|ref|XP_011099892.1| PREDICTED: phospholipase D delta [Sesamum indicum]
TRINITY_DN41826_c0_g1	3	1.02	2	0.59	2	0.64	2	0.7	3	0.76	3	0.98	506	-	-	-	-	-	-	-
TRINITY_DN32185_c0_g1	8	2.34	7	1.81	10	2.78	16	4.92	43	9.49	25	7.08	534	-	-	-	-	-	-	-
TRINITY_DN5394_c1_g2	470	20.46	1238	53.6	785	33.82	614	31.51	899	30.83	493	21.55	1683	GO:0003824;GO:0009116	-	PF01048	virNOG01737	R	sp|Q07469|BSPA_POPDE Bark storage protein A OS=Populus deltoides GN=BSPA PE=2 SV=1	gi|1024051531|gb|KZV51138.1| bark storage protein A-like [Dorcoceras hygrometricum]
TRINITY_DN6901_c0_g1	43	1.03	57	1.36	43	1.02	25	0.7	42	0.79	35	0.84	2739	-	-	PF13041;PF01535	virNOG10947	R	sp|Q9SIT7|PP151_ARATH Pentatricopeptide repeat-containing protein At2g13600 OS=Arabidopsis thaliana GN=PCMP-E76 PE=3 SV=1	gi|747065742|ref|XP_011079523.1| PREDICTED: pentatricopeptide repeat-containing protein At1g09410-like [Sesamum indicum]
TRINITY_DN6340_c0_g1	60	8.22	52	6.97	54	7.19	26	3.85	48	4.75	39	5.73	857	-	-	-	virNOG12741;virNOG00303	Q	sp|Q6RVV4|TIC32_PEA Short-chain dehydrogenase TIC 32, chloroplastic OS=Pisum sativum GN=TIC32 PE=1 SV=1	gi|848924448|ref|XP_012858343.1| PREDICTED: short-chain dehydrogenase TIC 32, chloroplastic-like isoform X1 [Erythranthe guttata]
TRINITY_DN25114_c0_g1	7	1.96	11	2.73	8	2.13	0	0	5	1.06	4	1.09	543	-	-	-	-	-	-	-
TRINITY_DN15964_c3_g1	0	0	0	0	0	0	0	0	3	2.8	0	0	357	GO:0046872	K01191	-	virNOG08281;KOG0017;virNOG19602	R	-	gi|147805926|emb|CAN69998.1| hypothetical protein VITISV_006839 [Vitis vinifera]
TRINITY_DN64300_c0_g1	0	0	0	0	2	3.27	0	0	0	0	0	0	335	-	K03553	-	-	-	-	gi|747095587|ref|XP_011095674.1| PREDICTED: DNA repair protein recA homolog 1, chloroplastic isoform X1 [Sesamum indicum]
TRINITY_DN2649_c0_g1	297	52.62	301	55.69	326	55.18	311	65.72	422	62.56	312	57.49	1619	-	-	-	-	-	-	-
TRINITY_DN14940_c0_g3	5	1.91	1	0.33	0	0	4	1.55	5	1.42	0	0	487	-	-	-	-	-	-	-
TRINITY_DN8242_c3_g1	2	0.9	4	1.51	0	0	2	0.9	2	0.67	2	0.86	462	-	-	-	-	-	-	-
TRINITY_DN20136_c0_g1	0	0	1	0.38	0	0	4	1.83	1	0.34	0	0	460	GO:0080182;GO:0048188;GO:0009793;GO:0031490;GO:0008168;GO:0060776;GO:0010228	K14964	-	virNOG04114	BK	sp|Q9C8J7|TRO_ARATH Protein TRAUCO OS=Arabidopsis thaliana GN=TRO PE=1 SV=1	gi|1009118195|ref|XP_015875729.1| PREDICTED: protein TRAUCO [Ziziphus jujuba]
TRINITY_DN57474_c0_g1	0	0	0	0	0	0	0	0	1	1.48	0	0	326	GO:0004672;GO:0016310;GO:0016020;GO:0000166	-	-	virNOG10202	T	sp|Q9C7S5|PSYR1_ARATH Tyrosine-sulfated glycopeptide receptor 1 OS=Arabidopsis thaliana GN=PSY1R PE=1 SV=1	gi|747053134|ref|XP_011072717.1| PREDICTED: tyrosine-sulfated glycopeptide receptor 1 [Sesamum indicum]
TRINITY_DN5695_c0_g1	97	5.82	103	6.04	101	5.94	94	6.49	113	5.28	93	5.56	1297	GO:0008270	K10640	PF05773	virNOG03886	O	-	gi|747044473|ref|XP_011089277.1| PREDICTED: E3 ubiquitin-protein ligase RNF25 isoform X3 [Sesamum indicum]
TRINITY_DN12142_c2_g1	5	0.63	5	0.6	1	0.12	2	0.28	5	0.49	0	0	792	-	-	-	-	-	-	-
TRINITY_DN30765_c0_g2	0	0	0	0	0	0	0	0	1	0.9	0	0	360	-	-	-	-	-	-	-
TRINITY_DN16032_c0_g2	2	0.69	2	0.63	3	1.04	8	2.76	3	0.72	1	0.31	516	-	-	-	-	-	-	-
TRINITY_DN23448_c0_g1	6	3.32	3	1.35	0	0	8	4.31	10	4.07	6	3.13	436	GO:0016021;GO:0055085	K15277	PF08449	NOG13856;virNOG03163	GU	sp|Q29Q28|UTR2_ARATH UDP-galactose/UDP-glucose transporter 2 OS=Arabidopsis thaliana GN=UTR2 PE=2 SV=1	gi|747068552|ref|XP_011081037.1| PREDICTED: UDP-galactose/UDP-glucose transporter 2-like [Sesamum indicum]
TRINITY_DN58695_c0_g1	1	3.02	0	0	1	2.72	0	0	0	0	0	0	305	-	-	-	-	-	-	-
TRINITY_DN28593_c0_g1	0	0	3	4.57	0	0	0	0	1	1.61	0	0	321	-	-	-	-	-	-	-
TRINITY_DN39722_c0_g1	1	1.13	0	0	0	0	1	1	0	0	0	0	368	-	-	-	-	-	-	-
TRINITY_DN3137_c0_g1	10043	332.38	10491	329.2	10394	343.08	7976	319.63	11494	302.46	9053	288.1	4940	-	-	-	-	-	-	-
TRINITY_DN22631_c0_g1	1	1.16	7	5.93	5	5.28	4	4.09	5	4.15	2	2.12	366	-	K05658	-	virNOG14860;virNOG10663;virNOG08281	R	sp|P25600|YCH4_YEAST Putative transposon Ty5-1 protein YCL074W OS=Saccharomyces cerevisiae (strain ATCC 204508 / S288c) GN=TY5A PE=5 SV=2	gi|1012323647|gb|KYP35753.1| Retrovirus-related Pol polyprotein from transposon TNT 1-94 [Cajanus cajan]
TRINITY_DN168_c0_g1	418	25.12	392	23.58	422	25.11	320	22.57	461	22.15	322	19.39	1534	-	-	-	virNOG12186	S	-	gi|747074251|ref|XP_011084109.1| PREDICTED: uncharacterized protein LOC105166451 [Sesamum indicum]
TRINITY_DN26324_c0_g4	2	0.77	3	0.98	2	0.72	0	0	1	0.29	6	2.21	486	-	-	PF13947	virNOG12155;virNOG01267	T	sp|Q7X8C5|WAKLB_ARATH Wall-associated receptor kinase-like 2 OS=Arabidopsis thaliana GN=WAKL2 PE=2 SV=1	gi|747062089|ref|XP_011077536.1| PREDICTED: wall-associated receptor kinase 2-like [Sesamum indicum]
TRINITY_DN5354_c0_g2	4	0.47	7	0.78	2	0.23	3	0.39	7	0.63	5	0.58	833	-	-	-	virNOG20134	S	-	gi|747102749|ref|XP_011099546.1| PREDICTED: uncharacterized protein LOC105177933 [Sesamum indicum]
TRINITY_DN6447_c0_g2	16	0.84	11	0.57	16	0.83	18	1.09	22	0.9	9	0.47	1431	-	-	-	NOG173387;virNOG25617	S	-	gi|1026077410|ref|XP_016537898.1| PREDICTED: vegetative cell wall protein gp1 [Capsicum annuum]
TRINITY_DN31613_c0_g1	0	0	0	0	3	1.02	0	0	0	0	0	0	497	-	-	-	-	-	-	-
TRINITY_DN32966_c0_g1	1017	33.07	981	31.85	845	26.63	288	11.17	372	9.44	328	11.01	2461	GO:0055114;GO:0016491	-	-	virNOG08303	H	sp|Q52QW3|CRTS1_ONCHC Prolycopene isomerase 1, chloroplastic OS=Oncidium hybrid cultivar GN=CRTISO1 PE=2 SV=1	gi|747080801|ref|XP_011087664.1| PREDICTED: prolycopene isomerase 1, chloroplastic [Sesamum indicum]
TRINITY_DN37187_c0_g1	0	0	0	0	0	0	0	0	0	0	0	0	342	-	-	-	-	-	-	-
TRINITY_DN13161_c0_g1	0	0	2	0.98	0	0	0	0	0	0	0	0	424	-	-	-	-	-	-	-
TRINITY_DN26716_c0_g1	2	0.36	3	0.5	3	0.53	6	1.2	6	1.4	1	0.18	654	-	K00799	PF02798	virNOG03173;KOG0406	O	sp|Q03662|GSTX1_TOBAC Probable glutathione S-transferase OS=Nicotiana tabacum PE=2 SV=1	gi|743896442|ref|XP_011041493.1| PREDICTED: probable glutathione S-transferase isoform X2 [Populus euphratica]
TRINITY_DN19135_c0_g1	12	0.41	16	0.5	14	0.51	20	0.75	43	1.11	36	1.26	2249	-	-	-	-	-	-	-
TRINITY_DN63554_c0_g1	1	1.38	4	3.95	2	2.51	0	0	1	0.99	1	1.26	353	-	-	-	-	-	-	-
TRINITY_DN1447_c0_g1	200	8.91	162	6.53	161	6.59	233	13.06	341	11.74	269	12.13	2045	-	K10695	PF13923	virNOG00780	O	sp|Q9FKW0|RNG1A_ARATH Putative E3 ubiquitin-protein ligase RING1a OS=Arabidopsis thaliana GN=RING1A PE=1 SV=2	gi|747096802|ref|XP_011096337.1| PREDICTED: putative E3 ubiquitin-protein ligase RING1a [Sesamum indicum]
TRINITY_DN12884_c0_g1	56	3.32	62	3.49	52	3.09	20	1.41	21	0.93	30	1.98	1494	GO:0004674;GO:0005524;GO:0016021;GO:0006468	-	PF07714	virNOG02400	T	sp|Q8RWW0|ALE2_ARATH Receptor-like serine/threonine-protein kinase ALE2 OS=Arabidopsis thaliana GN=ALE2 PE=1 SV=1	gi|848920423|ref|XP_012857112.1| PREDICTED: serine/threonine-protein kinase CDL1 [Erythranthe guttata] &gt;gi|604301305|gb|EYU21000.1| hypothetical protein MIMGU_mgv1a006458mg [Erythranthe guttata]
TRINITY_DN13370_c0_g1	21	4.11	22	3.9	31	6.56	26	5.68	54	9.52	40	7.55	762	GO:0046872;GO:0020037	-	-	virNOG23224	C	sp|O22704|CYP5F_ARATH Cytochrome B5-like protein OS=Arabidopsis thaliana GN=CB5LP PE=2 SV=1	gi|297743184|emb|CBI36051.3| unnamed protein product [Vitis vinifera]
TRINITY_DN27265_c0_g3	5	2.12	0	0	0	0	3	1.28	1	0.31	0	0	471	-	-	-	-	-	-	-
TRINITY_DN3620_c0_g1	249	9.94	292	11.77	252	9.94	303	14.16	429	13.38	344	13.81	2069	-	K01555	PF09298;PF01557	virNOG09323	G	sp|Q8RW90|FAH_ARATH Fumarylacetoacetase OS=Arabidopsis thaliana GN=FAH PE=1 SV=1	gi|747096119|ref|XP_011095965.1| PREDICTED: fumarylacetoacetase [Sesamum indicum]
TRINITY_DN58140_c0_g1	0	0	0	0	1	1.26	0	0	1	0.99	0	0	353	-	-	-	-	-	-	-
TRINITY_DN25977_c0_g1	0	0	0	0	0	0	1	0.48	2	0.76	3	1.5	452	-	-	-	-	-	-	gi|747040151|ref|XP_011078367.1| PREDICTED: ubiquitin domain-containing protein DSK2a-like [Sesamum indicum] &gt;gi|747040153|ref|XP_011079060.1| PREDICTED: ubiquitin domain-containing protein DSK2a-like [Sesamum indicum] &gt;gi|747040155|ref|XP_011079791.1| PREDICTED: ubiquitin domain-containing protein DSK2a-like [Sesamum indicum] &gt;gi|747040157|ref|XP_011080560.1| PREDICTED: ubiquitin domain…
TRINITY_DN41594_c0_g1	2	3.92	3	4.01	0	0	1	1.61	2	2.78	0	0	330	-	-	-	-	-	-	-
TRINITY_DN3162_c5_g1	113	17.35	126	18.45	113	16.64	222	39.38	339	40.29	182	28.33	788	-	-	-	-	-	-	-
TRINITY_DN7444_c2_g1	111	5.64	118	5.44	115	4.51	109	6.93	144	5.82	127	5.6	2962	-	K18819	PF01501	virNOG00448;COG5597	MG	sp|Q947G8|GOLS1_SOLLC Galactinol synthase 1 OS=Solanum lycopersicum GN=GOLS1 PE=2 SV=1	gi|848856606|ref|XP_012857703.1| PREDICTED: galactinol synthase 2-like isoform X1 [Erythranthe guttata]
TRINITY_DN1823_c1_g1	1081	60.58	1332	73.41	1258	69.05	384	24.54	496	21.47	484	26.52	1979	GO:0008080	-	-	virNOG15283	R	-	gi|747045941|ref|XP_011096825.1| PREDICTED: uncharacterized protein LOC105175885 [Sesamum indicum]
TRINITY_DN46920_c0_g1	3	0.39	16	2.6	4	0.51	5	1.48	5	0.5	2	0.26	778	-	-	-	-	-	-	-
TRINITY_DN61687_c0_g1	0	0	0	0	0	0	0	0	0	0	0	0	362	-	-	-	-	-	-	-
TRINITY_DN36528_c0_g1	0	0	0	0	0	0	0	0	0	0	0	0	307	GO:0016020	K13250	-	virNOG18661	U	-	gi|848906843|ref|XP_012852645.1| PREDICTED: translocon-associated protein subunit beta-like [Erythranthe guttata] &gt;gi|604305331|gb|EYU24475.1| hypothetical protein MIMGU_mgv1a014286mg [Erythranthe guttata]
TRINITY_DN21809_c0_g3	2	0.43	1	0.19	0	0	4	0.93	6	0.98	4	0.84	607	GO:0050896;GO:0016020	K08472	PF03094	virNOG15538	S	sp|O23693|MLO4_ARATH MLO-like protein 4 OS=Arabidopsis thaliana GN=MLO4 PE=2 SV=2	gi|747080665|ref|XP_011087591.1| PREDICTED: MLO-like protein 4 [Sesamum indicum]
TRINITY_DN48475_c0_g1	0	0	1	2.09	0	0	1	2.51	0	0	0	0	301	-	-	-	-	-	-	-
TRINITY_DN48028_c0_g1	4	0.52	2	0.25	4	0.51	5	0.73	9	0.91	7	0.9	779	-	-	-	-	-	-	-
TRINITY_DN60866_c0_g1	0	0	0	0	3	3.98	0	0	0	0	2	2.65	349	-	-	PF00665	virNOG34595;virNOG33673;virNOG19602;NOG215611	R	sp|P10978|POLX_TOBAC Retrovirus-related Pol polyprotein from transposon TNT 1-94 OS=Nicotiana tabacum PE=2 SV=1	gi|802607744|ref|XP_012073964.1| PREDICTED: uncharacterized protein LOC105635502 [Jatropha curcas]
TRINITY_DN17125_c0_g1	9	13.37	27	28.36	16	21.55	26	32.94	33	34.93	30	40.38	348	-	-	-	-	-	-	-
TRINITY_DN18772_c0_g1	39	1.46	59	2.51	35	1.42	47	2.51	83	1.57	73	2.55	4193	-	-	-	virNOG09430	S	-	gi|1026045860|ref|XP_016569115.1| PREDICTED: uncharacterized protein LOC107867405 isoform X1 [Capsicum annuum] &gt;gi|1026045862|ref|XP_016569116.1| PREDICTED: uncharacterized protein LOC107867405 isoform X1 [Capsicum annuum]
TRINITY_DN60068_c0_g1	0	0	0	0	0	0	3	0.93	1	0.22	0	0	533	-	K09422	-	virNOG10446	K	-	gi|747050562|ref|XP_011071358.1| PREDICTED: transcription factor MYB108-like [Sesamum indicum]
TRINITY_DN20288_c0_g1	66	1.51	73	1.66	74	1.67	78	2.09	133	2.39	79	1.82	2892	-	-	PF00855	virNOG13764;virNOG14896	RS	sp|A4FUF0|GLYR1_BOVIN Putative oxidoreductase GLYR1 OS=Bos taurus GN=GLYR1 PE=2 SV=1	gi|747061801|ref|XP_011077382.1| PREDICTED: uncharacterized protein LOC105161407 [Sesamum indicum]
TRINITY_DN8104_c0_g1	104	19.34	135	13.49	133	12.58	186	24.71	286	14.06	202	19.16	2119	-	K10268	PF12937;PF13516	virNOG04086	R	sp|Q9FE83|SKIP2_ARATH F-box protein SKIP2 OS=Arabidopsis thaliana GN=SKIP2 PE=1 SV=1	gi|1024026124|gb|KZV39734.1| hypothetical protein F511_08196 [Dorcoceras hygrometricum]
TRINITY_DN1666_c0_g2	13	0.56	13	0.55	27	1.43	29	3.02	26	1.1	19	1.72	1729	GO:0016021	-	-	virNOG05538	S	sp|Q8LNP3|OFT10_ARATH O-fucosyltransferase 10 OS=Arabidopsis thaliana GN=OFUT10 PE=2 SV=2	gi|661896206|emb|CDP00784.1| unnamed protein product [Coffea canephora]
TRINITY_DN24953_c0_g2	1	0.3	3	0.8	5	1.43	2	0.63	1	0.23	0	0	528	GO:0015074;GO:0003676	K13024	PF00665	COG2801;virNOG15679	LR	sp|Q9UR07|TF211_SCHPO Transposon Tf2-11 polyprotein OS=Schizosaccharomyces pombe (strain 972 / ATCC 24843) GN=Tf2-11 PE=3 SV=1	gi|828307578|ref|XP_012570529.1| PREDICTED: uncharacterized protein LOC105851978 [Cicer arietinum]
TRINITY_DN557_c0_g1	4674	150.41	5415	169.25	4207	132.66	2481	89.21	3443	84.44	2640	82.45	4183	GO:0005524;GO:0006457;GO:0051082	-	PF00012	virNOG05874	O	sp|Q02028|HSP7S_PEA Stromal 70 kDa heat shock-related protein, chloroplastic OS=Pisum sativum GN=HSP70 PE=2 SV=1	gi|747089332|ref|XP_011092298.1| PREDICTED: stromal 70 kDa heat shock-related protein, chloroplastic [Sesamum indicum]
TRINITY_DN52965_c0_g1	0	0	0	0	0	0	0	0	0	0	0	0	333	-	-	-	-	-	-	-
TRINITY_DN40065_c0_g2	0	0	0	0	0	0	0	0	3	2.43	2	2.07	368	-	-	-	-	-	-	-
TRINITY_DN25464_c0_g1	122	4	166	5.55	136	4.49	144	5.67	244	6.31	180	5.93	2821	-	-	PF03360	virNOG03238	O	sp|Q9SXC4|IRX9H_ARATH Probable beta-1,4-xylosyltransferase IRX9H OS=Arabidopsis thaliana GN=IRX9H PE=2 SV=2	gi|747069998|ref|XP_011081807.1| PREDICTED: probable beta-1,4-xylosyltransferase IRX9H [Sesamum indicum] &gt;gi|747070002|ref|XP_011081808.1| PREDICTED: probable beta-1,4-xylosyltransferase IRX9H [Sesamum indicum]
TRINITY_DN21516_c0_g1	0	0	2	1.39	2	0.58	0	0	3	0.7	4	1.74	524	-	-	-	-	-	-	-
TRINITY_DN15028_c0_g4	1	0.56	0	0	1	0.52	2	1.09	0	0	0	0	434	GO:0006310;GO:0015074;GO:0003677;GO:0008270	-	PF07727	KOG0017	R	sp|P10978|POLX_TOBAC Retrovirus-related Pol polyprotein from transposon TNT 1-94 OS=Nicotiana tabacum PE=2 SV=1	gi|2443320|dbj|BAA22288.1| polyprotein [Oryza australiensis]
TRINITY_DN689_c2_g1	641	43.35	239	15.74	604	39.89	923	71.55	1111	58.66	1199	80.54	1293	-	-	-	virNOG06548;lilNOG04908;virNOG32348;virNOG10555	K	sp|Q9SAH7|WRK40_ARATH Probable WRKY transcription factor 40 OS=Arabidopsis thaliana GN=WRKY40 PE=1 SV=1	gi|787592994|gb|AKA27924.1| WRKY protein [Salvia miltiorrhiza]
TRINITY_DN24592_c0_g1	1	1.44	0	0	0	0	0	0	1	1.03	0	0	350	-	-	-	-	-	-	-
TRINITY_DN3506_c0_g1	8	8.96	11	8.07	10	9.92	12	12.14	10	7.07	16	15.11	443	-	-	-	-	-	-	-
TRINITY_DN1750_c7_g1	0	0	1	1.62	0	0	0	0	0	0	0	0	317	-	-	-	virNOG08281;KOG0017	R	-	gi|1012327988|gb|KYP39660.1| Retrovirus-related Pol polyprotein from transposon TNT 1-94 [Cajanus cajan]
TRINITY_DN45657_c0_g1	62	5.38	33	3.29	30	2.69	70	7.85	88	6.03	45	4.32	1090	-	-	-	virNOG37161;virNOG24454	S	-	gi|747061325|ref|XP_011077126.1| PREDICTED: uncharacterized protein LOC105161205 [Sesamum indicum]
TRINITY_DN54334_c0_g1	0	0	1	0.76	4	3.73	0	0	1	0.73	2	1.88	376	-	-	-	virNOG01916	O	sp|Q9FHH2|SMAX1_ARATH Protein SUPPRESSOR OF MAX2 1 OS=Arabidopsis thaliana GN=SMAX1 PE=1 SV=1	gi|747065383|ref|XP_011079326.1| PREDICTED: LOW QUALITY PROTEIN: chaperone protein ClpB1-like [Sesamum indicum]
TRINITY_DN4688_c1_g2	7	1.6	20	3.2	6	1.88	9	2.99	10	1.95	21	3.59	726	GO:0043547;GO:0005096;GO:0007165	-	PF00169	KOG4271;virNOG02654	T	sp|Q8RWQ4|RGAP7_ARATH Rho GTPase-activating protein 7 OS=Arabidopsis thaliana GN=ROPGAP7 PE=2 SV=1	gi|747067385|ref|XP_011080411.1| PREDICTED: rho GTPase-activating protein 7-like [Sesamum indicum]
TRINITY_DN13159_c0_g1	6	2.72	2	1.12	2	0.59	3	2.37	3	1.9	4	1.97	521	GO:0016021;GO:0035091	K17925	-	virNOG06959	UZD	-	gi|747082025|ref|XP_011088313.1| PREDICTED: uncharacterized protein LOC105169587 [Sesamum indicum]
TRINITY_DN15757_c0_g2	0	0	1	0.11	1	0.11	4	0.52	3	0.27	0	0	837	-	-	-	-	-	-	-
TRINITY_DN49563_c0_g1	1	0.69	1	0.54	0	0	2	1.3	3	1.5	0	0	412	-	-	-	-	-	-	-
TRINITY_DN13855_c0_g1	0	0	5	0.48	8	0.78	5	0.57	7	0.54	12	1.19	912	GO:0016020	K03294	PF00324	virNOG03408	E	sp|Q9C5D6|CAAT9_ARATH Cationic amino acid transporter 9, chloroplastic OS=Arabidopsis thaliana GN=CAT9 PE=2 SV=1	gi|747091100|ref|XP_011093273.1| PREDICTED: cationic amino acid transporter 9, chloroplastic-like [Sesamum indicum] &gt;gi|747091102|ref|XP_011093274.1| PREDICTED: cationic amino acid transporter 9, chloroplastic-like [Sesamum indicum] &gt;gi|747091105|ref|XP_011093275.1| PREDICTED: cationic amino acid transporter 9, chloroplastic-like [Sesamum indicum] &gt;gi|747091107|ref|XP_011093276.1| PREDIC…
TRINITY_DN35461_c1_g1	1	1.26	1	0.91	0	0	0	0	0	0	1	1.15	360	GO:0003824;GO:0044237	K17623	-	virNOG11566	R	-	gi|747103973|ref|XP_011100205.1| PREDICTED: bifunctional riboflavin kinase/FMN phosphatase-like isoform X1 [Sesamum indicum]
TRINITY_DN62585_c0_g1	1	0.6	0	0	0	0	1	0.58	4	1.77	0	0	426	-	-	-	-	-	-	-
TRINITY_DN11898_c0_g2	7	0.64	21	1.86	6	0.54	12	1.25	26	1.86	9	0.82	963	-	-	-	-	-	-	-
TRINITY_DN6666_c0_g1	72	2.3	88	2.81	82	2.6	66	2.49	85	2.13	60	1.93	2182	-	-	PF01535;PF13041	virNOG12724	R	sp|P0C896|PP209_ARATH Pentatricopeptide repeat-containing protein At3g02650, mitochondrial OS=Arabidopsis thaliana GN=At3g02650 PE=2 SV=1	gi|747047040|ref|XP_011102171.1| PREDICTED: pentatricopeptide repeat-containing protein At3g02650, mitochondrial [Sesamum indicum]
TRINITY_DN31728_c0_g1	4	0.48	5	0.57	1	0.12	7	0.94	4	0.37	3	0.35	820	-	-	-	-	-	-	-
TRINITY_DN12942_c1_g1	445	42.64	573	53.94	451	42.35	173	18.64	255	19.29	206	19.94	987	GO:0009535;GO:0009543	-	PF00805	virNOG00809	S	sp|O22160|TL15A_ARATH Thylakoid lumenal 15 kDa protein 1, chloroplastic OS=Arabidopsis thaliana GN=At2g44920 PE=1 SV=2	gi|848926032|ref|XP_012858851.1| PREDICTED: thylakoid lumenal 15 kDa protein 1, chloroplastic [Erythranthe guttata] &gt;gi|604300093|gb|EYU19936.1| hypothetical protein MIMGU_mgv1a013220mg [Erythranthe guttata]
TRINITY_DN23890_c0_g1	5	0.55	10	1.03	10	1.06	16	1.94	20	1.67	23	2.44	878	GO:0016021	-	-	virNOG07822	R	-	gi|848859014|ref|XP_012830418.1| PREDICTED: uncharacterized protein LOC105951506 [Erythranthe guttata] &gt;gi|604344350|gb|EYU43104.1| hypothetical protein MIMGU_mgv1a027084mg [Erythranthe guttata]
TRINITY_DN9404_c0_g1	110	7.46	104	5.61	111	5.88	132	9.72	176	7.9	153	7.17	3042	GO:0016192;GO:0006886;GO:0005622;GO:0061025;GO:0016021;GO:0005484	K08490	PF11416	virNOG12113	U	sp|Q9FFK1|SYP31_ARATH Syntaxin-31 OS=Arabidopsis thaliana GN=SYP31 PE=1 SV=1	gi|848863987|ref|XP_012832749.1| PREDICTED: syntaxin-31 [Erythranthe guttata] &gt;gi|604342128|gb|EYU41272.1| hypothetical protein MIMGU_mgv1a009537mg [Erythranthe guttata]
TRINITY_DN1263_c1_g1	934	59.87	945	54.48	968	59.38	826	60.82	1178	56.45	945	59.11	2762	-	K13414	PF00069	virNOG05049	T	sp|Q39008|M3K1_ARATH Mitogen-activated protein kinase kinase kinase 1 OS=Arabidopsis thaliana GN=MEKK1 PE=1 SV=2	gi|747057183|ref|XP_011074882.1| PREDICTED: mitogen-activated protein kinase kinase kinase 1-like [Sesamum indicum]
TRINITY_DN54062_c0_g1	2	0.56	3	0.76	3	0.81	1	0.29	0	0	2	0.58	544	GO:0006260;GO:0003677	K10756	-	virNOG02835	LD	sp|Q8VXX4|RFC3_ARATH Replication factor C subunit 3 OS=Arabidopsis thaliana GN=RFC3 PE=2 SV=1	gi|848933402|ref|XP_012829400.1| PREDICTED: uncharacterized protein LOC105950579 [Erythranthe guttata]
TRINITY_DN10793_c0_g1	54	2.74	48	2.4	50	2.49	61	3.58	86	3.4	62	3.14	1483	-	-	-	virNOG04597	S	-	gi|848855974|ref|XP_012854471.1| PREDICTED: uncharacterized protein LOC105973969 [Erythranthe guttata]
TRINITY_DN58638_c0_g1	0	0	4	0.58	0	0	0	0	11	1.31	3	0.46	711	-	-	-	-	-	-	-
TRINITY_DN63077_c0_g1	0	0	2	1.32	0	0	0	0	5	3.13	2	1.61	390	GO:0016301;GO:0009987	-	-	virNOG15441	T	sp|Q7FAZ3|LERK1_ORYSJ G-type lectin S-receptor-like serine/threonine-protein kinase LECRK1 OS=Oryza sativa subsp. japonica GN=LECRK1 PE=2 SV=1	gi|590708449|ref|XP_007048280.1| Receptor-like protein kinase 1 [Theobroma cacao] &gt;gi|508700541|gb|EOX92437.1| Receptor-like protein kinase 1 [Theobroma cacao]
TRINITY_DN32877_c0_g2	1	0.14	4	0.52	6	0.8	1	0.15	3	0.32	1	0.14	758	-	-	-	-	-	-	-
TRINITY_DN40693_c0_g2	2	0.78	0	0	2	0.74	0	0	3	0.87	1	0.37	483	-	-	-	-	-	-	gi|663084738|gb|AIE89793.1| SQUAMOSA promoter binding protein-like 4, partial [Salvia miltiorrhiza]
TRINITY_DN45776_c0_g1	2	0.62	0	0	0	0	5	1.62	8	1.87	1	0.3	522	-	-	-	-	-	-	-
TRINITY_DN15822_c0_g1	750	85.49	466	50.63	551	61.14	389	49.9	676	59.59	836	94.26	843	-	-	PF04043	virNOG19278	R	sp|P17407|21KD_DAUCA 21 kDa protein OS=Daucus carota PE=2 SV=1	gi|1024043671|gb|KZV46711.1| 21 kDa protein [Dorcoceras hygrometricum]
TRINITY_DN1781_c0_g1	1274	53.99	1208	51.4	1276	53.29	904	44.73	1268	43	984	42.36	1994	-	-	-	virNOG03608	R	sp|Q8LG03|FB345_ARATH F-box protein At4g00755 OS=Arabidopsis thaliana GN=At4g00755 PE=2 SV=1	gi|747059650|ref|XP_011076217.1| PREDICTED: F-box protein At4g00755-like isoform X1 [Sesamum indicum]
TRINITY_DN1049_c0_g1	2731	130.46	3099	144.58	2744	128.05	934	50.96	1213	44.69	1060	50.6	1733	GO:0016020	-	PF01852	virNOG09525;virNOG12098	TI	-	gi|848918187|ref|XP_012856375.1| PREDICTED: uncharacterized protein LOC105975707 [Erythranthe guttata]
TRINITY_DN1524_c0_g1	828	152.05	941	159.54	711	125.39	737	150.31	1195	169.43	841	153.36	762	GO:0006412;GO:0005840;GO:0003735	K02920	PF01158	COG5051;virNOG21150	J	sp|P52866|RL36_DAUCA 60S ribosomal protein L36 OS=Daucus carota GN=RPL36 PE=3 SV=2	gi|747074835|ref|XP_011084426.1| PREDICTED: 60S ribosomal protein L36-2-like [Sesamum indicum]
TRINITY_DN7438_c0_g1	296	7.69	326	5.86	318	6.02	275	4.72	386	3.93	300	6.26	5739	-	-	PF00665	virNOG37721;NOG120126;COG2801	LSR	sp|O93209|POL_FFV Pro-Pol polyprotein OS=Feline foamy virus GN=pol PE=3 SV=1	gi|848881901|ref|XP_012841295.1| PREDICTED: LOW QUALITY PROTEIN: uncharacterized protein LOC105961608 [Erythranthe guttata]
TRINITY_DN25068_c0_g2	2	1.81	0	0	2	1.66	3	2.48	0	0	3	2.52	386	GO:0046872;GO:0016491	-	-	COG2124;virNOG13088	Q	sp|Q9LTM7|C71BG_ARATH Cytochrome P450 71B16 OS=Arabidopsis thaliana GN=CYP71B16 PE=3 SV=1	gi|747055982|ref|XP_011074244.1| PREDICTED: cytochrome P450 83B1-like [Sesamum indicum]
TRINITY_DN19198_c0_g1	4	2.07	4	1.7	5	2.41	5	2.54	6	2.29	3	1.47	444	-	-	PF01443	-	-	sp|Q64962|RDRP_ASPVP RNA replication polyprotein OS=Apple stem pitting virus (isolate PA66) GN=ORF1 PE=3 SV=1	-
TRINITY_DN12915_c0_g2	0	0	0	0	0	0	0	0	0	0	0	0	386	-	-	-	-	-	-	-
TRINITY_DN28231_c0_g1	5	0.51	2	0.39	2	0.72	3	0.35	8	0.63	10	1.83	901	-	-	-	COG2801;virNOG25350	RL	-	gi|223533034|gb|EEF34796.1| hypothetical protein RCOM_1568080, partial [Ricinus communis]
TRINITY_DN12460_c0_g1	8	3.46	13	4.72	14	5.68	5	2.17	13	4.17	12	4.95	468	-	-	-	virNOG01304	R	sp|F4IIM1|CSI1_ARATH Protein CELLULOSE SYNTHASE INTERACTIVE 1 OS=Arabidopsis thaliana GN=CSI1 PE=1 SV=1	gi|747085959|ref|XP_011090457.1| PREDICTED: LOW QUALITY PROTEIN: uncharacterized protein LOC105171130 [Sesamum indicum]
TRINITY_DN3257_c1_g1	1	2.35	1	1.57	0	0	0	0	0	0	0	0	319	-	-	-	-	-	-	-
TRINITY_DN20944_c0_g1	682	52.75	751	56.34	538	40.71	754	66.64	1233	74.14	1024	78.71	1082	-	-	PF00168	virNOG21164	R	sp|O04023|SRC2_ARATH Protein SRC2 homolog OS=Arabidopsis thaliana GN=SRC2 PE=1 SV=1	gi|747080326|ref|XP_011087410.1| PREDICTED: uncharacterized protein LOC105168911 [Sesamum indicum]
TRINITY_DN957_c1_g1	160	20.04	162	18.75	208	25.72	156	21.9	261	25.22	190	23.3	1272	GO:0006355;GO:0043189	-	-	virNOG21393	S	-	gi|747058502|ref|XP_011075593.1| PREDICTED: uncharacterized protein LOC105160032 [Sesamum indicum]
TRINITY_DN52295_c0_g1	3	1.52	0	0	1	0.47	0	0	2	0.75	5	2.4	447	-	-	-	-	-	-	-
TRINITY_DN25866_c0_g2	0	0	1	1.17	0	0	1	1.4	1	1.19	0	0	340	GO:0005783;GO:0006886;GO:0016021	K14009	-	virNOG06228;KOG1962	VU	-	gi|848897592|ref|XP_012848886.1| PREDICTED: B-cell receptor-associated protein 31 [Erythranthe guttata] &gt;gi|604315057|gb|EYU27763.1| hypothetical protein MIMGU_mgv1a012919mg [Erythranthe guttata]
TRINITY_DN16136_c0_g1	54	7.9	41	5.81	48	8.8	50	8.61	40	4.89	46	10.62	854	GO:0005956;GO:0019887;GO:0045859	K03115	PF01214	virNOG03148	TDK	sp|O80507|CSK2E_ARATH Putative casein kinase II subunit beta-4 OS=Arabidopsis thaliana GN=CKB4 PE=1 SV=1	gi|743854699|ref|XP_010941020.1| PREDICTED: casein kinase II subunit beta-like isoform X3 [Elaeis guineensis]
TRINITY_DN48441_c0_g1	0	0	3	0.52	2	0.36	1	0.2	2	0.29	5	0.92	646	-	K11985	-	-	-	-	gi|747045229|ref|XP_011092977.1| PREDICTED: uncharacterized protein LOC105173032 [Sesamum indicum]
TRINITY_DN39314_c0_g1	3	6.48	2	2.91	1	1.95	1	1.75	2	3.06	4	7.72	324	GO:0005737;GO:0005634	-	-	virNOG05995	S	sp|Q9SNC6|PUB13_ARATH U-box domain-containing protein 13 OS=Arabidopsis thaliana GN=PUB13 PE=1 SV=1	gi|747084773|ref|XP_011089810.1| PREDICTED: U-box domain-containing protein 13 [Sesamum indicum]
TRINITY_DN384_c0_g1	594	7.35	445	6.75	577	10.37	732	22.71	962	11.93	737	10.75	5094	GO:0005488	K05658	PF14223;PF13976;PF00665;PF07727	virNOG08281	R	sp|P10978|POLX_TOBAC Retrovirus-related Pol polyprotein from transposon TNT 1-94 OS=Nicotiana tabacum PE=2 SV=1	gi|56407681|gb|AAV88069.1| hypothetical retrotransposon [Ipomoea batatas]
TRINITY_DN7834_c0_g1	203	9.04	208	9.16	151	6.65	255	13.21	370	12.94	215	9.6	1667	GO:0008152;GO:0016758	K12930	PF00201	virNOG03830	GC	sp|Q9SBQ8|KGLT_PETHY Kaempferol 3-O-beta-D-galactosyltransferase OS=Petunia hybrida PE=1 SV=1	gi|1944201|dbj|BAA19659.1| flavonoid 3-O-glucosyltransferase [Perilla frutescens]
TRINITY_DN11192_c0_g1	3	3.94	1	0.83	4	4.36	1	1.21	5	4.24	2	2.07	368	-	-	-	-	-	-	-
TRINITY_DN58063_c0_g1	0	0	1	0.56	0	0	2	1.36	0	0	0	0	407	-	-	-	-	-	-	-
TRINITY_DN28047_c0_g2	2	0.98	7	2.83	0	0	2	0.97	5	1.81	0	0	451	-	-	-	-	-	-	-
TRINITY_DN1639_c0_g2	687	32.09	648	29.78	679	31.2	479	25.86	738	26.92	547	25.55	1600	GO:0005525;GO:0005524;GO:0043023;GO:0016887;GO:0016021;GO:0043022;GO:0005737	K19788	PF01926;PF06071	virNOG11648	R	sp|Q9SA73|OLA1_ARATH Obg-like ATPase 1 OS=Arabidopsis thaliana GN=YchF1 PE=1 SV=1	gi|848858553|ref|XP_012830200.1| PREDICTED: obg-like ATPase 1 [Erythranthe guttata] &gt;gi|604344473|gb|EYU43227.1| hypothetical protein MIMGU_mgv1a007827mg [Erythranthe guttata]
TRINITY_DN14116_c0_g1	133	67.24	151	64.08	113	53.07	69	34.66	95	33.84	78	33.96	582	-	-	-	virNOG02190	S	-	gi|604318291|gb|EYU29875.1| hypothetical protein MIMGU_mgv1a0127092mg, partial [Erythranthe guttata]
TRINITY_DN56722_c0_g1	4	0.5	4	0.48	1	0.12	7	0.99	6	0.58	9	1.12	796	-	-	-	-	-	-	-
TRINITY_DN8160_c0_g2	6	0.51	9	0.73	11	0.91	12	1.15	23	1.51	14	1.17	1021	-	-	-	-	-	-	-
TRINITY_DN59528_c0_g1	7	21.56	8	15.93	4	11.09	5	11.94	8	17.45	8	21.71	304	-	K13342	-	virNOG01623	R	sp|Q9FMA3|PEX5_ARATH Peroxisome biogenesis protein 5 OS=Arabidopsis thaliana GN=PEX5 PE=1 SV=1	gi|848897721|ref|XP_012848952.1| PREDICTED: peroxisome biogenesis protein 5 [Erythranthe guttata] &gt;gi|604314814|gb|EYU27520.1| hypothetical protein MIMGU_mgv1a001936mg [Erythranthe guttata]
TRINITY_DN29311_c1_g1	2	0.81	0	0	6	2.28	2	0.82	1	0.3	2	0.77	478	-	-	-	-	-	-	-
TRINITY_DN4724_c0_g2	64	11.8	72	11.7	72	14.17	58	12.02	54	7.26	63	12.71	770	-	-	PF08711	virNOG03424	K	-	gi|747051445|ref|XP_011071811.1| PREDICTED: uncharacterized protein LOC105157181 [Sesamum indicum] &gt;gi|747051452|ref|XP_011071813.1| PREDICTED: uncharacterized protein LOC105157181 [Sesamum indicum] &gt;gi|747051454|ref|XP_011071814.1| PREDICTED: uncharacterized protein LOC105157181 [Sesamum indicum]
TRINITY_DN26108_c1_g1	1	0.95	2	1.43	0	0	0	0	0	0	1	0.88	382	-	-	-	-	-	-	-
TRINITY_DN3778_c0_g3	5	1.39	1	0.25	0	0	8	2.35	1	0.21	2	0.54	544	-	-	-	-	-	-	-
TRINITY_DN9808_c0_g1	587	130.45	753	151.86	558	118.93	222	53.14	318	53.8	233	50.52	597	-	K00615	PF00456;PF02779	virNOG00884	G	sp|Q43848|TKTC_SOLTU Transketolase, chloroplastic OS=Solanum tuberosum PE=2 SV=1	gi|747044732|ref|XP_011090550.1| PREDICTED: transketolase, chloroplastic [Sesamum indicum]
TRINITY_DN24400_c0_g1	0	0	0	0	0	0	5	4.18	0	0	0	0	385	-	-	-	-	-	-	-
TRINITY_DN6639_c0_g1	131	4.11	75	2.65	141	4.59	209	7.19	315	7.94	230	7.56	2703	-	-	PF00560;PF13516	virNOG03983	T	sp|Q9FK63|CARLK_ARATH Calmodulin-binding receptor kinase CaMRLK OS=Arabidopsis thaliana GN=CAMRLK PE=1 SV=1	gi|848897986|ref|XP_012849094.1| PREDICTED: probable LRR receptor-like serine/threonine-protein kinase At2g24230 [Erythranthe guttata]
TRINITY_DN32296_c0_g1	0	0	0	0	4	0.41	6	0.72	2	0.16	6	0.63	879	-	-	-	-	-	-	-
TRINITY_DN4086_c3_g1	21	9.5	14	5.24	17	7.33	24	10.73	30	10.14	29	12.37	469	-	-	-	-	-	-	-
TRINITY_DN2330_c0_g1	3477	101.96	3523	102.23	3284	97.13	2264	79.31	3243	75.52	2465	72.89	2771	GO:0008152;GO:0003824	K01897	PF00501	virNOG01655	I	sp|Q9T0A0|LACS4_ARATH Long chain acyl-CoA synthetase 4 OS=Arabidopsis thaliana GN=LACS4 PE=2 SV=1	gi|762060713|gb|AJQ20634.1| Long-Chain Acyl-CoA Synthetase [Salvia miltiorrhiza]
TRINITY_DN6882_c3_g1	242	21.91	220	16.38	244	16.33	166	19.21	227	13.92	180	12.17	1238	-	-	PF07011	virNOG22656;virNOG22765	S	sp|Q570U6|EF4L4_ARATH Protein ELF4-LIKE 4 OS=Arabidopsis thaliana GN=EFL4 PE=2 SV=1	gi|747052885|ref|XP_011072576.1| PREDICTED: protein ELF4-LIKE 4 [Sesamum indicum]
TRINITY_DN5920_c0_g1	59	8.93	62	8.78	75	10.85	98	16.83	138	16.27	72	10.93	801	GO:0007017;GO:0030286	K10418	-	KOG3430;virNOG22120	Z	sp|Q9UR05|DYL1_SCHPO Dynein light chain 1, cytoplasmic OS=Schizosaccharomyces pombe (strain 972 / ATCC 24843) GN=dlc2 PE=3 SV=1	gi|460413967|ref|XP_004252346.1| PREDICTED: dynein light chain LC6, flagellar outer arm [Solanum lycopersicum] &gt;gi|970014602|ref|XP_015068296.1| PREDICTED: dynein light chain LC6, flagellar outer arm-like [Solanum pennellii] &gt;gi|970067950|ref|XP_015061091.1| PREDICTED: dynein light chain LC6, flagellar outer arm [Solanum pennellii]
TRINITY_DN16396_c0_g6	3	0.51	0	0	0	0	4	0.75	1	0.13	3	0.5	674	-	-	-	-	-	-	-
TRINITY_DN61255_c0_g1	4	1.33	5	1.44	5	1.57	6	2.06	11	2.74	14	4.48	510	GO:0008270	K10144	-	virNOG02215	O	sp|Q9FFB6|ZFP34_ARATH E3 ubiquitin-protein ligase RZFP34 OS=Arabidopsis thaliana GN=RZPF34 PE=1 SV=1	gi|747070101|ref|XP_011081857.1| PREDICTED: RING finger and CHY zinc finger domain-containing protein 1 [Sesamum indicum] &gt;gi|747070103|ref|XP_011081858.1| PREDICTED: RING finger and CHY zinc finger domain-containing protein 1 [Sesamum indicum]
TRINITY_DN61749_c0_g1	26	0.93	70	2.48	38	1.34	21	0.87	25	0.7	23	0.82	1946	-	-	PF00069;PF13855	virNOG01405	T	sp|Q9LJY0|PRK4_ARATH Pollen receptor-like kinase 4 OS=Arabidopsis thaliana GN=PRK4 PE=1 SV=1	gi|747070850|ref|XP_011082267.1| PREDICTED: probable LRR receptor-like serine/threonine-protein kinase At4g31250 [Sesamum indicum]
TRINITY_DN8159_c0_g2	210	18.38	245	21.88	249	20.83	174	18.16	244	18.41	240	20.87	2376	-	K17411	-	virNOG21965	J	-	gi|747066901|ref|XP_011080148.1| PREDICTED: uncharacterized protein LOC105163487 [Sesamum indicum]
TRINITY_DN12942_c2_g1	0	0	2	1.39	0	0	2	1.67	4	2.65	0	0	385	-	-	-	-	-	-	-
TRINITY_DN4209_c0_g1	114	16.07	94	12.39	98	13.23	84	13.23	142	15.64	101	14.13	781	GO:0005634;GO:0008094;GO:0040029;GO:0005524;GO:0043044;GO:0006355	K11647	-	virNOG13442	K	sp|Q6EVK6|BRM_ARATH ATP-dependent helicase BRM OS=Arabidopsis thaliana GN=BRM PE=1 SV=1	gi|747045161|ref|XP_011092655.1| PREDICTED: ATP-dependent helicase BRM isoform X1 [Sesamum indicum] &gt;gi|747045163|ref|XP_011092659.1| PREDICTED: ATP-dependent helicase BRM isoform X1 [Sesamum indicum]
TRINITY_DN378_c0_g2	136	19.49	163	21.95	126	17.5	130	20.77	193	21.33	143	20.38	753	GO:0016874;GO:0016567;GO:0005737;GO:0006511;GO:0061630;GO:0005524;GO:0031625	K10576	PF00179	virNOG05492	O	sp|P16577|UBC4_WHEAT Ubiquitin-conjugating enzyme E2-23 kDa OS=Triticum aestivum GN=UBC4 PE=1 SV=1	gi|697147893|ref|XP_009628118.1| PREDICTED: ubiquitin-conjugating enzyme E2-23 kDa isoform X1 [Nicotiana tomentosiformis] &gt;gi|1025138949|ref|XP_016466026.1| PREDICTED: ubiquitin-conjugating enzyme E2-23 kDa-like [Nicotiana tabacum]
TRINITY_DN5615_c0_g1	306	9.32	319	10	335	10.21	312	11.09	391	9.18	332	10.5	3149	-	K01657	PF00425;PF04715	virNOG05880	E	sp|P32069|TRPX_ARATH Anthranilate synthase alpha subunit 2, chloroplastic OS=Arabidopsis thaliana GN=ASA2 PE=2 SV=1	gi|604347505|gb|EYU45742.1| hypothetical protein MIMGU_mgv1a003752mg [Erythranthe guttata]
TRINITY_DN20936_c0_g1	24	1.97	15	1.17	22	1.71	14	1.16	27	1.65	10	0.76	1209	-	-	-	-	-	-	-
TRINITY_DN1021_c0_g1	355	15.84	328	14.61	334	14.28	337	17.49	473	16.54	342	15.25	1809	GO:0016491;GO:0016020;GO:0046872	-	PF00067	virNOG03061	Q	sp|Q42716|C71A8_MENPI Cytochrome P450 71A8 OS=Mentha piperita GN=CYP71A8 PE=3 SV=1	gi|747051778|ref|XP_011071981.1| PREDICTED: cytochrome P450 71A8-like [Sesamum indicum]
TRINITY_DN13806_c1_g2	54	2.35	60	2.58	46	2.06	26	1.53	28	1.15	24	1.24	1722	-	-	PF12222	virNOG05665	R	sp|P81898|PNAA_PRUDU Peptide-N4-(N-acetyl-beta-glucosaminyl)asparagine amidase A OS=Prunus dulcis PE=1 SV=2	gi|747060459|ref|XP_011076660.1| PREDICTED: peptide-N4-(N-acetyl-beta-glucosaminyl)asparagine amidase A-like [Sesamum indicum]
TRINITY_DN5508_c0_g1	102	5.37	67	4.21	90	4.98	46	2.95	76	3.28	71	4.9	2492	-	K09338	-	virNOG16672	K	sp|P46604|HAT22_ARATH Homeobox-leucine zipper protein HAT22 OS=Arabidopsis thaliana GN=HAT22 PE=1 SV=1	gi|747054861|ref|XP_011073660.1| PREDICTED: homeobox-leucine zipper protein HAT22-like isoform X1 [Sesamum indicum]
TRINITY_DN52415_c0_g1	0	0	0	0	1	0.64	1	0.66	1	0.51	0	0	411	-	-	-	KOG1121;virNOG30570	L	-	gi|1023970717|gb|KZV17238.1| hypothetical protein F511_20769, partial [Dorcoceras hygrometricum]
TRINITY_DN25914_c0_g1	0	0	0	0	0	0	3	0.89	0	0	3	0.68	585	-	-	-	-	-	-	-
TRINITY_DN30661_c0_g1	45	5.24	85	10.1	58	6.35	53	6.82	93	8.28	54	5.72	1034	-	-	-	-	-	-	-
TRINITY_DN40060_c0_g1	0	0	1	0.19	2	0.41	1	0.23	2	0.33	1	0.21	607	-	-	-	-	-	-	-
TRINITY_DN51207_c0_g1	1	0.18	3	0.51	1	0.18	1	0.2	7	0.99	2	0.36	650	GO:0005488	K19045	-	virNOG11609	O	sp|Q8L649|BB_ARATH E3 ubiquitin ligase BIG BROTHER OS=Arabidopsis thaliana GN=BB PE=1 SV=1	gi|747044161|ref|XP_011087589.1| PREDICTED: E3 ubiquitin ligase BIG BROTHER [Sesamum indicum]
TRINITY_DN30054_c0_g2	0	0	4	0.5	1	0.13	3	0.44	6	0.61	2	0.26	772	-	-	-	-	-	-	-
TRINITY_DN63230_c0_g1	7	0.99	15	1.99	2	0.27	6	0.94	8	0.87	3	0.42	746	-	-	PF05097	virNOG23665	S	sp|Q9M160|Y4095_ARATH Uncharacterized protein At4g00950 OS=Arabidopsis thaliana GN=At4g00950 PE=2 SV=1	gi|747090654|ref|XP_011093024.1| PREDICTED: uncharacterized protein At4g00950-like [Sesamum indicum]
TRINITY_DN10584_c0_g1	2167	52.07	1944	46.3	1913	44.89	1241	34.71	1885	35.84	1715	41.08	3237	GO:0016020	-	PF14703;PF02714;PF13967	virNOG12083	S	sp|A9LIW2|CSC1L_BRAJU CSC1-like protein ERD4 OS=Brassica juncea GN=ERD4 PE=3 SV=2	gi|747097356|ref|XP_011096640.1| PREDICTED: CSC1-like protein ERD4 [Sesamum indicum]
TRINITY_DN18310_c0_g1	4	0.62	8	1.04	2	0.26	4	0.71	7	1.08	3	0.49	822	-	-	-	-	-	-	-
TRINITY_DN12517_c1_g1	3	0.38	16	1.96	9	1.13	1	0.16	1	0.11	0	0	825	-	-	-	virNOG06371	T	-	gi|747059244|ref|XP_011075994.1| PREDICTED: protein BOBBER 1 [Sesamum indicum]
TRINITY_DN80_c0_g1	250	8.76	275	9.32	269	9.25	241	9.7	271	7.39	227	7.86	2242	-	-	PF14929	virNOG00707	S	-	gi|747100342|ref|XP_011098258.1| PREDICTED: uncharacterized protein LOC105176960 [Sesamum indicum]
TRINITY_DN6021_c0_g2	10	1.64	15	2.29	4	0.63	20	3.62	42	5.29	40	6.45	689	GO:0008270;GO:0016021	K16281	PF13639	virNOG20086;NOG31818	O	sp|Q9SUS5|RHA1B_ARATH E3 ubiquitin-protein ligase RHA1B OS=Arabidopsis thaliana GN=RHA1B PE=2 SV=1	gi|747041454|ref|XP_011073087.1| PREDICTED: E3 ubiquitin-protein ligase RHA1B-like [Sesamum indicum]
TRINITY_DN4372_c0_g2	88	2.94	81	2.69	84	2.77	118	4.62	183	4.81	139	4.65	2097	GO:0006508;GO:0004190	-	PF14543;PF14541	virNOG06720	O	sp|Q8VYV9|APF1_ARATH Aspartyl protease family protein 1 OS=Arabidopsis thaliana GN=APF1 PE=1 SV=1	gi|747088822|ref|XP_011092022.1| PREDICTED: aspartic proteinase-like protein 1 isoform X2 [Sesamum indicum]
TRINITY_DN24374_c1_g1	0	0	0	0	1	1.13	0	0	0	0	0	0	361	-	-	-	-	-	-	-
TRINITY_DN11471_c0_g1	32	1.03	46	1.26	32	0.86	78	3.06	133	3.06	71	2.38	2959	GO:0016020;GO:0006810	K05387	PF01094;PF00497;PF00060	virNOG12782;virNOG11172	P	sp|Q9C5V5|GLR28_ARATH Glutamate receptor 2.8 OS=Arabidopsis thaliana GN=GLR2.8 PE=2 SV=2	gi|747048332|ref|XP_011070171.1| PREDICTED: glutamate receptor 2.8-like [Sesamum indicum]
TRINITY_DN60201_c0_g1	27	3.86	12	1.61	13	1.8	12	1.91	20	2.2	13	1.83	741	-	-	-	-	-	-	-
TRINITY_DN33568_c0_g2	1	0.63	0	0	1	0.58	1	1.98	0	0	2	1.19	421	-	-	-	euNOG12952;virNOG17873	S	-	gi|567877287|ref|XP_006431233.1| hypothetical protein CICLE_v10012958mg [Citrus clementina] &gt;gi|567877289|ref|XP_006431234.1| hypothetical protein CICLE_v10012958mg [Citrus clementina] &gt;gi|557533290|gb|ESR44473.1| hypothetical protein CICLE_v10012958mg [Citrus clementina] &gt;gi|557533291|gb|ESR44474.1| hypothetical protein CICLE_v10012958mg [Citrus clementina]
TRINITY_DN4084_c0_g2	44	71.44	49	55.61	58	85.27	52	71.16	51	58.9	30	43.97	342	-	-	-	-	-	-	-
TRINITY_DN10817_c2_g1	0	0	0	0	0	0	0	0	4	1.06	4	1.36	499	-	-	-	-	-	-	-
TRINITY_DN12339_c0_g2	0	0	0	0	2	2.17	2	2.09	0	0	0	0	364	-	-	-	-	-	-	-
TRINITY_DN43415_c0_g1	0	0	0	0	0	0	0	0	6	11.93	1	2.48	309	-	-	-	-	-	-	gi|700894157|gb|AIU99507.1| Long-Chain Acyl-CoA Synthetase [Salvia miltiorrhiza]
TRINITY_DN7971_c0_g2	3	2.69	6	4.08	3	2.47	7	5.73	8	5.18	12	9.96	387	GO:0046872	-	-	virNOG05707	R	sp|Q6NQ79|ARID4_ARATH AT-rich interactive domain-containing protein 4 OS=Arabidopsis thaliana GN=ARID4 PE=2 SV=1	gi|747053074|ref|XP_011072682.1| PREDICTED: AT-rich interactive domain-containing protein 4 [Sesamum indicum]
TRINITY_DN13712_c0_g1	56	2.21	21	0.76	49	1.86	362	16.88	610	19.91	391	16.62	1939	GO:0004497;GO:0055114;GO:0016021;GO:0020037;GO:0005506;GO:0016705	-	PF00067	virNOG10128	Q	sp|Q93Z79|C14A1_ARATH Cytochrome P450 714A1 OS=Arabidopsis thaliana GN=CYP714A1 PE=2 SV=1	gi|745791071|gb|AJD25244.1| cytochrome P450 CYP714A25 [Salvia miltiorrhiza]
TRINITY_DN9161_c0_g1	312	8.29	336	9.05	307	8.12	221	7.06	368	7.78	220	6.03	3131	-	-	PF01926	virNOG05060	J	sp|Q31KP9|DER_SYNE7 GTPase Der OS=Synechococcus elongatus (strain PCC 7942) GN=der PE=3 SV=1	gi|747085783|ref|XP_011090367.1| PREDICTED: uncharacterized protein LOC105171060 [Sesamum indicum]
TRINITY_DN38957_c0_g1	2	2.81	2	2	4	5.09	2	2.41	1	1	2	2.55	352	-	-	-	-	-	-	-
TRINITY_DN5309_c0_g1	94	8.63	109	9.67	97	10.33	81	8.29	102	7.9	97	11.48	1353	GO:0016020	-	-	virNOG22137	S	-	gi|593692948|ref|XP_007147016.1| hypothetical protein PHAVU_006G089400g [Phaseolus vulgaris] &gt;gi|561020239|gb|ESW19010.1| hypothetical protein PHAVU_006G089400g [Phaseolus vulgaris]
TRINITY_DN60189_c0_g1	21	3.73	14	2.3	13	2.23	7	1.36	12	1.63	15	2.62	662	-	-	-	-	-	-	-
TRINITY_DN801_c0_g1	867	26.03	777	21.97	924	24.35	855	26.91	1220	27.36	922	26.87	4099	-	-	PF12763;PF13202	virNOG09215	UT	sp|Q15811|ITSN1_HUMAN Intersectin-1 OS=Homo sapiens GN=ITSN1 PE=1 SV=3	gi|747097946|ref|XP_011096959.1| PREDICTED: uncharacterized calcium-binding protein C800.10c isoform X1 [Sesamum indicum]
TRINITY_DN5272_c0_g2	3	1.34	3	0.98	3	1.16	1	0.34	1	0.25	4	1.47	513	-	-	-	virNOG15191	S	-	gi|698563643|ref|XP_009772757.1| PREDICTED: uncharacterized protein LOC104223102 [Nicotiana sylvestris] &gt;gi|1025257137|ref|XP_016490165.1| PREDICTED: uncharacterized protein LOC107809971 [Nicotiana tabacum]
TRINITY_DN27143_c0_g2	0	0	1	0.39	1	0.44	2	0.94	0	0	0	0	456	GO:0005524;GO:0016021;GO:0004674;GO:0006468	-	PF07714	virNOG03669	T	sp|Q9LX29|ACR4L_ARATH Serine/threonine-protein kinase-like protein ACR4 OS=Arabidopsis thaliana GN=ACR4 PE=1 SV=1	gi|747082527|ref|XP_011088589.1| PREDICTED: serine/threonine-protein kinase-like protein ACR4 [Sesamum indicum]
TRINITY_DN10973_c0_g1	8	1.55	11	1.95	10	1.86	15	3.16	24	3.55	25	4.73	636	-	-	PF12819	COG0515;KOG1187;virNOG00647	T	sp|Q9SCZ4|FERON_ARATH Receptor-like protein kinase FERONIA OS=Arabidopsis thaliana GN=FER PE=1 SV=1	gi|604300871|gb|EYU20621.1| hypothetical protein MIMGU_mgv1a018196mg, partial [Erythranthe guttata]
TRINITY_DN21152_c0_g2	1	1.9	1	1.3	0	0	0	0	2	2.69	0	0	332	-	-	-	-	-	-	gi|747046398|ref|XP_011099315.1| PREDICTED: uncharacterized protein LOC105177764 [Sesamum indicum]
TRINITY_DN38242_c0_g3	0	0	0	0	0	0	0	0	0	0	0	0	302	-	-	-	-	-	-	-
TRINITY_DN33954_c0_g1	2	2.73	0	0	0	0	0	0	0	0	1	1.24	354	-	-	-	KOG1471;virNOG08006	I	sp|F4J7S8|SFH9_ARATH Phosphatidylinositol/phosphatidylcholine transfer protein SFH9 OS=Arabidopsis thaliana GN=SFH9 PE=2 SV=1	gi|604335288|gb|EYU39230.1| hypothetical protein MIMGU_mgv1a025356mg [Erythranthe guttata]
TRINITY_DN9492_c0_g3	720	100.79	659	86.68	714	97.54	688	106.32	879	93.57	776	106.39	786	GO:0005840;GO:0006412;GO:0003735	K02915	PF01199	virNOG19285	J	sp|P40590|RL34_PEA 60S ribosomal protein L34 OS=Pisum sativum GN=RPL34 PE=2 SV=1	gi|848895282|ref|XP_012847683.1| PREDICTED: 60S ribosomal protein L34 [Erythranthe guttata] &gt;gi|604316559|gb|EYU28751.1| hypothetical protein MIMGU_mgv1a016464mg [Erythranthe guttata]
TRINITY_DN12927_c0_g1	19	1.53	17	1.33	18	1.41	16	1.47	14	0.87	20	1.6	1065	-	-	-	-	-	-	-
TRINITY_DN60885_c0_g1	0	0	0	0	0	0	0	0	0	0	0	0	302	-	-	-	-	-	-	-
TRINITY_DN12392_c0_g1	41	2.74	22	1.28	34	2.38	39	3.41	58	3.56	41	2.62	1949	-	-	PF07887	virNOG12154	S	-	gi|747051415|ref|XP_011071796.1| PREDICTED: uncharacterized protein LOC105157173 isoform X1 [Sesamum indicum] &gt;gi|747051417|ref|XP_011071797.1| PREDICTED: uncharacterized protein LOC105157173 isoform X1 [Sesamum indicum]
TRINITY_DN8461_c0_g1	384	29.21	399	29.68	325	24.23	157	13.69	203	12.17	142	10.97	1223	GO:0016491;GO:0055114	-	PF00106	virNOG02732	Q	sp|Q9SY73|PTALR_ARATH NADPH-dependent pterin aldehyde reductase OS=Arabidopsis thaliana GN=At1g10310 PE=1 SV=1	gi|747080738|ref|XP_011087630.1| PREDICTED: NADPH-dependent pterin aldehyde reductase isoform X2 [Sesamum indicum]
TRINITY_DN32357_c0_g1	0	0	0	0	0	0	1	0.7	1	0.55	4	2.81	403	-	-	-	NOG00986;KOG0017;virNOG05193	LR	-	gi|1023997551|gb|KZV28130.1| hypothetical protein F511_31738 [Dorcoceras hygrometricum]
TRINITY_DN25885_c0_g2	4	1.04	0	0	1	0.25	0	0	0	0	2	0.51	559	-	-	-	-	-	-	-
TRINITY_DN41783_c0_g1	4	0.63	3	0.44	3	0.45	5	0.87	0	0	0	0	706	-	-	-	-	-	-	gi|747086067|ref|XP_011090519.1| PREDICTED: uncharacterized protein LOC105171186 [Sesamum indicum]
TRINITY_DN3383_c0_g1	1304	22.59	1467	25.38	1285	21.96	1236	25.1	1790	24.32	1201	20.84	3658	GO:0008152;GO:0003994;GO:0051539	K01681	PF00330;PF00694	virNOG10099	C	sp|P49608|ACOC_CUCMA Aconitate hydratase, cytoplasmic OS=Cucurbita maxima PE=2 SV=1	gi|747104166|ref|XP_011100304.1| PREDICTED: aconitate hydratase, cytoplasmic [Sesamum indicum]
TRINITY_DN2356_c0_g1	150	8.96	226	13.23	161	9.27	240	16.45	302	14.08	218	12.92	1454	GO:0016787	K17725	PF00753	virNOG12279	R	sp|Q9C8L4|ETHE1_ARATH Persulfide dioxygenase ETHE1 homolog, mitochondrial OS=Arabidopsis thaliana GN=GLY3 PE=1 SV=3	gi|747071967|ref|XP_011082879.1| PREDICTED: persulfide dioxygenase ETHE1 homolog, mitochondrial [Sesamum indicum]
TRINITY_DN61106_c0_g1	0	0	0	0	1	0.98	0	0	0	0	0	0	372	-	-	-	-	-	-	-
TRINITY_DN26108_c2_g1	257	21.5	330	26.49	299	24.08	206	20.57	308	20.62	260	22.24	1250	-	-	PF03171;PF14226	COG3491;virNOG06916	RQ	sp|Q9ZSA7|DLO2_ARATH Protein DMR6-LIKE OXYGENASE 2 OS=Arabidopsis thaliana GN=DLO2 PE=2 SV=1	gi|747081296|ref|XP_011087928.1| PREDICTED: feruloyl CoA ortho-hydroxylase 1-like [Sesamum indicum]
TRINITY_DN23787_c0_g1	1	0.26	1	0.24	3	0.75	1	0.28	2	0.4	0	0	556	-	-	-	-	-	-	-
TRINITY_DN4745_c0_g1	0	0	5	3.3	7	5.57	1	0.8	5	3.13	3	2.41	390	-	K17499	-	virNOG05960	T	sp|Q67UP9|P2C58_ORYSJ Probable protein phosphatase 2C 58 OS=Oryza sativa subsp. japonica GN=Os06g0651600 PE=2 SV=1	gi|747054229|ref|XP_011073312.1| PREDICTED: probable protein phosphatase 2C 60 isoform X1 [Sesamum indicum]
TRINITY_DN34345_c0_g1	0	0	0	0	2	1.91	0	0	5	3.76	0	0	374	-	-	-	-	-	-	-
TRINITY_DN36669_c1_g1	1	0.22	0	0	4	0.84	0	0	3	0.5	5	1.06	602	-	-	-	-	-	-	-
TRINITY_DN9145_c0_g3	2	0.43	2	0.4	0	0	7	1.64	6	0.99	1	0.21	603	-	-	-	virNOG26080	R	-	gi|985429820|ref|XP_015385037.1| PREDICTED: uncharacterized protein LOC107176713 [Citrus sinensis]
TRINITY_DN47753_c0_g1	2	1.46	6	2.62	3	1.81	8	4.89	5	2.9	5	2.05	615	-	-	-	COG2801;NOG160234;virNOG33595	LSR	-	gi|1029060811|ref|XP_016690663.1| PREDICTED: uncharacterized protein LOC107907862 [Gossypium hirsutum]
TRINITY_DN55530_c0_g1	1	0.15	2	0.28	5	0.72	2	0.33	2	0.23	5	0.74	723	-	-	-	-	-	-	-
TRINITY_DN18992_c0_g1	1	0.31	0	0	4	1.18	0	0	0	0	1	0.3	522	-	-	-	-	-	-	-
TRINITY_DN18327_c0_g1	6	1.94	3	0.77	4	1.01	7	2.83	48	14.54	10	3.34	556	-	-	-	-	-	-	-
TRINITY_DN987_c0_g1	294	15.81	299	15.63	253	12.72	436	25.98	578	24.1	473	23.63	1747	-	-	PF14379;PF00249	virNOG05240	K	sp|Q9SAK5|APL_ARATH Myb family transcription factor APL OS=Arabidopsis thaliana GN=APL PE=1 SV=2	gi|747095757|ref|XP_011095767.1| PREDICTED: myb family transcription factor APL isoform X4 [Sesamum indicum]
TRINITY_DN10637_c0_g2	114	3.79	113	3.67	127	4.01	120	4.59	140	3.59	104	3.49	2427	GO:0055114;GO:0005737;GO:0009089;GO:0009097;GO:0051287;GO:0050661;GO:0004073;GO:0009086;GO:0046983;GO:0003942;GO:0009088	K00133	-	virNOG11448	E	-	gi|1012100371|ref|XP_015957201.1| PREDICTED: aspartate-semialdehyde dehydrogenase [Arachis duranensis]
TRINITY_DN11830_c0_g1	13	6.57	4	1.66	14	6.6	3	1.49	19	7.09	5	2.4	447	-	-	-	-	-	-	-
TRINITY_DN3217_c0_g1	850	18.7	809	17.69	842	18.12	658	16.9	965	16.55	732	16.01	3131	-	K20299	PF04100	virNOG01545	U	sp|Q0WQF4|VP53A_ARATH Vacuolar protein sorting-associated protein 53 A OS=Arabidopsis thaliana GN=VPS53 PE=1 SV=1	gi|747061110|ref|XP_011077011.1| PREDICTED: vacuolar protein sorting-associated protein 53 A-like [Sesamum indicum]
TRINITY_DN28784_c0_g1	0	0	2	0.33	4	0.69	6	1.18	2	0.27	1	0.18	659	-	-	-	-	-	-	-
TRINITY_DN41742_c0_g1	4	0.87	3	0.84	0	0	0	0	4	0.66	7	1.48	603	-	-	-	-	-	-	-
TRINITY_DN3087_c1_g1	7	13.06	2	2.56	1	1.69	7	10.81	8	10.6	6	10.05	333	GO:0005524;GO:0051082;GO:0006457;GO:0005737	K09499	-	virNOG01076	O	sp|Q9SF16|TCPH_ARATH T-complex protein 1 subunit eta OS=Arabidopsis thaliana GN=CCT7 PE=1 SV=1	gi|747070181|ref|XP_011081898.1| PREDICTED: T-complex protein 1 subunit eta-like [Sesamum indicum]
TRINITY_DN25201_c0_g2	4	0.53	1	0.13	6	0.77	0	0	10	1.02	1	0.13	773	-	-	PF07677;PF01759	-	-	sp|P23667|CO3_XENLA Complement C3 (Fragment) OS=Xenopus laevis GN=c3 PE=2 SV=2	-
TRINITY_DN37606_c0_g1	0	0	0	0	2	0.61	3	1	1	0.24	1	0.31	517	-	-	-	-	-	-	-
TRINITY_DN4688_c2_g1	563	14.76	558	14.38	546	13.61	488	14.63	705	14.14	519	12.97	3184	GO:0005096;GO:0043547;GO:0007165	-	PF14389;PF00169;PF00620	virNOG02654	T	sp|Q8RWQ4|RGAP7_ARATH Rho GTPase-activating protein 7 OS=Arabidopsis thaliana GN=ROPGAP7 PE=2 SV=1	gi|747085423|ref|XP_011090172.1| PREDICTED: rho GTPase-activating protein 7-like [Sesamum indicum]
TRINITY_DN63014_c0_g1	568	63.61	651	69.56	546	59.54	203	25.6	293	25.38	249	27.59	852	-	-	-	virNOG05161	S	-	gi|747059697|ref|XP_011076243.1| PREDICTED: uncharacterized protein LOC105160525 [Sesamum indicum]
TRINITY_DN29852_c0_g1	0	0	4	0.41	1	0.1	10	1.21	7	0.58	3	0.32	874	-	-	-	-	-	-	-
TRINITY_DN4148_c0_g1	126	11.96	115	10.93	131	12	148	15.87	202	15.91	173	17.31	2261	GO:0016020	-	-	virNOG21296	S	-	gi|747056630|ref|XP_011074578.1| PREDICTED: uncharacterized protein LOC105159266 [Sesamum indicum]
TRINITY_DN11445_c0_g1	6	2.3	7	2.43	12	3.98	4	1.43	8	1.84	10	3.54	558	-	-	-	virNOG03458	S	sp|Q8RX78|UBN1_ARATH Ubinuclein-1 OS=Arabidopsis thaliana GN=UBN1 PE=1 SV=1	gi|747047050|ref|XP_011102211.1| PREDICTED: ubinuclein-1-like isoform X1 [Sesamum indicum]
TRINITY_DN24405_c0_g2	12	7.12	12	5.71	9	4.95	9	5.15	7	3.04	2	1.12	428	-	-	-	-	-	-	gi|848911432|ref|XP_012854155.1| PREDICTED: uncharacterized protein LOC105973668 [Erythranthe guttata]
TRINITY_DN27345_c1_g3	7	5.84	3	1.76	4	3.11	2	1.56	8	4.44	5	3.76	403	-	-	-	virNOG04403	R	-	gi|604299957|gb|EYU19800.1| hypothetical protein MIMGU_mgv11b0020782mg, partial [Erythranthe guttata]
TRINITY_DN30458_c0_g1	0	0	0	0	0	0	0	0	0	0	1	2.53	308	-	-	-	NOG94457;KOG4658;virNOG14993;COG4886	SUT	sp|Q9LRR4|R13L1_ARATH Putative disease resistance RPP13-like protein 1 OS=Arabidopsis thaliana GN=RPPL1 PE=3 SV=1	gi|747087948|ref|XP_011091535.1| PREDICTED: putative disease resistance protein RGA3 [Sesamum indicum]
TRINITY_DN21056_c0_g1	10	1.77	8	1.31	14	2.39	11	2.13	13	1.76	8	1.39	664	-	-	-	virNOG22386	S	-	gi|747044635|ref|XP_011090075.1| PREDICTED: uncharacterized protein LOC105170847 [Sesamum indicum]
TRINITY_DN19648_c0_g2	2	0.32	0	0	6	0.94	1	0.18	5	0.62	5	0.8	693	-	-	PF14223;PF14244	virNOG27367;virNOG25560	RS	-	gi|720077444|ref|XP_010241041.1| PREDICTED: uncharacterized protein LOC104585763 [Nelumbo nucifera]
TRINITY_DN21858_c0_g1	18	8.18	6	2.27	17	7.24	15	6.81	29	9.77	10	4.33	461	-	-	-	-	-	-	gi|1023966042|gb|KZV14599.1| hypothetical protein F511_42381 [Dorcoceras hygrometricum]
TRINITY_DN46583_c0_g1	10	2.59	7	1.62	7	1.73	10	2.75	13	2.55	7	1.76	560	-	-	-	-	-	-	-
TRINITY_DN21931_c1_g2	7	2.1	3	0.79	4	1.14	0	0	0	0	0	0	529	-	-	-	-	-	-	-
TRINITY_DN1545_c0_g2	0	0	0	0	0	0	0	0	0	0	0	0	318	-	-	-	-	-	-	-
TRINITY_DN25797_c0_g1	22	2.08	36	3.28	46	4.25	10	1.07	16	1.17	16	1.5	946	GO:0016020;GO:0016746;GO:0008152	K15397	-	virNOG04759	I	sp|Q9MAM3|KCS1_ARATH 3-ketoacyl-CoA synthase 1 OS=Arabidopsis thaliana GN=KCS1 PE=1 SV=1	gi|1024002628|gb|KZV30228.1| 3-ketoacyl-CoA synthase 1, partial [Dorcoceras hygrometricum]
TRINITY_DN41604_c0_g1	2	2.07	3	2.3	1	0.94	0	0	1	0.74	0	0	375	-	-	-	virNOG00407;virNOG06049	S	-	gi|747100897|ref|XP_011098555.1| PREDICTED: uncharacterized protein LOC105177196 [Sesamum indicum]
TRINITY_DN6968_c0_g1	11	0.81	17	1.25	12	0.87	16	1.32	22	1.24	31	2.27	1195	-	K19307	PF10354	virNOG18674	S	sp|F4I1X0|HIP41_ARATH Heavy metal-associated isoprenylated plant protein 41 OS=Arabidopsis thaliana GN=HIPP41 PE=3 SV=1	gi|747095452|ref|XP_011095602.1| PREDICTED: uncharacterized protein At4g26485-like [Sesamum indicum]
TRINITY_DN34043_c0_g1	0	0	1	0.26	2	0.57	2	0.63	4	0.9	4	1.16	530	-	-	PF03732	COG2801;virNOG33817;KOG0017	RL	-	gi|922464189|ref|XP_013632777.1| PREDICTED: uncharacterized protein LOC106338309 [Brassica oleracea var. oleracea]
TRINITY_DN3915_c0_g1	432	17.01	519	20.29	457	17.97	410	19.22	568	17.59	394	15.26	2097	GO:0006563;GO:0035999;GO:0030170;GO:0006544;GO:0004372	K00600	PF00464	virNOG12832	E	sp|Q94JQ3|GLYP3_ARATH Serine hydroxymethyltransferase 3, chloroplastic OS=Arabidopsis thaliana GN=SHM3 PE=1 SV=2	gi|747069788|ref|XP_011081701.1| PREDICTED: serine hydroxymethyltransferase 3, chloroplastic [Sesamum indicum]
TRINITY_DN27086_c0_g1	124	2.04	60	1.09	71	0.96	51	0.83	56	0.6	70	1.88	4799	-	K10728	PF00628;PF00533;PF12738	virNOG05733	L	sp|O04251|Y4211_ARATH BRCT domain-containing protein At4g02110 OS=Arabidopsis thaliana GN=At4g02110 PE=4 SV=3	gi|747065830|ref|XP_011079572.1| PREDICTED: BRCT domain-containing protein At4g02110 [Sesamum indicum] &gt;gi|747065832|ref|XP_011079573.1| PREDICTED: BRCT domain-containing protein At4g02110 [Sesamum indicum]
TRINITY_DN13341_c0_g2	23	1.25	56	3.66	20	1.08	24	2.41	38	2.45	29	1.86	1573	GO:0016021;GO:0072488;GO:0008519	K03320	-	virNOG00477	P	sp|Q84KJ6|AMT31_ORYSJ Ammonium transporter 3 member 1 OS=Oryza sativa subsp. japonica GN=AMT3-1 PE=2 SV=1	gi|747098188|ref|XP_011097091.1| PREDICTED: ammonium transporter 3 member 3-like [Sesamum indicum]
TRINITY_DN58505_c0_g1	0	0	4	5.06	1	1.66	0	0	3	3.91	3	4.95	334	-	-	-	-	-	-	-
TRINITY_DN28603_c0_g1	19	2.57	17	3.07	34	6.47	7	1.61	18	2.51	13	2.46	1188	-	-	-	virNOG07348	WMG	-	gi|747046932|ref|XP_011101793.1| PREDICTED: probable glucuronosyltransferase Os03g0107900 [Sesamum indicum]
TRINITY_DN23132_c0_g1	22	5.54	16	3.27	31	5.81	15	2.82	15	2.24	22	4.67	699	-	-	PF00098	virNOG14860;NOG06833;NOG185565;KOG0017;virNOG08281	LSR	-	gi|1012355032|gb|KYP66219.1| Retrovirus-related Pol polyprotein from transposon TNT 1-94 [Cajanus cajan]
TRINITY_DN39377_c0_g1	0	0	1	0.35	1	0.39	1	0.42	4	1.23	2	0.79	474	GO:0016021;GO:0005452;GO:0015698	-	-	virNOG02918	P	-	gi|848916759|ref|XP_012855903.1| PREDICTED: probable boron transporter 7 [Erythranthe guttata] &gt;gi|604302369|gb|EYU21945.1| hypothetical protein MIMGU_mgv1a002503mg [Erythranthe guttata]
TRINITY_DN6297_c1_g1	6	0.39	6	0.38	5	0.33	32	2.41	31	1.59	21	1.39	1233	-	-	-	-	-	-	-
TRINITY_DN1279_c2_g1	51	5.97	23	2.02	49	4.47	20	2.23	55	4.42	40	4.14	1237	GO:0016787	-	-	-	-	sp|A6MMN2|CLPP_DIOEL ATP-dependent Clp protease proteolytic subunit OS=Dioscorea elephantipes GN=clpP PE=3 SV=1	gi|944542108|ref|YP_009176028.1| clp protease proteolytic subunit (chloroplast) [Ficus racemosa] &gt;gi|937500965|gb|ALI30724.1| clp protease proteolytic subunit (chloroplast) [Ficus racemosa]
TRINITY_DN11523_c0_g3	55	4.58	54	3.96	37	1.73	34	1.89	29	1.35	41	4.12	1840	GO:0055085;GO:0016020;GO:0006812	-	PF00999;PF14938	virNOG05003	P	sp|Q9ZUN3|KEA4_ARATH K(+) efflux antiporter 4 OS=Arabidopsis thaliana GN=KEA4 PE=2 SV=2	gi|848923196|ref|XP_012857967.1| PREDICTED: K(+) efflux antiporter 6 [Erythranthe guttata] &gt;gi|604300545|gb|EYU20363.1| hypothetical protein MIMGU_mgv1a003437mg [Erythranthe guttata]
TRINITY_DN27888_c0_g1	6	1.1	4	0.68	3	0.53	4	0.8	2	0.28	2	0.36	653	-	-	-	virNOG10663;NOG06833	RS	-	gi|870856042|gb|KMT07734.1| hypothetical protein BVRB_6g146570 [Beta vulgaris subsp. vulgaris]
TRINITY_DN5042_c1_g1	0	0	0	0	0	0	0	0	0	0	1	1.55	338	-	-	-	-	-	-	-
TRINITY_DN14993_c0_g1	4	4.14	1	0.77	1	0.94	7	6.48	5	3.72	3	2.85	375	GO:0003824	-	-	virNOG06610	H	-	gi|747102165|ref|XP_011099236.1| PREDICTED: uncharacterized protein LOC105177698 [Sesamum indicum]
TRINITY_DN8663_c0_g1	256	4.54	203	3.53	251	4.61	197	4.33	327	4.55	211	3.79	4373	GO:0006468;GO:0004674;GO:0005524	-	PF00069	virNOG07290	T	sp|F4HPN2|IRE4_ARATH Probable serine/threonine protein kinase IRE4 OS=Arabidopsis thaliana GN=IRE4 PE=2 SV=1	gi|747073493|ref|XP_011083708.1| PREDICTED: probable serine/threonine protein kinase IRE4 isoform X1 [Sesamum indicum]
TRINITY_DN38385_c0_g1	0	0	0	0	0	0	0	0	0	0	0	0	313	-	-	-	-	-	-	-
TRINITY_DN57605_c0_g1	0	0	0	0	0	0	1	0.74	2	1.16	0	0	397	-	-	-	-	-	-	-
TRINITY_DN27503_c0_g1	2	2.12	0	0	0	0	2	1.89	0	0	0	0	373	-	-	-	-	-	-	-
TRINITY_DN12662_c0_g1	441	23.32	406	21.24	347	18.06	306	18.7	507	21.05	434	23.05	1467	GO:0005524;GO:0006418;GO:0004831	K01866	PF00579	virNOG02935	J	sp|Q8S9J2|SYYC1_ARATH Tyrosine--tRNA ligase 1, cytoplasmic OS=Arabidopsis thaliana GN=At2g33840 PE=2 SV=1	gi|747071949|ref|XP_011082869.1| PREDICTED: tyrosine--tRNA ligase, cytoplasmic-like [Sesamum indicum]
TRINITY_DN10229_c0_g1	234	5.72	241	6.53	188	4.54	218	6.05	387	7.14	290	7.02	3318	GO:0016021;GO:0005524;GO:0004672;GO:0006468	-	PF08263;PF00560;PF13855;PF00069	virNOG04808	T	sp|O49545|BAME1_ARATH Leucine-rich repeat receptor-like serine/threonine-protein kinase BAM1 OS=Arabidopsis thaliana GN=BAM1 PE=1 SV=1	gi|747054851|ref|XP_011073654.1| PREDICTED: leucine-rich repeat receptor-like serine/threonine-protein kinase BAM1 [Sesamum indicum]
TRINITY_DN12910_c0_g1	15	3.51	21	4.44	20	4.48	15	3.76	23	4.09	13	2.96	584	-	K16803	PF12348	virNOG11723	Z	sp|Q5N749|MOR1_ORYSJ Protein MOR1 OS=Oryza sativa subsp. japonica GN=MOR1 PE=2 SV=1	gi|802620428|ref|XP_012075562.1| PREDICTED: protein MOR1 [Jatropha curcas]
TRINITY_DN46542_c0_g1	3	3.22	5	3.97	3	2.94	1	0.96	3	2.31	3	2.96	372	-	-	-	-	-	sp|P34928|APOC1_MOUSE Apolipoprotein C-I OS=Mus musculus GN=Apoc1 PE=1 SV=1	-
TRINITY_DN46467_c0_g1	0	0	0	0	0	0	0	0	0	0	0	0	301	-	-	-	-	-	-	-
TRINITY_DN5966_c1_g1	10	2.69	8	1.91	13	3.33	8	2.27	22	4.47	13	3.39	552	-	-	-	-	-	-	-
TRINITY_DN3652_c1_g4	83	4.38	105	5.4	104	5.36	98	5.93	156	6.31	135	7.04	1571	-	-	PF03735	virNOG00456	R	sp|Q08A72|EML4_ARATH Protein EMSY-LIKE 4 OS=Arabidopsis thaliana GN=EML4 PE=2 SV=1	gi|747044068|ref|XP_011087115.1| PREDICTED: uncharacterized protein LOC105168678 isoform X1 [Sesamum indicum]
TRINITY_DN13291_c0_g1	3	0.37	3	0.35	7	0.84	5	0.69	8	0.76	3	0.37	803	-	-	-	-	-	-	-
TRINITY_DN17583_c0_g2	17	0.49	19	0.55	13	0.37	22	0.74	25	0.57	12	0.35	2325	-	-	PF00078;PF13650	COG2801	L	sp|P10394|POL4_DROME Retrovirus-related Pol polyprotein from transposon 412 OS=Drosophila melanogaster GN=POL PE=3 SV=1	gi|848883477|ref|XP_012842039.1| PREDICTED: uncharacterized protein LOC105962282 [Erythranthe guttata]
TRINITY_DN57356_c0_g1	1	0.85	0	0	0	0	0	0	1	0.61	1	0.79	392	-	-	-	-	-	-	-
TRINITY_DN42972_c1_g1	9	2.44	7	2.07	3	0.78	4	1.3	7	1.56	2	0.53	550	-	-	PF00098	virNOG31604;virNOG24415;KOG0017;virNOG08763;NOG185565	LRS	-	gi|147800878|emb|CAN73335.1| hypothetical protein VITISV_035137 [Vitis vinifera]
TRINITY_DN26908_c1_g1	3	0.98	5	1.42	3	0.93	2	0.68	0	0	1	0.32	513	GO:0005488	-	-	virNOG39903;KOG0017	R	sp|Q94HW2|POLR1_ARATH Retrovirus-related Pol polyprotein from transposon RE1 OS=Arabidopsis thaliana GN=RE1 PE=2 SV=1	gi|1021511554|ref|XP_016199060.1| PREDICTED: uncharacterized mitochondrial protein AtMg00240-like [Arachis ipaensis]
TRINITY_DN30224_c0_g1	1	0.49	0	0	0	0	1	0.48	2	0.72	1	0.47	451	-	-	-	-	-	-	-
TRINITY_DN6257_c0_g1	153	4.66	219	5.18	144	3.72	127	6.12	173	3.62	136	3.42	4142	GO:0042626;GO:0016021;GO:0005524;GO:0055085	K05658	PF00005;PF00664	virNOG12908	Q	sp|Q8LPK2|AB2B_ARATH ABC transporter B family member 2 OS=Arabidopsis thaliana GN=ABCB2 PE=1 SV=3	gi|720119007|gb|AIX02990.1| ATP binding cassette transporter subfamily B1 [Lavandula angustifolia subsp. angustifolia]
TRINITY_DN18683_c0_g2	0	0	0	0	1	0.29	0	0	3	0.7	1	0.3	523	-	-	PF00612	virNOG06690	S	sp|Q8LPG9|IQD14_ARATH Protein IQ-DOMAIN 14 OS=Arabidopsis thaliana GN=IQD14 PE=1 SV=1	gi|697170374|ref|XP_009594104.1| PREDICTED: protein IQ-DOMAIN 14 [Nicotiana tomentosiformis]
TRINITY_DN31042_c0_g1	3	2.13	4	2.22	1	0.65	2	1.34	2	1.03	4	2.65	409	-	K00111	-	virNOG00767;COG0578	C	sp|Q9SS48|SDP6_ARATH Glycerol-3-phosphate dehydrogenase SDP6, mitochondrial OS=Arabidopsis thaliana GN=SDP6 PE=1 SV=1	gi|697172034|ref|XP_009594954.1| PREDICTED: glycerol-3-phosphate dehydrogenase SDP6, mitochondrial isoform X1 [Nicotiana tomentosiformis] &gt;gi|697172036|ref|XP_009594955.1| PREDICTED: glycerol-3-phosphate dehydrogenase SDP6, mitochondrial isoform X2 [Nicotiana tomentosiformis]
TRINITY_DN21784_c0_g1	7	13.06	9	11.53	1	1.69	2	3.09	9	11.92	9	15.08	333	-	-	-	virNOG18715	B	sp|Q9FVE6|HDT1_ARATH Histone deacetylase HDT1 OS=Arabidopsis thaliana GN=HDT1 PE=1 SV=1	gi|747082975|ref|XP_011088837.1| PREDICTED: histone deacetylase HDT1-like isoform X1 [Sesamum indicum]
TRINITY_DN9575_c1_g1	8	1.36	5	0.79	3	0.49	4	0.75	10	1.3	2	0.33	677	-	-	-	-	-	-	-
TRINITY_DN48742_c0_g1	1	0.12	3	0.34	4	0.46	0	0	5	0.46	5	0.58	826	-	-	-	-	-	-	-
TRINITY_DN11553_c0_g2	12	13.39	12	9.84	11	11.19	12	11.86	16	12.8	15	15.34	369	-	-	PF13358	NOG209668;NOG93363	S	sp|P35072|TCB1_CAEBR Transposable element Tcb1 transposase OS=Caenorhabditis briggsae PE=3 SV=1	gi|901791009|gb|KMZ56476.1| hypothetical protein ZOSMA_9549G00010, partial [Zostera marina]
TRINITY_DN18642_c0_g2	8	0.71	1	0.09	6	0.52	3	0.3	4	0.28	4	0.35	986	-	-	-	virNOG09291	R	-	gi|747095604|ref|XP_011095683.1| PREDICTED: BTB/POZ domain-containing protein At1g04390 [Sesamum indicum]
TRINITY_DN31083_c0_g1	0	0	4	5.42	0	0	0	0	1	1.41	1	1.78	329	-	-	-	-	-	-	-
TRINITY_DN18445_c0_g1	101	10.27	134	13.14	101	10.07	50	5.75	71	5.66	77	7.62	1051	-	-	PF07911	virNOG21499;virNOG22566	SP	-	gi|747040885|ref|XP_011069546.1| PREDICTED: uncharacterized protein LOC105155373 [Sesamum indicum] &gt;gi|747040887|ref|XP_011069554.1| PREDICTED: uncharacterized protein LOC105155373 [Sesamum indicum]
TRINITY_DN4848_c0_g1	194	5.85	168	5.03	171	5.08	153	5.38	209	4.94	207	6.24	2245	-	-	PF13415;PF13422;PF01344;PF13418	virNOG01691	R	sp|Q921I2|KLDC4_MOUSE Kelch domain-containing protein 4 OS=Mus musculus GN=Klhdc4 PE=2 SV=2	gi|848867093|ref|XP_012834207.1| PREDICTED: kelch domain-containing protein 4 [Erythranthe guttata]
TRINITY_DN52607_c0_g1	0	0	0	0	0	0	0	0	3	1.13	1	0.48	446	-	-	-	-	-	-	gi|747079111|ref|XP_011086742.1| PREDICTED: uncharacterized protein LOC105168379 [Sesamum indicum]
TRINITY_DN14916_c0_g1	18	31.2	32	39.41	20	30.16	30	46.06	26	34.15	32	49.95	348	-	-	PF14223	virNOG24347;virNOG10663	R	-	gi|1012335581|gb|KYP46906.1| Retrovirus-related Pol polyprotein from transposon TNT 1-94 [Cajanus cajan]
TRINITY_DN2423_c0_g1	600	21.55	717	24.95	678	23.3	783	31.8	1123	31.3	818	28.86	2139	GO:0006468;GO:0005509;GO:0004674;GO:0005524	K13412	PF13499;PF00069	virNOG01799	T	sp|Q9M9V8|CDPKA_ARATH Calcium-dependent protein kinase 10 OS=Arabidopsis thaliana GN=CPK10 PE=1 SV=1	gi|747051266|ref|XP_011071722.1| PREDICTED: calcium-dependent protein kinase 10-like [Sesamum indicum]
TRINITY_DN56421_c0_g1	0	0	0	0	1	0.88	1	0.87	1	0.69	0	0	381	-	-	-	-	-	-	-
TRINITY_DN917_c0_g1	459	18.66	621	24.93	508	20.32	660	31.16	872	27.72	626	25.42	1753	GO:0055114;GO:0016620	K00130	PF00171	virNOG01741	C	sp|O04895|BADH_AMAHP Betaine aldehyde dehydrogenase, chloroplastic OS=Amaranthus hypochondriacus GN=BADH4 PE=3 SV=1	gi|747079892|ref|XP_011087175.1| PREDICTED: betaine aldehyde dehydrogenase 1, chloroplastic [Sesamum indicum]
TRINITY_DN31506_c0_g1	0	0	0	0	0	0	0	0	0	0	0	0	345	-	-	-	-	-	-	-
TRINITY_DN11992_c0_g1	87	10.15	104	11.27	87	9.83	90	11.67	112	9.9	105	12.06	864	-	-	-	virNOG03726	S	-	gi|747100130|ref|XP_011098140.1| PREDICTED: uncharacterized protein LOC105176896 [Sesamum indicum]
TRINITY_DN294_c5_g2	118	7.93	86	4.97	80	4.35	114	6.82	210	9.8	97	6.6	1740	GO:0005634;GO:0008270;GO:0003677;GO:0006351;GO:0003899	K02999	PF04997;PF00623	virNOG03418	K	sp|Q9SVY0|NRPA1_ARATH DNA-directed RNA polymerase I subunit 1 OS=Arabidopsis thaliana GN=NRPA1 PE=3 SV=1	gi|747057772|ref|XP_011075204.1| PREDICTED: DNA-directed RNA polymerase I subunit rpa1 [Sesamum indicum]
TRINITY_DN18830_c0_g1	0	0	5	3.37	0	0	3	2.43	1	0.65	0	0	388	-	K18798	-	virNOG11415	R	-	gi|923860573|ref|XP_013706448.1| PREDICTED: lactation elevated protein 1 isoform X1 [Brassica napus]
TRINITY_DN26973_c0_g1	0	0	1	1.52	1	2.05	0	0	1	1.61	2	4.05	321	-	-	-	NOG06833;virNOG10663	RS	-	gi|870856042|gb|KMT07734.1| hypothetical protein BVRB_6g146570 [Beta vulgaris subsp. vulgaris]
TRINITY_DN5394_c2_g1	10	1.71	14	2.23	14	2.32	3	0.57	6	0.79	7	1.18	674	-	-	-	-	-	-	-
TRINITY_DN8773_c0_g1	24	5.88	25	4.4	29	3.89	21	3.63	35	4.91	21	5.1	1301	GO:0000124;GO:0003712;GO:1903506	-	-	virNOG06035	S	-	gi|604301708|gb|EYU21294.1| hypothetical protein MIMGU_mgv1a000303mg [Erythranthe guttata]
TRINITY_DN44137_c0_g1	3	0.38	7	0.83	4	0.49	10	1.4	10	0.97	12	1.49	797	-	-	-	-	-	-	gi|604333740|gb|EYU38076.1| hypothetical protein MIMGU_mgv1a026691mg, partial [Erythranthe guttata]
TRINITY_DN43340_c0_g1	1	0.61	0	0	2	1.13	3	1.76	0	0	2	1.15	425	-	-	-	-	-	-	-
TRINITY_DN2621_c0_g1	33	2.25	41	2.75	30	2.08	39	6.48	60	3.63	35	2.12	1386	-	-	-	virNOG21798	S	sp|Q8S8Y0|RPOC1_ATRBE DNA-directed RNA polymerase subunit beta&apos; OS=Atropa belladonna GN=rpoC1 PE=3 SV=2	gi|747096401|ref|XP_011096119.1| PREDICTED: uncharacterized protein LOC105175383 [Sesamum indicum]
TRINITY_DN37355_c0_g1	0	0	0	0	0	0	6	4.01	3	1.55	1	0.66	409	-	-	-	-	-	-	-
TRINITY_DN16936_c0_g1	1157	66.16	1162	63.96	1206	67.02	1185	77.8	1845	79.43	1298	73.6	3074	GO:0030130;GO:0006886;GO:0030132;GO:0016192;GO:0005198	-	-	virNOG16347;virNOG02535	US	sp|Q7XKE9|CLC1_ORYSJ Clathrin light chain 1 OS=Oryza sativa subsp. japonica GN=Os04g0679100 PE=2 SV=1	gi|747077913|ref|XP_011086105.1| PREDICTED: clathrin light chain 2-like [Sesamum indicum]
TRINITY_DN15281_c0_g1	3	0.61	4	0.75	6	1.18	2	0.44	0	0	5	1	619	-	-	-	-	-	sp|P19199|POL_COYMV Polyprotein P3 OS=Commelina yellow mottle virus PE=3 SV=2	gi|548862650|gb|ERN20008.1| hypothetical protein AMTR_s00071p00160560 [Amborella trichopoda]
TRINITY_DN14485_c0_g1	3	1.28	0	0	0	0	4	1.72	4	1.27	1	0.41	470	-	-	-	-	-	-	-
TRINITY_DN4444_c0_g1	14	31.62	7	10.84	3	5.85	0	0	7	11.21	1	1.81	328	GO:0003700;GO:0043565;GO:0006355	K14432	-	virNOG05085	K	sp|Q9M7Q2|AI5L7_ARATH ABSCISIC ACID-INSENSITIVE 5-like protein 7 OS=Arabidopsis thaliana GN=ABF4 PE=1 SV=1	gi|747081907|ref|XP_011088250.1| PREDICTED: ABSCISIC ACID-INSENSITIVE 5-like protein 7 [Sesamum indicum] &gt;gi|747081909|ref|XP_011088251.1| PREDICTED: ABSCISIC ACID-INSENSITIVE 5-like protein 7 [Sesamum indicum] &gt;gi|747081911|ref|XP_011088252.1| PREDICTED: ABSCISIC ACID-INSENSITIVE 5-like protein 7 [Sesamum indicum]
TRINITY_DN14682_c0_g2	60	2.52	85	3.54	63	2.59	36	1.76	61	2.02	52	2.16	1774	-	-	PF06697	virNOG10058	R	-	gi|823242429|ref|XP_012453895.1| PREDICTED: uncharacterized protein LOC105775958 [Gossypium raimondii] &gt;gi|1029077491|ref|XP_016698945.1| PREDICTED: uncharacterized protein LOC107914514 [Gossypium hirsutum] &gt;gi|763804561|gb|KJB71499.1| hypothetical protein B456_011G125900 [Gossypium raimondii]
TRINITY_DN20144_c0_g1	0	0	4	0.94	2	0.51	2	0.56	3	0.6	2	0.51	555	-	-	-	virNOG07685;virNOG09727	R	sp|Q93ZL5|CDF2_ARATH Cyclic dof factor 2 OS=Arabidopsis thaliana GN=CDF2 PE=1 SV=2	gi|747101052|ref|XP_011098639.1| PREDICTED: cyclic dof factor 2-like [Sesamum indicum]
TRINITY_DN19998_c0_g1	937	64.09	962	63.79	783	51.68	512	38.69	655	34.73	527	35.96	1803	-	-	-	-	-	-	-
TRINITY_DN44782_c0_g1	1289	662.27	781	328.8	1331	637.5	137	69.17	104	39.4	123	59.86	445	-	-	-	-	-	-	-
TRINITY_DN46117_c0_g1	1	0.93	1	0.7	0	0	3	2.53	1	0.67	0	0	384	-	-	-	-	-	-	-
TRINITY_DN395_c1_g1	38	3.93	69	6.83	50	5.04	49	5.72	36	2.88	41	4.2	895	-	-	PF14223	virNOG29348;virNOG38299;COG1657;virNOG37331	IR	-	gi|1021562772|ref|XP_016172599.1| PREDICTED: uncharacterized protein LOC107614989 [Arachis ipaensis]
TRINITY_DN225_c0_g1	2067	77.56	2287	85.02	1595	58.71	1757	75.83	3211	94.03	2523	93.97	2077	GO:0003690;GO:0006970;GO:0010119;GO:0000166;GO:0032508;GO:0045087;GO:0009506;GO:0003729;GO:0005829;GO:0016021;GO:0010501;GO:0048046;GO:0010228;GO:0005634;GO:0009507;GO:0009735;GO:0005777;GO:0006406;GO:0003697;GO:0000380	-	-	NOG108408;KOG0118;virNOG23177	RA	sp|P49310|GRP1_SINAL Glycine-rich RNA-binding protein GRP1A OS=Sinapis alba PE=2 SV=1	gi|77416975|gb|ABA81883.1| putative glycine-rich RNA binding protein-like [Solanum tuberosum]
TRINITY_DN28056_c0_g1	10	2.26	4	0.54	13	1.79	5	0.79	5	0.55	12	1.68	743	-	-	-	-	-	-	-
TRINITY_DN8617_c0_g2	1	0.09	0	0	0	0	3	0.3	13	0.88	2	0.17	997	-	-	PF05664	virNOG00664	S	-	gi|604335000|gb|EYU38978.1| hypothetical protein MIMGU_mgv1a018566mg, partial [Erythranthe guttata]
TRINITY_DN50011_c0_g1	0	0	0	0	0	0	0	0	0	0	1	1.38	346	-	-	-	-	-	-	-
TRINITY_DN57420_c0_g1	1	0.3	1	0.26	3	0.84	2	0.62	4	0.89	2	0.57	532	-	-	-	-	-	-	-
TRINITY_DN28858_c0_g1	1	0.18	0	0	1	0.17	2	1.05	2	0.27	0	0	660	-	-	-	-	-	-	-
TRINITY_DN8972_c0_g1	355	13.61	371	14.87	349	14	272	12.49	428	13.3	390	14.88	2104	GO:0044205;GO:0006207;GO:0005743;GO:0055114;GO:0004152	K00254	PF01180	virNOG01871	F	sp|P32746|PYRD_ARATH Dihydroorotate dehydrogenase (quinone), mitochondrial OS=Arabidopsis thaliana GN=PYRD PE=1 SV=2	gi|848852756|ref|XP_012840770.1| PREDICTED: dihydroorotate dehydrogenase (quinone), mitochondrial [Erythranthe guttata] &gt;gi|604347292|gb|EYU45544.1| hypothetical protein MIMGU_mgv1a005993mg [Erythranthe guttata]
TRINITY_DN54877_c0_g1	0	0	0	0	0	0	1	0.67	3	1.56	0	0	408	-	-	-	-	-	-	-
TRINITY_DN21678_c1_g1	2	0.39	1	0.18	3	0.56	1	0.21	0	0	0	0	636	-	-	PF03492	virNOG02606	S	sp|Q9LS10|MT810_ARATH Probable S-adenosylmethionine-dependent methyltransferase At5g38100 OS=Arabidopsis thaliana GN=At5g38100 PE=2 SV=1	gi|747108137|ref|XP_011069379.1| PREDICTED: probable S-adenosylmethionine-dependent methyltransferase At5g38100 [Sesamum indicum]
TRINITY_DN9221_c0_g1	11	3.31	18	4.06	20	4.43	10	2.59	17	3.05	15	3.36	621	-	-	-	virNOG23259	R	-	gi|848915690|ref|XP_012855545.1| PREDICTED: FBD-associated F-box protein At5g60610-like [Erythranthe guttata]
TRINITY_DN15109_c0_g1	77	250.95	100	209.39	66	193.65	155	388.92	167	385.62	117	335.24	301	GO:0016021;GO:0071577;GO:0005385	K14709	-	virNOG08191	P	sp|A3BI11|ZIP8_ORYSJ Zinc transporter 8 OS=Oryza sativa subsp. japonica GN=ZIP8 PE=2 SV=1	gi|747076755|ref|XP_011085461.1| PREDICTED: zinc transporter 5-like [Sesamum indicum]
TRINITY_DN2396_c1_g1	9	2.63	3	0.78	9	2.45	10	3.15	7	2.66	4	1.17	554	-	-	-	-	-	-	-
TRINITY_DN39846_c0_g1	1	0.33	1	0.29	1	0.32	0	0	0	0	1	0.32	509	-	-	PF00098;PF08284	-	-	-	gi|1012329595|gb|KYP41167.1| hypothetical protein KK1_037466 [Cajanus cajan]
TRINITY_DN28000_c1_g1	6	0.88	0	0	1	0.19	1	0.22	6	0.91	5	0.97	816	-	K02133	-	virNOG09296	C	sp|P37399|ATPBM_DAUCA ATP synthase subunit beta, mitochondrial OS=Daucus carota GN=ATPB PE=3 SV=1	gi|1023976448|gb|KZV19519.1| hypothetical protein F511_06381 [Dorcoceras hygrometricum]
TRINITY_DN39048_c0_g1	5	0.6	7	0.82	5	0.61	12	1.69	13	1.26	8	0.95	819	GO:0005215;GO:0055085;GO:0016021	K14611	-	virNOG00173	P	sp|Q27GI3|NAT6_ARATH Nucleobase-ascorbate transporter 6 OS=Arabidopsis thaliana GN=NAT6 PE=2 SV=2	gi|1024013846|gb|KZV34727.1| nucleobase-ascorbate transporter 6 [Dorcoceras hygrometricum]
TRINITY_DN26584_c0_g1	2	3.2	1	1.12	0	0	5	6.75	0	0	0	0	343	-	-	-	-	-	-	-
TRINITY_DN17623_c0_g3	5	0.48	3	0.28	2	0.19	1	0.11	4	0.3	5	0.47	940	-	-	-	-	-	-	-
TRINITY_DN67_c2_g1	37	4.41	26	2.95	38	4.41	19	2.54	39	3.59	29	3.42	821	-	-	-	NOG141040;virNOG14822	S	-	gi|731320047|ref|XP_010670598.1| PREDICTED: zinc finger MYM-type protein 1-like [Beta vulgaris subsp. vulgaris]
TRINITY_DN33329_c0_g1	0	0	0	0	6	1.46	4	1.08	0	0	4	0.99	564	-	-	-	-	-	-	-
TRINITY_DN7986_c0_g1	11	2.11	28	4.87	35	6.21	14	2.74	23	3.37	21	3.72	661	-	-	PF03759	virNOG00580	T	sp|Q9LZN0|ROGF7_ARATH Rop guanine nucleotide exchange factor 7 OS=Arabidopsis thaliana GN=ROPGEF7 PE=1 SV=1	gi|747094196|ref|XP_011094931.1| PREDICTED: rop guanine nucleotide exchange factor 7-like isoform X1 [Sesamum indicum] &gt;gi|747094198|ref|XP_011094932.1| PREDICTED: rop guanine nucleotide exchange factor 7-like isoform X1 [Sesamum indicum]
TRINITY_DN6955_c0_g1	26	7.35	26	6.51	24	6.46	23	6.85	21	4.49	21	5.75	541	GO:0016820;GO:0046034;GO:0033180;GO:0005524;GO:0015991	K02147	-	COG1156;virNOG12540	C	sp|Q43433|VATB2_GOSHI V-type proton ATPase subunit B 2 (Fragment) OS=Gossypium hirsutum PE=2 SV=1	gi|356568549|ref|XP_003552473.1| PREDICTED: V-type proton ATPase subunit B 2 [Glycine max] &gt;gi|734420014|gb|KHN40520.1| V-type proton ATPase subunit B 2 [Glycine soja] &gt;gi|947051465|gb|KRH00994.1| hypothetical protein GLYMA_18G247300 [Glycine max]
TRINITY_DN965_c0_g1	426	22.66	490	25.69	393	20.52	404	24.66	683	28.86	469	25.3	1619	GO:0006355;GO:0003700;GO:0009742	K14503	PF05687	virNOG12357	K	sp|Q8S307|BZR1_ARATH Protein BRASSINAZOLE-RESISTANT 1 OS=Arabidopsis thaliana GN=BZR1 PE=1 SV=1	gi|747056485|ref|XP_011074507.1| PREDICTED: protein BRASSINAZOLE-RESISTANT 1 isoform X2 [Sesamum indicum]
TRINITY_DN46253_c0_g5	0	0	0	0	0	0	0	0	0	0	1	2.28	314	-	-	-	COG2801;virNOG30511	LR	sp|P04323|POL3_DROME Retrovirus-related Pol polyprotein from transposon 17.6 OS=Drosophila melanogaster GN=pol PE=3 SV=1	gi|848861027|ref|XP_012831341.1| PREDICTED: uncharacterized protein LOC105952343 [Erythranthe guttata]
TRINITY_DN14643_c0_g2	0	0	0	0	0	0	0	0	1	0.81	0	0	368	-	-	-	-	-	-	-
TRINITY_DN21603_c0_g1	1	0.13	1	0.13	2	0.26	3	0.45	2	0.21	5	0.66	770	-	-	-	-	-	-	-
TRINITY_DN44743_c0_g1	0	0	0	0	0	0	0	0	0	0	0	0	335	-	-	-	virNOG26514	S	-	gi|747080649|ref|XP_011087582.1| PREDICTED: uncharacterized protein LOC105169022 [Sesamum indicum]
TRINITY_DN15805_c0_g1	13	1.16	13	1.12	14	1.22	13	1.32	19	1.32	20	1.77	984	-	K14802	PF16212	virNOG11774;virNOG02917	P	sp|Q9XIE6|ALA3_ARATH Phospholipid-transporting ATPase 3 OS=Arabidopsis thaliana GN=ALA3 PE=1 SV=2	gi|697106470|ref|XP_009607070.1| PREDICTED: phospholipid-transporting ATPase 3-like [Nicotiana tomentosiformis] &gt;gi|1025386766|ref|XP_016434109.1| PREDICTED: phospholipid-transporting ATPase 3-like [Nicotiana tabacum]
TRINITY_DN36871_c0_g1	3	1.67	0	0	0	0	0	0	2	0.82	1	0.53	435	-	-	-	-	-	-	-
TRINITY_DN12142_c1_g1	7	1.63	4	0.84	3	0.67	2	0.5	1	0.18	1	0.23	585	-	-	-	-	-	-	-
TRINITY_DN5064_c0_g1	18	5.86	23	7.02	16	5.05	18	5.57	23	5.5	19	6.86	561	GO:0005774	K15501	-	KOG2073;NOG05763;virNOG04740	DT	sp|O75170|PP6R2_HUMAN Serine/threonine-protein phosphatase 6 regulatory subunit 2 OS=Homo sapiens GN=PPP6R2 PE=1 SV=2	gi|645238246|ref|XP_008225588.1| PREDICTED: serine/threonine-protein phosphatase 6 regulatory subunit 3 [Prunus mume]
TRINITY_DN10654_c0_g1	795	8.74	780	8.62	801	8.81	702	9.26	1062	9.25	758	8.55	6656	GO:0006336	K17613	-	NOG10668;virNOG01612	RS	sp|Q9Y6J0|CABIN_HUMAN Calcineurin-binding protein cabin-1 OS=Homo sapiens GN=CABIN1 PE=1 SV=1	gi|747069838|ref|XP_011081728.1| PREDICTED: uncharacterized protein LOC105164707 [Sesamum indicum]
TRINITY_DN8769_c0_g2	38	1.93	30	1.5	33	1.65	30	1.77	32	1.27	49	2.49	1468	-	K15601	PF10497	virNOG07059	K	sp|Q9SSE9|JMJ25_ARATH Lysine-specific demethylase JMJ25 OS=Arabidopsis thaliana GN=JMJ25 PE=1 SV=1	gi|848883494|ref|XP_012842047.1| PREDICTED: lysine-specific demethylase JMJ25-like [Erythranthe guttata]
TRINITY_DN61891_c0_g1	3	0.5	2	0.31	4	0.65	2	0.37	7	0.9	1	0.16	683	-	-	-	-	-	-	-
TRINITY_DN33673_c0_g1	0	0	0	0	0	0	1	0.38	0	0	10	3.59	490	-	-	-	-	-	-	-
TRINITY_DN20618_c0_g3	14	0.8	37	2.08	11	0.62	3	0.2	7	0.31	2	0.11	1341	GO:0016021;GO:0055085	K02575	-	virNOG05970	G	sp|Q9FJH8|NRT24_ARATH High affinity nitrate transporter 2.4 OS=Arabidopsis thaliana GN=NRT2.4 PE=2 SV=1	gi|747085016|ref|XP_011089944.1| PREDICTED: high affinity nitrate transporter 2.4-like [Sesamum indicum]
TRINITY_DN50785_c0_g2	0	0	2	0.74	0	0	1	0.44	1	0.33	2	0.84	465	-	-	-	virNOG25724	S	-	gi|747074873|ref|XP_011084447.1| PREDICTED: uncharacterized protein LOC105166696 [Sesamum indicum]
TRINITY_DN58207_c0_g1	2	3.92	0	0	1	1.77	0	0	0	0	2	3.51	330	-	-	-	virNOG24466	S	-	gi|242051541|ref|XP_002454916.1| hypothetical protein SORBIDRAFT_03g001350 [Sorghum bicolor] &gt;gi|241926891|gb|EES00036.1| hypothetical protein SORBI_003G013600 [Sorghum bicolor]
TRINITY_DN24617_c0_g2	1	1.03	0	0	0	0	1	0.93	1	0.74	2	1.9	375	-	-	-	-	-	-	-
TRINITY_DN32493_c0_g1	9	0.48	1	0.05	4	0.21	4	0.24	10	0.41	5	0.26	1426	-	-	-	-	-	-	-
TRINITY_DN13959_c0_g1	25	5.85	22	4.38	26	6.21	17	4.15	33	6.3	13	3.18	749	-	K10576	-	virNOG05492	O	sp|P42748|UBC4_ARATH Ubiquitin-conjugating enzyme E2 4 OS=Arabidopsis thaliana GN=UBC4 PE=2 SV=2	gi|976910581|gb|KVH97267.1| Ubiquitin-conjugating enzyme, E2, partial [Cynara cardunculus var. scolymus]
TRINITY_DN0_c3_g7	6018	343.46	7163	400.42	5849	327.54	5421	356.63	8788	391.13	6691	380.54	1346	-	-	PF00286	-	-	sp|Q00556|COAT_HELVS Coat protein OS=Helenium virus S PE=3 SV=1	-
TRINITY_DN40663_c1_g1	3	0.22	3	0.22	8	0.58	11	0.93	12	0.69	6	0.44	1113	-	-	-	-	-	-	-
TRINITY_DN3331_c0_g1	1002	27.47	919	25.25	893	23.27	950	29.88	1254	27.11	965	26.74	3899	-	-	PF05918	virNOG05320;NOG07647	RT	sp|Q6Z6S1|API5_ORYSJ Apoptosis inhibitor 5-like protein API5 OS=Oryza sativa subsp. japonica GN=API5 PE=1 SV=1	gi|747100340|ref|XP_011098257.1| PREDICTED: apoptosis inhibitor 5-like [Sesamum indicum]
TRINITY_DN43851_c0_g1	0	0	1	0.63	0	0	0	0	5	2.97	1	0.76	395	-	-	-	-	-	-	-
TRINITY_DN19268_c0_g1	35	54.34	62	67.67	47	66.12	30	39.49	27	29.84	31	43.52	345	GO:0055114;GO:0015977;GO:0004497;GO:0009853;GO:0009507;GO:0016984;GO:0015979	K01602	-	COG4451;NOG106746;virNOG17005	GC	sp|Q42915|RBS_MANES Ribulose bisphosphate carboxylase small chain, chloroplastic OS=Manihot esculenta PE=2 SV=1	gi|747084905|ref|XP_011089882.1| PREDICTED: ribulose bisphosphate carboxylase small chain, chloroplastic-like [Sesamum indicum]
TRINITY_DN6915_c2_g2	20	7.24	39	8.36	19	4.5	30	8.09	35	5.87	13	2.4	643	-	-	-	-	-	-	-
TRINITY_DN54980_c0_g1	1	1.55	0	0	1	1.41	0	0	1	1.11	1	1.4	345	-	-	-	-	-	-	-
TRINITY_DN3823_c0_g2	428	9.72	398	9.01	317	7.1	875	23.26	1187	21.14	1179	26.81	2869	-	-	-	virNOG23222	R	-	gi|747089155|ref|XP_011092204.1| PREDICTED: uncharacterized protein LOC105172464 [Sesamum indicum]
TRINITY_DN59871_c0_g1	0	0	2	0.19	2	0.19	6	0.68	10	0.77	8	0.79	917	-	-	PF08284	virNOG15679;COG2801	RL	-	gi|1023983867|gb|KZV22567.1| hypothetical protein F511_11541 [Dorcoceras hygrometricum]
TRINITY_DN18471_c0_g1	0	0	2	0.5	2	0.54	2	0.6	8	1.71	2	0.55	541	-	K06695	PF07106	virNOG12255;KOG4603	T	sp|Q9FX64|HOP2_ARATH Homologous-pairing protein 2 homolog OS=Arabidopsis thaliana GN=HOP2 PE=1 SV=1	gi|848864945|ref|XP_012833194.1| PREDICTED: homologous-pairing protein 2 homolog [Erythranthe guttata] &gt;gi|604341633|gb|EYU40879.1| hypothetical protein MIMGU_mgv1a013250mg [Erythranthe guttata]
TRINITY_DN6137_c1_g1	2	0.53	7	1.68	2	0.51	3	0.85	7	1.42	8	2.08	553	GO:0030529	K02942	PF00428	virNOG22966	J	sp|P47955|RLA1_MOUSE 60S acidic ribosomal protein P1 OS=Mus musculus GN=Rplp1 PE=1 SV=1	gi|545368863|ref|XP_005649206.1| ribosomal protein 60S [Coccomyxa subellipsoidea C-169] &gt;gi|384251184|gb|EIE24662.1| ribosomal protein 60S [Coccomyxa subellipsoidea C-169]
TRINITY_DN3279_c0_g1	11	18.69	5	5.9	9	13.84	8	11.39	11	13.29	11	16.84	339	-	-	-	-	-	-	-
TRINITY_DN19684_c2_g1	0	0	1	2.06	0	0	1	2.47	0	0	0	0	302	GO:0008168;GO:0035246	K02516	-	virNOG01056	D	sp|Q8GWT4|ANM15_ARATH Protein arginine N-methyltransferase 1.5 OS=Arabidopsis thaliana GN=PMRT15 PE=1 SV=2	gi|643711183|gb|KDP24899.1| hypothetical protein JCGZ_24277 [Jatropha curcas]
TRINITY_DN29304_c0_g1	9	1.52	5	0.79	1	0.16	0	0	9	1.17	2	0.33	678	GO:0055085;GO:0005886;GO:0005524;GO:0016021;GO:0042626	-	PF01061	KOG0065;virNOG02670;virNOG16477	Q	sp|Q7PC84|AB39G_ARATH ABC transporter G family member 39 OS=Arabidopsis thaliana GN=ABCG39 PE=3 SV=1	gi|848871051|ref|XP_012836105.1| PREDICTED: ABC transporter G family member 39 [Erythranthe guttata] &gt;gi|604334537|gb|EYU38621.1| hypothetical protein MIMGU_mgv1a025382mg [Erythranthe guttata]
TRINITY_DN30760_c0_g1	0	0	0	0	1	0.82	0	0	0	0	0	0	387	-	-	-	-	-	-	-
TRINITY_DN52869_c0_g1	1	0.17	0	0	0	0	2	0.37	5	0.64	4	0.66	682	-	-	-	-	-	-	-
TRINITY_DN26229_c0_g1	2	0.18	6	0.51	3	0.26	5	0.5	6	0.41	7	0.61	991	GO:0071555;GO:0016021;GO:0004650;GO:0005975;GO:0005576	-	-	virNOG00059	S	sp|A7PZL3|PGLR_VITVI Probable polygalacturonase OS=Vitis vinifera GN=GSVIVT00026920001 PE=1 SV=1	gi|747063175|ref|XP_011078124.1| PREDICTED: probable polygalacturonase [Sesamum indicum]
TRINITY_DN6727_c0_g1	133	10.48	106	7.11	127	14.51	129	14.85	164	10.53	141	13.57	1278	-	-	-	-	-	-	-
TRINITY_DN13533_c0_g1	0	0	1	0.53	0	0	2	1.27	1	0.52	0	0	415	-	-	-	virNOG28254;virNOG05665	R	sp|P81898|PNAA_PRUDU Peptide-N4-(N-acetyl-beta-glucosaminyl)asparagine amidase A OS=Prunus dulcis PE=1 SV=2	gi|527198251|gb|EPS66473.1| hypothetical protein M569_08303, partial [Genlisea aurea]
TRINITY_DN17925_c0_g1	3	3.87	2	1.86	1	1.17	1	1.12	3	2.77	3	3.53	358	GO:0016021	-	PF01490	virNOG04688	E	sp|P92961|PROT1_ARATH Proline transporter 1 OS=Arabidopsis thaliana GN=PROT1 PE=1 SV=1	gi|747060623|ref|XP_011076750.1| PREDICTED: proline transporter 2 [Sesamum indicum]
TRINITY_DN56048_c0_g1	194	32.29	221	34.22	156	25.09	175	32.07	301	38.44	205	33.52	684	GO:0016020;GO:0044699	K02261	-	virNOG06306	C	sp|P00405|COX2_MOUSE Cytochrome c oxidase subunit 2 OS=Mus musculus GN=Mtco2 PE=1 SV=1	gi|558604025|ref|YP_008816160.1| cytochrome c oxidase subunit 2 (mitochondrion) [Roya obtusa] &gt;gi|557160955|gb|AGZ90369.1| cytochrome c oxidase subunit 2 (mitochondrion) [Roya obtusa]
TRINITY_DN11310_c0_g1	22	2.06	16	1.32	17	2.15	16	2.38	28	2.31	17	1.94	1161	-	-	PF12819	virNOG04162	T	sp|Q9FLW0|Y5241_ARATH Probable receptor-like protein kinase At5g24010 OS=Arabidopsis thaliana GN=At5g24010 PE=1 SV=1	gi|848855785|ref|XP_012853739.1| PREDICTED: probable receptor-like protein kinase At5g24010 [Erythranthe guttata]
TRINITY_DN45913_c0_g1	101	3.02	110	3.28	120	3.59	107	3.73	117	2.79	81	2.41	2366	-	-	PF13041;PF01535;PF12854	virNOG05324	R	sp|Q9FIX3|PP407_ARATH Pentatricopeptide repeat-containing protein At5g39710 OS=Arabidopsis thaliana GN=EMB2745 PE=2 SV=1	gi|747090109|ref|XP_011092729.1| PREDICTED: pentatricopeptide repeat-containing protein At5g39710 [Sesamum indicum] &gt;gi|747090111|ref|XP_011092730.1| PREDICTED: pentatricopeptide repeat-containing protein At5g39710 [Sesamum indicum] &gt;gi|747090113|ref|XP_011092731.1| PREDICTED: pentatricopeptide repeat-containing protein At5g39710 [Sesamum indicum] &gt;gi|747090115|ref|XP_011092732.1| PREDIC…
TRINITY_DN4527_c0_g1	347	27.25	482	36.8	319	24.65	554	49.68	810	49.45	569	44.49	1134	GO:0055114;GO:0016491	-	PF03358	virNOG11153	R	sp|Q9LK88|NQR_ARATH NADPH:quinone oxidoreductase OS=Arabidopsis thaliana GN=NQR PE=1 SV=1	gi|747088509|ref|XP_011091847.1| PREDICTED: NADPH:quinone oxidoreductase [Sesamum indicum]
TRINITY_DN23576_c0_g1	7	2.41	8	3.13	8	0.75	2	0.21	6	0.42	4	0.38	1002	-	K01507	-	virNOG14764	C	sp|Q9LXC9|IPYR6_ARATH Soluble inorganic pyrophosphatase 6, chloroplastic OS=Arabidopsis thaliana GN=PPA6 PE=1 SV=1	gi|590596526|ref|XP_007018357.1| Pyrophosphorylase 6 [Theobroma cacao] &gt;gi|508723685|gb|EOY15582.1| Pyrophosphorylase 6 [Theobroma cacao]
TRINITY_DN30589_c0_g1	10	0.7	6	0.41	4	0.27	1	0.08	5	0.27	5	0.35	1161	-	-	PF13962;PF12796	KOG0504;virNOG12864	R	-	gi|604343416|gb|EYU42336.1| hypothetical protein MIMGU_mgv11b017551mg, partial [Erythranthe guttata]
TRINITY_DN46120_c0_g1	0	0	0	0	0	0	0	0	3	2.92	2	2.48	354	-	-	-	-	-	-	-
TRINITY_DN9751_c0_g1	33	1.95	33	1.91	40	2.32	36	2.52	45	2.11	49	2.92	1446	-	K12447	PF07727	virNOG19602;virNOG31300;virNOG00819;KOG0017	R	sp|Q9ZT94|POLR2_ARATH Retrovirus-related Pol polyprotein from transposon RE2 OS=Arabidopsis thaliana GN=RE2 PE=4 SV=1	gi|1012329715|gb|KYP41280.1| Retrovirus-related Pol polyprotein from transposon TNT 1-94 [Cajanus cajan]
TRINITY_DN49131_c0_g1	0	0	1	1.09	2	2.81	0	0	2	2.21	0	0	345	-	-	-	-	-	-	-
TRINITY_DN3666_c1_g1	356	30.88	379	31.77	313	26.51	339	33.29	467	31.3	382	32.67	1129	GO:0044424;GO:0006396	K12623	-	virNOG21264	A	sp|Q43582|LSM4_TOBAC Probable U6 snRNA-associated Sm-like protein LSm4 OS=Nicotiana tabacum PE=2 SV=1	gi|595793481|ref|XP_007200489.1| hypothetical protein PRUPE_ppa012867mg [Prunus persica] &gt;gi|462395889|gb|EMJ01688.1| hypothetical protein PRUPE_ppa012867mg [Prunus persica]
TRINITY_DN517_c1_g1	203	15.11	227	17.56	182	15.2	199	19.06	298	19.89	229	17.41	1990	-	-	PF13266	virNOG00902	S	-	gi|697169434|ref|XP_009593610.1| PREDICTED: uncharacterized protein LOC104090255 [Nicotiana tomentosiformis]
TRINITY_DN11262_c0_g1	19	1.44	23	1.74	16	1.23	43	3.81	66	3.98	50	3.87	1106	-	-	-	-	-	-	-
TRINITY_DN9861_c0_g1	248	8.47	230	8.01	227	7.7	110	4.42	163	4.44	164	5.6	2795	GO:0005524;GO:0006468;GO:0004672	K08869	PF03109	COG0661;virNOG09475	R	sp|Q93Y08|AB1K8_ARATH Protein ACTIVITY OF BC1 COMPLEX KINASE 8, chloroplastic OS=Arabidopsis thaliana GN=ABC1K8 PE=2 SV=1	gi|747053506|ref|XP_011072918.1| PREDICTED: uncharacterized aarF domain-containing protein kinase 1-like [Sesamum indicum]
TRINITY_DN19935_c0_g1	19	7.68	19	5.28	29	7.65	7	1.55	16	2.55	18	6.27	621	-	-	-	-	-	-	-
TRINITY_DN50897_c0_g1	2	0.59	2	0.52	1	0.28	0	0	3	0.67	0	0	532	-	-	-	-	-	-	-
TRINITY_DN13961_c0_g1	0	0	3	5.33	0	0	1	2.13	4	7.67	0	0	311	-	-	-	virNOG01416	S	sp|F4HRT5|CRWN1_ARATH Protein CROWDED NUCLEI 1 OS=Arabidopsis thaliana GN=CRWN1 PE=1 SV=1	gi|1024053832|gb|KZV52519.1| nuclear matrix constituent protein 1-like protein [Dorcoceras hygrometricum]
TRINITY_DN36149_c0_g1	4	0.4	5	0.48	2	0.19	5	0.56	9	0.7	3	0.3	915	GO:0005622;GO:0043140;GO:0003676;GO:0006310;GO:0006281;GO:0006260;GO:0005524;GO:0032508	K03654	PF00271;PF00270	virNOG03610	A	sp|P15043|RECQ_ECOLI ATP-dependent DNA helicase RecQ OS=Escherichia coli (strain K12) GN=recQ PE=1 SV=5	gi|848848340|ref|XP_012844412.1| PREDICTED: Werner syndrome ATP-dependent helicase-like [Erythranthe guttata] &gt;gi|604347900|gb|EYU46055.1| hypothetical protein MIMGU_mgv1a001336mg [Erythranthe guttata]
TRINITY_DN36430_c0_g1	5	1.13	3	0.62	8	1.74	1	0.24	1	0.17	0	0	592	-	-	PF14244;PF14223	virNOG26380;virNOG25357;virNOG39924	R	sp|Q94HW2|POLR1_ARATH Retrovirus-related Pol polyprotein from transposon RE1 OS=Arabidopsis thaliana GN=RE1 PE=2 SV=1	gi|848921800|ref|XP_012857537.1| PREDICTED: uncharacterized protein LOC105976825 [Erythranthe guttata]
TRINITY_DN7214_c0_g1	5	9.64	6	7.91	3	5.22	4	6.35	12	16.41	5	8.64	331	-	-	-	virNOG01738	R	-	gi|848873220|ref|XP_012837168.1| PREDICTED: thaumatin-like protein 1b [Erythranthe guttata] &gt;gi|604333584|gb|EYU37935.1| hypothetical protein MIMGU_mgv1a011294mg [Erythranthe guttata]
TRINITY_DN4971_c1_g1	278	34.46	257	30.72	260	29.1	270	37.81	382	43.05	285	37.31	2607	-	-	-	virNOG19860	R	sp|Q9T096|YIPL6_ARATH Protein yippee-like At4g27745 OS=Arabidopsis thaliana GN=At4g27745 PE=3 SV=2	gi|747059148|ref|XP_011075940.1| PREDICTED: protein yippee-like At4g27745 [Sesamum indicum] &gt;gi|747059150|ref|XP_011075941.1| PREDICTED: protein yippee-like At4g27745 [Sesamum indicum] &gt;gi|747059152|ref|XP_011075942.1| PREDICTED: protein yippee-like At4g27745 [Sesamum indicum] &gt;gi|747059154|ref|XP_011075943.1| PREDICTED: protein yippee-like At4g27745 [Sesamum indicum] &gt;gi|747059156|re…
TRINITY_DN15746_c0_g1	76	4.91	49	4.2	73	6.24	84	7.54	158	7.78	67	3.84	1508	GO:0016705;GO:0055114;GO:0016021;GO:0004497;GO:0020037;GO:0005506	-	PF00067	virNOG10128	Q	sp|Q2QYH7|C14C2_ORYSJ Cytochrome P450 714C2 OS=Oryza sativa subsp. japonica GN=CYP714C2 PE=2 SV=1	gi|745791075|gb|AJD25246.1| cytochrome P450 CYP714G13 [Salvia miltiorrhiza]
TRINITY_DN43165_c0_g1	0	0	0	0	0	0	0	0	0	0	0	0	335	-	-	-	-	-	-	-
TRINITY_DN1217_c2_g1	70491	3925.66	74391	4060.51	83886	4584.76	78754	5058.49	150080	6519.25	89775	4983.02	1371	-	-	PF08358;PF00286	-	-	sp|Q02106|COAT_POPMV Coat protein OS=Poplar mosaic virus (isolate ATCC Pv275) PE=1 SV=2	-
TRINITY_DN23886_c1_g1	13	3.44	10	2.36	6	1.52	3	0.84	12	2.41	10	2.57	555	-	K20456	PF01237	virNOG27547;virNOG12459	IT	sp|O80866|ORP1A_ARATH Oxysterol-binding protein-related protein 1A OS=Arabidopsis thaliana GN=ORP1A PE=2 SV=1	gi|743845921|ref|XP_011027608.1| PREDICTED: oxysterol-binding protein-related protein 1C isoform X1 [Populus euphratica]
TRINITY_DN847_c0_g1	568	56.47	738	70.42	505	48.57	149	16.22	206	15.67	158	15.11	1145	GO:0031072;GO:0051082;GO:0016021	-	-	virNOG19430	S	sp|K4BVL1|SPA_SOLLC Protein SPA, chloroplastic OS=Solanum lycopersicum GN=SPA PE=2 SV=1	gi|747073142|ref|XP_011083524.1| PREDICTED: protein disulfide-isomerase LQY1 [Sesamum indicum]
TRINITY_DN42204_c0_g1	6	0.98	3	0.77	4	2.16	2	0.36	5	0.63	2	0.32	691	-	-	-	-	-	-	-
TRINITY_DN2535_c0_g1	91	4.53	81	3.97	60	2.94	52	2.99	67	2.61	64	3.18	1493	GO:0016567;GO:0004842	-	PF04564	virNOG09253	O	sp|Q9FXA4|PUB26_ARATH U-box domain-containing protein 26 OS=Arabidopsis thaliana GN=PUB26 PE=2 SV=1	gi|747089814|ref|XP_011092561.1| PREDICTED: U-box domain-containing protein 26-like [Sesamum indicum]
TRINITY_DN272_c0_g1	508	28.67	541	29.9	429	23.53	419	27.39	718	31.86	477	26.88	1513	-	-	-	-	-	-	gi|848893403|ref|XP_012846743.1| PREDICTED: peroxisomal and mitochondrial division factor 2 [Erythranthe guttata] &gt;gi|604317762|gb|EYU29583.1| hypothetical protein MIMGU_mgv1a010911mg [Erythranthe guttata]
TRINITY_DN37253_c0_g3	1	0.46	0	0	1	0.43	1	0.46	0	0	0	0	458	-	-	-	-	-	-	-
TRINITY_DN36845_c0_g1	4	0.69	0	0	2	0.33	4	0.76	0	0	1	0.17	671	-	-	-	-	-	-	-
TRINITY_DN45402_c0_g1	0	0	2	0.65	1	0.36	0	0	2	0.57	0	0	487	GO:0016021;GO:0055085	K15115	PF00153	virNOG13721	C	sp|Q8RWA5|NDT2_ARATH Nicotinamide adenine dinucleotide transporter 2, mitochondrial OS=Arabidopsis thaliana GN=NDT2 PE=1 SV=1	gi|1024031314|gb|KZV42098.1| nicotinamide adenine dinucleotide transporter 2, mitochondrial-like [Dorcoceras hygrometricum]
TRINITY_DN7244_c0_g2	32	2.79	36	3.33	23	1.98	23	2.53	28	1.98	23	2.15	1336	-	K15115	-	virNOG09768	C	sp|O22261|NDT1_ARATH Nicotinamide adenine dinucleotide transporter 1, chloroplastic OS=Arabidopsis thaliana GN=NDT1 PE=1 SV=2	gi|747065902|ref|XP_011079611.1| PREDICTED: nicotinamide adenine dinucleotide transporter 1, chloroplastic-like [Sesamum indicum]
TRINITY_DN6497_c0_g1	36	3.59	38	3.64	36	3.5	30	3.4	39	3.01	36	3.56	938	-	K14294	PF09282	virNOG20185	S	sp|Q9LPZ4|PYM1_ARATH Partner of Y14 and mago OS=Arabidopsis thaliana GN=PYM PE=1 SV=1	gi|747081023|ref|XP_011087781.1| PREDICTED: partner of Y14 and mago-like [Sesamum indicum]
TRINITY_DN22096_c0_g2	2	2.62	1	0.94	0	0	0	0	0	0	0	0	357	-	-	-	-	-	-	-
TRINITY_DN14225_c0_g1	358	6.24	334	5.81	339	5.83	263	5.37	388	5.3	288	5.02	3657	-	K12813	PF00271;PF07717;PF04408	virNOG08148	A	sp|Q8VY00|ESP3_ARATH Pre-mRNA-splicing factor ATP-dependent RNA helicase DEAH1 OS=Arabidopsis thaliana GN=ESP3 PE=1 SV=1	gi|747080160|ref|XP_011087321.1| PREDICTED: putative pre-mRNA-splicing factor ATP-dependent RNA helicase DHX16 isoform X1 [Sesamum indicum] &gt;gi|747080162|ref|XP_011087322.1| PREDICTED: putative pre-mRNA-splicing factor ATP-dependent RNA helicase DHX16 isoform X2 [Sesamum indicum]
TRINITY_DN36771_c0_g1	2	0.74	2	0.64	0	0	0	0	3	0.83	3	1.07	491	-	-	-	-	-	-	-
TRINITY_DN15705_c0_g1	1	1.96	4	5.35	0	0	2	3.22	3	4.17	0	0	330	-	-	-	-	-	-	-
TRINITY_DN5203_c0_g1	78	6.07	105	7.75	74	6.28	42	2.66	53	2.22	47	2.85	2051	-	-	-	virNOG18719	S	-	gi|747040309|ref|XP_011075031.1| PREDICTED: uncharacterized protein LOC105159582 isoform X1 [Sesamum indicum] &gt;gi|747040311|ref|XP_011075107.1| PREDICTED: uncharacterized protein LOC105159582 isoform X1 [Sesamum indicum] &gt;gi|747040313|ref|XP_011075192.1| PREDICTED: uncharacterized protein LOC105159582 isoform X1 [Sesamum indicum] &gt;gi|747040315|ref|XP_011075265.1| PREDICTED: uncharacteriz…
TRINITY_DN15421_c0_g1	4	3.76	0	0	5	4.3	4	3.41	7	4.74	4	3.47	383	-	-	-	virNOG11626	R	-	gi|661873881|emb|CDP20792.1| unnamed protein product [Coffea canephora]
TRINITY_DN57280_c0_g1	1	1.31	3	2.82	1	1.19	0	0	0	0	0	0	357	-	-	-	virNOG02290	R	sp|Q9FYF9|FB76_ARATH F-box protein At1g67340 OS=Arabidopsis thaliana GN=At1g67340 PE=1 SV=1	gi|747050320|ref|XP_011071226.1| PREDICTED: F-box protein At1g67340 [Sesamum indicum]
TRINITY_DN29919_c0_g1	0	0	4	1.25	2	0.68	0	0	4	1.09	0	0	495	-	-	-	-	-	-	-
TRINITY_DN33244_c0_g1	0	0	0	0	0	0	0	0	0	0	0	0	307	-	-	PF03018	virNOG17337	S	sp|Q67YM6|DIR11_ARATH Dirigent protein 11 OS=Arabidopsis thaliana GN=DIR11 PE=2 SV=1	gi|747082493|ref|XP_011088570.1| PREDICTED: dirigent protein 21-like [Sesamum indicum]
TRINITY_DN35703_c2_g1	1	0.38	0	0	1	0.35	2	0.77	1	0.28	1	0.36	489	-	-	-	-	-	-	-
TRINITY_DN18331_c2_g2	0	0	0	0	1	1.29	0	0	0	0	0	0	351	-	-	-	virNOG31300;KOG0017	R	sp|Q9ZT94|POLR2_ARATH Retrovirus-related Pol polyprotein from transposon RE2 OS=Arabidopsis thaliana GN=RE2 PE=4 SV=1	gi|747041079|ref|XP_011070738.1| PREDICTED: uncharacterized protein LOC105156337 [Sesamum indicum]
TRINITY_DN7976_c0_g1	1554	63.87	1704	69.15	1502	59.41	949	47.83	1361	45.37	1144	48.3	2285	GO:0046872;GO:0003993;GO:0016311	-	PF16656;PF00149	virNOG05904	G	sp|Q949Y3|PPA26_ARATH Bifunctional purple acid phosphatase 26 OS=Arabidopsis thaliana GN=PAP26 PE=1 SV=1	gi|848867013|ref|XP_012834167.1| PREDICTED: bifunctional purple acid phosphatase 26-like isoform X2 [Erythranthe guttata] &gt;gi|604336330|gb|EYU40133.1| hypothetical protein MIMGU_mgv1a005618mg [Erythranthe guttata]
TRINITY_DN12719_c0_g2	22	1.22	34	2.51	22	1.22	25	1.5	35	1.82	15	0.79	1585	GO:0016021	K15892	-	virNOG08782	S	sp|Q2N2K0|PHYK3_SOYBN Probable phytol kinase 3, chloroplastic OS=Glycine max PE=2 SV=1	gi|747101519|ref|XP_011098894.1| PREDICTED: probable phytol kinase 3, chloroplastic [Sesamum indicum]
TRINITY_DN17012_c1_g1	1	1.67	2	2.33	0	0	0	0	1	1.19	6	9.05	340	-	-	-	-	-	-	-
TRINITY_DN8982_c0_g1	38	2.56	56	3.68	65	4.28	60	4.64	77	4.03	67	4.49	1198	-	K11583	-	virNOG07023	A	sp|Q5QIT3|2AB2B_ARATH Serine/threonine protein phosphatase 2A regulatory subunit B&apos;&apos;beta OS=Arabidopsis thaliana GN=B&apos;&apos;BETA PE=1 SV=1	gi|747061497|ref|XP_011077220.1| PREDICTED: serine/threonine protein phosphatase 2A regulatory subunit B&apos;&apos;beta-like [Sesamum indicum]
TRINITY_DN12516_c0_g1	16	6.59	8	2.78	14	5.42	12	4.99	10	3.07	2	0.79	475	GO:0003743;GO:0006413	K03255	-	virNOG05664	R	sp|F4JKH6|TSS_ARATH Protein TSS OS=Arabidopsis thaliana GN=TSS PE=1 SV=1	gi|747065449|ref|XP_011079362.1| PREDICTED: clustered mitochondria protein [Sesamum indicum]
TRINITY_DN63762_c0_g1	2	2.04	0	0	0	0	2	1.83	1	0.73	1	0.94	376	-	-	-	-	-	-	-
TRINITY_DN54777_c0_g1	1	0.31	2	0.54	1	0.29	2	0.64	2	0.46	2	0.6	524	-	K20195	-	virNOG01021	S	sp|Q5JL08|MON1_ORYSJ Vacuolar fusion protein MON1 homolog OS=Oryza sativa subsp. japonica GN=MON1 PE=3 SV=1	gi|976925428|gb|KVI09333.1| Vacuolar fusion protein MON1 [Cynara cardunculus var. scolymus]
TRINITY_DN13332_c0_g1	11	1.29	16	1.73	6	0.69	7	0.88	17	1.53	16	1.84	864	-	-	-	virNOG05525	S	sp|F4K1B4|NEAP2_ARATH Nuclear envelope-associated protein 2 OS=Arabidopsis thaliana GN=NEAP2 PE=1 SV=1	gi|747089151|ref|XP_011092202.1| PREDICTED: myosin-11 [Sesamum indicum] &gt;gi|747089153|ref|XP_011092203.1| PREDICTED: myosin-11 [Sesamum indicum]
TRINITY_DN37265_c0_g2	0	0	0	0	1	0.86	0	0	1	0.68	0	0	383	-	-	-	-	-	-	-
TRINITY_DN28758_c0_g1	0	0	0	0	0	0	6	1.69	3	0.6	0	0	554	-	-	-	-	-	-	-
TRINITY_DN3060_c0_g1	57	17.94	74	20.35	50	14.92	23	7.54	36	8.52	28	8.5	520	GO:0055114;GO:0016620	K00128	PF00171	virNOG00876;COG1012	C	sp|Q9SU63|AL2B4_ARATH Aldehyde dehydrogenase family 2 member B4, mitochondrial OS=Arabidopsis thaliana GN=ALDH2B4 PE=1 SV=1	gi|1009174365|ref|XP_015868310.1| PREDICTED: aldehyde dehydrogenase family 2 member B4, mitochondrial-like [Ziziphus jujuba]
TRINITY_DN1350_c1_g1	414	23.84	427	24.88	385	22.02	317	21.37	452	20.56	323	18.84	1773	-	-	-	-	-	-	gi|747075219|ref|XP_011084637.1| PREDICTED: uncharacterized protein LOC105166844 [Sesamum indicum]
TRINITY_DN12809_c0_g3	0	0	0	0	0	0	1	0.53	1	0.4	0	0	437	-	-	-	-	-	-	-
TRINITY_DN31571_c0_g1	1	0.25	1	0.22	5	1.18	0	0	2	0.37	0	0	571	-	-	-	-	-	-	-
TRINITY_DN53114_c0_g4	0	0	0	0	1	1.33	1	1.25	1	1.04	2	2.65	349	-	-	-	-	-	-	-
TRINITY_DN31809_c0_g2	4	0.49	1	0.12	2	0.24	7	0.97	2	0.19	7	0.85	806	-	-	-	-	-	-	-
TRINITY_DN7701_c0_g1	72	30.28	48	17.73	35	14.1	278	116.87	435	134.77	411	163.54	475	-	-	-	virNOG26573;virNOG27122;virNOG26753	SL	-	gi|1024050683|gb|KZV50675.1| hypothetical protein F511_29279 [Dorcoceras hygrometricum]
TRINITY_DN23124_c0_g1	24	1.24	27	1.95	17	3.79	37	6.05	66	3.8	44	5.83	1538	GO:0005783;GO:0070988;GO:0005886;GO:0020037;GO:0005506;GO:0008398;GO:0055114;GO:0016021;GO:0016126	K05917	-	virNOG01780;COG2124	Q	sp|Q9SAA9|CP511_ARATH Sterol 14-demethylase OS=Arabidopsis thaliana GN=CYP51G1 PE=1 SV=1	gi|747082475|ref|XP_011088560.1| PREDICTED: sterol 14-demethylase-like [Sesamum indicum]
TRINITY_DN35268_c0_g1	2	0.95	0	0	0	0	2	0.94	2	0.7	2	0.9	455	GO:0005524;GO:0005509;GO:0004672;GO:0030247;GO:0006468	-	PF00069	virNOG06535	T	sp|Q9S9M5|WAKLA_ARATH Wall-associated receptor kinase-like 1 OS=Arabidopsis thaliana GN=WAKL1 PE=2 SV=1	gi|747070796|ref|XP_011082236.1| PREDICTED: wall-associated receptor kinase-like 2 [Sesamum indicum]
TRINITY_DN18730_c0_g1	6	0.97	7	1.06	3	0.47	14	2.83	17	2.48	10	1.59	694	-	-	-	virNOG30511;COG2801	RL	sp|P31843|RRPO_OENBE RNA-directed DNA polymerase homolog OS=Oenothera berteroana PE=4 SV=1	gi|923573863|ref|XP_013739132.1| PREDICTED: uncharacterized protein LOC106441931 [Brassica napus]
TRINITY_DN249_c0_g1	569	16.43	604	18.37	542	15.36	554	17.38	782	16.86	570	15.88	2682	-	-	PF01167;PF00646	virNOG04886	R	sp|Q8VY21|TLP3_ARATH Tubby-like F-box protein 3 OS=Arabidopsis thaliana GN=TULP3 PE=1 SV=1	gi|747071277|ref|XP_011082500.1| PREDICTED: tubby-like F-box protein 3 [Sesamum indicum]
TRINITY_DN8783_c0_g1	606	13.2	580	12.59	485	10.42	246	6.27	376	6.42	334	7.28	2978	-	-	PF01985	virNOG01759	L	sp|F4J2U9|CFM3A_ARATH CRM-domain containing factor CFM3A, chloroplastic/mitochondrial OS=Arabidopsis thaliana GN=CFM3A PE=2 SV=1	gi|747087197|ref|XP_011091130.1| PREDICTED: chloroplastic group IIA intron splicing facilitator CRS1, chloroplastic [Sesamum indicum]
TRINITY_DN2179_c1_g2	2	3.11	0	0	1	1.41	1	1.32	2	2.21	2	2.81	345	-	-	-	-	-	-	-
TRINITY_DN918_c0_g1	749	12.99	698	12.07	692	11.86	712	14.48	926	12.59	719	12.51	3918	-	K14409	PF10374;PF10373	virNOG04385	A	sp|A9QM73|SMG7_ARATH Protein SMG7 OS=Arabidopsis thaliana GN=SMG7 PE=2 SV=1	gi|747058167|ref|XP_011075415.1| PREDICTED: protein SMG7-like [Sesamum indicum]
TRINITY_DN26688_c0_g1	0	0	0	0	0	0	0	0	0	0	4	4.3	365	-	-	-	-	-	-	-
TRINITY_DN48842_c0_g1	7	2.13	2	0.53	0	0	0	0	2	0.46	2	0.59	526	-	-	-	-	-	-	-
TRINITY_DN1026_c0_g2	4	1.28	3	0.84	2	0.61	4	1.33	3	0.72	1	0.31	517	-	-	-	virNOG15434	H	-	gi|747041733|ref|XP_011074851.1| PREDICTED: uncharacterized protein LOC105159468 [Sesamum indicum]
TRINITY_DN34287_c0_g1	0	0	0	0	0	0	0	0	0	0	0	0	401	-	-	-	-	-	-	-
TRINITY_DN21884_c0_g1	5	0.33	6	0.38	11	0.7	6	0.45	18	0.91	14	0.91	1220	GO:0070290;GO:0016042;GO:0005509;GO:0004630;GO:0016020;GO:0046470	K01115	PF00614	virNOG09085;COG1502	I	sp|P93400|PLDA1_TOBAC Phospholipase D alpha 1 OS=Nicotiana tabacum GN=PLD1 PE=2 SV=2	gi|747054457|ref|XP_011073436.1| PREDICTED: phospholipase D alpha 1 [Sesamum indicum] &gt;gi|747054459|ref|XP_011073437.1| PREDICTED: phospholipase D alpha 1 [Sesamum indicum]
TRINITY_DN4303_c0_g1	71	27.41	96	31.87	64	23.26	67	26.11	92	26.3	91	34.16	544	GO:0006468;GO:0005737;GO:0005634;GO:0004674;GO:0035556;GO:0005524	K14498	-	virNOG05783	T	sp|P43291|SRK2A_ARATH Serine/threonine-protein kinase SRK2A OS=Arabidopsis thaliana GN=SRK2A PE=1 SV=1	gi|363807154|ref|NP_001242600.1| uncharacterized protein LOC100804018 [Glycine max] &gt;gi|255639149|gb|ACU19874.1| unknown [Glycine max]
TRINITY_DN30484_c0_g1	0	0	0	0	2	1.52	0	0	0	0	0	0	394	-	-	-	-	-	-	-
TRINITY_DN7122_c1_g2	1	0.88	0	0	0	0	1	0.8	0	0	2	1.62	389	GO:0042803;GO:0051087;GO:0005759;GO:0050790;GO:0006457;GO:0000774	K03687	PF01025	virNOG07861	O	sp|Q8LB47|MGE2_ARATH GrpE protein homolog 2, mitochondrial OS=Arabidopsis thaliana GN=Mge2 PE=1 SV=1	gi|848898332|ref|XP_012849279.1| PREDICTED: grpE protein homolog, mitochondrial-like [Erythranthe guttata] &gt;gi|604314677|gb|EYU27383.1| hypothetical protein MIMGU_mgv1a011237mg [Erythranthe guttata]
TRINITY_DN15389_c0_g2	695	69.38	837	79.61	659	63.28	175	17.86	238	17.24	211	21.84	2164	GO:0005622	K02916	PF01632	virNOG23899	J	sp|P23326|RK35_SPIOL 50S ribosomal protein L35, chloroplastic OS=Spinacia oleracea GN=RPL35 PE=1 SV=1	gi|747065451|ref|XP_011079364.1| PREDICTED: 50S ribosomal protein L35, chloroplastic [Sesamum indicum]
TRINITY_DN8439_c0_g2	12	1.03	15	1.24	14	1.17	32	3.12	36	2.39	23	1.96	1010	-	-	PF01370	virNOG01004	V	sp|Q40316|VESTR_MEDSA Vestitone reductase OS=Medicago sativa PE=1 SV=1	gi|1024044409|gb|KZV47350.1| vestitone reductase [Dorcoceras hygrometricum]
TRINITY_DN17708_c0_g2	6	1.57	4	0.93	9	2.24	11	3.05	5	0.99	7	1.78	558	-	-	-	virNOG30390;virNOG05170;virNOG02005	R	-	gi|182894587|gb|ACB99693.1| verticillium wilt resistance-like protein [Mentha spicata]
TRINITY_DN4822_c0_g1	522	41.09	544	42.62	428	34.64	360	32.26	664	40.55	459	36.52	1480	-	K12741	PF00076	NOG79140;virNOG21709	R	sp|Q9FNR1|RBG3_ARATH Glycine-rich RNA-binding protein 3, mitochondrial OS=Arabidopsis thaliana GN=RBG3 PE=1 SV=1	gi|747080221|ref|XP_011087354.1| PREDICTED: glycine-rich RNA-binding protein 2, mitochondrial-like [Sesamum indicum] &gt;gi|747080223|ref|XP_011087355.1| PREDICTED: glycine-rich RNA-binding protein 2, mitochondrial-like [Sesamum indicum]
TRINITY_DN17071_c0_g2	0	0	0	0	0	0	3	4.97	0	0	0	0	328	-	-	-	-	-	-	-
TRINITY_DN4007_c1_g1	327	20.02	315	18.78	284	17.98	177	12.23	221	11.5	213	13	2500	GO:0016020	-	-	virNOG18279	S	sp|Q9XII1|PDV2_ARATH Plastid division protein PDV2 OS=Arabidopsis thaliana GN=PDV2 PE=1 SV=1	gi|747082837|ref|XP_011088759.1| PREDICTED: plastid division protein PDV2-like [Sesamum indicum]
TRINITY_DN47608_c0_g1	0	0	2	2.96	1	1.98	0	0	0	0	1	1.96	323	GO:0006508;GO:0004185	K16297	-	virNOG00487	O	sp|Q8L9Y0|SCP25_ARATH Serine carboxypeptidase-like 25 OS=Arabidopsis thaliana GN=SCPL25 PE=2 SV=2	gi|848855251|ref|XP_012851641.1| PREDICTED: serine carboxypeptidase-like 25 [Erythranthe guttata] &gt;gi|604345700|gb|EYU44197.1| hypothetical protein MIMGU_mgv1a005600mg [Erythranthe guttata]
TRINITY_DN37770_c0_g1	1	0.4	1	0.34	0	0	0	0	0	0	2	0.77	479	-	-	-	-	-	-	-
TRINITY_DN596_c0_g2	263	11.24	221	8.45	273	11.69	182	8.02	238	6.97	243	9.95	2261	-	K09284	PF00847	virNOG04837	K	sp|P47927|AP2_ARATH Floral homeotic protein APETALA 2 OS=Arabidopsis thaliana GN=AP2 PE=1 SV=1	gi|661894074|emb|CDP02515.1| unnamed protein product [Coffea canephora]
TRINITY_DN2008_c0_g1	3	0.56	3	0.52	0	0	0	0	0	0	2	0.37	644	-	-	-	-	-	-	-
TRINITY_DN6026_c0_g1	36	5.4	29	4.08	22	3.2	38	6.32	42	4.84	34	5.02	722	GO:0009987	-	-	virNOG02178	K	sp|Q9ZTX8|ARFF_ARATH Auxin response factor 6 OS=Arabidopsis thaliana GN=ARF6 PE=1 SV=2	gi|1023969382|gb|KZV16619.1| auxin response factor 6-like [Dorcoceras hygrometricum]
TRINITY_DN28127_c0_g1	3	0.79	5	1.18	0	0	0	0	4	0.8	2	0.51	555	-	-	-	-	-	-	-
TRINITY_DN30349_c0_g1	5	0.63	8	0.96	1	0.12	2	0.28	4	0.39	3	0.37	793	GO:0046872;GO:0045490;GO:0030570	K01728	PF00544	virNOG15081	G	sp|Q93Z25|PLY22_ARATH Probable pectate lyase 22 OS=Arabidopsis thaliana GN=At5g63180 PE=2 SV=1	gi|848890654|ref|XP_012845455.1| PREDICTED: probable pectate lyase 5 [Erythranthe guttata] &gt;gi|604319401|gb|EYU30593.1| hypothetical protein MIMGU_mgv1a007569mg [Erythranthe guttata]
TRINITY_DN27854_c0_g1	1	0.25	3	0.68	0	0	0	0	2	0.38	0	0	567	-	-	-	-	-	-	gi|1012333858|gb|KYP45237.1| Retrotransposable element Tf2 [Cajanus cajan]
TRINITY_DN11631_c0_g1	154	4.27	140	3.83	163	4.42	270	8.67	337	7.11	285	7.94	2856	-	-	PF03000	virNOG11653	R	sp|Q94A73|Y5656_ARATH BTB/POZ domain-containing protein At5g66560 OS=Arabidopsis thaliana GN=At5g66560 PE=2 SV=2	gi|747102190|ref|XP_011099250.1| PREDICTED: BTB/POZ domain-containing protein At5g66560 [Sesamum indicum]
TRINITY_DN184_c2_g1	0	0	1	1.39	0	0	0	0	1	1.46	4	7.36	327	-	-	-	-	-	-	-
TRINITY_DN22615_c2_g1	1	2.57	0	0	0	0	0	0	0	0	0	0	314	-	-	-	-	-	-	-
TRINITY_DN598_c2_g1	406	28.73	507	34.91	365	25.3	616	49.96	874	48.14	709	49.91	1151	GO:0016021	-	-	virNOG06063	S	-	gi|747057433|ref|XP_011075019.1| PREDICTED: uncharacterized protein LOC105159603 [Sesamum indicum]
TRINITY_DN55936_c0_g1	62	6.18	61	5.84	72	7	65	7.34	73	5.64	66	6.52	915	GO:0005086;GO:0032012;GO:0043547	K13462	PF01369	virNOG12200	U	sp|F4IXW2|BIG5_ARATH Brefeldin A-inhibited guanine nucleotide-exchange protein 5 OS=Arabidopsis thaliana GN=BIG5 PE=1 SV=2	gi|747075360|ref|XP_011084711.1| PREDICTED: brefeldin A-inhibited guanine nucleotide-exchange protein 5-like [Sesamum indicum]
TRINITY_DN33221_c0_g2	0	0	0	0	0	0	1	0.56	1	0.43	2	1.1	430	-	-	-	-	-	-	-
TRINITY_DN64213_c0_g1	0	0	1	0.68	0	0	2	1.64	0	0	1	0.83	387	-	-	-	-	-	-	-
TRINITY_DN24869_c0_g3	5	0.37	4	0.29	5	0.36	5	0.42	12	0.69	8	0.59	1116	GO:0006468;GO:0016021;GO:0005524;GO:0004674	-	PF07714	virNOG01280;NOG23054	TS	sp|Q9SIT1|TMK3_ARATH Receptor-like kinase TMK3 OS=Arabidopsis thaliana GN=TMK3 PE=2 SV=1	gi|747062575|ref|XP_011077805.1| PREDICTED: probable receptor protein kinase TMK1 [Sesamum indicum]
TRINITY_DN48508_c0_g1	2	0.89	1	0.37	2	0.83	0	0	0	0	0	0	464	-	-	-	-	-	-	-
TRINITY_DN2793_c0_g1	207	15.08	231	17.06	194	13.57	622	51.28	978	55.51	796	55.83	1384	-	-	PF06547;PF14369;PF13639	virNOG10608	O	sp|Q9SNB6|RDUF1_ARATH E3 ubiquitin-protein ligase RDUF1 OS=Arabidopsis thaliana GN=RDUF1 PE=1 SV=1	gi|747084182|ref|XP_011089490.1| PREDICTED: E3 ubiquitin-protein ligase RING1 [Sesamum indicum]
TRINITY_DN17216_c0_g1	76	2.1	72	2.23	72	2.05	40	1.32	91	1.98	67	2.04	2967	GO:0008017;GO:0003777;GO:0032886;GO:0005874;GO:0007018;GO:0005524;GO:0048364	K10396	PF00514;PF00225	virNOG11532	Z	sp|Q9LPC6|KINUB_ARATH Kinesin-like protein KIN-UB OS=Arabidopsis thaliana GN=KINUB PE=1 SV=2	gi|848886745|ref|XP_012843613.1| PREDICTED: armadillo repeat-containing kinesin-like protein 2 isoform X1 [Erythranthe guttata] &gt;gi|604321429|gb|EYU32005.1| hypothetical protein MIMGU_mgv1a001123mg [Erythranthe guttata]
TRINITY_DN10964_c0_g2	44	2.51	40	1.67	34	1.95	25	1.38	43	1.63	43	2.61	2377	-	-	PF05970	KOG0987;virNOG33794;NOG11552;virNOG02250	DS	sp|Q9H611|PIF1_HUMAN ATP-dependent DNA helicase PIF1 OS=Homo sapiens GN=PIF1 PE=1 SV=2	gi|697115432|ref|XP_009611634.1| PREDICTED: ATP-dependent DNA helicase PIF1 {ECO:0000255|HAMAP-Rule:MF_03176}-like, partial [Nicotiana tomentosiformis]
TRINITY_DN848_c0_g1	416	68.8	509	78.24	422	67.37	568	103.59	902	114.16	593	95.81	884	GO:0046982;GO:0005618;GO:0000790;GO:0000786;GO:0003677;GO:0006342;GO:0005730	K11251	-	virNOG18023	B	sp|Q9C681|H2A1_ARATH Probable histone H2A.1 OS=Arabidopsis thaliana GN=At1g51060 PE=1 SV=1	gi|15223708|ref|NP_175517.1| histone H2A 10 [Arabidopsis thaliana] &gt;gi|297847464|ref|XP_002891613.1| hypothetical protein ARALYDRAFT_474223 [Arabidopsis lyrata subsp. lyrata] &gt;gi|75308805|sp|Q9C681.1|H2A1_ARATH RecName: Full=Probable histone H2A.1; AltName: Full=HTA10 &gt;gi|12320785|gb|AAG50540.1|AC079828_11 histone H2A, putative [Arabidopsis thaliana] &gt;gi|13877851|gb|AAK44003.1|AF37018…
TRINITY_DN5362_c0_g1	282	11.73	263	11.07	245	9.78	248	12.21	323	10.57	260	10.14	2427	GO:0008270	K19044	PF12796;PF13857	virNOG06931	O	sp|Q4FE45|XB33_ARATH E3 ubiquitin-protein ligase XBAT33 OS=Arabidopsis thaliana GN=XBAT33 PE=2 SV=1	gi|747059629|ref|XP_011076205.1| PREDICTED: E3 ubiquitin-protein ligase XBAT33 [Sesamum indicum] &gt;gi|747059631|ref|XP_011076206.1| PREDICTED: E3 ubiquitin-protein ligase XBAT33 [Sesamum indicum]
TRINITY_DN32647_c0_g1	0	0	0	0	0	0	0	0	3	4.17	0	0	330	-	-	-	-	-	-	-
TRINITY_DN15846_c0_g1	39	2.82	56	4.58	41	3.02	29	2.48	53	2.77	42	4.04	1547	GO:0004635;GO:0000105;GO:0004636	K11755	PF01503;PF01502	virNOG15991	E	sp|O82768|HIS2_ARATH Histidine biosynthesis bifunctional protein hisIE, chloroplastic OS=Arabidopsis thaliana GN=HISN2 PE=1 SV=1	gi|747106077|ref|XP_011101321.1| PREDICTED: histidine biosynthesis bifunctional protein hisIE, chloroplastic [Sesamum indicum]
TRINITY_DN39109_c0_g1	216	5.76	171	4.57	166	8.23	183	9.03	280	11.21	170	7.66	5633	-	K05658	-	virNOG08281	R	sp|P10978|POLX_TOBAC Retrovirus-related Pol polyprotein from transposon TNT 1-94 OS=Nicotiana tabacum PE=2 SV=1	gi|969999105|ref|XP_015080794.1| PREDICTED: uncharacterized protein LOC107024343 [Solanum pennellii]
TRINITY_DN6099_c0_g1	18	6.99	28	9.26	25	9.14	27	10.67	25	7.24	23	8.56	484	-	-	PF01803	virNOG07502	S	sp|Q8W234|SEUSS_ARATH Transcriptional corepressor SEUSS OS=Arabidopsis thaliana GN=SEU PE=1 SV=1	gi|848909119|ref|XP_012853392.1| PREDICTED: transcriptional corepressor SEUSS [Erythranthe guttata] &gt;gi|604304593|gb|EYU23844.1| hypothetical protein MIMGU_mgv1a001170mg [Erythranthe guttata]
TRINITY_DN42418_c0_g1	0	0	0	0	0	0	6	9.14	0	0	1	1.65	334	-	-	-	-	-	-	-
TRINITY_DN40592_c1_g1	0	0	0	0	3	6.26	0	0	1	1.64	0	0	320	-	-	-	-	-	-	-
TRINITY_DN15048_c0_g1	5	0.43	1	0.08	2	0.17	6	0.58	2	0.13	4	0.34	1011	-	-	-	-	-	-	-
TRINITY_DN29184_c0_g2	0	0	0	0	0	0	0	0	2	0.86	0	0	429	-	-	-	-	-	-	-
TRINITY_DN9139_c0_g2	39	1.93	42	2.02	37	1.81	36	2.11	52	2	31	1.52	1587	-	-	-	virNOG12794	K	sp|Q66GR3|BH130_ARATH Transcription factor bHLH130 OS=Arabidopsis thaliana GN=BHLH130 PE=1 SV=1	gi|844572758|gb|AKN09580.1| basic helix-loop-helix transcription factor [Salvia miltiorrhiza]
TRINITY_DN43566_c0_g2	3	5.6	0	0	0	0	0	0	1	1.32	5	8.38	333	-	-	-	-	-	-	-
TRINITY_DN2637_c7_g1	3	5.78	2	2.64	2	3.48	7	11.11	5	6.84	2	3.46	331	GO:0005488	-	PF00098	-	-	-	gi|147828230|emb|CAN66576.1| hypothetical protein VITISV_016964 [Vitis vinifera]
TRINITY_DN64185_c0_g1	0	0	1	1.38	0	0	0	0	0	0	3	5.43	328	-	-	-	-	-	-	-
TRINITY_DN48219_c0_g1	1	0.83	0	0	0	0	0	0	3	1.8	4	3.08	394	-	-	-	-	-	-	-
TRINITY_DN25792_c0_g3	159	15.13	136	12.44	130	12.07	150	16.18	242	17.85	156	14.72	943	-	K02267	PF02297	virNOG21461	C	sp|Q9S7L9|CX6B1_ARATH Cytochrome c oxidase subunit 6b-1 OS=Arabidopsis thaliana GN=COX6B-1 PE=1 SV=1	gi|747055915|ref|XP_011074207.1| PREDICTED: cytochrome c oxidase subunit 6b-1 [Sesamum indicum]
TRINITY_DN62612_c0_g1	0	0	1	0.43	0	0	0	0	3	1.16	0	0	442	-	K16302	-	COG1253;virNOG07618	SP	sp|Q67XQ0|Y4424_ARATH DUF21 domain-containing protein At4g14240 OS=Arabidopsis thaliana GN=CBSDUF1 PE=1 SV=1	gi|147793832|emb|CAN71159.1| hypothetical protein VITISV_036763 [Vitis vinifera]
TRINITY_DN17145_c0_g4	0	0	0	0	0	0	0	0	3	3.04	0	0	351	-	-	-	-	-	-	-
TRINITY_DN34655_c0_g1	1	2.39	2	3.19	0	0	0	0	1	1.7	0	0	318	-	-	-	-	-	-	-
TRINITY_DN22835_c0_g2	4	1.4	4	1.21	4	1.32	4	1.44	1	0.26	2	0.67	501	-	-	-	virNOG11262	R	-	gi|747053612|ref|XP_011072977.1| PREDICTED: uncharacterized protein LOC105158054 [Sesamum indicum]
TRINITY_DN518_c1_g1	306	14.56	267	11.8	272	12.76	285	13.8	401	12.44	319	13.54	2846	-	-	PF00665;PF13976	virNOG31300;virNOG35686	R	sp|P10978|POLX_TOBAC Retrovirus-related Pol polyprotein from transposon TNT 1-94 OS=Nicotiana tabacum PE=2 SV=1	gi|1021562772|ref|XP_016172599.1| PREDICTED: uncharacterized protein LOC107614989 [Arachis ipaensis]
TRINITY_DN51002_c0_g1	0	0	0	0	4	2.2	0	0	4	1.74	1	0.56	428	-	K13648	PF01501	virNOG04521	G	sp|Q949Q1|GAUTB_ARATH Probable galacturonosyltransferase 11 OS=Arabidopsis thaliana GN=GAUT11 PE=2 SV=1	gi|747053584|ref|XP_011072961.1| PREDICTED: probable galacturonosyltransferase 11 [Sesamum indicum]
TRINITY_DN45590_c0_g1	4	5.23	13	12.23	3	3.57	6	6.81	2	1.87	12	14.29	357	-	-	-	virNOG13467	S	-	gi|848890772|ref|XP_012845512.1| PREDICTED: paramyosin [Erythranthe guttata] &gt;gi|604319417|gb|EYU30609.1| hypothetical protein MIMGU_mgv1a002373mg [Erythranthe guttata]
TRINITY_DN155_c1_g1	491	17.29	565	19.7	558	19.34	476	19.51	672	18.52	550	19.36	1971	GO:0016787;GO:0008152	K14493	PF07859	virNOG10077	T	sp|Q9LYC1|GID1B_ARATH Gibberellin receptor GID1B OS=Arabidopsis thaliana GN=GID1B PE=1 SV=1	gi|747071309|ref|XP_011082518.1| PREDICTED: gibberellin receptor GID1B-like [Sesamum indicum]
TRINITY_DN32300_c0_g1	6	4.84	9	4.64	9	6.74	1	0.41	6	3.18	0	0	477	-	K14488	PF02519	virNOG24497	S	sp|P32295|ARG7_VIGRR Indole-3-acetic acid-induced protein ARG7 OS=Vigna radiata var. radiata GN=ARG7 PE=2 SV=1	gi|747082405|ref|XP_011088521.1| PREDICTED: auxin-induced protein 15A-like [Sesamum indicum]
TRINITY_DN26321_c0_g2	0	0	0	0	0	0	0	0	1	0.71	0	0	379	-	-	-	-	-	-	-
TRINITY_DN5908_c2_g1	32	2.74	18	1.49	15	1.26	16	1.56	20	1.33	9	0.77	1010	-	-	-	-	-	-	gi|848924240|ref|XP_012858284.1| PREDICTED: probable phosphoribosylformylglycinamidine synthase, chloroplastic/mitochondrial [Erythranthe guttata] &gt;gi|604300091|gb|EYU19934.1| hypothetical protein MIMGU_mgv1a000220mg [Erythranthe guttata]
TRINITY_DN22192_c0_g1	5	5.61	6	4.15	7	6.89	1	1.11	0	0	3	2.89	402	GO:0008270;GO:0003676	-	-	KOG0017;COG2801	LR	-	gi|34452674|gb|AAQ72729.1| putative gag-pol polyprotein [Petunia x hybrida]
TRINITY_DN10558_c0_g1	7	1.13	8	1.2	6	0.94	23	4.09	19	2.35	25	3.96	695	-	-	-	-	-	-	-
TRINITY_DN8647_c0_g1	339	7.73	404	9.24	330	7.57	379	10.83	604	11.29	465	10.33	3748	-	-	-	virNOG00893	S	-	gi|747090971|ref|XP_011093198.1| PREDICTED: uncharacterized protein LOC105173219 [Sesamum indicum]
TRINITY_DN52580_c0_g1	2	0.9	1	0.37	1	0.42	3	1.34	6	1.99	2	0.85	463	-	-	-	-	-	-	-
TRINITY_DN23501_c0_g1	4	0.19	6	0.28	12	0.58	16	0.91	8	0.3	7	0.35	1572	-	K05658	PF13976	virNOG35779;virNOG25774	R	sp|P10978|POLX_TOBAC Retrovirus-related Pol polyprotein from transposon TNT 1-94 OS=Nicotiana tabacum PE=2 SV=1	gi|1024060457|gb|KZV56298.1| hypothetical protein F511_00295 [Dorcoceras hygrometricum]
TRINITY_DN21486_c0_g2	0	0	2	1.22	0	0	0	0	0	0	0	0	398	-	-	-	-	-	-	-
TRINITY_DN31545_c0_g1	0	0	4	5.83	0	0	0	0	0	0	0	0	324	GO:0016021	-	PF00168	virNOG15024	R	sp|Q9FL59|FTIP1_ARATH FT-interacting protein 1 OS=Arabidopsis thaliana GN=FTIP1 PE=1 SV=1	gi|661888687|emb|CDP07723.1| unnamed protein product [Coffea canephora]
TRINITY_DN56746_c0_g1	2	1.57	0	0	1	0.72	0	0	3	1.71	0	0	399	-	-	-	-	-	-	-
TRINITY_DN30860_c0_g1	5	3.44	1	0.54	0	0	6	3.91	1	0.5	4	2.58	412	-	-	-	-	-	-	-
TRINITY_DN52769_c0_g1	2	0.66	0	0	0	0	1	0.34	1	0.25	2	0.63	512	-	-	-	-	-	-	-
TRINITY_DN21460_c0_g1	1	0.19	1	0.18	4	0.75	2	0.42	1	0.15	3	0.57	634	-	-	-	-	-	-	-
TRINITY_DN2351_c0_g2	26	7.54	35	8.95	15	4.14	9	2.74	2	0.44	4	1.12	536	-	K13459	-	virNOG30183;NOG47299	RT	sp|Q9T048|DRL27_ARATH Disease resistance protein At4g27190 OS=Arabidopsis thaliana GN=At4g27190 PE=2 SV=1	gi|1024056853|gb|KZV54101.1| putative disease resistance protein [Dorcoceras hygrometricum]
TRINITY_DN26344_c0_g1	6	0.72	6	0.91	4	0.52	11	1.7	5	0.5	7	0.94	821	-	-	-	-	-	-	-
TRINITY_DN59806_c0_g1	0	0	2	1.64	1	1.02	0	0	0	0	0	0	369	-	-	-	-	-	-	-
TRINITY_DN18406_c0_g1	1	0.24	2	0.43	1	0.23	5	1.26	7	1.25	3	0.69	582	-	K20165	PF00566	virNOG06430	U	sp|D2H0G5|TBD2A_AILME TBC1 domain family member 2A OS=Ailuropoda melanoleuca GN=TBC1D2 PE=3 SV=1	gi|747104715|ref|XP_011100605.1| PREDICTED: TBC1 domain family member 2B [Sesamum indicum]
TRINITY_DN4262_c0_g1	43	2.84	52	3.35	34	2.2	67	5.08	75	3.85	61	4.01	1210	GO:0004842;GO:0016567	-	PF04564	virNOG11371;virNOG32481;NOG131488	RO	sp|Q9LXE3|PUB28_ARATH U-box domain-containing protein 28 OS=Arabidopsis thaliana GN=PUB28 PE=1 SV=1	gi|747046821|ref|XP_011101414.1| PREDICTED: LOW QUALITY PROTEIN: U-box domain-containing protein 28-like [Sesamum indicum]
TRINITY_DN3289_c0_g1	1547	75.9	1373	63.78	1421	66.69	1247	67.59	2004	75.08	1470	68.8	3103	-	K08287	PF00069	virNOG06731	T	sp|P51567|AFC2_ARATH Serine/threonine-protein kinase AFC2 OS=Arabidopsis thaliana GN=AFC2 PE=1 SV=1	gi|1025366618|ref|XP_016440929.1| PREDICTED: serine/threonine-protein kinase AFC2-like isoform X1 [Nicotiana tabacum]
TRINITY_DN13064_c0_g1	0	0	1	0.81	1	1	1	0.98	3	2.37	2	2.02	370	-	-	-	-	-	-	-
TRINITY_DN20530_c0_g1	12	2.86	6	1.29	7	1.6	5	1.28	7	1.27	6	1.39	579	-	-	PF01535;PF13041	virNOG07003	R	sp|Q9SSR6|PPR78_ARATH Pentatricopeptide repeat-containing protein At1g52640, mitochondrial OS=Arabidopsis thaliana GN=At1g52640 PE=2 SV=1	gi|747041558|ref|XP_011073636.1| PREDICTED: pentatricopeptide repeat-containing protein At1g52640, mitochondrial [Sesamum indicum] &gt;gi|747041560|ref|XP_011073643.1| PREDICTED: pentatricopeptide repeat-containing protein At1g52640, mitochondrial [Sesamum indicum]
TRINITY_DN4110_c0_g4	0	0	0	0	1	2.16	2	3.83	0	0	0	0	318	-	-	-	-	-	-	-
TRINITY_DN59771_c0_g1	16	1.26	3	0.23	9	0.7	10	0.9	24	1.47	5	0.39	1066	GO:0016021	K13348	PF04117	KOG1944;virNOG14989	RS	sp|Q54FR4|PX24D_DICDI PXMP2/4 family protein 4 OS=Dictyostelium discoideum GN=DDB_G0290631 PE=3 SV=1	gi|747089736|ref|XP_011092520.1| PREDICTED: PXMP2/4 family protein 4 [Sesamum indicum]
TRINITY_DN2992_c0_g1	762	14.76	688	13.15	669	12.74	657	14.8	971	14.63	767	14.84	3554	-	K20286	PF12325;PF12329	virNOG00826	K	sp|Q0WVL7|GOGC5_ARATH Golgin candidate 5 OS=Arabidopsis thaliana GN=GC5 PE=1 SV=1	gi|747042867|ref|XP_011080724.1| PREDICTED: golgin candidate 5-like [Sesamum indicum] &gt;gi|747042869|ref|XP_011080732.1| PREDICTED: golgin candidate 5-like [Sesamum indicum] &gt;gi|747042871|ref|XP_011080740.1| PREDICTED: golgin candidate 5-like [Sesamum indicum]
TRINITY_DN33988_c0_g1	27	2.43	27	2.4	19	1.6	18	1.85	25	1.77	26	2.23	1176	GO:0006511	-	-	virNOG12968	O	sp|Q8LF97|ASK21_ARATH SKP1-like protein 21 OS=Arabidopsis thaliana GN=ASK21 PE=2 SV=1	gi|460390201|ref|XP_004240727.1| PREDICTED: SKP1-like protein 21 isoform X1 [Solanum lycopersicum]
TRINITY_DN50189_c0_g2	0	0	0	0	0	0	1	0.81	0	0	0	0	388	-	-	-	-	-	-	-
TRINITY_DN28110_c0_g1	0	0	0	0	0	0	0	0	3	2.62	0	0	362	-	-	-	-	-	-	-
TRINITY_DN12423_c0_g2	92	4.7	100	5.04	86	4.25	82	4.79	125	4.66	88	4.16	1706	-	-	PF12937	virNOG00681	R	sp|Q84WW1|FB140_ARATH F-box protein At3g12350 OS=Arabidopsis thaliana GN=At3g12350 PE=2 SV=1	gi|747056184|ref|XP_011074348.1| PREDICTED: F-box protein At3g12350 [Sesamum indicum]
TRINITY_DN18067_c0_g1	43	4.13	24	1.71	48	4.42	33	4.49	40	1.88	17	1.23	2147	-	-	PF00098;PF03732;PF08284	COG2801;virNOG15679	RL	-	gi|672158093|ref|XP_008798775.1| PREDICTED: LOW QUALITY PROTEIN: uncharacterized protein LOC103713573 [Phoenix dactylifera]
TRINITY_DN61791_c0_g1	4	6.8	6	7.09	2	3.08	3	4.27	3	3.62	7	10.72	339	-	-	-	virNOG10168	S	sp|Q9FY82|NAC82_ARATH NAC domain-containing protein 82 OS=Arabidopsis thaliana GN=NAC082 PE=1 SV=1	gi|747055768|ref|XP_011074130.1| PREDICTED: NAC domain-containing protein 86-like [Sesamum indicum]
TRINITY_DN7118_c1_g1	18	2.79	10	1.61	20	2.03	9	1.4	12	1.36	12	1.42	991	-	-	-	-	-	-	-
TRINITY_DN760_c0_g1	288	42.34	296	42.14	230	35.14	236	40.07	335	40.16	247	39.07	2031	GO:0016021;GO:0005746	-	-	virNOG25175	S	sp|Q9LZQ0|CX5C2_ARATH Cytochrome c oxidase subunit 5C-2 OS=Arabidopsis thaliana GN=At3g62400 PE=3 SV=1	gi|1021572720|ref|XP_016177458.1| PREDICTED: uncharacterized protein LOC107619675 [Arachis ipaensis]
TRINITY_DN9839_c0_g2	20	2.07	14	1.39	20	2.02	23	2.69	29	2.33	21	2.15	894	-	-	-	-	-	-	-
TRINITY_DN16409_c0_g2	22	1.11	30	1.49	31	1.54	31	1.81	64	2.53	28	1.41	1476	GO:0006749;GO:0005634;GO:0005737;GO:0004364;GO:0006414;GO:0003746	K03233	PF00043;PF02798;PF00647	virNOG07515	J	sp|Q6YW46|EF1G2_ORYSJ Elongation factor 1-gamma 2 OS=Oryza sativa subsp. japonica GN=Os02g0220500 PE=2 SV=2	gi|747057344|ref|XP_011074970.1| PREDICTED: elongation factor 1-gamma-like [Sesamum indicum]
TRINITY_DN20568_c1_g1	0	0	2	0.96	4	2.22	3	1.73	3	1.32	1	0.56	427	-	-	-	-	-	-	-
TRINITY_DN41219_c0_g1	0	0	0	0	0	0	1	1.08	0	0	1	1.13	361	-	-	-	-	-	-	-
TRINITY_DN34279_c0_g2	2	0.42	4	0.77	0	0	0	0	3	0.48	0	0	612	-	-	-	-	-	-	-
TRINITY_DN60785_c0_g1	16	1.6	2	0.19	6	0.58	1	0.11	4	0.31	4	0.4	915	-	-	-	-	-	-	-
TRINITY_DN15377_c0_g1	5	0.56	1	0.11	0	0	4	0.5	4	0.34	6	0.66	855	-	-	-	virNOG04599	S	sp|Q67ZB3|FRL3_ARATH FRIGIDA-like protein 3 OS=Arabidopsis thaliana GN=FRL3 PE=1 SV=1	gi|747067657|ref|XP_011080559.1| PREDICTED: LOW QUALITY PROTEIN: FRIGIDA-like protein 3 [Sesamum indicum]
TRINITY_DN23970_c0_g1	11	1.68	12	3.26	11	1.73	11	1.89	14	1.59	6	0.95	749	-	-	-	-	-	-	-
TRINITY_DN36191_c0_g1	0	0	0	0	3	1.48	0	0	1	0.39	0	0	441	-	-	-	-	-	-	-
TRINITY_DN10688_c0_g1	23	2.16	12	0.89	20	1.32	10	0.59	15	0.6	13	0.82	1464	-	-	PF07557	virNOG24041;virNOG16212;virNOG12378	S	sp|Q0WTB8|SGO2_ARATH SHUGOSHIN 2 OS=Arabidopsis thaliana GN=SGO2 PE=2 SV=1	gi|747093393|ref|XP_011094499.1| PREDICTED: shugoshin-1-like isoform X2 [Sesamum indicum]
TRINITY_DN1608_c0_g1	1037	32.81	1093	36.91	975	31.18	659	25.58	867	22.69	700	24.06	3489	-	K01649	PF00682	virNOG02105	E	sp|O04973|LEU1A_SOLPN 2-isopropylmalate synthase A OS=Solanum pennellii GN=IPMSA PE=2 SV=1	gi|747055340|ref|XP_011073908.1| PREDICTED: 2-isopropylmalate synthase A-like [Sesamum indicum]
TRINITY_DN25011_c0_g1	208	4.86	275	6.56	173	3.98	216	5.94	304	5.78	286	6.58	3062	GO:0004674;GO:0005524;GO:0006468	-	PF07714;PF00069	virNOG00452	T	sp|O48837|LRKS2_ARATH Receptor like protein kinase S.2 OS=Arabidopsis thaliana GN=LECRKS2 PE=2 SV=2	gi|747087761|ref|XP_011091433.1| PREDICTED: receptor like protein kinase S.2 [Sesamum indicum]
TRINITY_DN16481_c1_g1	35	2.26	41	2.55	27	1.83	32	2.27	48	2.44	29	1.9	1436	-	K14824	PF00400;PF08145	virNOG03485	J	sp|F4IH25|BOP1_ARATH Ribosome biogenesis protein BOP1 homolog OS=Arabidopsis thaliana GN=BOP1 PE=1 SV=1	gi|747080860|ref|XP_011087696.1| PREDICTED: ribosome biogenesis protein BOP1 homolog isoform X1 [Sesamum indicum]
TRINITY_DN7981_c0_g2	42	6.83	37	5.61	39	6.13	44	7.89	53	6.62	51	8.16	692	GO:0030117;GO:0005198;GO:0016192;GO:0006886	K17302	PF00400	NOG00105;virNOG00225	U	sp|Q9C827|COB22_ARATH Coatomer subunit beta&apos;-2 OS=Arabidopsis thaliana GN=At1g52360 PE=1 SV=1	gi|1032303892|gb|OAP18217.1| hypothetical protein AXX17_AT1G46650 [Arabidopsis thaliana]
TRINITY_DN54197_c0_g1	0	0	2	3	0	0	0	0	0	0	0	0	322	-	-	-	-	-	-	-
TRINITY_DN588_c1_g1	0	0	6	2.67	7	3.57	6	3.21	7	2.82	1	0.52	437	-	-	-	-	-	-	-
TRINITY_DN33069_c0_g1	0	0	4	0.74	2	0.39	5	1.1	1	0.16	1	0.2	621	GO:0030599;GO:0045490;GO:0005618;GO:0045330;GO:0042545	K01051	PF01095	virNOG09117;virNOG13539	G	sp|Q8VYZ3|PME53_ARATH Probable pectinesterase 53 OS=Arabidopsis thaliana GN=PME53 PE=2 SV=1	gi|747105340|ref|XP_011100946.1| PREDICTED: probable pectinesterase 53 [Sesamum indicum]
TRINITY_DN42168_c0_g1	1	0.13	0	0	1	0.13	5	0.73	1	0.1	3	0.39	780	-	-	-	-	-	-	-
TRINITY_DN60276_c0_g1	5	0.57	6	0.65	7	0.78	4	0.51	6	0.53	0	0	843	GO:0006869;GO:0008289	-	PF00234	virNOG23512	R	sp|Q9ZPW9|NLTP8_ARATH Non-specific lipid-transfer protein 8 OS=Arabidopsis thaliana GN=LTP8 PE=3 SV=1	gi|1023982140|gb|KZV21790.1| hypothetical protein F511_02948 [Dorcoceras hygrometricum]
TRINITY_DN58002_c0_g1	5	0.92	1	0.17	4	0.71	2	0.4	1	0.14	1	0.18	651	-	-	-	-	-	-	-
TRINITY_DN34585_c0_g1	1	0.21	2	0.38	2	0.4	0	0	0	0	1	0.2	616	GO:0016021;GO:0005975;GO:0004553	K19893	PF00332	virNOG10092	R	sp|Q6NKW9|E138_ARATH Glucan endo-1,3-beta-glucosidase 8 OS=Arabidopsis thaliana GN=At1g64760 PE=1 SV=2	gi|747063586|ref|XP_011078347.1| PREDICTED: glucan endo-1,3-beta-glucosidase 8 [Sesamum indicum]
TRINITY_DN1515_c0_g1	2556	111.44	2841	118.84	2273	99	2394	119.47	3383	111.8	2526	108.83	1937	GO:0000287;GO:0000015;GO:0006096;GO:0004634	K01689	PF00113;PF03952	virNOG06901	G	sp|P26300|ENO_SOLLC Enolase OS=Solanum lycopersicum GN=PGH1 PE=2 SV=1	gi|747093259|ref|XP_011094426.1| PREDICTED: enolase [Sesamum indicum]
TRINITY_DN55144_c0_g1	11	2.18	2	0.36	4	0.76	6	1.29	0	0	4	0.77	629	-	K02940	PF00347	virNOG00951	J	sp|Q90YW0|RL9_ICTPU 60S ribosomal protein L9 OS=Ictalurus punctatus GN=rpl9 PE=2 SV=1	gi|743887132|ref|XP_011038049.1| PREDICTED: 60S ribosomal protein L9-like [Populus euphratica]
TRINITY_DN13812_c0_g1	1	1.93	0	0	0	0	3	4.76	0	0	0	0	331	-	-	-	-	-	-	-
TRINITY_DN14055_c0_g2	10	1.52	18	4.48	12	1.74	14	1.63	20	4.54	18	2.63	1130	-	-	-	virNOG14303	K	-	gi|848871264|ref|XP_012836211.1| PREDICTED: protein CHLOROPLAST IMPORT APPARATUS 2-like isoform X1 [Erythranthe guttata] &gt;gi|604334657|gb|EYU38741.1| hypothetical protein MIMGU_mgv1a008071mg [Erythranthe guttata]
TRINITY_DN8121_c1_g1	0	0	0	0	0	0	0	0	0	0	0	0	312	-	-	-	-	-	-	-
TRINITY_DN4382_c0_g2	11	1.76	10	3.07	24	3.73	12	2.14	17	2.07	16	3.09	718	-	-	-	-	-	-	-
TRINITY_DN17293_c0_g1	17	0.9	11	0.49	11	0.54	22	1.12	14	0.57	19	0.87	1671	-	-	-	-	-	-	-
TRINITY_DN37645_c0_g1	0	0	1	0.78	0	0	0	0	0	0	0	0	373	GO:0042773;GO:0016021;GO:0008137;GO:0005739	K03879	-	virNOG21253;virNOG13391;KOG4668	C	sp|O05000|NU2M_ARATH NADH-ubiquinone oxidoreductase chain 2 OS=Arabidopsis thaliana GN=ND2 PE=2 SV=2	gi|223519323|gb|EEF25835.1| conserved hypothetical protein, partial [Ricinus communis] &gt;gi|223523552|gb|EEF27095.1| conserved hypothetical protein, partial [Ricinus communis]
TRINITY_DN11406_c0_g1	80	3.4	115	4.78	114	4.47	209	11.82	278	9.6	207	8.93	2523	-	-	-	virNOG25186;virNOG24378;virNOG37393	S	-	gi|747099926|ref|XP_011098031.1| PREDICTED: uncharacterized protein LOC105176815 isoform X1 [Sesamum indicum] &gt;gi|747099928|ref|XP_011098032.1| PREDICTED: uncharacterized protein LOC105176815 isoform X1 [Sesamum indicum] &gt;gi|747099930|ref|XP_011098033.1| PREDICTED: uncharacterized protein LOC105176815 isoform X1 [Sesamum indicum] &gt;gi|747099932|ref|XP_011098034.1| PREDICTED: uncharacteriz…
TRINITY_DN38378_c0_g3	3	1.95	1	0.52	0	0	3	1.86	2	0.95	1	0.61	418	-	-	-	-	-	-	-
TRINITY_DN46382_c0_g1	500	28.46	505	27.96	451	25.13	296	18.82	458	20.01	363	20.29	3250	-	K01533	PF00403;PF00122;PF00702	virNOG01295	P	sp|Q9SZC9|HMA6_ARATH Copper-transporting ATPase PAA1, chloroplastic OS=Arabidopsis thaliana GN=PAA1 PE=1 SV=1	gi|848929977|ref|XP_012828301.1| PREDICTED: copper-transporting ATPase PAA1, chloroplastic [Erythranthe guttata]
TRINITY_DN8731_c0_g1	99	2.19	109	2.38	103	2.33	157	4.15	238	4.15	181	4.29	3183	GO:0003824	-	PF00481	virNOG02423	T	sp|O82302|P2C29_ARATH Protein phosphatase 2C 29 OS=Arabidopsis thaliana GN=PLL1 PE=1 SV=2	gi|747048432|ref|XP_011070227.1| PREDICTED: protein phosphatase 2C 29 [Sesamum indicum]
TRINITY_DN11067_c0_g1	6	1.97	12	3.43	14	4.36	4	1.36	10	2.47	13	4.84	512	-	-	-	-	-	-	-
TRINITY_DN4927_c2_g1	14	5.29	22	7.89	14	4.98	21	7.93	30	8.66	28	10.14	499	GO:0016021;GO:0015098;GO:0015689	-	-	virNOG08855	G	-	gi|848924967|ref|XP_012858517.1| PREDICTED: molybdate-anion transporter-like [Erythranthe guttata] &gt;gi|604299826|gb|EYU19669.1| hypothetical protein MIMGU_mgv1a006017mg [Erythranthe guttata] &gt;gi|604299827|gb|EYU19670.1| hypothetical protein MIMGU_mgv1a006017mg [Erythranthe guttata] &gt;gi|604299828|gb|EYU19671.1| hypothetical protein MIMGU_mgv1a006017mg [Erythranthe guttata]
TRINITY_DN34306_c0_g1	2	0.35	7	1.14	3	0.51	8	6.12	6	3.13	2	0.34	667	GO:0003676	K13162	PF00013	virNOG07789	A	sp|Q8W4B1|RCF3_ARATH RNA-binding KH domain-containing protein RCF3 OS=Arabidopsis thaliana GN=RCF3 PE=1 SV=1	gi|747059182|ref|XP_011075959.1| PREDICTED: KH domain-containing protein At4g18375 [Sesamum indicum]
TRINITY_DN14527_c0_g1	12	3.66	10	1.96	13	2.69	27	7.7	29	7.06	16	3.86	605	-	-	-	virNOG10750	K	-	gi|848884434|ref|XP_012842487.1| PREDICTED: leukocyte receptor cluster member 8 homolog isoform X1 [Erythranthe guttata]
TRINITY_DN46343_c0_g1	5	6.19	3	2.69	0	0	1	1.08	1	0.89	0	0	361	-	-	-	-	-	-	-
TRINITY_DN19104_c0_g1	48	4.41	62	5.93	61	5.97	36	4.14	64	5.28	52	5.78	1123	-	K15095	PF00106	COG1028;virNOG01206	QI	sp|Q6WAU1|IPIPR_MENPI (-)-isopiperitenone reductase OS=Mentha piperita PE=1 SV=1	gi|747045568|ref|XP_011094727.1| PREDICTED: uncharacterized protein LOC105174344 [Sesamum indicum]
TRINITY_DN3786_c1_g1	0	0	0	0	2	0.92	1	0.49	1	0.36	2	0.94	450	-	-	-	-	-	-	-
TRINITY_DN37190_c0_g1	0	0	0	0	0	0	0	0	0	0	3	6.49	317	-	-	-	-	-	-	-
TRINITY_DN17665_c0_g3	0	0	0	0	0	0	2	3.83	0	0	0	0	318	-	-	-	-	-	-	-
TRINITY_DN63911_c0_g1	0	0	1	0.28	1	0.3	8	2.66	4	0.96	0	0	517	-	-	-	-	-	-	-
TRINITY_DN10344_c0_g1	142	13.1	170	15.1	176	15.96	144	14.37	199	13.86	156	14.12	1535	GO:0032040;GO:0005730;GO:0006364	K14769	PF03998	virNOG09672	S	sp|Q8S1Z1|UTP11_ORYSJ Probable U3 small nucleolar RNA-associated protein 11 OS=Oryza sativa subsp. japonica GN=Os01g0810000 PE=2 SV=2	gi|747058113|ref|XP_011075390.1| PREDICTED: probable U3 small nucleolar RNA-associated protein 11 [Sesamum indicum]
TRINITY_DN5035_c0_g1	31	15.03	40	12.89	48	27.11	32	13.1	41	12.3	35	12.05	677	-	-	-	KOG1075;KOG0017	R	sp|P04146|COPIA_DROME Copia protein OS=Drosophila melanogaster GN=GIP PE=1 SV=3	gi|1012350239|gb|KYP61428.1| Retrovirus-related Pol polyprotein from transposon TNT 1-94 [Cajanus cajan]
TRINITY_DN10401_c1_g2	124	18.99	148	21.22	132	19.57	121	20.52	165	19.43	115	17.33	714	GO:0003735;GO:0006412;GO:0005840	K02918	PF00831	virNOG19310	J	sp|Q9M5L0|RL35_EUPES 60S ribosomal protein L35 OS=Euphorbia esula GN=RPL35 PE=2 SV=1	gi|747084827|ref|XP_011089839.1| PREDICTED: 60S ribosomal protein L35-like [Sesamum indicum]
TRINITY_DN25172_c0_g3	0	0	0	0	0	0	0	0	0	0	0	0	309	-	-	-	-	-	-	-
TRINITY_DN13118_c0_g2	36	1.58	45	1.88	38	1.47	41	2.2	44	1.52	35	1.46	1894	-	-	-	virNOG18934	S	-	gi|848907090|ref|XP_012852730.1| PREDICTED: uncharacterized protein LOC105972329 [Erythranthe guttata]
TRINITY_DN16530_c0_g1	54	15.32	41	10.09	46	10.87	32	9.08	40	9.12	30	6.98	631	-	K13459	PF00931	KOG4658;virNOG30351	T	sp|O64789|DRL18_ARATH Probable disease resistance protein At1g61310 OS=Arabidopsis thaliana GN=At1g61310 PE=2 SV=1	gi|18997019|gb|AAL83251.1|AF474173_1 disease resistance-like protein 17-36 [Mentha longifolia]
TRINITY_DN24_c0_g2	1210	89.26	1003	71.89	924	66.72	887	74.89	1223	70.18	892	65.43	1118	-	-	-	-	-	-	-
TRINITY_DN19521_c0_g1	276	13.48	252	11.69	210	9.78	281	15.75	392	14.71	270	13.02	2218	-	-	PF12937	virNOG02721	R	sp|Q9FVS1|FBK23_ARATH F-box/kelch-repeat protein At1g57790 OS=Arabidopsis thaliana GN=At1g57790 PE=2 SV=1	gi|747093059|ref|XP_011094319.1| PREDICTED: F-box/kelch-repeat protein At1g57790-like [Sesamum indicum]
TRINITY_DN9756_c0_g2	84	7.75	98	8.18	96	8.18	52	5.03	75	5.04	70	6.02	1114	-	-	-	-	-	-	-
TRINITY_DN27788_c0_g1	4	1.41	2	0.61	3	1.27	2	1.24	6	2.21	5	1.69	500	GO:0016021	-	PF13632	virNOG10855	R	sp|Q9ZQB9|CSLCC_ARATH Probable xyloglucan glycosyltransferase 12 OS=Arabidopsis thaliana GN=CSLC12 PE=1 SV=1	gi|1024057358|gb|KZV54516.1| glycosyl transferase family 2 family protein [Dorcoceras hygrometricum]
TRINITY_DN49502_c0_g1	90	4.79	74	4.83	74	3.84	84	5.19	109	5.66	75	4.6	1559	-	-	-	virNOG10729	R	sp|Q8GXH3|OSB2_ARATH Protein OSB2, chloroplastic OS=Arabidopsis thaliana GN=OSB2 PE=1 SV=2	gi|747093756|ref|XP_011094697.1| PREDICTED: protein OSB3, chloroplastic/mitochondrial-like [Sesamum indicum]
TRINITY_DN4755_c2_g1	32	2.52	28	2.14	29	2.23	28	2.52	44	2.69	21	1.64	1072	-	K09667	-	virNOG11562;COG0457	RGTO	sp|Q9M8Y0|SEC_ARATH Probable UDP-N-acetylglucosamine--peptide N-acetylglucosaminyltransferase SEC OS=Arabidopsis thaliana GN=SEC PE=2 SV=1	gi|1024013961|gb|KZV34842.1| putative UDP-N-acetylglucosamine--peptide N-acetylglucosaminyltransferase SEC-like [Dorcoceras hygrometricum]
TRINITY_DN58250_c0_g1	18	2.57	33	4.42	20	2.76	33	5.23	59	6.48	35	4.92	742	-	-	-	virNOG21135;virNOG21382;virNOG24651	R	sp|P14009|14KD_DAUCA 14 kDa proline-rich protein DC2.15 OS=Daucus carota PE=2 SV=1	gi|848906526|ref|XP_012852552.1| PREDICTED: 14 kDa proline-rich protein DC2.15-like [Erythranthe guttata] &gt;gi|604305631|gb|EYU24741.1| hypothetical protein MIMGU_mgv1a016172mg [Erythranthe guttata]
TRINITY_DN25309_c0_g1	6	4.52	6	3.51	3	2.08	4	2.82	4	2.19	4	2.81	403	-	-	-	-	-	-	-
TRINITY_DN17963_c0_g1	16	0.64	23	0.91	20	0.79	25	1.16	30	0.94	34	1.36	1774	GO:0003779;GO:0010119;GO:0007015	-	PF16709;PF16712;PF16711	NOG09474;virNOG02812	S	sp|O48791|SCAB1_ARATH Stomatal closure-related actin-binding protein 1 OS=Arabidopsis thaliana GN=SCAB1 PE=1 SV=1	gi|604331100|gb|EYU35958.1| hypothetical protein MIMGU_mgv1a005292mg [Erythranthe guttata]
TRINITY_DN24844_c0_g1	37	1.46	52	2.79	48	2.63	29	1.89	65	2.96	63	3.37	3014	-	-	PF02892	KOG1121;virNOG04486	L	-	gi|747041055|ref|XP_011070561.1| PREDICTED: uncharacterized protein LOC105156187 [Sesamum indicum]
TRINITY_DN31247_c0_g1	2	0.31	3	0.44	6	0.91	4	0.69	8	0.96	10	1.54	706	-	-	-	-	-	-	-
TRINITY_DN10489_c0_g1	70	6.11	86	7.25	76	6.48	46	4.57	56	3.8	43	3.73	997	GO:0016020	-	-	virNOG21450	S	-	gi|747066934|ref|XP_011080165.1| PREDICTED: uncharacterized protein LOC105163499 [Sesamum indicum]
TRINITY_DN49848_c0_g1	0	0	0	0	1	0.62	0	0	2	0.98	2	1.26	414	-	-	-	-	-	-	-
TRINITY_DN30232_c0_g1	3	2.57	4	2.61	0	0	1	0.79	2	1.24	4	3.18	391	-	K12189	-	virNOG07934	U	sp|Q8VZC9|VPS25_ARATH Vacuolar protein sorting-associated protein 25 OS=Arabidopsis thaliana GN=VPS25 PE=1 SV=1	gi|848894566|ref|XP_012847320.1| PREDICTED: vacuolar protein sorting-associated protein 25 [Erythranthe guttata] &gt;gi|604316986|gb|EYU29062.1| hypothetical protein MIMGU_mgv1a014748mg [Erythranthe guttata]
TRINITY_DN21639_c1_g1	14	0.45	6	0.19	7	0.22	12	0.45	12	0.3	11	0.36	2112	-	-	-	-	-	-	-
TRINITY_DN37671_c0_g1	1	0.73	1	0.57	0	0	0	0	0	0	0	0	406	-	-	-	-	-	-	-
TRINITY_DN28884_c0_g1	6	1.09	1	0.17	3	0.52	4	0.79	2	0.28	4	0.71	656	-	-	-	-	-	-	-
TRINITY_DN33433_c0_g1	0	0	0	0	5	0.65	5	0.75	2	0.21	6	0.8	766	-	-	-	-	-	-	-
TRINITY_DN29752_c0_g1	71	2.42	66	2.6	88	3.09	69	3.62	86	2.79	73	2.48	2515	GO:0044267;GO:0006508;GO:0008234;GO:0046872	K11366	PF02148;PF00443	virNOG02642	O	sp|Q9LEW0|UBP22_ARATH Ubiquitin carboxyl-terminal hydrolase 22 OS=Arabidopsis thaliana GN=UBP22 PE=2 SV=1	gi|747063925|ref|XP_011078531.1| PREDICTED: ubiquitin carboxyl-terminal hydrolase 22-like [Sesamum indicum]
TRINITY_DN1390_c0_g1	542	9.7	549	9.85	531	9.5	483	10.23	642	9.09	553	10	3753	-	K17600	PF07928	virNOG09484	U	sp|F4JT76|VPS54_ARATH Vacuolar protein sorting-associated protein 54, chloroplastic OS=Arabidopsis thaliana GN=VPS54 PE=1 SV=1	gi|747076227|ref|XP_011085175.1| PREDICTED: vacuolar protein sorting-associated protein 54, chloroplastic [Sesamum indicum]
TRINITY_DN31031_c0_g2	120	9.47	123	9.45	94	7.21	118	10.66	213	13.03	135	10.54	1167	-	-	-	virNOG01484	S	-	gi|848860000|ref|XP_012830861.1| PREDICTED: uncharacterized protein LOC105951926 [Erythranthe guttata] &gt;gi|604343973|gb|EYU42790.1| hypothetical protein MIMGU_mgv1a012733mg [Erythranthe guttata]
TRINITY_DN9299_c0_g2	73	5.47	79	6.87	56	4.47	35	3.49	78	4.57	48	3	1473	GO:0004190;GO:0006508	-	-	virNOG03474	O	sp|O04496|AED3_ARATH Aspartyl protease AED3 OS=Arabidopsis thaliana GN=AED3 PE=1 SV=1	gi|848871734|ref|XP_012836431.1| PREDICTED: protein ASPARTIC PROTEASE IN GUARD CELL 2 [Erythranthe guttata] &gt;gi|604334097|gb|EYU38286.1| hypothetical protein MIMGU_mgv1a006610mg [Erythranthe guttata]
TRINITY_DN11730_c0_g1	3	0.23	8	0.68	9	0.73	8	0.74	7	0.45	13	1.11	1081	-	-	-	virNOG24782	S	sp|Q8LDK3|NDUB2_ARATH NADH dehydrogenase [ubiquinone] 1 beta subcomplex subunit 2 OS=Arabidopsis thaliana GN=At1g76200 PE=3 SV=1	gi|460385445|ref|XP_004238414.1| PREDICTED: NADH dehydrogenase [ubiquinone] 1 beta subcomplex subunit 2 [Solanum lycopersicum] &gt;gi|970021193|ref|XP_015071854.1| PREDICTED: NADH dehydrogenase [ubiquinone] 1 beta subcomplex subunit 2 [Solanum pennellii]
TRINITY_DN61360_c0_g1	0	0	2	1.86	2	2.35	4	4.49	0	0	0	0	358	-	-	-	-	-	-	-
TRINITY_DN988_c0_g1	481	29.92	452	29.88	429	25.81	440	31.63	769	33.85	535	29.29	2080	GO:1901363;GO:0097159	-	-	virNOG02718	D	sp|Q64M78|OML4_ORYSJ Protein MEI2-like 4 OS=Oryza sativa subsp. japonica GN=ML4 PE=2 SV=1	gi|747079370|ref|XP_011086881.1| PREDICTED: protein MEI2-like 4 [Sesamum indicum]
TRINITY_DN19911_c1_g1	2	1.42	2	1.11	1	0.65	1	0.67	6	3.1	1	0.66	409	-	-	-	-	-	-	-
TRINITY_DN43123_c0_g1	0	0	0	0	0	0	0	0	0	0	0	0	333	-	-	-	-	-	-	-
TRINITY_DN14510_c0_g1	1	0.83	0	0	4	3.05	0	0	2	1.2	2	1.54	394	GO:0051958;GO:0031969;GO:0015350;GO:0016021;GO:0015231	-	-	virNOG05053	R	sp|Q9SKZ5|FBT1_ARATH Folate-biopterin transporter 1, chloroplastic OS=Arabidopsis thaliana GN=At2g32040 PE=1 SV=2	gi|604342443|gb|EYU41473.1| hypothetical protein MIMGU_mgv1a005686mg [Erythranthe guttata]
TRINITY_DN18631_c0_g1	8	0.51	4	0.25	6	0.38	7	0.52	4	0.2	8	0.51	1234	GO:0009507;GO:0016021	-	-	virNOG16826	S	sp|Q8S8U2|TI214_ATRBE Protein TIC 214 OS=Atropa belladonna GN=TIC214 PE=3 SV=1	gi|944542132|ref|YP_009176062.1| hypothetical chloroplast ycf1 (chloroplast) [Ficus racemosa] &gt;gi|937500989|gb|ALI30748.1| hypothetical chloroplast ycf1 (chloroplast) [Ficus racemosa]
TRINITY_DN863_c0_g1	2152	123.06	2604	145.85	2232	125.24	2384	157.14	3246	144.76	2249	128.16	1344	GO:0016787	-	PF00332	virNOG04186	R	sp|A7PQW3|E13B_VITVI Glucan endo-1,3-beta-glucosidase OS=Vitis vinifera GN=VIT_06s0061g00120 PE=1 SV=2	gi|747073618|ref|XP_011083775.1| PREDICTED: glucan endo-1,3-beta-glucosidase, acidic isoform PR-Q&apos;-like [Sesamum indicum]
TRINITY_DN12593_c0_g1	17	4.65	15	3.64	15	3.91	11	3.18	20	4.14	13	3.45	548	-	-	-	-	-	-	gi|747096672|ref|XP_011096268.1| PREDICTED: putative SWI/SNF-related matrix-associated actin-dependent regulator of chromatin subfamily A member 3-like 1 isoform X1 [Sesamum indicum]
TRINITY_DN23887_c0_g1	6	3.16	9	3.87	4	1.96	1	0.52	2	0.78	0	0	442	-	-	PF10551	virNOG07128	R	-	gi|747103949|ref|XP_011100188.1| PREDICTED: uncharacterized protein LOC105178424 [Sesamum indicum]
TRINITY_DN45631_c0_g4	1	1.29	0	0	0	0	2	2.24	3	2.77	0	0	358	GO:0048046;GO:0052716;GO:0055114;GO:0005507;GO:0046274	K05909	PF07731	virNOG01122	Q	sp|O80434|LAC4_ARATH Laccase-4 OS=Arabidopsis thaliana GN=IRX12 PE=2 SV=2	gi|590628669|ref|XP_007026781.1| Laccase/Diphenol oxidase family protein isoform 1 [Theobroma cacao] &gt;gi|508715386|gb|EOY07283.1| Laccase/Diphenol oxidase family protein isoform 1 [Theobroma cacao]
TRINITY_DN4122_c0_g1	233	10.25	208	9.04	265	10.35	204	8.7	238	7.87	212	8.58	3023	-	-	-	virNOG11337	S	-	gi|747098563|ref|XP_011097299.1| PREDICTED: uncharacterized protein At3g27210-like [Sesamum indicum]
TRINITY_DN2699_c0_g2	298	16	306	16.09	331	17.41	219	13.56	259	10.82	200	10.68	1423	GO:0016021	-	PF13386	virNOG09628	S	sp|Q07404|UREH_BACSB Urease accessory protein UreH OS=Bacillus sp. (strain TB-90) GN=ureH PE=3 SV=1	gi|848866154|ref|XP_012833759.1| PREDICTED: uncharacterized protein LOC105954639 [Erythranthe guttata] &gt;gi|604341057|gb|EYU40442.1| hypothetical protein MIMGU_mgv1a007837mg [Erythranthe guttata]
TRINITY_DN26558_c0_g1	20	1.63	19	1.23	18	1.72	20	2.05	32	2.47	23	3.09	1343	-	-	PF09747	virNOG07155	S	-	gi|747048496|ref|XP_011070263.1| PREDICTED: coiled-coil domain-containing protein 97 [Sesamum indicum]
TRINITY_DN2564_c0_g1	95	5.78	72	4.3	95	5.61	92	6.46	164	11.81	95	5.7	1464	-	-	-	virNOG09058	S	-	gi|747095544|ref|XP_011095651.1| PREDICTED: uncharacterized protein LOC105175040 isoform X1 [Sesamum indicum] &gt;gi|747095546|ref|XP_011095652.1| PREDICTED: uncharacterized protein LOC105175040 isoform X1 [Sesamum indicum] &gt;gi|747095548|ref|XP_011095653.1| PREDICTED: uncharacterized protein LOC105175040 isoform X1 [Sesamum indicum] &gt;gi|747095550|ref|XP_011095654.1| PREDICTED: uncharacteriz…
TRINITY_DN13249_c0_g1	43	35.81	41	24.43	29	23.85	49	49.1	34	21.59	35	29.51	555	-	-	-	-	-	-	-
TRINITY_DN21127_c0_g1	163	31.3	190	33.57	163	30.15	71	14.87	125	18.37	88	16.56	646	-	-	-	-	-	-	gi|1023975099|gb|KZV18885.1| hypothetical protein F511_31724 [Dorcoceras hygrometricum]
TRINITY_DN3373_c0_g1	144	31.82	129	23.56	117	24.51	117	25.48	217	37.16	134	29.6	1692	GO:0016746	-	PF17035	virNOG00398;COG5076	BK	sp|Q9FGW9|GTE10_ARATH Transcription factor GTE10 OS=Arabidopsis thaliana GN=GTE10 PE=1 SV=2	gi|747101407|ref|XP_011098835.1| PREDICTED: transcription factor GTE8 [Sesamum indicum]
TRINITY_DN566_c7_g1	205	43.25	152	27.8	153	30.82	102	21.39	178	28.52	160	32.38	782	-	-	-	virNOG27155;virNOG26957;euNOG29172	SR	-	gi|641832826|gb|KDO51852.1| hypothetical protein CISIN_1g034978mg [Citrus sinensis]
TRINITY_DN34566_c0_g1	1	2.31	0	0	0	0	0	0	0	0	0	0	320	-	-	-	-	-	-	-
TRINITY_DN20075_c0_g1	3	2.85	0	0	0	0	0	0	6	4.11	1	0.88	382	-	-	-	-	-	-	-
TRINITY_DN31026_c0_g1	4	2.41	5	2.42	4	2.24	7	4.07	6	2.65	2	1.14	426	GO:0001510;GO:0010564;GO:0048825;GO:0009909;GO:0010228;GO:0016567;GO:0050826;GO:0009880;GO:0005730;GO:0009845;GO:0010072;GO:0045595;GO:0010162;GO:0009640;GO:0006364;GO:0051301;GO:0007062;GO:0010182;GO:0006406;GO:0006606;GO:0032040	K14555	PF00400	KOG0319;virNOG07918	A	sp|Q8C4J7|TBL3_MOUSE Transducin beta-like protein 3 OS=Mus musculus GN=Tbl3 PE=2 SV=1	gi|527197155|gb|EPS65766.1| hypothetical protein M569_09011, partial [Genlisea aurea]
TRINITY_DN27562_c0_g1	399	8.93	444	9.93	364	8.32	297	8.06	482	8.75	332	7.52	3498	-	K20456	PF01237;PF15413	virNOG02656	T	sp|Q9SAF0|ORP1D_ARATH Oxysterol-binding protein-related protein 1D OS=Arabidopsis thaliana GN=ORP1D PE=2 SV=1	gi|747079028|ref|XP_011086698.1| PREDICTED: oxysterol-binding protein-related protein 1D-like [Sesamum indicum]
TRINITY_DN20428_c0_g1	1	0.32	0	0	0	0	1	0.33	3	0.71	3	0.92	519	-	-	-	-	-	-	-
TRINITY_DN13755_c0_g1	13	0.87	9	0.59	18	1.19	20	1.54	23	1.2	18	1.2	1194	-	-	-	-	-	-	-
TRINITY_DN7198_c1_g1	40	1.12	24	0.72	25	0.69	528	17.34	750	16.68	844	24.2	3082	GO:0016020;GO:0000166	-	PF00005	NOG16751;KOG0061;virNOG06274	QR	sp|Q8RXN0|AB11G_ARATH ABC transporter G family member 11 OS=Arabidopsis thaliana GN=ABCG11 PE=1 SV=1	gi|698527680|ref|XP_009760683.1| PREDICTED: ABC transporter G family member 11-like, partial [Nicotiana sylvestris]
TRINITY_DN55099_c0_g1	0	0	0	0	0	0	1	0.74	3	1.73	0	0	398	GO:0008270	K09377	-	virNOG05718	ZT	sp|O04193|WLI2A_ARATH LIM domain-containing protein WLIM2a OS=Arabidopsis thaliana GN=WLIN2A PE=1 SV=1	gi|747060619|ref|XP_011076748.1| PREDICTED: LIM domain-containing protein WLIM2b [Sesamum indicum]
TRINITY_DN7454_c0_g1	291	7.72	252	6.64	337	8.8	151	4.68	402	8.35	153	4.06	2594	GO:0004555;GO:0005991	K01194	PF01204	virNOG11551	G	sp|Q9FWC1|TRE_ORYSJ Probable trehalase OS=Oryza sativa subsp. japonica GN=Os10g0521000 PE=2 SV=1	gi|747069335|ref|XP_011081456.1| PREDICTED: probable trehalase [Sesamum indicum] &gt;gi|747069337|ref|XP_011081457.1| PREDICTED: probable trehalase [Sesamum indicum]
TRINITY_DN37640_c0_g2	7	2	6	1.51	5	1.36	2	0.6	8	1.72	2	0.55	539	-	-	-	-	-	-	-
TRINITY_DN36624_c0_g1	0	0	1	0.96	0	0	1	1.16	2	1.92	1	1.22	355	-	-	-	virNOG23259	R	-	gi|604302688|gb|EYU22245.1| hypothetical protein MIMGU_mgv1a019102mg, partial [Erythranthe guttata]
TRINITY_DN63658_c0_g1	0	0	0	0	2	2.38	2	2.27	0	0	0	0	357	-	-	-	-	-	-	-
TRINITY_DN24038_c0_g1	5	0.5	12	1.14	2	0.2	7	0.79	14	1.08	6	0.59	926	-	-	-	-	-	-	-
TRINITY_DN2677_c0_g2	756	53.69	1017	69.9	714	49.4	480	39	650	35.85	541	38.03	1200	GO:0009507	-	-	virNOG13350	S	sp|Q38732|DAG_ANTMA DAG protein, chloroplastic OS=Antirrhinum majus GN=DAG PE=2 SV=1	gi|747096489|ref|XP_011096169.1| PREDICTED: DAG protein, chloroplastic [Sesamum indicum]
TRINITY_DN28465_c0_g2	0	0	1	0.26	1	0.28	3	0.92	1	0.22	0	0	535	-	-	-	KOG1075;virNOG31828;virNOG11810	RS	-	gi|848884318|ref|XP_012842431.1| PREDICTED: uncharacterized protein LOC105962665 [Erythranthe guttata]
TRINITY_DN61492_c0_g1	28	5.64	29	5.35	28	5.42	20	4.37	39	6	25	4.92	624	-	-	-	virNOG20455	S	sp|Q54X41|SOSSB_DICDI SOSS complex subunit B homolog OS=Dictyostelium discoideum GN=DDB_G0279223 PE=3 SV=1	gi|747066183|ref|XP_011079765.1| PREDICTED: SOSS complex subunit B homolog [Sesamum indicum] &gt;gi|747066185|ref|XP_011079767.1| PREDICTED: SOSS complex subunit B homolog [Sesamum indicum]
TRINITY_DN28662_c0_g1	4	0.85	5	0.96	0	0	0	0	1	0.16	0	0	610	-	-	PF04852	virNOG18329;virNOG11859	S	sp|Q9LW68|LSH4_ARATH Protein LIGHT-DEPENDENT SHORT HYPOCOTYLS 4 OS=Arabidopsis thaliana GN=LSH4 PE=1 SV=1	gi|1021027470|gb|KZM85257.1| hypothetical protein DCAR_027321 [Daucus carota subsp. sativus]
TRINITY_DN15857_c0_g2	644	17.15	612	15.78	564	14.54	593	18.17	867	17.82	652	17.21	3403	-	-	PF12796	NOG196856;virNOG03401	OS	sp|Q4FE47|XB35_ARATH Putative E3 ubiquitin-protein ligase XBAT35 OS=Arabidopsis thaliana GN=XBAT35 PE=2 SV=1	gi|698537702|ref|XP_009764907.1| PREDICTED: putative E3 ubiquitin-protein ligase XBAT35 isoform X1 [Nicotiana sylvestris]
TRINITY_DN42089_c0_g1	0	0	3	0.94	0	0	0	0	1	0.27	4	1.4	494	-	K12600	-	KOG1127;virNOG34252;virNOG03782	A	sp|F4I3Z5|SKI3_ARATH Tetratricopeptide repeat protein SKI3 OS=Arabidopsis thaliana GN=SKI3 PE=1 SV=1	gi|747088661|ref|XP_011091932.1| PREDICTED: uncharacterized protein LOC105172257 [Sesamum indicum]
TRINITY_DN24836_c0_g1	1	0.11	5	0.5	0	0	7	0.83	5	0.41	6	0.62	886	-	-	-	-	-	-	-
TRINITY_DN9374_c0_g3	10	3.19	23	5.14	22	7.97	12	1.7	20	5.18	9	4.67	793	GO:0016021;GO:0005886	-	PF04535	virNOG21182	S	sp|A7Q6G6|CSPL9_VITVI CASP-like protein 2C1 OS=Vitis vinifera GN=VIT_11s0052g01140 PE=2 SV=1	gi|747047833|ref|XP_011069901.1| PREDICTED: CASP-like protein 2C1 isoform X2 [Sesamum indicum]
TRINITY_DN2912_c0_g1	33	0.66	34	0.68	20	0.4	40	0.94	76	1.2	69	1.39	3198	GO:0004674;GO:0016021;GO:0005524;GO:0006468	-	PF08263;PF00560;PF13855;PF00069	virNOG00023	T	sp|Q9SGP2|HSL1_ARATH Receptor-like protein kinase HSL1 OS=Arabidopsis thaliana GN=HSL1 PE=2 SV=1	gi|747096850|ref|XP_011096363.1| PREDICTED: receptor-like protein kinase HSL1 [Sesamum indicum]
TRINITY_DN37832_c0_g1	0	0	0	0	0	0	0	0	0	0	0	0	332	-	-	-	-	-	-	-
TRINITY_DN48948_c0_g2	5	0.72	2	0.27	0	0	2	0.32	5	0.56	1	0.14	737	GO:0016740	-	PF07714	virNOG05921	T	sp|O64825|LYK4_ARATH LysM domain receptor-like kinase 4 OS=Arabidopsis thaliana GN=LYK4 PE=1 SV=1	gi|297735221|emb|CBI17583.3| unnamed protein product [Vitis vinifera]
TRINITY_DN15314_c0_g1	15	0.89	14	0.82	8	0.49	17	1.19	29	1.36	14	0.83	1343	GO:0005488	-	PF00320	virNOG06991	K	sp|Q9FH57|GATA5_ARATH GATA transcription factor 5 OS=Arabidopsis thaliana GN=GATA5 PE=2 SV=1	gi|747105353|ref|XP_011100952.1| PREDICTED: GATA transcription factor 5-like [Sesamum indicum]
TRINITY_DN37899_c0_g2	5	0.76	4	0.57	2	0.29	2	0.33	1	0.12	8	1.19	719	-	K04730	-	virNOG00202	T	-	gi|1035896298|gb|OAY25900.1| hypothetical protein MANES_16G004600 [Manihot esculenta]
TRINITY_DN558_c0_g1	960	34.92	1018	37.44	979	35.35	994	42.71	1427	41.41	1050	39.19	2443	GO:0004386;GO:0003676;GO:0005524	K12614	PF00271;PF00270	virNOG06800	A	sp|Q7XMK8|RH6_ORYSJ DEAD-box ATP-dependent RNA helicase 6 OS=Oryza sativa subsp. japonica GN=Os04g0533000 PE=2 SV=1	gi|747045010|ref|XP_011091933.1| PREDICTED: LOW QUALITY PROTEIN: DEAD-box ATP-dependent RNA helicase 8 [Sesamum indicum]
TRINITY_DN115_c0_g1	791	30.39	832	32.22	831	31.53	997	44.73	1393	42.27	1088	41.43	2266	GO:0016740;GO:0016020	K12666	PF04597	virNOG05979	O	sp|Q9ZUA0|OST1B_ARATH Dolichyl-diphosphooligosaccharide--protein glycosyltransferase subunit 1B OS=Arabidopsis thaliana GN=OST1B PE=1 SV=1	gi|747074648|ref|XP_011084322.1| PREDICTED: dolichyl-diphosphooligosaccharide--protein glycosyltransferase subunit 1B [Sesamum indicum]
TRINITY_DN610_c1_g2	17	0.51	25	0.75	17	0.5	10	0.35	34	0.8	7	0.21	2253	-	-	PF00665	virNOG15679	R	sp|Q99315|YG31B_YEAST Transposon Ty3-G Gag-Pol polyprotein OS=Saccharomyces cerevisiae (strain ATCC 204508 / S288c) GN=TY3B-G PE=1 SV=3	gi|920707770|gb|KOM49767.1| hypothetical protein LR48_Vigan08g059400 [Vigna angularis]
TRINITY_DN9277_c0_g2	38	1.35	47	1.65	35	1.22	26	1.07	38	1.06	43	1.53	1958	-	-	PF08880;PF08879	virNOG11081	K	sp|Q8L8A8|GRF2_ARATH Growth-regulating factor 2 OS=Arabidopsis thaliana GN=GRF2 PE=1 SV=1	gi|747059085|ref|XP_011075906.1| PREDICTED: growth-regulating factor 2-like [Sesamum indicum]
TRINITY_DN21115_c0_g2	4	0.45	2	0.21	0	0	9	1.13	8	0.69	4	0.44	854	-	-	-	-	-	-	-
TRINITY_DN21709_c0_g3	39	2.31	32	1.85	35	2.03	43	2.93	50	2.31	27	1.59	1310	GO:0008270	-	PF10607;PF13445	virNOG00208	O	sp|Q9T075|RMD5_ARATH Protein RMD5 homolog OS=Arabidopsis thaliana GN=RMD5 PE=1 SV=1	gi|747081455|ref|XP_011088000.1| PREDICTED: protein RMD5 homolog A-like isoform X1 [Sesamum indicum] &gt;gi|747081457|ref|XP_011088001.1| PREDICTED: protein RMD5 homolog A-like isoform X1 [Sesamum indicum] &gt;gi|747081459|ref|XP_011088002.1| PREDICTED: protein RMD5 homolog A-like isoform X2 [Sesamum indicum] &gt;gi|747081461|ref|XP_011088003.1| PREDICTED: protein RMD5 homolog A-like isoform X1 […
TRINITY_DN10336_c0_g1	377	12.85	302	9.47	329	11.98	102	3.48	177	5.36	179	6.16	3699	-	-	-	-	-	-	-
TRINITY_DN18872_c0_g1	26	2.57	22	2.09	25	2.41	26	2.91	40	3.07	19	1.86	920	-	K12616	PF16529	KOG1916;virNOG02764	R	sp|Q9LTT8|VCS_ARATH Enhancer of mRNA-decapping protein 4 OS=Arabidopsis thaliana GN=VCS PE=1 SV=1	gi|747095464|ref|XP_011095609.1| PREDICTED: enhancer of mRNA-decapping protein 4-like [Sesamum indicum]
TRINITY_DN48726_c0_g1	3	1.08	1	0.31	0	0	0	0	3	0.8	0	0	497	-	-	-	-	-	-	-
TRINITY_DN49639_c0_g2	0	0	0	0	0	0	3	1.66	0	0	0	0	432	-	-	-	-	-	-	-
TRINITY_DN22327_c0_g1	6	0.21	11	0.34	4	0.15	11	0.44	13	0.35	11	0.39	2294	-	K10591	-	virNOG03723	O	sp|Q9SU29|UPL5_ARATH E3 ubiquitin-protein ligase UPL5 OS=Arabidopsis thaliana GN=UPL5 PE=1 SV=1	gi|1023968344|gb|KZV16111.1| hypothetical protein F511_13247 [Dorcoceras hygrometricum]
TRINITY_DN22992_c0_g1	1	0.23	1	0.21	1	0.22	5	1.25	6	1.07	1	0.23	584	-	-	-	-	-	-	-
TRINITY_DN20373_c0_g1	268	23.64	88	7.43	197	16.98	152	15.4	150	10.27	241	21.26	1142	-	-	-	virNOG10119	K	sp|O75629|CREG1_HUMAN Protein CREG1 OS=Homo sapiens GN=CREG1 PE=1 SV=1	gi|747054630|ref|XP_011073531.1| PREDICTED: protein CREG1-like [Sesamum indicum]
TRINITY_DN8734_c0_g4	105	9.06	119	9.36	108	8.3	61	4.97	46	2.8	68	4.3	2043	GO:0006810;GO:0016020	K14638	PF00854	COG3104;virNOG06012	E	sp|Q0WP01|PTR9_ARATH Protein NRT1/ PTR FAMILY 5.10 OS=Arabidopsis thaliana GN=NPF5.10 PE=2 SV=1	gi|747045810|ref|XP_011096129.1| PREDICTED: protein NRT1/ PTR FAMILY 5.10-like [Sesamum indicum]
TRINITY_DN19739_c0_g1	17	4.61	20	4.34	20	4.41	2	0.54	13	2.28	7	1.56	633	-	-	-	-	-	-	-
TRINITY_DN51478_c0_g1	102	2.85	118	3.15	113	3.08	107	3.31	164	3.5	110	3.01	3033	GO:0005524;GO:0003676;GO:0008026;GO:0006310	K10901	-	virNOG03252	L	sp|Q9FT72|RQL3_ARATH ATP-dependent DNA helicase Q-like 3 OS=Arabidopsis thaliana GN=RECQL3 PE=1 SV=1	gi|747063344|ref|XP_011078216.1| PREDICTED: ATP-dependent DNA helicase Q-like 3 [Sesamum indicum]
TRINITY_DN54565_c0_g1	23	2.5	33	3.46	20	2.01	24	2.88	39	3.2	25	2.65	915	-	-	-	virNOG01739	S	-	gi|604304226|gb|EYU23559.1| hypothetical protein MIMGU_mgv1a000134mg [Erythranthe guttata]
TRINITY_DN26194_c2_g1	0	0	2	1.35	0	0	0	0	0	0	0	0	388	-	-	-	-	-	-	-
TRINITY_DN3924_c0_g1	1060	33.21	1048	32.1	995	30.37	795	31.85	1117	30.63	752	25.66	2632	-	-	PF05701	virNOG05535	S	sp|Q9LVQ4|Y5586_ARATH WEB family protein At5g55860 OS=Arabidopsis thaliana GN=At5g55860 PE=1 SV=1	gi|747095382|ref|XP_011095565.1| PREDICTED: WEB family protein At5g55860-like [Sesamum indicum] &gt;gi|747095384|ref|XP_011095566.1| PREDICTED: WEB family protein At5g55860-like [Sesamum indicum]
TRINITY_DN52452_c0_g1	0	0	4	1.34	1	0.31	0	0	4	1.03	7	2.4	512	-	-	-	virNOG02110	R	sp|Q56XU4|C3H6_ARATH Zinc finger CCCH domain-containing protein 6 OS=Arabidopsis thaliana GN=At1g19860 PE=1 SV=1	gi|747073102|ref|XP_011083502.1| PREDICTED: zinc finger CCCH domain-containing protein 6 [Sesamum indicum]
TRINITY_DN7165_c0_g1	3	3.35	3	2.46	2	2.03	4	3.95	3	2.4	12	12.27	369	-	K01191	-	KOG0017;virNOG08281	R	sp|P10978|POLX_TOBAC Retrovirus-related Pol polyprotein from transposon TNT 1-94 OS=Nicotiana tabacum PE=2 SV=1	gi|1012324385|gb|KYP36391.1| Retrovirus-related Pol polyprotein from transposon TNT 1-94 [Cajanus cajan]
TRINITY_DN62371_c0_g1	0	0	0	0	3	6.94	1	2.04	0	0	0	0	314	-	-	-	-	-	-	-
TRINITY_DN2061_c0_g1	11	7.2	9	5.53	10	6.64	18	11.3	21	10.71	19	12.57	422	-	-	-	-	-	-	-
TRINITY_DN7858_c0_g1	19	2.75	18	2.45	21	2.94	23	3.7	24	2.67	33	4.7	736	-	-	-	virNOG09652	S	-	gi|747067525|ref|XP_011080488.1| PREDICTED: uncharacterized protein LOC105163737 [Sesamum indicum]
TRINITY_DN14873_c0_g1	321	45.21	317	35.88	271	25.99	171	25.95	274	23.61	210	20.39	1166	-	K03798	PF01434	virNOG04351	O	sp|Q9FIM2|FTSH9_ARATH ATP-dependent zinc metalloprotease FTSH 9, chloroplastic OS=Arabidopsis thaliana GN=FTSH9 PE=2 SV=1	gi|1021048774|gb|KZN06554.1| hypothetical protein DCAR_007391 [Daucus carota subsp. sativus]
TRINITY_DN167_c0_g1	67	14.59	65	12.8	41	8.99	62	14.77	98	17.38	53	12.22	635	GO:0016021	-	-	virNOG26704	S	-	gi|848866108|ref|XP_012833739.1| PREDICTED: uncharacterized protein LOC105954621 [Erythranthe guttata]
TRINITY_DN45967_c0_g2	5	0.33	2	0.13	6	0.38	9	0.67	5	0.25	2	0.13	1222	-	-	PF00045	-	-	sp|Q6PHG2|HEMO_DANRE Hemopexin OS=Danio rerio GN=hpx PE=2 SV=2	-
TRINITY_DN26816_c0_g1	0	0	1	0.32	3	1.06	1	0.38	1	0.28	0	0	490	-	-	-	-	-	-	-
TRINITY_DN46040_c0_g2	53	2.08	51	1.98	58	2.24	116	5.29	214	6.57	158	6.2	1802	GO:0005524;GO:0034551;GO:0005739	K08900	PF14363;PF00004	virNOG04466	O	sp|Q9FKM3|AATPK_ARATH AAA-ATPase At5g57480 OS=Arabidopsis thaliana GN=At5g57480 PE=3 SV=1	gi|747047847|ref|XP_011069909.1| PREDICTED: probable mitochondrial chaperone BCS1-B [Sesamum indicum]
TRINITY_DN40253_c0_g1	6	1.21	7	1.62	3	1.38	6	1.31	3	0.78	2	0.39	624	GO:0006298;GO:0030983;GO:0005524	K08740	-	virNOG04481	L	sp|F4JP48|MSH4_ARATH DNA mismatch repair protein MSH4 OS=Arabidopsis thaliana GN=MSH4 PE=2 SV=1	gi|747069234|ref|XP_011081405.1| PREDICTED: DNA mismatch repair protein MSH4 [Sesamum indicum]
TRINITY_DN7768_c0_g1	204	10	210	10.14	182	8.63	66	3.76	93	3.54	84	4.1	1711	-	-	-	virNOG35455;virNOG09883	S	-	gi|747096307|ref|XP_011096068.1| PREDICTED: uncharacterized protein LOC105175347 [Sesamum indicum]
TRINITY_DN14050_c0_g1	17	35.94	25	33.21	11	20.31	13	22.75	15	25.44	17	28.83	354	-	-	-	NOG200121;KOG1187;virNOG35173	TRS	-	gi|1012348211|gb|KYP59402.1| Retrovirus-related Pol polyprotein from transposon TNT 1-94 [Cajanus cajan]
TRINITY_DN15488_c1_g1	0	0	2	0.72	1	0.4	2	0.86	0	0	0	0	470	-	-	-	-	-	-	-
TRINITY_DN44988_c0_g2	7	1.67	3	0.65	4	0.91	1	0.26	1	0.18	1	0.23	579	GO:0005488	-	-	NOG215611;KOG0017;virNOG31300	R	-	gi|344178892|dbj|BAK64102.1| gag-pol polyprotein [Eustoma exaltatum subsp. russellianum]
TRINITY_DN34580_c0_g2	0	0	0	0	0	0	0	0	0	0	2	2.89	343	-	-	-	-	-	-	-
TRINITY_DN22939_c0_g2	3	0.33	3	0.31	8	0.85	2	0.25	3	0.25	6	0.65	865	GO:0005886;GO:0019684;GO:0048038;GO:0055114;GO:0050136;GO:0051287;GO:0006810;GO:0009535	K05579	PF00346	virNOG11067	C	sp|Q3C1P8|NDHH_NICSY NAD(P)H-quinone oxidoreductase subunit H, chloroplastic OS=Nicotiana sylvestris GN=ndhH PE=3 SV=1	gi|459014550|ref|YP_007507168.1| NADH dehydrogenase subunit 7 (chloroplast) [Salvia miltiorrhiza] &gt;gi|401879799|gb|AFQ30986.1| NADH dehydrogenase subunit 7 (chloroplast) [Salvia miltiorrhiza] &gt;gi|573462009|emb|CCQ71678.1| NADH dehydrogenase subunit 7 (chloroplast) [Salvia miltiorrhiza]
TRINITY_DN6019_c0_g1	9	4.34	10	3.99	7	3.16	11	5.26	24	8.56	18	8.25	453	GO:0003676;GO:0008270	K09250	-	virNOG05174	O	-	gi|1009149327|ref|XP_015892422.1| PREDICTED: DNA-binding protein HEXBP isoform X1 [Ziziphus jujuba]
TRINITY_DN34751_c0_g2	2	3.35	1	1.17	0	0	0	0	0	0	2	3.02	340	GO:0031047;GO:0005655;GO:0090502;GO:0004526	-	-	virNOG08439	S	sp|Q9S9P3|FDM1_ARATH Factor of DNA methylation 1 OS=Arabidopsis thaliana GN=FDM1 PE=1 SV=1	gi|848918213|ref|XP_012856385.1| PREDICTED: factor of DNA methylation 1-like [Erythranthe guttata] &gt;gi|848918216|ref|XP_012856386.1| PREDICTED: factor of DNA methylation 1-like [Erythranthe guttata] &gt;gi|604302136|gb|EYU21722.1| hypothetical protein MIMGU_mgv1a002818mg [Erythranthe guttata]
TRINITY_DN2713_c0_g1	14190	573.23	14608	588.01	12687	510.03	5964	300.29	8007	271.04	6989	302.72	1887	GO:0051745;GO:0055114;GO:0050992;GO:0046872;GO:0019288	K03527	PF02401	virNOG05620	H	sp|Q94B35|ISPH_ARATH 4-hydroxy-3-methylbut-2-enyl diphosphate reductase, chloroplastic OS=Arabidopsis thaliana GN=ISPH PE=2 SV=1	gi|1015830015|gb|AMW77342.1| 4-hydroxy-3-methylbut-2-enyl diphosphate reductase [Isodon rubescens]
TRINITY_DN24095_c0_g1	0	0	1	0.15	5	0.77	1	0.18	4	0.49	2	0.31	698	-	-	PF13456;PF13966	KOG1075;virNOG34138	R	sp|P0C2F6|RNHX1_ARATH Putative ribonuclease H protein At1g65750 OS=Arabidopsis thaliana GN=At1g65750 PE=3 SV=1	gi|1021530554|ref|XP_016162229.1| PREDICTED: uncharacterized protein LOC107605009 [Arachis ipaensis]
TRINITY_DN20041_c0_g1	9	0.47	3	0.15	0	0	16	0.96	14	0.57	7	0.36	1448	-	-	-	-	-	-	-
TRINITY_DN1906_c0_g1	432	10.02	413	9.52	334	7.67	599	16.27	901	16.42	700	16.31	2932	GO:0006887;GO:0000145	K07195	PF03081	virNOG10229	U	sp|Q9FNR3|E70E2_ARATH Exocyst complex component EXO70E2 OS=Arabidopsis thaliana GN=EXO70E2 PE=1 SV=1	gi|747101246|ref|XP_011098745.1| PREDICTED: exocyst complex component EXO70B1 [Sesamum indicum]
TRINITY_DN38100_c0_g1	2	0.59	0	0	5	1.12	1	0.31	2	0.44	3	0.8	583	-	-	-	-	-	-	-
TRINITY_DN55136_c0_g1	73	4.17	84	4.7	96	5.38	89	5.86	130	5.79	99	5.64	1345	GO:0016021;GO:0006839;GO:0031966	K15103	PF00153	virNOG04690	C	sp|O81845|PUMP1_ARATH Mitochondrial uncoupling protein 1 OS=Arabidopsis thaliana GN=PUMP1 PE=1 SV=1	gi|697160610|ref|XP_009589079.1| PREDICTED: mitochondrial uncoupling protein 1 [Nicotiana tomentosiformis]
TRINITY_DN28927_c0_g1	1	2.86	2	3.73	0	0	5	11.19	1	2.03	1	2.53	308	GO:0016021	-	PF09786	virNOG10333	S	-	gi|747085285|ref|XP_011090095.1| PREDICTED: uncharacterized protein LOC105170871 [Sesamum indicum]
TRINITY_DN28392_c0_g1	9	1.16	8	0.82	3	0.31	3	0.36	5	0.49	7	0.93	873	-	-	-	-	-	-	-
TRINITY_DN9343_c0_g1	216	6.89	198	6.29	181	5.69	176	6.57	231	5.76	161	5.16	2199	GO:0047262;GO:0005768;GO:0000139;GO:0071555;GO:0016021;GO:0045489;GO:0005802	K13648	PF01501	virNOG06032	G	sp|Q9SKT6|GAUTA_ARATH Probable galacturonosyltransferase 10 OS=Arabidopsis thaliana GN=GAUT10 PE=2 SV=2	gi|747090380|ref|XP_011092876.1| PREDICTED: probable galacturonosyltransferase 10 isoform X1 [Sesamum indicum]
TRINITY_DN16254_c0_g1	36	2.41	58	3.79	26	1.7	38	2.92	70	3.65	43	2.86	1212	GO:0016020;GO:0004672	-	PF12819	virNOG01912	T	sp|Q9FLW0|Y5241_ARATH Probable receptor-like protein kinase At5g24010 OS=Arabidopsis thaliana GN=At5g24010 PE=1 SV=1	gi|747059464|ref|XP_011076115.1| PREDICTED: probable receptor-like protein kinase At5g24010 [Sesamum indicum]
TRINITY_DN5624_c0_g1	47	1.16	59	1.45	57	1.39	30	0.87	34	0.66	29	0.72	2679	-	-	-	-	-	-	gi|747081467|ref|XP_011088006.1| PREDICTED: K(+) efflux antiporter 3, chloroplastic [Sesamum indicum]
TRINITY_DN50114_c0_g1	5	12.39	3	4.93	2	4.47	0	0	0	0	0	0	316	GO:0046872;GO:0016829	-	-	virNOG05092	R	sp|Q49SP7|TPSCS_POGCB Gamma-curcumene synthase OS=Pogostemon cablin PE=1 SV=1	gi|848888866|ref|XP_012844616.1| PREDICTED: cis-muuroladiene synthase-like [Erythranthe guttata] &gt;gi|604320514|gb|EYU31456.1| hypothetical protein MIMGU_mgv1a004071mg [Erythranthe guttata]
TRINITY_DN52287_c0_g2	2	0.46	1	0.21	1	0.22	4	0.99	6	1.05	0	0	589	GO:0044237;GO:0005488	-	-	virNOG00819;NOG215611;virNOG34595;virNOG19602	R	sp|Q94HW2|POLR1_ARATH Retrovirus-related Pol polyprotein from transposon RE1 OS=Arabidopsis thaliana GN=RE1 PE=2 SV=1	gi|1012365946|gb|KYP77128.1| Retrovirus-related Pol polyprotein from transposon TNT 1-94 [Cajanus cajan]
TRINITY_DN62043_c0_g1	3	1.53	4	1.67	2	0.95	0	0	0	0	0	0	446	-	-	-	-	-	-	-
TRINITY_DN62082_c0_g1	1	1.73	0	0	1	1.56	0	0	0	0	0	0	338	-	-	-	-	-	-	-
TRINITY_DN22262_c0_g1	6	1.07	13	2.26	14	2.69	2	0.41	10	1.49	9	1.92	717	-	-	-	-	-	-	-
TRINITY_DN20629_c0_g1	0	0	1	0.38	1	0.53	1	0.45	4	1.51	2	0.87	461	-	-	-	-	-	-	-
TRINITY_DN28339_c0_g2	0	0	0	0	0	0	0	0	0	0	0	0	310	-	-	PF13650	COG2801;virNOG30511;KOG0017	LR	-	gi|727556349|ref|XP_010450321.1| PREDICTED: uncharacterized protein LOC104732469 [Camelina sativa]
TRINITY_DN25551_c0_g1	9	2.88	6	1.67	1	0.3	3	1	9	2.16	4	1.23	517	-	-	-	-	-	-	-
TRINITY_DN18203_c0_g1	3	0.82	2	0.49	1	0.26	1	0.29	0	0	1	0.27	548	-	-	-	-	-	-	-
TRINITY_DN241_c0_g1	853	291.98	847	250.52	691	224.3	380	133.8	597	151.93	425	139.28	507	-	-	-	-	-	-	-
TRINITY_DN63459_c0_g1	3	1.04	1	0.3	4	1.31	1	0.36	7	1.81	1	0.33	503	-	-	-	-	-	-	-
TRINITY_DN23924_c0_g1	2	1.03	7	2.69	7	3.25	1	0.4	8	2.53	1	0.38	481	GO:0005488	K10624	-	virNOG06188	O	sp|B9DFV2|PQT3L_ARATH E3 ubiquitin ligase PQT3-like OS=Arabidopsis thaliana GN=At5g47430 PE=1 SV=1	gi|731437549|ref|XP_010646850.1| PREDICTED: E3 ubiquitin-protein ligase RBBP6 [Vitis vinifera] &gt;gi|296083495|emb|CBI23464.3| unnamed protein product [Vitis vinifera]
TRINITY_DN61500_c0_g1	2	0.49	1	0.22	0	0	3	0.79	5	0.94	3	0.72	571	-	-	-	-	-	-	-
TRINITY_DN6906_c0_g2	2	0.25	13	1.46	4	0.48	12	1.55	8	0.81	9	1.08	928	-	-	-	-	-	-	-
TRINITY_DN22310_c0_g1	5	2.65	3	0.42	1	0.14	1	0.17	4	0.46	4	0.59	723	-	-	-	-	-	-	-
TRINITY_DN20786_c0_g3	5	0.88	2	0.33	4	0.68	1	0.19	0	0	2	0.34	666	-	-	-	-	-	-	gi|848905049|ref|XP_012852059.1| PREDICTED: uncharacterized protein LOC105971735 [Erythranthe guttata] &gt;gi|604306124|gb|EYU25181.1| hypothetical protein MIMGU_mgv1a000963mg [Erythranthe guttata]
TRINITY_DN25569_c0_g1	62	3.06	56	2.37	72	2.99	35	2.24	35	1.08	47	2.05	1792	-	K03319	PF00939	COG0471;virNOG03164	P	sp|Q8L7Z9|DIT2_SPIOL Dicarboxylate transporter 2, chloroplastic OS=Spinacia oleracea GN=DIT2 PE=1 SV=1	gi|747103662|ref|XP_011100029.1| PREDICTED: dicarboxylate transporter 2.1, chloroplastic-like [Sesamum indicum]
TRINITY_DN39128_c0_g2	3	0.5	8	1.24	7	1.13	7	1.28	7	0.89	4	0.65	684	-	-	-	-	-	-	-
TRINITY_DN62345_c0_g1	4	5.45	0	0	3	3.71	3	3.53	0	0	2	2.48	354	GO:0003824;GO:0046872	-	-	virNOG00711	O	sp|Q40983|SPP_PEA Stromal processing peptidase, chloroplastic OS=Pisum sativum GN=SPP PE=1 SV=2	gi|848907030|ref|XP_012852707.1| PREDICTED: uncharacterized protein LOC105972313 [Erythranthe guttata] &gt;gi|604305368|gb|EYU24512.1| hypothetical protein MIMGU_mgv1a000585mg [Erythranthe guttata]
TRINITY_DN1606_c1_g3	13	2.5	7	1.11	17	2.95	34	7.28	24	3.75	19	3.69	743	-	-	-	-	-	-	-
TRINITY_DN35839_c0_g1	6	5.38	0	0	3	2.47	0	0	0	0	0	0	387	-	-	-	COG2801	L	-	gi|1024019331|gb|KZV37450.1| hypothetical protein F511_24857 [Dorcoceras hygrometricum]
TRINITY_DN16535_c0_g2	15	1.01	13	0.86	15	1.24	9	0.73	15	0.89	7	0.44	1247	-	-	PF07059	virNOG00407;virNOG30355	S	sp|Q8VZF6|EDR2L_ARATH Protein ENHANCED DISEASE RESISTANCE 2-like OS=Arabidopsis thaliana GN=EDR2L PE=2 SV=1	gi|747077184|ref|XP_011085700.1| PREDICTED: uncharacterized protein LOC105167622 [Sesamum indicum] &gt;gi|747077186|ref|XP_011085701.1| PREDICTED: uncharacterized protein LOC105167622 [Sesamum indicum] &gt;gi|747077188|ref|XP_011085703.1| PREDICTED: uncharacterized protein LOC105167622 [Sesamum indicum] &gt;gi|747077190|ref|XP_011085704.1| PREDICTED: uncharacterized protein LOC105167622 [Sesamum …
TRINITY_DN1771_c0_g1	13	6.13	6	2.35	4	1.76	19	8.9	18	6.28	26	11.66	456	-	-	-	-	-	-	-
TRINITY_DN45701_c0_g1	0	0	2	1.62	0	0	0	0	1	0.79	0	0	370	-	-	-	-	-	-	-
TRINITY_DN10893_c0_g1	209	20.54	190	18.25	170	16.02	142	15.6	263	20.15	155	15.09	1208	GO:0008152;GO:0003824	-	-	virNOG10531	I	sp|Q6NL24|ECH1P_ARATH Probable enoyl-CoA hydratase 1, peroxisomal OS=Arabidopsis thaliana GN=ECHIA PE=1 SV=1	gi|661897042|emb|CDO98754.1| unnamed protein product [Coffea canephora]
TRINITY_DN11347_c0_g4	12	2.35	5	0.9	12	2.26	10	2.13	16	2.39	8	1.53	632	-	-	-	virNOG24797	S	-	gi|1021049695|gb|KZN07475.1| hypothetical protein DCAR_008312 [Daucus carota subsp. sativus]
TRINITY_DN14202_c0_g1	7	3.94	9	4.1	10	5.23	4	2.19	8	3.31	4	2.12	434	-	-	-	-	-	-	-
TRINITY_DN45876_c0_g1	3	0.28	2	0.18	3	0.32	8	0.9	12	0.97	10	0.92	956	-	-	-	-	-	-	-
TRINITY_DN29119_c0_g1	12	1.72	2	0.27	0	0	5	0.8	0	0	4	0.56	740	-	K08099	PF12740	virNOG26556;virNOG02452	HR	sp|Q9M7I7|CLH2_ARATH Chlorophyllase-2, chloroplastic OS=Arabidopsis thaliana GN=CLH2 PE=1 SV=1	gi|747085800|ref|XP_011090376.1| PREDICTED: chlorophyllase-1-like [Sesamum indicum]
TRINITY_DN15722_c0_g1	3	0.97	6	1.69	5	1.53	5	1.68	14	3.4	9	2.81	515	GO:0006351	-	-	virNOG07842	K	sp|O81001|GRF1_ARATH Growth-regulating factor 1 OS=Arabidopsis thaliana GN=GRF1 PE=1 SV=1	gi|747102490|ref|XP_011099411.1| PREDICTED: growth-regulating factor 1-like [Sesamum indicum]
TRINITY_DN36675_c0_g2	0	0	0	0	0	0	1	1.07	0	0	0	0	362	GO:0016020	K17338	-	virNOG30489;NOG91053;virNOG04464	VU	sp|Q8LEM6|HA22H_ARATH HVA22-like protein h OS=Arabidopsis thaliana GN=HVA22H PE=2 SV=2	gi|747056790|ref|XP_011074669.1| PREDICTED: putative HVA22-like protein g [Sesamum indicum] &gt;gi|747056792|ref|XP_011074670.1| PREDICTED: putative HVA22-like protein g [Sesamum indicum]
TRINITY_DN30723_c0_g2	4	3.35	0	0	2	1.54	1	0.77	1	0.61	0	0	393	-	K05758	-	virNOG06882	Z	-	gi|747054940|ref|XP_011073703.1| PREDICTED: actin-related protein 2/3 complex subunit 2B [Sesamum indicum]
TRINITY_DN36472_c0_g1	0	0	0	0	0	0	0	0	4	5.56	0	0	330	-	-	-	-	-	-	-
TRINITY_DN24_c0_g1	5493	48.28	4262	37.56	4696	40.77	4667	48.2	6624	45.64	5138	45.22	7322	-	-	-	-	-	-	-
TRINITY_DN29815_c0_g1	21	2.2	36	3.45	38	3.65	41	4.41	44	3.26	27	2.68	973	GO:0016021	-	PF03151	virNOG06268	G	sp|Q9SKJ7|PT225_ARATH Probable sugar phosphate/phosphate translocator At2g25520 OS=Arabidopsis thaliana GN=At2g25520 PE=1 SV=1	gi|747069553|ref|XP_011081573.1| PREDICTED: probable sugar phosphate/phosphate translocator At2g25520 [Sesamum indicum]
TRINITY_DN574_c1_g2	7	0.46	6	0.39	5	0.32	18	1.36	6	0.31	7	0.46	1212	-	-	-	-	-	-	-
TRINITY_DN23790_c0_g1	0	0	2	2.1	0	0	0	0	0	0	1	1.35	348	GO:0016020;GO:0016740	K10999	-	virNOG07900	R	sp|Q8LPK5|CESA8_ARATH Cellulose synthase A catalytic subunit 8 [UDP-forming] OS=Arabidopsis thaliana GN=CESA8 PE=1 SV=1	gi|1023966434|gb|KZV14822.1| cell synthase A catalytic subunit 8 [Dorcoceras hygrometricum]
TRINITY_DN5539_c0_g2	174	5.62	163	5.1	166	4.5	155	5.93	236	7.13	187	5.51	3024	-	-	PF14694;PF14695	virNOG16034	S	-	gi|747102289|ref|XP_011099304.1| PREDICTED: uncharacterized protein LOC105177755, partial [Sesamum indicum]
TRINITY_DN6417_c0_g1	196	9.7	217	10.23	214	10.01	186	10.68	291	11.18	225	10.91	1762	GO:0016020	K19347	PF07738	virNOG07654	D	sp|Q9FF75|SUN1_ARATH SUN domain-containing protein 1 OS=Arabidopsis thaliana GN=SUN1 PE=1 SV=1	gi|747043884|ref|XP_011086123.1| PREDICTED: SUN domain-containing protein 2-like [Sesamum indicum] &gt;gi|747043886|ref|XP_011086132.1| PREDICTED: SUN domain-containing protein 2-like [Sesamum indicum]
TRINITY_DN36261_c0_g1	4	7.71	0	0	1	1.74	1	1.59	0	0	0	0	331	-	-	-	virNOG09238;COG4870	O	sp|P25777|ORYB_ORYSJ Oryzain beta chain OS=Oryza sativa subsp. japonica GN=Os04g0670200 PE=1 SV=2	gi|747056289|ref|XP_011074404.1| PREDICTED: low-temperature-induced cysteine proteinase [Sesamum indicum]
TRINITY_DN25204_c0_g4	0	0	1	1.11	0	0	0	0	1	1.12	2	2.85	344	GO:0003886;GO:0090116;GO:0003682	K00558	PF00145	virNOG11278	K	sp|Q7Y1I7|DNM1A_ORYSJ DNA (cytosine-5)-methyltransferase 1A OS=Oryza sativa subsp. japonica GN=MET1A PE=2 SV=1	gi|695022504|ref|XP_009398381.1| PREDICTED: DNA (cytosine-5)-methyltransferase 1B-like isoform X1 [Musa acuminata subsp. malaccensis]
TRINITY_DN16373_c0_g1	33	0.92	33	0.92	24	0.66	27	0.88	46	1.01	42	1.17	2398	GO:0016021;GO:0009678;GO:0015992;GO:0004427;GO:0055085	K01507	PF03030	virNOG11058	S	sp|P21616|AVP_VIGRR Pyrophosphate-energized vacuolar membrane proton pump OS=Vigna radiata var. radiata PE=1 SV=4	gi|747074194|ref|XP_011084078.1| PREDICTED: pyrophosphate-energized vacuolar membrane proton pump-like [Sesamum indicum] &gt;gi|747074196|ref|XP_011084079.1| PREDICTED: pyrophosphate-energized vacuolar membrane proton pump-like [Sesamum indicum]
TRINITY_DN518_c3_g2	161	9.49	173	9.9	157	9.02	166	11.2	261	11.83	195	11.21	1545	-	-	PF00313	virNOG26158;virNOG23845	J	sp|Q38896|CSP4_ARATH Cold shock domain-containing protein 4 OS=Arabidopsis thaliana GN=CSP4 PE=1 SV=1	gi|848873215|ref|XP_012837166.1| PREDICTED: glycine-rich protein 2 [Erythranthe guttata]
TRINITY_DN12152_c0_g2	8	8.59	5	3.97	3	2.94	2	1.91	4	3.08	4	3.94	372	-	-	-	-	-	-	-
TRINITY_DN22615_c1_g1	53	4.08	59	4.57	48	3.51	16	1.46	21	1.17	9	0.67	1172	-	-	PF06764	virNOG06944	S	-	gi|698538208|ref|XP_009765063.1| PREDICTED: uncharacterized protein LOC104216650 [Nicotiana sylvestris]
TRINITY_DN2619_c0_g2	0	0	0	0	2	1.49	0	0	1	0.59	0	0	396	-	-	-	virNOG22008	S	-	gi|747059786|ref|XP_011076291.1| PREDICTED: uncharacterized protein LOC105160557 [Sesamum indicum]
TRINITY_DN37312_c0_g1	0	0	3	3.32	0	0	0	0	0	0	0	0	344	-	-	-	-	-	-	-
TRINITY_DN7927_c0_g1	161	47.94	175	47.85	103	30.14	146	48.14	177	40.16	156	45.64	905	-	-	-	-	-	-	-
TRINITY_DN12252_c1_g1	0	0	0	0	0	0	0	0	0	0	0	0	325	-	-	-	-	-	-	-
TRINITY_DN31100_c0_g1	1	1.36	0	0	1	1.24	2	2.35	0	0	0	0	354	-	-	-	-	-	-	-
TRINITY_DN25681_c0_g1	0	0	0	0	0	0	6	3.18	7	2.8	0	0	438	-	K12125	-	virNOG04967;virNOG40728	S	sp|O82804|ELF3_ARATH Protein EARLY FLOWERING 3 OS=Arabidopsis thaliana GN=ELF3 PE=1 SV=1	gi|747069814|ref|XP_011081715.1| PREDICTED: LOW QUALITY PROTEIN: protein EARLY FLOWERING 3 [Sesamum indicum]
TRINITY_DN1661_c0_g1	369	17.33	325	15.84	323	15.45	317	18.1	385	14.37	353	18.57	1797	GO:0005634;GO:0006355;GO:0016573;GO:0004402	K11308	PF01853;PF11717	virNOG00463	B	sp|Q9FLF7|MYST1_ARATH Histone acetyltransferase of the MYST family 1 OS=Arabidopsis thaliana GN=HAM1 PE=1 SV=1	gi|747046067|ref|XP_011097489.1| PREDICTED: probable MYST-like histone acetyltransferase 1 [Sesamum indicum]
TRINITY_DN43923_c0_g1	2	2.04	1	0.76	1	0.93	0	0	0	0	0	0	376	-	-	-	-	-	-	-
TRINITY_DN11178_c0_g2	56	2.12	48	1.68	47	1.72	39	1.63	61	2.73	47	1.94	2422	-	-	-	virNOG04556	L	sp|O64843|CID7_ARATH Polyadenylate-binding protein-interacting protein 7 OS=Arabidopsis thaliana GN=CID7 PE=1 SV=1	gi|747069569|ref|XP_011081583.1| PREDICTED: polyadenylate-binding protein-interacting protein 7 isoform X1 [Sesamum indicum]
TRINITY_DN47535_c0_g1	0	0	0	0	1	0.6	2	1.23	0	0	0	0	419	GO:0003824	-	PF00561	virNOG08248;virNOG03114	I	sp|I6YGS0|EPHA_MYCTU Epoxide hydrolase A OS=Mycobacterium tuberculosis (strain ATCC 25618 / H37Rv) GN=ephA PE=1 SV=1	gi|848859890|ref|XP_012830814.1| PREDICTED: bifunctional epoxide hydrolase 2-like [Erythranthe guttata] &gt;gi|604343929|gb|EYU42746.1| hypothetical protein MIMGU_mgv1a010198mg [Erythranthe guttata]
TRINITY_DN11203_c0_g1	319	18.44	389	22.02	339	19.23	173	11.53	182	8.21	171	9.85	1333	GO:0006457;GO:0009941;GO:0008219;GO:0005739;GO:0044183;GO:0009793;GO:0055035;GO:0016021;GO:0009658;GO:0009704	-	PF11833	virNOG02817	S	sp|G5DBJ0|CPP1_NICBE Protein CHAPERONE-LIKE PROTEIN OF POR1, chloroplastic OS=Nicotiana benthamiana GN=CPP1 PE=1 SV=1	gi|848872033|ref|XP_012836579.1| PREDICTED: protein CHAPERONE-LIKE PROTEIN OF POR1, chloroplastic [Erythranthe guttata] &gt;gi|604333851|gb|EYU38157.1| hypothetical protein MIMGU_mgv1a012400mg [Erythranthe guttata]
TRINITY_DN10816_c0_g1	1080	40.52	1383	51.47	1081	40.01	527	23.09	703	20.82	584	21.7	2165	GO:0008152;GO:0003824	K15634	PF00300	virNOG02413	G	sp|Q9FNJ9|CA1P_ARATH Probable 2-carboxy-D-arabinitol-1-phosphatase OS=Arabidopsis thaliana GN=At5g22620 PE=1 SV=1	gi|747082997|ref|XP_011088849.1| PREDICTED: probable 2-carboxy-D-arabinitol-1-phosphatase isoform X1 [Sesamum indicum]
TRINITY_DN37775_c0_g2	1	0.12	4	0.44	0	0	2	0.26	7	0.62	3	0.34	837	-	-	-	-	-	-	-
TRINITY_DN207_c0_g1	1785	36.42	1624	32.45	1853	37.39	1517	35.9	2398	37.89	1914	39.25	4363	-	-	PF13516;PF13855	virNOG01029	R	-	gi|747054353|ref|XP_011073379.1| PREDICTED: F-box/LRR-repeat protein 14 [Sesamum indicum]
TRINITY_DN10018_c0_g1	20	2.18	12	1.25	12	1.28	15	1.85	22	1.86	42	4.54	865	-	K14484	PF02309	virNOG15473	K	sp|Q38830|IAA12_ARATH Auxin-responsive protein IAA12 OS=Arabidopsis thaliana GN=IAA12 PE=1 SV=1	gi|747087598|ref|XP_011091349.1| PREDICTED: LOW QUALITY PROTEIN: auxin-responsive protein IAA13 [Sesamum indicum]
TRINITY_DN29451_c0_g1	1	0.61	1	0.49	2	1.26	1	0.59	3	1.34	2	1.15	425	-	K17398	-	virNOG03960	R	-	gi|747088880|ref|XP_011092054.1| PREDICTED: uncharacterized protein LOC105172362 [Sesamum indicum]
TRINITY_DN50464_c0_g1	1	1.9	0	0	0	0	0	0	0	0	2	3.4	332	-	-	-	-	-	-	-
TRINITY_DN15834_c0_g1	34	14.02	25	4.6	28	7.37	13	4.21	39	6.37	17	2.82	738	-	-	-	virNOG27072;virNOG38453;NOG143619;KOG0017	SR	-	gi|1021504359|ref|XP_016195481.1| PREDICTED: uncharacterized protein LOC107636491 [Arachis ipaensis]
TRINITY_DN1310_c0_g1	1197	26.66	1398	30.65	1152	24.85	1109	29.14	1570	27.36	1233	26.82	4842	GO:0000502;GO:0030234;GO:0050790;GO:0016021;GO:0042176	K03032	PF13646	virNOG12360	O	sp|O48844|PSD1A_ARATH 26S proteasome non-ATPase regulatory subunit 1 homolog A OS=Arabidopsis thaliana GN=RPN2A PE=1 SV=1	gi|747055100|ref|XP_011073787.1| PREDICTED: 26S proteasome non-ATPase regulatory subunit 1 homolog A-like [Sesamum indicum]
TRINITY_DN55288_c0_g1	4	0.9	5	1.02	8	1.73	2	0.49	16	2.75	16	3.52	593	-	-	PF13302	virNOG20615	R	sp|P05332|YP20_BACLI Uncharacterized N-acetyltransferase p20 OS=Bacillus licheniformis GN=p20 PE=4 SV=1	gi|698449578|ref|XP_009774277.1| PREDICTED: uncharacterized protein LOC104224348 [Nicotiana sylvestris] &gt;gi|1025197827|ref|XP_016476284.1| PREDICTED: uncharacterized N-acetyltransferase p20-like [Nicotiana tabacum]
TRINITY_DN19211_c0_g2	1	1.67	0	0	0	0	0	0	0	0	0	0	340	-	-	-	-	-	-	-
TRINITY_DN3532_c0_g1	158	3.98	167	3.77	153	3.72	31	0.85	53	1.04	43	1.02	3325	GO:0016491;GO:0055114	K00574	PF02353	virNOG01364	R	sp|O53732|UFAA1_MYCTU Tuberculostearic acid methyltransferase UfaA1 OS=Mycobacterium tuberculosis (strain ATCC 25618 / H37Rv) GN=ufaA1 PE=1 SV=3	gi|747054694|ref|XP_011073566.1| PREDICTED: uncharacterized protein LOC105158481 isoform X1 [Sesamum indicum]
TRINITY_DN59991_c0_g1	1	0.47	2	0.78	3	1.32	2	0.94	2	0.7	0	0	456	-	-	-	-	-	-	-
TRINITY_DN17263_c1_g2	105	15.23	89	12.13	73	10.26	79	12.73	124	13.84	107	15.29	735	-	-	-	virNOG14923	R	-	gi|823132800|ref|XP_012464302.1| PREDICTED: glucan endo-1,3-beta-glucosidase 12-like [Gossypium raimondii] &gt;gi|1029095382|ref|XP_016707406.1| PREDICTED: glucan endo-1,3-beta-glucosidase 12-like [Gossypium hirsutum] &gt;gi|763746767|gb|KJB14206.1| hypothetical protein B456_002G114200 [Gossypium raimondii]
TRINITY_DN7238_c1_g1	81	2	101	2.52	71	1.8	51	1.51	92	1.84	82	2.07	3137	-	-	PF12043	virNOG01910	S	-	gi|747068750|ref|XP_011081146.1| PREDICTED: uncharacterized protein LOC105164231 [Sesamum indicum]
TRINITY_DN22471_c0_g1	1	0.27	5	1.21	2	0.52	7	2.88	3	0.62	6	1.59	548	-	-	PF14215	virNOG11112	K	sp|Q9XIN0|LHW_ARATH Transcription factor LHW OS=Arabidopsis thaliana GN=LHW PE=1 SV=1	gi|747083220|ref|XP_011088969.1| PREDICTED: transcription factor LHW [Sesamum indicum]
TRINITY_DN16428_c0_g1	74	3.24	137	4.3	73	2.01	73	3.2	128	3.08	66	1.83	2488	GO:0008270	-	PF10551;PF04434;PF03108	virNOG10480	S	-	gi|747045904|ref|XP_011096619.1| PREDICTED: uncharacterized protein LOC105175750 [Sesamum indicum]
TRINITY_DN50977_c0_g1	3	1.75	2	0.94	0	0	1	0.56	0	0	0	0	430	-	-	-	COG2801;KOG0017;virNOG33817	LR	-	gi|848899820|ref|XP_012850053.1| PREDICTED: uncharacterized protein LOC105969822 [Erythranthe guttata]
TRINITY_DN35778_c0_g1	0	0	0	0	1	1.45	3	4.05	0	0	0	0	343	GO:0016020;GO:0004672	-	PF12819	KOG1187;virNOG10059;COG0515;virNOG28537	T	sp|Q9FN92|Y5597_ARATH Probable receptor-like protein kinase At5g59700 OS=Arabidopsis thaliana GN=At5g59700 PE=3 SV=1	gi|1023986780|gb|KZV23939.1| receptor-like protein kinase HERK 1-like [Dorcoceras hygrometricum]
TRINITY_DN68_c0_g4	219	58.58	210	50.88	182	46.98	193	55.15	343	68.8	226	57.68	643	GO:0005634;GO:0003677;GO:0006355	-	-	virNOG09836	K	sp|Q7F2L3|NAC48_ORYSJ NAC domain-containing protein 48 OS=Oryza sativa subsp. japonica GN=NAC48 PE=2 SV=1	gi|747047109|ref|XP_011069419.1| PREDICTED: NAC domain-containing protein 2 [Sesamum indicum]
TRINITY_DN45600_c0_g1	228	41.58	243	40.96	172	30.11	183	36.43	285	39.89	200	36	658	-	-	-	-	-	-	-
TRINITY_DN16075_c0_g1	5	2.72	1	0.44	0	0	8	4.25	8	3.2	13	6.68	438	GO:0016021;GO:0015297;GO:0006855;GO:0015238	K03327	PF01554	virNOG13195	R	sp|F4J158|DTX24_ARATH Protein DETOXIFICATION 24 OS=Arabidopsis thaliana GN=DTX24 PE=2 SV=1	gi|848878250|ref|XP_012839552.1| PREDICTED: protein TRANSPARENT TESTA 12-like [Erythranthe guttata] &gt;gi|848878252|ref|XP_012839553.1| PREDICTED: protein TRANSPARENT TESTA 12-like [Erythranthe guttata] &gt;gi|604330663|gb|EYU35646.1| hypothetical protein MIMGU_mgv1a005311mg [Erythranthe guttata]
TRINITY_DN17163_c0_g1	4	0.31	6	0.46	8	0.61	9	0.81	18	1.1	10	0.78	1072	-	-	-	-	-	-	-
TRINITY_DN3457_c0_g1	486	26.41	545	27.65	485	26.31	529	33.08	821	36.03	669	36.83	1883	GO:0005829;GO:0010388;GO:0009793;GO:0008180;GO:0010387	K12175	PF10602	virNOG10176	TO	sp|P45432|CSN1_ARATH COP9 signalosome complex subunit 1 OS=Arabidopsis thaliana GN=CSN1 PE=1 SV=2	gi|747044958|ref|XP_011091695.1| PREDICTED: COP9 signalosome complex subunit 1-like [Sesamum indicum] &gt;gi|747044960|ref|XP_011091700.1| PREDICTED: COP9 signalosome complex subunit 1-like [Sesamum indicum]
TRINITY_DN29469_c0_g1	0	0	0	0	2	4.32	0	0	0	0	4	8.51	318	-	-	-	-	-	-	-
TRINITY_DN23691_c0_g1	6	0.47	10	0.76	6	0.46	3	0.27	5	0.3	7	0.54	1076	-	-	-	-	-	-	-
TRINITY_DN1336_c1_g1	256	17.01	248	17.4	262	18.01	210	17.47	372	19.56	271	18.52	1653	GO:0006508;GO:0044267	K11838	PF00443	COG5077;virNOG02575	O	sp|Q9FPT1|UBP12_ARATH Ubiquitin carboxyl-terminal hydrolase 12 OS=Arabidopsis thaliana GN=UBP12 PE=1 SV=2	gi|747085605|ref|XP_011090270.1| PREDICTED: ubiquitin carboxyl-terminal hydrolase 12-like isoform X1 [Sesamum indicum]
TRINITY_DN37260_c0_g1	0	0	2	2.18	0	0	0	0	0	0	2	2.81	345	-	-	-	-	-	-	-
TRINITY_DN1373_c1_g2	3	1.58	8	3.44	3	1.47	1	0.52	2	0.78	0	0	442	-	-	-	-	-	-	-
TRINITY_DN6077_c0_g1	1008	59.28	1236	71.12	1032	58.35	926	62.15	1479	66.51	1129	65.7	2355	GO:0008236;GO:0006508	-	-	virNOG06681	R	sp|F4KHG6|CTPA1_ARATH Carboxyl-terminal-processing peptidase 1, chloroplastic OS=Arabidopsis thaliana GN=CTPA1 PE=1 SV=1	gi|747097093|ref|XP_011096495.1| PREDICTED: carboxyl-terminal-processing peptidase 1, chloroplastic [Sesamum indicum]
TRINITY_DN1463_c0_g1	290	8.27	251	7.23	272	7.63	210	7.06	347	9.17	264	7.63	2882	-	K03136	-	virNOG10643	K	sp|Q9P3W1|T2EA_SCHPO Transcription initiation factor IIE subunit alpha OS=Schizosaccharomyces pombe (strain 972 / ATCC 24843) GN=tfa1 PE=1 SV=3	gi|747064864|ref|XP_011079037.1| PREDICTED: transcription initiation factor IIE subunit alpha-like [Sesamum indicum]
TRINITY_DN18331_c1_g2	2	0.62	2	0.54	1	0.29	5	1.61	5	1.16	0	0	524	-	-	-	virNOG33673;virNOG19602;KOG0017;virNOG00819	R	sp|Q9ZT94|POLR2_ARATH Retrovirus-related Pol polyprotein from transposon RE2 OS=Arabidopsis thaliana GN=RE2 PE=4 SV=1	gi|955348216|ref|XP_014619061.1| PREDICTED: uncharacterized mitochondrial protein AtMg00810-like [Glycine max]
TRINITY_DN9204_c1_g1	4	0.6	10	1.41	6	0.88	2	0.33	6	0.7	3	0.45	720	GO:0008152;GO:0016746;GO:0016020	K15397	-	virNOG07528	I	sp|Q9LN49|KCS4_ARATH 3-ketoacyl-CoA synthase 4 OS=Arabidopsis thaliana GN=KCS4 PE=2 SV=1	gi|1009169570|ref|XP_015865735.1| PREDICTED: 3-ketoacyl-CoA synthase 4-like [Ziziphus jujuba]
TRINITY_DN5908_c1_g2	73	1.57	59	1.27	47	1	141	3.55	211	3.56	142	3.06	3018	-	-	PF00931;PF12061	KOG4658;virNOG00415	T	sp|Q60CZ8|R1A10_SOLDE Putative late blight resistance protein homolog R1A-10 OS=Solanum demissum GN=R1A-10 PE=3 SV=1	gi|848932929|ref|XP_012829252.1| PREDICTED: putative late blight resistance protein homolog R1A-10 [Erythranthe guttata]
TRINITY_DN44394_c0_g1	0	0	0	0	0	0	0	0	0	0	4	9.26	313	-	-	-	-	-	-	-
TRINITY_DN34123_c0_g2	0	0	1	0.34	2	0.76	1	0.41	4	1.2	2	0.77	478	-	-	-	-	-	-	-
TRINITY_DN56734_c0_g1	0	0	0	0	0	0	0	0	5	2.63	0	0	407	GO:0016020	K14638	-	virNOG29679;virNOG12825	EP	-	gi|747040630|ref|XP_011090875.1| PREDICTED: protein NRT1/ PTR FAMILY 1.2 isoform X1 [Sesamum indicum]
TRINITY_DN29398_c0_g1	0	0	0	0	0	0	0	0	1	1.03	0	0	350	GO:0007018;GO:0005874;GO:0008017;GO:0003777;GO:0005524	K11498	-	virNOG08103	Z	sp|Q9S7P3|KN7N_ARATH Kinesin-like protein KIN-7N OS=Arabidopsis thaliana GN=KIN7N PE=2 SV=1	gi|848881765|ref|XP_012841228.1| PREDICTED: kinesin-related protein 11 [Erythranthe guttata] &gt;gi|604328646|gb|EYU34168.1| hypothetical protein MIMGU_mgv1a001279mg [Erythranthe guttata]
TRINITY_DN58679_c0_g1	1	0.37	1	0.32	0	0	2	0.76	2	0.56	1	0.36	490	-	-	-	-	-	-	-
TRINITY_DN36259_c0_g1	5	0.51	3	0.29	5	0.5	6	0.69	4	0.32	2	0.2	903	-	K11346	-	virNOG01324;COG5034	B	sp|B3H615|ING2_ARATH PHD finger protein ING2 OS=Arabidopsis thaliana GN=ING2 PE=1 SV=1	gi|747084703|ref|XP_011089774.1| PREDICTED: PHD finger protein ING2 isoform X1 [Sesamum indicum]
TRINITY_DN28242_c0_g2	5	0.71	4	0.54	3	0.41	3	0.47	3	0.33	1	0.14	743	-	-	-	-	-	-	-
TRINITY_DN15559_c1_g1	10	1.64	13	1.99	20	3.38	7	1.49	7	0.88	5	0.81	689	-	-	-	-	-	-	-
TRINITY_DN26336_c0_g1	9	3	5	1.4	7	1.93	2	0.63	9	3.26	6	1.57	574	-	-	-	-	-	-	-
TRINITY_DN63111_c0_g1	0	0	0	0	0	0	3	3.17	3	2.59	0	0	363	-	-	-	-	-	-	-
TRINITY_DN7225_c0_g1	3	0.25	5	0.41	3	0.25	2	0.19	7	0.46	3	0.25	1019	GO:0015031;GO:0016021	K19995	-	virNOG00143	U	sp|Q9C6X2|SCAM4_ARATH Secretory carrier-associated membrane protein 4 OS=Arabidopsis thaliana GN=SCAMP4 PE=1 SV=1	gi|720067305|ref|XP_010276767.1| PREDICTED: secretory carrier-associated membrane protein 4-like isoform X1 [Nelumbo nucifera]
TRINITY_DN27325_c0_g1	2	0.19	6	0.56	1	0.09	2	0.22	1	0.07	2	0.19	935	-	-	-	-	-	-	-
TRINITY_DN21465_c0_g2	0	0	0	0	0	0	5	11.02	0	0	0	0	309	-	-	-	-	-	-	-
TRINITY_DN21910_c0_g1	1	2.39	0	0	0	0	0	0	0	0	0	0	321	-	-	-	-	-	-	-
TRINITY_DN21662_c0_g1	38	1.81	37	1.74	20	0.94	30	1.63	52	1.94	25	1.19	1593	GO:0005506;GO:0020037;GO:0055114;GO:0004497;GO:0016705	-	PF00067	virNOG08292	Q	sp|Q9C788|C70B1_ARATH Cytochrome P450 704B1 OS=Arabidopsis thaliana GN=CYP704B1 PE=1 SV=1	gi|745791055|gb|AJD25236.1| cytochrome P450 CYP704B37 [Salvia miltiorrhiza]
TRINITY_DN37990_c0_g1	1	0.25	0	0	2	0.48	3	0.8	1	0.19	2	0.49	567	-	K00558	-	-	-	-	gi|747089874|ref|XP_011092593.1| PREDICTED: DNA (cytosine-5)-methyltransferase CMT2 [Sesamum indicum]
TRINITY_DN58323_c0_g1	0	0	0	0	0	0	0	0	1	2.22	1	2.76	303	-	-	-	-	-	-	-
TRINITY_DN53968_c0_g1	0	0	0	0	1	1.49	2	2.77	0	0	0	0	341	-	-	-	-	-	-	-
TRINITY_DN20535_c0_g2	9	0.9	6	0.38	5	0.25	18	1.55	28	1.67	35	2.75	1454	-	-	-	-	-	-	-
TRINITY_DN61945_c0_g1	16	3.02	8	1.39	10	1.82	15	3.09	44	6.35	33	6.1	643	GO:0005887;GO:0015770;GO:0008515	K15378	-	virNOG03948	G	sp|Q39231|SUC2_ARATH Sucrose transport protein SUC2 OS=Arabidopsis thaliana GN=SUC2 PE=1 SV=2	gi|937630198|gb|ALI88692.1| sucrose transporter 1 [Phelipanche ramosa]
TRINITY_DN48698_c0_g1	148	4.36	138	4.27	124	3.58	95	3.31	138	3.4	116	3.58	2466	-	K11294	PF00076	virNOG39241;virNOG12570;virNOG40622	AK	sp|Q7XTT4|NUCL2_ORYSJ Nucleolin 2 OS=Oryza sativa subsp. japonica GN=Os04g0620700 PE=2 SV=2	gi|747048828|ref|XP_011070437.1| PREDICTED: nucleolin 1-like [Sesamum indicum]
TRINITY_DN59259_c0_g1	0	0	0	0	1	1.06	0	0	2	1.66	1	1.06	366	-	-	-	-	-	-	gi|729394689|ref|XP_010552805.1| PREDICTED: uncharacterized protein LOC104823076 [Tarenaya hassleriana]
TRINITY_DN11832_c23_g1	1	0.27	2	0.48	6	1.56	8	2.3	6	1.24	6	1.58	549	-	-	-	-	-	sp|Q65652|RDRP_BBSCV RNA replication polyprotein OS=Blueberry scorch virus GN=ORF1 PE=1 SV=1	-
TRINITY_DN33236_c0_g1	180	7.74	235	9.79	219	9.12	235	12.24	453	15.75	307	13.87	1954	GO:0016020	-	PF01490	virNOG05140	E	sp|Q9FKS8|LHT1_ARATH Lysine histidine transporter 1 OS=Arabidopsis thaliana GN=LHT1 PE=1 SV=1	gi|747098746|ref|XP_011097400.1| PREDICTED: lysine histidine transporter 1-like [Sesamum indicum]
TRINITY_DN55572_c0_g1	9	1.25	23	3.06	8	1.1	8	1.19	11	1.2	15	2.06	770	GO:0055114;GO:0004602;GO:0006979;GO:0098869	K00432	PF00255	virNOG14437	O	sp|O22850|GPX3_ARATH Probable glutathione peroxidase 3, mitochondrial OS=Arabidopsis thaliana GN=GPX3 PE=1 SV=1	gi|747068268|ref|XP_011080884.1| PREDICTED: probable glutathione peroxidase 2 [Sesamum indicum]
TRINITY_DN32003_c0_g2	0	0	2	1.18	2	1.4	0	0	0	0	0	0	402	-	-	-	-	-	-	-
TRINITY_DN26893_c0_g1	0	0	0	0	0	0	4	3.24	3	1.92	0	0	388	-	-	-	-	-	-	-
TRINITY_DN29033_c0_g1	3	0.96	1	0.28	5	1.52	1	0.33	1	0.24	0	0	517	-	-	-	-	-	-	-
TRINITY_DN16024_c0_g2	51	1.43	74	2.05	63	1.74	64	2.08	66	1.44	81	2.25	2487	-	-	-	virNOG06818	S	sp|Q6NPR6|TORL3_ARATH TORTIFOLIA1-like protein 3 OS=Arabidopsis thaliana GN=TOR1L3 PE=2 SV=1	gi|747079904|ref|XP_011087182.1| PREDICTED: LOW QUALITY PROTEIN: microtubule-associated protein TORTIFOLIA1 [Sesamum indicum]
TRINITY_DN11872_c0_g1	188	43.81	212	46.46	151	34.54	179	42.2	262	45.03	197	41.71	661	GO:0004222;GO:0006508;GO:0046872	K17732	PF00675	virNOG12778;COG0612	O	sp|Q42290|MPPB_ARATH Probable mitochondrial-processing peptidase subunit beta, mitochondrial OS=Arabidopsis thaliana GN=At3g02090 PE=1 SV=2	gi|848880416|ref|XP_012840590.1| PREDICTED: probable mitochondrial-processing peptidase subunit beta [Erythranthe guttata] &gt;gi|604329281|gb|EYU34612.1| hypothetical protein MIMGU_mgv1a004447mg [Erythranthe guttata]
TRINITY_DN176_c0_g1	268	10.45	259	9.22	286	10.06	223	10.31	373	11.31	295	10.99	3618	-	-	PF00892	virNOG05468	S	sp|Q8W4R9|WTR35_ARATH WAT1-related protein At4g19185 OS=Arabidopsis thaliana GN=At4g19185 PE=2 SV=1	gi|747040244|ref|XP_011071609.1| PREDICTED: WAT1-related protein At4g19185-like [Sesamum indicum]
TRINITY_DN41726_c0_g1	2	4.18	0	0	2	3.77	0	0	0	0	0	0	326	-	-	-	-	-	-	-
TRINITY_DN23359_c0_g1	2	2.93	0	0	0	0	1	1.25	1	1.04	2	2.65	349	-	-	-	-	-	-	-
TRINITY_DN63803_c0_g1	2	6.05	2	3.92	0	0	0	0	0	0	0	0	305	-	-	-	-	-	-	-
TRINITY_DN50880_c0_g1	7	0.42	13	0.76	2	0.12	3	0.21	13	0.61	14	0.83	1299	-	-	-	virNOG09632;virNOG18759	S	sp|Q9SLL2|BIG1B_ARATH Protein BIG GRAIN 1-like B OS=Arabidopsis thaliana GN=At1g54200 PE=2 SV=1	gi|747070766|ref|XP_011082219.1| PREDICTED: uncharacterized protein LOC105165040 [Sesamum indicum]
TRINITY_DN32789_c0_g1	4	0.91	0	0	0	0	1	0.24	6	1.03	2	0.44	592	-	-	-	-	-	-	-
TRINITY_DN12858_c0_g1	88	2.64	54	1.61	60	1.77	176	6.16	277	6.51	173	5.19	2254	-	K05747	PF05553	virNOG20266	S	-	gi|747092051|ref|XP_011093777.1| PREDICTED: pollen-specific leucine-rich repeat extensin-like protein 1 [Sesamum indicum]
TRINITY_DN7678_c0_g1	227	45.02	181	36.97	250	50.58	210	40.83	285	42.3	208	45.55	1312	GO:0008152;GO:1901363;GO:0097159;GO:0016740	-	PF00078	virNOG36256;poaNOG23839;virNOG25178	R	sp|P11369|LORF2_MOUSE LINE-1 retrotransposable element ORF2 protein OS=Mus musculus GN=Pol PE=1 SV=2	gi|473906129|gb|EMS49379.1| Retrovirus-related Pol polyprotein LINE-1 [Triticum urartu]
TRINITY_DN185_c0_g1	815	71.26	850	71.77	748	64.07	776	76.94	1107	75.09	861	74.61	1036	GO:0006886;GO:0005525;GO:0016192;GO:0005794;GO:0005783	K07953	PF00025	virNOG06250	U	sp|O04834|SAR1A_ARATH GTP-binding protein SAR1A OS=Arabidopsis thaliana GN=SAR1A PE=2 SV=1	gi|747065822|ref|XP_011079567.1| PREDICTED: GTP-binding protein SAR1A-like [Sesamum indicum]
TRINITY_DN4586_c0_g1	355	11.24	333	10.51	337	10.64	235	8.77	365	9.19	282	8.99	2505	-	K18213	PF17177	virNOG08555;NOG29624	S	sp|Q680B9|PRRP2_ARATH Proteinaceous RNase P 2 OS=Arabidopsis thaliana GN=PRORP2 PE=1 SV=1	gi|747083033|ref|XP_011088868.1| PREDICTED: proteinaceous RNase P 2 isoform X1 [Sesamum indicum]
TRINITY_DN55944_c0_g1	5	1.09	12	2.39	11	2.31	10	2.36	10	1.67	13	2.78	601	-	-	-	-	-	-	-
TRINITY_DN1595_c0_g1	1234	27.25	1126	24.66	1115	24.23	1038	26.7	1486	25.59	1099	24.31	3172	-	-	PF02141;PF03456	virNOG01402	T	sp|Q8TEH3|DEN1A_HUMAN DENN domain-containing protein 1A OS=Homo sapiens GN=DENND1A PE=1 SV=2	gi|747063076|ref|XP_011078073.1| PREDICTED: uncharacterized protein LOC105161915 [Sesamum indicum]
TRINITY_DN22445_c0_g1	31	2.64	32	2.88	40	3.72	39	3.82	45	3.61	41	4.39	2008	GO:0003677;GO:0006355;GO:0005634	-	-	virNOG10118;virNOG28490	SK	sp|B8ANX9|PHR1_ORYSI Protein PHOSPHATE STARVATION RESPONSE 1 OS=Oryza sativa subsp. indica GN=PHR1 PE=3 SV=1	gi|922403647|ref|XP_013468957.1| myb-like transcription factor family protein [Medicago truncatula] &gt;gi|657404244|gb|KEH42994.1| myb-like transcription factor family protein [Medicago truncatula]
TRINITY_DN37724_c0_g1	2	1.04	0	0	1	0.48	1	0.51	1	0.38	0	0	444	-	-	-	-	-	-	-
TRINITY_DN1247_c1_g1	0	0	0	0	0	0	0	0	0	0	3	6.6	316	-	-	-	-	-	-	-
TRINITY_DN32560_c0_g1	2	1.36	1	0.54	0	0	1	0.65	1	0.5	2	1.28	413	-	-	-	-	-	-	-
TRINITY_DN6786_c0_g1	224	5.07	251	6.3	211	4.89	190	5.45	231	4.38	190	4.91	3034	GO:0006355;GO:0008270	-	PF10551;PF03101;PF04434	virNOG05898	S	sp|Q9SZL8|FRS5_ARATH Protein FAR1-RELATED SEQUENCE 5 OS=Arabidopsis thaliana GN=FRS5 PE=1 SV=1	gi|747082961|ref|XP_011088828.1| PREDICTED: protein FAR1-RELATED SEQUENCE 5 [Sesamum indicum] &gt;gi|747082963|ref|XP_011088829.1| PREDICTED: protein FAR1-RELATED SEQUENCE 5 [Sesamum indicum] &gt;gi|747082965|ref|XP_011088830.1| PREDICTED: protein FAR1-RELATED SEQUENCE 5 [Sesamum indicum]
TRINITY_DN27023_c0_g1	64	2.1	59	1.96	52	1.69	37	1.45	77	2.02	46	1.54	2202	-	-	PF13041;PF01535;PF12854	virNOG11999	R	sp|Q9M302|PP270_ARATH Pentatricopeptide repeat-containing protein At3g48810 OS=Arabidopsis thaliana GN=At3g48810 PE=2 SV=1	gi|747104952|ref|XP_011100733.1| PREDICTED: pentatricopeptide repeat-containing protein At3g48810 [Sesamum indicum]
TRINITY_DN42968_c0_g1	51	1.34	37	1.14	52	1.63	39	2.16	76	2.19	49	1.79	3702	-	-	-	-	-	-	-
TRINITY_DN79_c2_g1	0	0	7	2.34	5	1.85	0	0	1	0.29	4	1.51	482	-	-	-	-	-	-	-
TRINITY_DN52279_c0_g1	0	0	1	0.7	0	0	1	0.84	0	0	0	0	384	-	-	-	-	-	-	-
TRINITY_DN26994_c1_g1	0	0	0	0	0	0	3	4.45	1	1.26	1	1.6	336	GO:0016020	-	-	virNOG35483	S	-	gi|747060110|ref|XP_011076469.1| PREDICTED: uncharacterized protein LOC105160687 [Sesamum indicum]
TRINITY_DN35319_c0_g1	0	0	3	1.58	0	0	0	0	2	0.98	1	0.63	415	-	-	-	-	-	-	-
TRINITY_DN22830_c0_g1	3	0.45	3	0.42	1	0.14	4	0.66	8	0.92	1	0.15	723	GO:0034220;GO:0016020;GO:0005216;GO:0006820	-	-	virNOG00871	P	sp|Q8RXR2|CLCF_ARATH Chloride channel protein CLC-f OS=Arabidopsis thaliana GN=CLC-F PE=2 SV=2	gi|747099250|ref|XP_011097674.1| PREDICTED: chloride channel protein CLC-f isoform X1 [Sesamum indicum]
TRINITY_DN59261_c0_g1	1	1.14	0	0	4	4.17	0	0	0	0	0	0	367	-	-	-	-	-	-	-
TRINITY_DN3059_c0_g1	2020	90.03	2698	118.85	1703	74.51	481	24.71	592	20.65	476	21.08	2031	GO:0006546;GO:0032259;GO:0004047;GO:0008483	K00605	PF08669;PF01571	virNOG05447	E	sp|P54260|GCST_SOLTU Aminomethyltransferase, mitochondrial OS=Solanum tuberosum GN=GDCST PE=2 SV=1	gi|747096269|ref|XP_011096047.1| PREDICTED: aminomethyltransferase, mitochondrial [Sesamum indicum] &gt;gi|747096271|ref|XP_011096048.1| PREDICTED: aminomethyltransferase, mitochondrial [Sesamum indicum] &gt;gi|747096273|ref|XP_011096049.1| PREDICTED: aminomethyltransferase, mitochondrial [Sesamum indicum]
TRINITY_DN19076_c0_g1	126	26.29	145	27.62	114	22.85	127	28.7	133	21.18	114	23.28	614	GO:0006414;GO:0003746	K03233	PF00647	virNOG07515	J	sp|O04487|EF1G1_ARATH Probable elongation factor 1-gamma 1 OS=Arabidopsis thaliana GN=At1g09640 PE=1 SV=1	gi|1024050945|gb|KZV50905.1| hypothetical protein F511_10476 [Dorcoceras hygrometricum]
TRINITY_DN7755_c0_g1	570	24.59	577	23.33	632	25.9	247	11.54	357	11.2	268	11.15	2179	-	-	PF05705	virNOG03064	S	-	gi|747089850|ref|XP_011092579.1| PREDICTED: uncharacterized protein LOC105172725 isoform X2 [Sesamum indicum]
TRINITY_DN20254_c0_g1	5	1.1	4	0.86	1	0.2	1	0.22	4	0.78	4	1	617	-	-	-	-	-	-	-
TRINITY_DN1369_c1_g1	1135	22.14	1237	24.02	1121	21.56	914	20.98	1279	19.63	910	17.72	3522	-	K18469	PF00566	virNOG04503	U	sp|Q80XQ2|TBCD5_MOUSE TBC1 domain family member 5 OS=Mus musculus GN=Tbc1d5 PE=1 SV=2	gi|747092639|ref|XP_011094094.1| PREDICTED: TBC1 domain family member 5 homolog A-like [Sesamum indicum]
TRINITY_DN23361_c0_g1	19	4.4	22	4.92	17	3.01	21	4.91	14	2.23	21	4.01	727	-	-	PF07727	virNOG10663;virNOG14860	R	sp|Q94HW2|POLR1_ARATH Retrovirus-related Pol polyprotein from transposon RE1 OS=Arabidopsis thaliana GN=RE1 PE=2 SV=1	gi|923805335|ref|XP_013688817.1| PREDICTED: uncharacterized protein LOC106392554, partial [Brassica napus]
TRINITY_DN19878_c0_g1	68	4.49	70	4.43	57	3.6	34	2.49	57	2.86	36	2.3	1335	-	-	PF00931	KOG4658;virNOG00931	T	sp|Q9SX38|DRL4_ARATH Putative disease resistance protein At1g50180 OS=Arabidopsis thaliana GN=At1g50180 PE=3 SV=2	gi|747088248|ref|XP_011091703.1| PREDICTED: disease resistance protein RPP8-like [Sesamum indicum]
TRINITY_DN58025_c0_g1	4	0.72	4	0.67	2	0.35	1	0.2	2	0.28	0	0	657	-	-	-	-	-	-	-
TRINITY_DN58478_c0_g1	101	4.86	84	3.97	65	3.07	63	3.51	147	5.52	100	4.8	1534	GO:0003723	K14775	PF00687	virNOG12354	S	sp|O76021|RL1D1_HUMAN Ribosomal L1 domain-containing protein 1 OS=Homo sapiens GN=RSL1D1 PE=1 SV=3	gi|747072759|ref|XP_011083306.1| PREDICTED: ribosomal L1 domain-containing protein 1 [Sesamum indicum]
TRINITY_DN29335_c0_g1	3	3.48	0	0	2	2.11	2	2.04	0	0	2	2.12	366	GO:0008270	-	-	virNOG07109	R	sp|Q84N38|PVIP_NICBE OBERON-like protein OS=Nicotiana benthamiana GN=PVIP PE=1 SV=1	gi|747078195|ref|XP_011086252.1| PREDICTED: OBERON-like protein [Sesamum indicum]
TRINITY_DN32305_c0_g2	4	1.22	6	1.6	2	0.58	2	0.64	11	2.53	10	2.95	526	-	-	-	-	-	-	-
TRINITY_DN16629_c0_g1	5	3.07	6	2.88	5	2.79	9	5.18	10	4.45	1	0.54	431	-	K10357	-	virNOG00897;COG5022;virNOG16534	Z	sp|F4I5Q6|MYO7_ARATH Myosin-7 OS=Arabidopsis thaliana GN=XI-A PE=3 SV=1	gi|1002299905|ref|XP_015613350.1| PREDICTED: myosin-15 isoform X1 [Oryza sativa Japonica Group]
TRINITY_DN6479_c0_g1	479	24.69	779	33.49	514	23.92	902	52.61	1598	60.66	1033	52.71	2070	-	-	PF03106	virNOG07061	K	sp|Q9C519|WRKY6_ARATH WRKY transcription factor 6 OS=Arabidopsis thaliana GN=WRKY6 PE=1 SV=1	gi|747096251|ref|XP_011096037.1| PREDICTED: WRKY transcription factor 6 [Sesamum indicum]
TRINITY_DN29268_c0_g5	1	2.66	3	5.25	0	0	0	0	1	1.88	0	0	312	-	-	-	-	-	-	-
TRINITY_DN8023_c0_g1	996	74.18	1320	96.47	1109	80.38	473	38.49	710	37.73	565	39.23	1827	-	-	-	virNOG02189	S	sp|Q93W28|Y4554_ARATH Uncharacterized protein At4g15545 OS=Arabidopsis thaliana GN=At4g15545 PE=1 SV=1	gi|747086761|ref|XP_011090895.1| PREDICTED: uncharacterized protein At4g15545-like [Sesamum indicum]
TRINITY_DN39058_c1_g2	3	4.03	0	0	0	0	0	0	0	0	1	1.22	355	-	K19748	PF04949	virNOG07006;virNOG20525	ST	-	gi|747107656|ref|XP_011102137.1| PREDICTED: uncharacterized protein LOC105180173 [Sesamum indicum]
TRINITY_DN40374_c0_g1	21	1.92	31	2.57	21	1.63	19	1.81	28	1.84	25	2.06	1136	-	K17398	-	virNOG03960	R	-	gi|848894752|ref|XP_012847413.1| PREDICTED: uncharacterized protein LOC105967358 [Erythranthe guttata]
TRINITY_DN29668_c0_g1	3	0.69	4	1.02	2	0.44	1	0.47	3	0.53	3	1.34	587	-	-	-	-	-	-	-
TRINITY_DN7158_c0_g1	9	4.34	15	5.98	8	3.61	11	5.26	17	6.06	14	6.42	453	-	-	-	-	-	-	gi|848883918|ref|XP_012842244.1| PREDICTED: transcription factor TCP2-like isoform X1 [Erythranthe guttata]
TRINITY_DN1786_c0_g2	239	16.07	194	12.28	222	14.59	199	15.4	280	13.94	174	10.72	1936	-	-	PF03248	virNOG12107	U	sp|O48670|RER1A_ARATH Protein RER1A OS=Arabidopsis thaliana GN=RER1A PE=1 SV=1	gi|747082212|ref|XP_011088417.1| PREDICTED: protein RER1A [Sesamum indicum]
TRINITY_DN2575_c0_g1	503	26.32	414	21.39	491	25.26	381	23.49	649	28.31	481	26.8	2647	-	-	-	virNOG09618	R	-	gi|747067701|ref|XP_011080585.1| PREDICTED: uncharacterized protein LOC105163802 [Sesamum indicum]
TRINITY_DN49554_c0_g1	15	1.02	18	1.2	25	1.67	19	1.49	13	0.69	23	1.56	1181	-	-	-	virNOG07762	S	-	-
TRINITY_DN64389_c0_g1	0	0	0	0	1	0.41	2	0.87	0	0	1	0.41	468	-	K01115	-	virNOG29584;virNOG30394	I	sp|Q9T053|PLDG1_ARATH Phospholipase D gamma 1 OS=Arabidopsis thaliana GN=PLDGAMMA1 PE=1 SV=1	gi|823152421|ref|XP_012476038.1| PREDICTED: phospholipase D gamma 1-like isoform X1 [Gossypium raimondii] &gt;gi|763758402|gb|KJB25733.1| hypothetical protein B456_004G206700 [Gossypium raimondii]
TRINITY_DN29683_c0_g1	7	0.51	2	0.14	5	0.39	6	0.52	10	0.58	2	0.16	1247	-	K12391	-	virNOG00027;KOG1062	U	sp|Q9ZUI6|AP1G2_ARATH AP-1 complex subunit gamma-2 OS=Arabidopsis thaliana GN=At1g60070 PE=1 SV=2	gi|1023985827|gb|KZV23411.1| hypothetical protein F511_17371 [Dorcoceras hygrometricum]
TRINITY_DN7590_c0_g2	2201	30.28	2413	33.15	2400	33.01	2339	37.12	3185	34.04	2129	29.11	8314	-	-	PF00665;PF07727;PF14223;PF13976	virNOG05810	R	sp|Q94HW2|POLR1_ARATH Retrovirus-related Pol polyprotein from transposon RE1 OS=Arabidopsis thaliana GN=RE1 PE=2 SV=1	gi|147783806|emb|CAN74695.1| hypothetical protein VITISV_024648 [Vitis vinifera]
TRINITY_DN15346_c0_g1	22	1.42	23	1.44	44	2.79	26	1.68	44	2.28	21	1.18	1366	-	-	-	-	-	-	-
TRINITY_DN42942_c0_g1	0	0	0	0	1	2.02	0	0	0	0	0	0	322	GO:0016301;GO:0016310;GO:0003676;GO:0015074	K07305	-	KOG0017	R	sp|Q94HW2|POLR1_ARATH Retrovirus-related Pol polyprotein from transposon RE1 OS=Arabidopsis thaliana GN=RE1 PE=2 SV=1	gi|147843633|emb|CAN79872.1| hypothetical protein VITISV_017186 [Vitis vinifera]
TRINITY_DN9847_c0_g1	2	0.74	1	0.32	1	0.35	6	2.28	4	1.11	5	1.78	491	-	K04382	-	virNOG00325	T	sp|A2YEB4|PP2A1_ORYSI Serine/threonine-protein phosphatase PP2A-1 catalytic subunit OS=Oryza sativa subsp. indica GN=PP2A1 PE=2 SV=1	-
TRINITY_DN5445_c0_g2	34	2.84	53	4.25	35	2.8	39	3.72	45	2.86	34	2.78	1133	-	K18156	PF09768	virNOG11252	L	sp|P0CQ26|ATP23_CRYNJ Mitochondrial inner membrane protease ATP23 OS=Cryptococcus neoformans var. neoformans serotype D (strain JEC21 / ATCC MYA-565) GN=ATP23 PE=3 SV=1	gi|747099459|ref|XP_011097786.1| PREDICTED: mitochondrial inner membrane protease ATP23 [Sesamum indicum]
TRINITY_DN16510_c0_g1	13	1.94	14	1.73	12	1.77	19	3.31	32	3.96	19	2.66	863	-	-	-	NOG43025;virNOG28351	RS	-	gi|747068810|ref|XP_011081181.1| PREDICTED: uncharacterized protein LOC105164266 [Sesamum indicum]
TRINITY_DN39197_c0_g1	0	0	5	0.86	4	0.72	1	0.2	6	0.86	7	1.29	645	-	K08286	-	virNOG01515	T	sp|Q39183|D6KL2_ARATH Serine/threonine-protein kinase D6PKL2 OS=Arabidopsis thaliana GN=D6PKL2 PE=1 SV=1	gi|747078248|ref|XP_011086278.1| PREDICTED: serine/threonine-protein kinase D6PK-like [Sesamum indicum] &gt;gi|747078250|ref|XP_011086279.1| PREDICTED: serine/threonine-protein kinase D6PK-like [Sesamum indicum] &gt;gi|747078252|ref|XP_011086280.1| PREDICTED: serine/threonine-protein kinase D6PK-like [Sesamum indicum] &gt;gi|747078254|ref|XP_011086281.1| PREDICTED: serine/threonine-protein kinase…
TRINITY_DN843_c0_g1	562	18.79	541	17.13	511	16.23	575	22.31	768	19.82	584	18.72	3570	GO:0019781;GO:0005829;GO:0045116;GO:0005634	K04532	PF00899	virNOG02750	O	sp|P42744|AXR1_ARATH NEDD8-activating enzyme E1 regulatory subunit AXR1 OS=Arabidopsis thaliana GN=AXR1 PE=1 SV=1	gi|848882268|ref|XP_012841462.1| PREDICTED: NEDD8-activating enzyme E1 regulatory subunit [Erythranthe guttata] &gt;gi|604328438|gb|EYU34031.1| hypothetical protein MIMGU_mgv1a004513mg [Erythranthe guttata]
TRINITY_DN13138_c0_g2	2	0.35	4	0.65	1	0.17	3	0.58	3	0.41	9	1.56	664	-	-	-	-	-	-	-
TRINITY_DN26982_c1_g1	5	1.11	0	0	3	0.64	2	0.48	2	0.34	1	0.22	597	-	-	-	virNOG33817	R	-	gi|848888465|ref|XP_012844427.1| PREDICTED: uncharacterized protein K02A2.6-like [Erythranthe guttata]
TRINITY_DN63931_c0_g1	0	0	0	0	0	0	0	0	1	1.88	1	2.36	312	-	-	-	-	-	-	-
TRINITY_DN17921_c1_g1	1	0.2	4	0.77	5	0.96	11	2.48	20	3.27	14	2.79	625	-	-	-	virNOG26778	R	-	gi|604318488|gb|EYU29980.1| hypothetical protein MIMGU_mgv1a025609mg [Erythranthe guttata]
TRINITY_DN6750_c0_g1	129	5.46	128	4.75	160	6.2	134	6.51	244	7.03	147	5.98	2966	GO:0007165	-	-	virNOG07369	T	sp|Q3E875|RGAPX_ARATH Uncharacterized Rho GTPase-activating protein At5g61530 OS=Arabidopsis thaliana GN=At5g61530 PE=1 SV=2	gi|604300353|gb|EYU20196.1| hypothetical protein MIMGU_mgv1a0083171mg, partial [Erythranthe guttata] &gt;gi|604300354|gb|EYU20197.1| hypothetical protein MIMGU_mgv1a0083171mg, partial [Erythranthe guttata]
TRINITY_DN32800_c0_g1	1	0.26	2	0.47	1	0.25	4	1.12	4	1.01	2	0.6	556	-	-	-	virNOG00805	S	sp|Q9SF32|IQD1_ARATH Protein IQ-DOMAIN 1 OS=Arabidopsis thaliana GN=IQD1 PE=1 SV=1	gi|697168561|ref|XP_009593166.1| PREDICTED: protein IQ-DOMAIN 1 isoform X2 [Nicotiana tomentosiformis]
TRINITY_DN50709_c0_g1	0	0	0	0	5	4.45	1	0.88	1	0.7	1	0.9	380	GO:0003723	-	-	-	-	-	gi|848886580|ref|XP_012843532.1| PREDICTED: poly(rC)-binding protein 3-like [Erythranthe guttata]
TRINITY_DN26821_c0_g2	1	0.13	1	0.13	2	0.26	3	0.45	5	0.51	2	0.26	770	-	-	-	-	-	-	-
TRINITY_DN17843_c0_g2	4	0.22	9	0.48	22	1.16	7	0.43	15	0.63	5	0.27	1407	-	-	-	-	-	-	-
TRINITY_DN55993_c0_g1	19	2.21	14	1.55	8	0.9	10	1.3	18	1.61	17	1.95	834	-	K01802	-	virNOG18528	O	-	gi|848858156|ref|XP_012830009.1| PREDICTED: peptidyl-prolyl cis-trans isomerase FKBP20-1 [Erythranthe guttata] &gt;gi|848858158|ref|XP_012830010.1| PREDICTED: peptidyl-prolyl cis-trans isomerase FKBP20-1 [Erythranthe guttata] &gt;gi|848858161|ref|XP_012830011.1| PREDICTED: peptidyl-prolyl cis-trans isomerase FKBP20-1 [Erythranthe guttata] &gt;gi|604344734|gb|EYU43449.1| hypothetical protein MIMGU…
TRINITY_DN6860_c0_g1	11998	499.17	15754	646.68	12357	503.15	3280	158.94	4086	134.13	3741	155.45	2651	GO:0003824	K00830	PF00266	virNOG06662	E	sp|Q56YA5|SGAT_ARATH Serine--glyoxylate aminotransferase OS=Arabidopsis thaliana GN=AGT1 PE=1 SV=2	gi|525314083|ref|NP_001265946.1| Hop-interacting protein THI032 [Solanum lycopersicum] &gt;gi|723752607|ref|XP_010314658.1| PREDICTED: hop-interacting protein THI032 isoform X1 [Solanum lycopersicum] &gt;gi|723752610|ref|XP_010314659.1| PREDICTED: hop-interacting protein THI032 isoform X1 [Solanum lycopersicum] &gt;gi|723752613|ref|XP_010314661.1| PREDICTED: hop-interacting protein THI032 isoform…
TRINITY_DN12011_c0_g3	24	1.63	18	1.19	16	1.07	15	1.16	25	1.35	23	1.57	1231	-	-	-	virNOG29348;virNOG27367;COG1657;virNOG37331	IR	-	gi|1021562772|ref|XP_016172599.1| PREDICTED: uncharacterized protein LOC107614989 [Arachis ipaensis]
TRINITY_DN29642_c0_g1	49	10.64	74	14.62	38	7.92	31	7.27	33	5.46	28	5.94	603	-	-	-	euNOG51270	S	-	gi|661896424|emb|CDO99613.1| unnamed protein product [Coffea canephora]
TRINITY_DN64444_c0_g1	1	1.13	0	0	0	0	1	1	1	0.81	0	0	368	-	-	-	-	-	-	-
TRINITY_DN25453_c0_g1	17	4.64	4	0.96	14	3.71	3	0.86	12	2.51	6	1.68	550	-	-	-	COG4886;KOG4658;NOG94457	STU	sp|Q7XA40|RGA3_SOLBU Putative disease resistance protein RGA3 OS=Solanum bulbocastanum GN=RGA3 PE=2 SV=2	gi|747087948|ref|XP_011091535.1| PREDICTED: putative disease resistance protein RGA3 [Sesamum indicum]
TRINITY_DN60247_c0_g1	2	0.43	2	0.39	1	0.21	2	0.47	4	0.66	2	0.42	604	-	-	-	-	-	-	-
TRINITY_DN42983_c0_g1	0	0	0	0	0	0	0	0	2	2.53	0	0	336	-	-	-	-	-	-	-
TRINITY_DN50083_c0_g2	2	1.05	0	0	0	0	2	1.03	2	0.78	0	0	442	-	-	-	-	-	-	-
TRINITY_DN45441_c0_g3	1	0.22	0	0	2	0.43	0	0	5	0.85	5	1.09	596	-	-	-	-	-	-	-
TRINITY_DN26844_c0_g1	69	6.77	50	4.71	48	4.59	66	7.33	74	5.62	62	6.03	925	GO:0004674;GO:0005524;GO:0006468	-	-	virNOG01876	T	-	gi|848862988|ref|XP_012832267.1| PREDICTED: serine/threonine-protein kinase HT1 [Erythranthe guttata] &gt;gi|604342984|gb|EYU42008.1| hypothetical protein MIMGU_mgv1a008582mg [Erythranthe guttata]
TRINITY_DN63563_c0_g1	0	0	2	0.66	0	0	2	0.79	5	1.44	3	1.11	485	-	-	-	-	-	-	-
TRINITY_DN11710_c0_g1	1673	29.07	1816	31.52	1677	28.76	1966	40.06	3015	41.1	2363	41.13	3650	-	-	PF07724	virNOG10544	O	sp|Q9LML2|SMXL6_ARATH Protein SMAX1-LIKE 6 OS=Arabidopsis thaliana GN=SMXL6 PE=1 SV=1	gi|747067902|ref|XP_011080693.1| PREDICTED: uncharacterized protein LOC105163882 [Sesamum indicum]
TRINITY_DN24477_c0_g2	2	4.63	0	0	0	0	0	0	1	1.64	0	0	320	-	K11672	-	virNOG03126	Z	sp|Q940Z2|ARP5_ARATH Actin-related protein 5 OS=Arabidopsis thaliana GN=ARP5 PE=1 SV=2	gi|747061475|ref|XP_011077207.1| PREDICTED: actin-related protein 5 [Sesamum indicum]
TRINITY_DN21648_c0_g1	23	4.96	21	4.12	30	6.21	50	11.64	100	16.43	54	11.37	605	GO:0016020	-	-	euNOG53699;virNOG24129;virNOG40190	S	-	gi|661895888|emb|CDP00466.1| unnamed protein product [Coffea canephora]
TRINITY_DN19056_c0_g2	10	0.95	10	0.89	12	1.51	6	0.56	18	1.26	4	0.45	1084	-	-	-	virNOG30511;COG2801	RL	-	gi|923519544|ref|XP_013662803.1| PREDICTED: uncharacterized protein LOC106367560 [Brassica napus]
TRINITY_DN30360_c0_g1	17	0.86	13	0.64	17	0.84	10	0.58	22	0.86	19	0.95	1481	-	-	-	-	-	-	-
TRINITY_DN44708_c0_g1	0	0	6	1.4	0	0	0	0	3	0.59	2	0.51	558	-	-	-	-	-	-	-
TRINITY_DN23206_c0_g1	1	0.53	0	0	0	0	0	0	1	0.39	0	0	441	-	-	-	-	-	-	-
TRINITY_DN4550_c0_g1	77	3.16	87	3.63	65	2.72	97	4.83	158	5.04	149	6.45	1928	GO:0016021;GO:0006810;GO:0005215	K14638	PF00854	virNOG00570	E	sp|Q9SX20|PTR18_ARATH Protein NRT1/ PTR FAMILY 3.1 OS=Arabidopsis thaliana GN=NPF3.1 PE=2 SV=1	gi|747048402|ref|XP_011070210.1| PREDICTED: protein NRT1/ PTR FAMILY 3.1-like [Sesamum indicum]
TRINITY_DN1199_c2_g1	1004	23.69	1056	24.9	992	23.17	679	18.73	1042	19.27	770	18.11	3057	-	-	PF12799;PF13855	virNOG20527	S	sp|Q9SKB2|SBIR1_ARATH Leucine-rich repeat receptor-like serine/threonine/tyrosine-protein kinase SOBIR1 OS=Arabidopsis thaliana GN=SOBIR1 PE=1 SV=1	gi|697152417|ref|XP_009630447.1| PREDICTED: uncharacterized protein LOC104120395 isoform X2 [Nicotiana tomentosiformis]
TRINITY_DN3239_c0_g1	76	10.04	64	7.99	121	15.51	30	4.42	63	6.42	53	6.91	774	-	K02183	PF13499	COG5126;virNOG17339;virNOG40455	TDZ	sp|P02618|PRVB_CYPCA Parvalbumin beta OS=Cyprinus carpio PE=1 SV=1	gi|475490666|gb|EMT03514.1| Calmodulin-like protein 4 [Aegilops tauschii]
TRINITY_DN39003_c0_g1	113	3.11	166	4.54	145	3.93	89	2.86	108	2.33	99	2.73	2428	GO:0008270	-	PF01535;PF14432;PF13041	virNOG06728;virNOG31668	R	sp|Q9FJY7|PP449_ARATH Pentatricopeptide repeat-containing protein At5g66520 OS=Arabidopsis thaliana GN=PCMP-H61 PE=2 SV=1	gi|747080494|ref|XP_011087498.1| PREDICTED: pentatricopeptide repeat-containing protein At5g66520-like [Sesamum indicum]
TRINITY_DN33971_c0_g4	0	0	1	0.18	2	0.37	1	0.21	2	0.3	4	0.76	635	-	-	-	virNOG19314;virNOG27373	S	-	gi|763742276|gb|KJB09775.1| hypothetical protein B456_001G164300 [Gossypium raimondii]
TRINITY_DN92_c0_g2	89	4.95	265	14.44	145	7.91	81	5.19	174	7.54	80	4.43	1373	-	-	-	virNOG18030	S	-	gi|747049838|ref|XP_011070973.1| PREDICTED: uncharacterized protein LOC105156517 [Sesamum indicum]
TRINITY_DN59306_c0_g1	2	4.63	0	0	0	0	0	0	0	0	0	0	320	-	-	-	-	-	-	-
TRINITY_DN3371_c0_g1	3078	61.17	2734	53.96	2881	53.17	2755	63.1	4029	66.76	3097	66.84	3998	-	K12822	PF01480;PF00076	virNOG08844	A	sp|P49756|RBM25_HUMAN RNA-binding protein 25 OS=Homo sapiens GN=RBM25 PE=1 SV=3	gi|848889284|ref|XP_012844810.1| PREDICTED: RNA-binding protein 25 isoform X4 [Erythranthe guttata]
TRINITY_DN51241_c0_g1	0	0	2	0.7	6	2.32	2	0.83	1	0.31	1	0.39	475	-	-	-	-	-	-	-
TRINITY_DN3826_c0_g1	647	26.82	558	22.86	513	20.5	557	28.87	799	26.98	678	29.25	2029	GO:0005488	K03363	PF14223	virNOG40250;virNOG35779;NOG109340	SR	sp|P10978|POLX_TOBAC Retrovirus-related Pol polyprotein from transposon TNT 1-94 OS=Nicotiana tabacum PE=2 SV=1	gi|590670967|ref|XP_007038204.1| Transducin/WD40 repeat-like superfamily protein [Theobroma cacao] &gt;gi|508775449|gb|EOY22705.1| Transducin/WD40 repeat-like superfamily protein [Theobroma cacao]
TRINITY_DN17511_c0_g1	19	1.47	10	0.76	19	1.53	19	1.64	23	1.3	7	0.54	1200	GO:0004129;GO:0005452;GO:0005740;GO:1902600;GO:0015698;GO:0016021	K02265	-	virNOG19374	C	sp|Q9LW15|CX5B1_ARATH Cytochrome c oxidase subunit 5b-1, mitochondrial OS=Arabidopsis thaliana GN=COX5B-1 PE=1 SV=1	gi|641833897|gb|KDO52902.1| hypothetical protein CISIN_1g031107mg [Citrus sinensis]
TRINITY_DN14673_c1_g2	5	3.05	3	1.47	3	1.69	0	0	5	2.24	1	0.58	425	-	-	-	-	-	-	-
TRINITY_DN41039_c0_g3	34	0.94	34	0.88	48	1.26	33	1.03	71	1.41	53	1.37	2896	-	-	PF13966;PF13456;PF00078	virNOG22502;virNOG09124	R	sp|P0C2F6|RNHX1_ARATH Putative ribonuclease H protein At1g65750 OS=Arabidopsis thaliana GN=At1g65750 PE=3 SV=1	gi|332322128|emb|CCA66036.1| hypothetical protein [Beta vulgaris subsp. vulgaris]
TRINITY_DN63487_c0_g1	1	0.29	0	0	0	0	3	0.91	2	0.44	0	0	537	-	K13126	PF00076	virNOG07645;virNOG15416	A	sp|O04319|PABP6_ARATH Polyadenylate-binding protein 6 OS=Arabidopsis thaliana GN=PAB6 PE=2 SV=1	gi|747052989|ref|XP_011072634.1| PREDICTED: polyadenylate-binding protein 6 [Sesamum indicum]
TRINITY_DN5979_c1_g1	40	2.23	34	1.98	42	2.25	59	3.68	45	1.83	40	2.24	2139	GO:0006730;GO:0004799;GO:0032259;GO:0004146;GO:0055114;GO:0006231;GO:0046654;GO:0006545	K13998	PF00303;PF00186	virNOG07012	H	sp|P51820|DRTS_SOYBN Bifunctional dihydrofolate reductase-thymidylate synthase OS=Glycine max PE=1 SV=1	gi|747056598|ref|XP_011074562.1| PREDICTED: putative bifunctional dihydrofolate reductase-thymidylate synthase isoform X1 [Sesamum indicum] &gt;gi|747056600|ref|XP_011074563.1| PREDICTED: putative bifunctional dihydrofolate reductase-thymidylate synthase isoform X1 [Sesamum indicum]
TRINITY_DN40973_c2_g1	1	0.21	2	0.38	0	0	0	0	5	0.79	4	0.81	615	-	-	-	-	-	-	-
TRINITY_DN30171_c0_g1	0	0	0	0	1	0.51	1	0.53	1	0.4	0	0	437	-	-	-	-	-	-	-
TRINITY_DN14530_c0_g1	78	2.14	111	3	93	2.5	72	2.3	125	2.67	93	2.54	2516	-	-	PF07899	virNOG22260;strNOG22047;virNOG33589	S	sp|Q67ZB3|FRL3_ARATH FRIGIDA-like protein 3 OS=Arabidopsis thaliana GN=FRL3 PE=1 SV=1	gi|747066719|ref|XP_011080050.1| PREDICTED: trichohyalin-like isoform X1 [Sesamum indicum]
TRINITY_DN26_c0_g2	91	14.52	100	14.89	73	11.26	42	7.4	71	8.7	106	16.63	699	GO:0005623;GO:0015035;GO:0009055;GO:0055114;GO:0045454;GO:0016021	K03676	PF00462	virNOG22047	O	sp|O23420|GRXS5_ARATH Monothiol glutaredoxin-S5 OS=Arabidopsis thaliana GN=GRXS5 PE=3 SV=1	gi|747086805|ref|XP_011090919.1| PREDICTED: monothiol glutaredoxin-S4-like [Sesamum indicum]
TRINITY_DN60900_c0_g1	0	0	1	1.72	0	0	2	4.14	0	0	0	0	313	-	-	-	-	-	-	-
TRINITY_DN3899_c0_g1	124	7.32	112	6.56	87	5.76	94	7.6	139	8.03	100	7.81	2018	-	K05287	-	virNOG14271	MO	sp|O09101|PIGF_MOUSE Phosphatidylinositol-glycan biosynthesis class F protein OS=Mus musculus GN=Pigf PE=1 SV=1	gi|848919333|ref|XP_012856752.1| PREDICTED: phosphatidylinositol-glycan biosynthesis class F protein [Erythranthe guttata] &gt;gi|848919336|ref|XP_012856753.1| PREDICTED: phosphatidylinositol-glycan biosynthesis class F protein [Erythranthe guttata] &gt;gi|848919339|ref|XP_012856754.1| PREDICTED: phosphatidylinositol-glycan biosynthesis class F protein [Erythranthe guttata]
TRINITY_DN11158_c0_g1	219	4.78	190	4.08	185	3.91	199	5.43	245	4.23	231	5.01	3599	-	K14790	-	virNOG08569	J	sp|Q9C552|PUM23_ARATH Pumilio homolog 23 OS=Arabidopsis thaliana GN=APUM23 PE=1 SV=1	gi|747053092|ref|XP_011072692.1| PREDICTED: pumilio homolog 23 isoform X1 [Sesamum indicum]
TRINITY_DN34707_c1_g1	0	0	1	0.19	0	0	1	0.23	6	0.95	0	0	615	GO:0002084;GO:0016020;GO:0052689;GO:0008474;GO:0005737	K06130	-	virNOG11439;virNOG09695	I	-	gi|747052272|ref|XP_011072250.1| PREDICTED: acyl-protein thioesterase 1 homolog 1 [Sesamum indicum]
TRINITY_DN6220_c0_g1	311	7.09	388	8.82	299	6.75	232	6.22	333	5.95	258	5.9	3081	-	-	PF01915	virNOG13992	R	sp|Q9LXA8|BXL6_ARATH Probable beta-D-xylosidase 6 OS=Arabidopsis thaliana GN=BXL6 PE=2 SV=1	gi|747102576|ref|XP_011099456.1| PREDICTED: probable beta-D-xylosidase 6 [Sesamum indicum]
TRINITY_DN16527_c0_g1	2	2.69	3	2.89	5	6.11	2	2.32	4	3.84	6	7.34	355	GO:0016021;GO:0005524;GO:0006468;GO:0004672	-	PF00069	virNOG06621	T	sp|Q8VZG8|MIK2_ARATH MDIS1-interacting receptor like kinase 2 OS=Arabidopsis thaliana GN=MIK2 PE=1 SV=3	gi|698459464|ref|XP_009781301.1| PREDICTED: probable LRR receptor-like serine/threonine-protein kinase At4g08850 [Nicotiana sylvestris]
TRINITY_DN21418_c1_g1	8	0.61	6	0.44	7	0.52	12	1.05	15	0.89	17	1.29	1092	-	-	-	-	-	-	-
TRINITY_DN53057_c0_g1	1	0.19	4	0.69	1	0.18	4	0.82	3	0.43	2	0.37	645	-	-	-	-	-	-	-
TRINITY_DN56003_c0_g1	0	0	1	0.31	4	1.37	0	0	3	0.81	1	0.35	495	-	-	-	-	-	-	-
TRINITY_DN13295_c1_g1	0	0	7	0.64	11	1.04	4	0.54	10	0.87	9	1.02	1028	-	-	-	-	-	-	-
TRINITY_DN16353_c0_g2	5	0.39	4	0.37	5	0.6	3	0.25	2	0.14	4	0.37	1143	-	K03869	-	virNOG02508	O	sp|Q9C9L0|CUL3B_ARATH Cullin-3B OS=Arabidopsis thaliana GN=CUL3B PE=1 SV=1	gi|747049904|ref|XP_011071007.1| PREDICTED: cullin-3A-like [Sesamum indicum]
TRINITY_DN12172_c0_g1	13	14.59	36	28.83	28	27.19	41	39.28	61	41.48	37	30.03	522	GO:0016021	-	-	virNOG05220	R	-	gi|604300576|gb|EYU20394.1| hypothetical protein MIMGU_mgv1a000210mg [Erythranthe guttata]
TRINITY_DN31785_c0_g1	0	0	0	0	0	0	0	0	4	4.83	0	0	339	-	-	-	-	-	-	-
TRINITY_DN13832_c0_g1	18	0.42	31	0.69	22	0.46	17	0.36	30	0.59	22	0.51	3556	-	-	-	virNOG05230	S	-	gi|747057547|ref|XP_011075079.1| PREDICTED: uncharacterized protein LOC105159649 [Sesamum indicum]
TRINITY_DN58054_c0_g1	1	0.18	4	0.67	2	0.35	0	0	3	0.42	3	0.53	656	-	-	PF00098	virNOG27367;virNOG37331;KOG0017	R	-	gi|743803167|ref|XP_010926849.1| PREDICTED: uncharacterized protein LOC105049010 [Elaeis guineensis]
TRINITY_DN8932_c0_g1	12	7.18	12	5.76	6	3.33	14	8.07	14	6.14	12	6.76	427	-	-	-	-	-	-	-
TRINITY_DN1804_c0_g1	2778	68.5	3043	74.68	2712	65.92	1149	33.12	1548	29.95	1360	33.62	2708	-	K12130	PF00072;PF06203	virNOG02322	K	sp|Q6LA42|APRR5_ARATH Two-component response regulator-like APRR5 OS=Arabidopsis thaliana GN=APRR5 PE=1 SV=2	gi|747059059|ref|XP_011075891.1| PREDICTED: two-component response regulator-like APRR9 [Sesamum indicum]
TRINITY_DN48085_c0_g1	1	0.29	2	0.51	7	1.94	0	0	1	0.22	4	1.13	535	GO:0016020;GO:0004190;GO:0015074;GO:0008270;GO:0006508;GO:0003676	-	-	virNOG27333;COG2801	LR	sp|P04323|POL3_DROME Retrovirus-related Pol polyprotein from transposon 17.6 OS=Drosophila melanogaster GN=pol PE=3 SV=1	gi|77552419|gb|ABA95216.1| retrotransposon protein, putative, Ty3-gypsy subclass [Oryza sativa Japonica Group]
TRINITY_DN17188_c0_g1	20	3.36	1	0.11	0	0	0	0	0	0	0	0	860	-	-	PF00992	-	-	sp|P36188|TNNI_DROME Troponin I OS=Drosophila melanogaster GN=wupA PE=2 SV=3	-
TRINITY_DN28464_c0_g3	1	0.22	3	0.59	1	0.21	4	0.94	3	0.5	3	0.64	603	-	-	-	-	-	-	-
TRINITY_DN8_c0_g3	28	14.77	30	13.38	32	16.06	46	24.04	34	14.55	30	15.23	457	GO:0000145;GO:0006893	K17637	PF15469	virNOG11849	U	sp|Q8S3U9|SEC5A_ARATH Exocyst complex component SEC5A OS=Arabidopsis thaliana GN=SEC5A PE=1 SV=1	gi|848877602|ref|XP_012839232.1| PREDICTED: exocyst complex component SEC5A-like [Erythranthe guttata] &gt;gi|604331994|gb|EYU36852.1| hypothetical protein MIMGU_mgv1a000548mg [Erythranthe guttata]
TRINITY_DN20225_c0_g1	19	4.32	9	1.85	8	1.74	19	4.65	20	3.46	16	3.55	591	GO:0004563;GO:0005975	K12373	PF00728	virNOG04063	G	sp|A7WM73|HEXO1_ARATH Beta-hexosaminidase 1 OS=Arabidopsis thaliana GN=HEXO1 PE=1 SV=1	gi|747060888|ref|XP_011076893.1| PREDICTED: beta-hexosaminidase 1 [Sesamum indicum] &gt;gi|747060890|ref|XP_011076894.1| PREDICTED: beta-hexosaminidase 1 [Sesamum indicum]
TRINITY_DN31429_c1_g2	1	0.88	0	0	0	0	0	0	2	1.27	1	0.81	389	GO:0042803;GO:0009570;GO:0031969;GO:0019538;GO:0009658;GO:0034214;GO:0016887;GO:0045037;GO:0005524;GO:0005739	K03696	PF02861	virNOG10610;virNOG33390	LO	sp|Q9SXJ7|CLPC2_ARATH Chaperone protein ClpC2, chloroplastic OS=Arabidopsis thaliana GN=CLPC2 PE=1 SV=1	gi|15983763|gb|AAL10478.1| AT3g48870/T21J18_140 [Arabidopsis thaliana]
TRINITY_DN3679_c1_g1	42	6.37	25	3.74	51	6.21	53	8.76	80	10.35	45	7.8	1346	-	-	-	virNOG02646	T	-	gi|698464586|ref|XP_009782473.1| PREDICTED: probable receptor-like protein kinase At1g67000 isoform X2 [Nicotiana sylvestris]
TRINITY_DN9329_c0_g1	31	2.67	52	4.3	40	3.33	30	2.91	67	4.48	50	4.26	1024	-	K09286	PF00847	virNOG20000;virNOG22364	K	sp|Q9LYD3|DREB3_ARATH Dehydration-responsive element-binding protein 3 OS=Arabidopsis thaliana GN=DREB3 PE=2 SV=1	gi|747052567|ref|XP_011072408.1| PREDICTED: dehydration-responsive element-binding protein 3 [Sesamum indicum]
TRINITY_DN23718_c0_g2	4	0.51	1	0.12	1	0.12	5	0.72	2	0.2	3	0.38	786	-	-	PF12043	virNOG01910	S	-	gi|747068750|ref|XP_011081146.1| PREDICTED: uncharacterized protein LOC105164231 [Sesamum indicum]
TRINITY_DN18304_c0_g2	3	1.04	7	2.1	2	0.66	1	0.36	0	0	3	1	502	-	-	-	-	-	-	-
TRINITY_DN43740_c0_g1	2	1.81	0	0	0	0	0	0	0	0	0	0	386	-	-	-	-	-	-	-
TRINITY_DN37755_c0_g1	1	0.86	1	0.65	3	2.36	0	0	0	0	0	0	391	-	-	-	-	-	-	-
TRINITY_DN55263_c0_g1	1	0.16	1	0.15	6	0.93	3	0.53	8	0.99	3	0.47	696	-	-	-	-	-	-	-
TRINITY_DN11727_c0_g1	4	4.04	0	0	0	0	0	0	2	1.45	0	0	377	GO:0046933;GO:0015991;GO:0005524;GO:0015986;GO:0000275	K02133	-	virNOG09296	C	sp|P19023|ATPBM_MAIZE ATP synthase subunit beta, mitochondrial OS=Zea mays GN=ATPB PE=2 SV=1	gi|116787106|gb|ABK24378.1| unknown [Picea sitchensis]
TRINITY_DN913_c0_g1	641	16.63	614	16.05	613	15.82	746	23.24	1033	21.19	801	21.42	3529	-	-	PF02892	virNOG18802;virNOG20758;virNOG18550;virNOG23924	SR	-	gi|747046870|ref|XP_011101598.1| PREDICTED: uncharacterized protein LOC105179636 isoform X3 [Sesamum indicum]
TRINITY_DN12211_c0_g1	0	0	0	0	2	3.48	1	1.59	0	0	0	0	331	GO:0008168;GO:0035246	K02516	-	virNOG01056	D	sp|Q8GWT4|ANM15_ARATH Protein arginine N-methyltransferase 1.5 OS=Arabidopsis thaliana GN=PMRT15 PE=1 SV=2	gi|747040321|ref|XP_011075503.1| PREDICTED: protein arginine N-methyltransferase 1.5 [Sesamum indicum]
TRINITY_DN56305_c0_g1	0	0	0	0	0	0	0	0	3	5.86	0	0	310	-	-	-	-	-	-	gi|747083397|ref|XP_011089064.1| PREDICTED: AFP homolog 2-like [Sesamum indicum]
TRINITY_DN8733_c0_g1	141	1.96	123	1.75	115	5.38	89	3.88	154	2.16	113	4.19	5075	-	K17871	PF13041;PF01535;PF13812	virNOG02695;COG1252	C	sp|Q9SKT7|NDB4_ARATH External alternative NAD(P)H-ubiquinone oxidoreductase B4, mitochondrial OS=Arabidopsis thaliana GN=NDB4 PE=1 SV=1	gi|848906271|ref|XP_012852458.1| PREDICTED: external alternative NAD(P)H-ubiquinone oxidoreductase B4, mitochondrial [Erythranthe guttata] &gt;gi|604305781|gb|EYU24869.1| hypothetical protein MIMGU_mgv1a003609mg [Erythranthe guttata]
TRINITY_DN20497_c0_g2	17	1.31	17	1.38	16	1.35	13	1.44	20	1.66	16	1.62	1412	-	-	-	-	-	-	gi|1023983803|gb|KZV22508.1| hypothetical protein F511_09030 [Dorcoceras hygrometricum]
TRINITY_DN1710_c2_g1	5	0.96	6	1.06	9	1.66	9	1.88	11	1.61	7	1.32	638	-	-	-	-	-	-	-
TRINITY_DN1734_c3_g1	11	6.95	35	17.6	9	5.26	3	1.81	3	1.39	13	7.71	421	-	-	-	-	-	-	-
TRINITY_DN1408_c0_g1	2206	64.59	2473	72.32	2279	65.92	1627	55.84	2131	49.43	2000	58.81	2840	GO:0016020	K14207	PF01490	virNOG02033	E	sp|Q9LI61|AVT6A_ARATH Amino acid transporter AVT6A OS=Arabidopsis thaliana GN=AVT6A PE=2 SV=1	gi|848855353|ref|XP_012852040.1| PREDICTED: probable sodium-coupled neutral amino acid transporter 6 [Erythranthe guttata] &gt;gi|848855355|ref|XP_012852046.1| PREDICTED: probable sodium-coupled neutral amino acid transporter 6 [Erythranthe guttata] &gt;gi|848855358|ref|XP_012852054.1| PREDICTED: probable sodium-coupled neutral amino acid transporter 6 [Erythranthe guttata] &gt;gi|848855360|ref|X…
TRINITY_DN40091_c0_g1	752	34.33	859	38.63	716	32.68	544	29.08	807	28.92	631	30.07	2974	-	-	PF07526	virNOG07090;NOG79532	K	sp|Q9SW80|BLH2_ARATH BEL1-like homeodomain protein 2 OS=Arabidopsis thaliana GN=BLH2 PE=1 SV=3	gi|747056432|ref|XP_011074481.1| PREDICTED: BEL1-like homeodomain protein 4 [Sesamum indicum]
TRINITY_DN30690_c0_g1	0	0	1	0.86	3	3.21	0	0	0	0	1	1.07	365	-	-	PF14844	virNOG01217;virNOG31963	SUT	sp|F4HZB2|BCHA1_ARATH Protein SPIRRIG OS=Arabidopsis thaliana GN=SPI PE=1 SV=1	gi|747066479|ref|XP_011079922.1| PREDICTED: BEACH domain-containing protein lvsA isoform X1 [Sesamum indicum]
TRINITY_DN8489_c0_g2	13	0.85	5	0.32	12	0.77	3	0.23	5	0.26	3	0.2	1214	GO:0050660;GO:0046577;GO:0016021;GO:0055114	K17756	PF00732	virNOG01712	R	sp|O65709|FAO4A_ARATH Long-chain-alcohol oxidase FAO4A OS=Arabidopsis thaliana GN=FAO4A PE=3 SV=2	gi|848894363|ref|XP_012847218.1| PREDICTED: long-chain-alcohol oxidase FAO4A [Erythranthe guttata] &gt;gi|604317048|gb|EYU29124.1| hypothetical protein MIMGU_mgv1a001761mg [Erythranthe guttata]
TRINITY_DN3266_c0_g1	1090	137.14	1301	154.45	1021	123.88	1052	148.13	1551	149.94	1152	141.54	905	GO:0019843;GO:0003735;GO:0015935;GO:0006412	K02997	PF00163;PF01479	virNOG13934	J	sp|Q9FLF0|RS92_ARATH 40S ribosomal protein S9-2 OS=Arabidopsis thaliana GN=RPS9C PE=1 SV=1	gi|747058295|ref|XP_011075483.1| PREDICTED: 40S ribosomal protein S9-2 [Sesamum indicum] &gt;gi|747058297|ref|XP_011075484.1| PREDICTED: 40S ribosomal protein S9-2 [Sesamum indicum]
TRINITY_DN23623_c0_g2	3	0.22	6	0.4	4	0.28	1	0.08	9	0.5	8	0.57	1168	-	-	-	virNOG10530	S	-	gi|747091547|ref|XP_011093507.1| PREDICTED: interferon-activable protein 203 isoform X1 [Sesamum indicum]
TRINITY_DN15889_c0_g2	2	0.43	0	0	4	0.82	2	0.46	5	0.82	1	0.21	607	-	-	-	-	-	-	-
TRINITY_DN36585_c0_g1	13	2.34	6	1	12	2.08	17	3.35	24	3.31	11	1.94	658	-	-	-	-	-	-	-
TRINITY_DN21384_c0_g1	260	6.48	308	7.61	284	6.98	246	7.14	351	6.89	296	7.43	2826	GO:0005524	K14439	PF00176	virNOG14737	B	sp|Q9ZUL5|CHR19_ARATH Protein CHROMATIN REMODELING 19 OS=Arabidopsis thaliana GN=ETL1 PE=1 SV=1	gi|747048963|ref|XP_011070510.1| PREDICTED: protein CHROMATIN REMODELING 19 isoform X1 [Sesamum indicum]
TRINITY_DN56197_c0_g1	36	3.27	17	1.49	37	3.28	166	17.15	312	22.01	159	14.34	971	-	-	PF04520	virNOG20584	S	-	gi|747096309|ref|XP_011096069.1| PREDICTED: uncharacterized protein LOC105175348 [Sesamum indicum]
TRINITY_DN51275_c0_g1	2	0.46	0	0	1	0.22	0	0	0	0	2	0.45	590	GO:0003700;GO:0005634;GO:0006355;GO:0007275;GO:0003677	K09285	-	virNOG10778;virNOG02630	K	sp|Q1PFE1|AIL1_ARATH AP2-like ethylene-responsive transcription factor AIL1 OS=Arabidopsis thaliana GN=AIL1 PE=2 SV=1	gi|992161907|gb|KXG24410.1| hypothetical protein SORBI_007G038300 [Sorghum bicolor]
TRINITY_DN30849_c0_g1	0	0	4	1.85	2	1.06	0	0	0	0	0	0	432	-	-	-	-	-	-	-
TRINITY_DN21130_c0_g1	0	0	3	0.34	4	0.47	6	0.81	12	1.11	3	0.36	824	-	-	-	virNOG03334;NOG01829	S	-	gi|527202538|gb|EPS69283.1| hypothetical protein M569_05480 [Genlisea aurea]
TRINITY_DN9528_c0_g1	31	25.47	50	26.45	32	22.36	41	28.6	57	33.63	36	28.33	609	-	-	-	-	-	-	-
TRINITY_DN109_c0_g1	7901	304.26	7754	267.6	7955	288.47	7966	354.65	11527	361.33	9156	358.51	8167	-	-	PF13976;PF00665;PF03732;PF07727;PF14244	virNOG31300;virNOG33673;virNOG19602	R	sp|Q94HW2|POLR1_ARATH Retrovirus-related Pol polyprotein from transposon RE1 OS=Arabidopsis thaliana GN=RE1 PE=2 SV=1	gi|147783627|emb|CAN68148.1| hypothetical protein VITISV_035665 [Vitis vinifera]
TRINITY_DN2751_c1_g1	3	2.13	2	0.84	2	1.22	1	0.5	4	2.58	3	1.72	446	GO:0046856;GO:0016787	-	-	COG5411;virNOG07706	TU	sp|Q8H0Z6|IP5P3_ARATH Type IV inositol polyphosphate 5-phosphatase 3 OS=Arabidopsis thaliana GN=IP5P3 PE=1 SV=1	gi|565386459|ref|XP_006359029.1| PREDICTED: type IV inositol polyphosphate 5-phosphatase 3 isoform X2 [Solanum tuberosum]
TRINITY_DN21449_c0_g1	7	1.95	1	0.25	1	0.27	1	0.29	2	0.42	2	0.54	544	-	-	-	-	-	-	-
TRINITY_DN20679_c0_g3	5	0.55	3	0.32	3	0.32	2	0.25	14	1.2	9	0.99	857	GO:0000023;GO:0004558;GO:0032450;GO:0030246	K15925	PF16863;PF13802	virNOG00843;COG1501	G	sp|Q9S7Y7|XYL1_ARATH Alpha-xylosidase 1 OS=Arabidopsis thaliana GN=XYL1 PE=1 SV=1	gi|747042148|ref|XP_011076922.1| PREDICTED: alpha-xylosidase 1 [Sesamum indicum]
TRINITY_DN19152_c0_g1	3	0.34	7	0.96	8	1.21	0	0	17	2.03	10	2.04	1228	GO:0005524;GO:0005788	K09490	PF00012	NOG01021;virNOG09258	O	sp|Q42434|BIP_SPIOL Luminal-binding protein OS=Spinacia oleracea GN=HSC70 PE=2 SV=1	gi|566196410|ref|XP_002317789.2| BiP isoform A family protein [Populus trichocarpa] &gt;gi|550326218|gb|EEE96009.2| BiP isoform A family protein [Populus trichocarpa]
TRINITY_DN34191_c0_g1	4	0.7	9	1.42	1	0.17	5	0.91	20	2.63	6	1.02	697	-	-	-	-	-	-	-
TRINITY_DN2861_c1_g1	1	0.61	1	0.49	0	0	0	0	1	0.45	0	0	425	-	-	-	-	-	-	-
TRINITY_DN31588_c0_g4	14	3.56	8	1.82	2	0.49	21	5.69	44	8.49	24	5.93	564	GO:0016020	-	-	virNOG24669;virNOG22666	S	-	gi|747041922|ref|XP_011075751.1| PREDICTED: uncharacterized protein LOC105160180 [Sesamum indicum]
TRINITY_DN33686_c0_g3	0	0	0	0	0	0	0	0	2	3.17	0	0	322	-	-	-	-	-	-	-
TRINITY_DN34341_c1_g1	0	0	0	0	2	1.57	0	0	0	0	0	0	391	-	-	-	-	-	-	-
TRINITY_DN44466_c1_g1	1	1.12	4	3.28	0	0	2	1.98	4	3.2	1	1.02	369	-	-	-	-	-	-	gi|1012326538|gb|KYP38330.1| Retrovirus-related Pol polyprotein from transposon TNT 1-94 [Cajanus cajan]
TRINITY_DN22219_c1_g1	2	1.36	0	0	0	0	5	3.23	5	1.84	7	3.84	462	-	-	-	-	-	-	-
TRINITY_DN5085_c0_g1	18	11.48	21	10.64	33	19.48	22	13.41	20	9.32	16	9.58	420	-	K12875	-	virNOG08737	B	-	gi|747099124|ref|XP_011097605.1| PREDICTED: histone acetyltransferase KAT6A [Sesamum indicum]
TRINITY_DN10844_c0_g1	8	1.33	6	6.89	12	12.36	7	1.58	5	0.63	4	0.69	814	-	-	-	-	-	-	-
TRINITY_DN38785_c0_g1	21	1.33	14	0.87	9	0.56	24	1.75	31	1.53	22	1.39	1244	-	-	PF00646	virNOG10100	R	sp|Q9LDE3|FBK9_ARATH F-box/kelch-repeat protein At1g23390 OS=Arabidopsis thaliana GN=At1g23390 PE=2 SV=1	gi|747078838|ref|XP_011086596.1| PREDICTED: F-box/kelch-repeat protein At1g23390-like [Sesamum indicum]
TRINITY_DN57084_c0_g1	1	2.39	1	1.59	2	4.32	0	0	0	0	0	0	318	-	-	-	-	-	-	-
TRINITY_DN740_c0_g1	17287	1371.02	23631	1810.99	17380	1342.73	6515	590.28	8952	555.01	9200	729.06	1337	GO:0018298;GO:0016168;GO:0046872;GO:0009522;GO:0009535;GO:0016021;GO:0009765	K08914	PF00504	virNOG05908	R	sp|Q9S7M0|CB3_ARATH Chlorophyll a-b binding protein 3, chloroplastic OS=Arabidopsis thaliana GN=LHCB3 PE=1 SV=1	gi|1024055676|gb|KZV53521.1| chlorophyll a-b binding protein 13, chloroplastic-like, partial [Dorcoceras hygrometricum]
TRINITY_DN336_c0_g1	167	10.78	193	12.75	185	11.83	126	9.26	145	7.67	146	9.46	1445	-	-	PF04755	virNOG01836	S	sp|Q8S9M1|PAP13_ARATH Probable plastid-lipid-associated protein 13, chloroplastic OS=Arabidopsis thaliana GN=PAP13 PE=1 SV=2	gi|848867483|ref|XP_012834392.1| PREDICTED: probable plastid-lipid-associated protein 13, chloroplastic [Erythranthe guttata] &gt;gi|604336088|gb|EYU39934.1| hypothetical protein MIMGU_mgv1a010546mg [Erythranthe guttata] &gt;gi|604336089|gb|EYU39935.1| hypothetical protein MIMGU_mgv1a010546mg [Erythranthe guttata] &gt;gi|604336090|gb|EYU39936.1| hypothetical protein MIMGU_mgv1a010546mg [Erythrant…
TRINITY_DN3199_c0_g1	820	34.87	933	38.32	878	36.1	1098	54.45	1574	51.62	1103	46.41	2368	GO:0006629;GO:0008374	-	PF02450	virNOG11046	I	sp|Q93V61|LCAT3_ARATH Phospholipase A(1) LCAT3 OS=Arabidopsis thaliana GN=LCAT3 PE=1 SV=1	gi|747061357|ref|XP_011077144.1| PREDICTED: phospholipase A(1) LCAT3-like [Sesamum indicum]
TRINITY_DN16025_c0_g3	10	2.02	3	0.43	11	1.67	11	3.31	26	4.2	25	5.47	717	GO:0016301	K13420	PF00560;PF08263	virNOG03867;COG4886;virNOG05344	TS	sp|C0LGT6|EFR_ARATH LRR receptor-like serine/threonine-protein kinase EFR OS=Arabidopsis thaliana GN=EFR PE=1 SV=1	gi|1023965538|gb|KZV14417.1| putative LRR receptor-like serine/threonine-protein kinase [Dorcoceras hygrometricum]
TRINITY_DN16174_c1_g1	1	1.16	4	3.39	1	1.06	5	5.11	8	6.65	4	4.24	366	GO:0008270	-	-	virNOG00068	O	sp|Q76PD2|HEL2_SCHPO E3 ubiquitin-protein ligase hel2 OS=Schizosaccharomyces pombe (strain 972 / ATCC 24843) GN=SPCC1223.01 PE=1 SV=2	gi|747065679|ref|XP_011079489.1| PREDICTED: zinc finger protein 598 [Sesamum indicum]
TRINITY_DN18158_c0_g1	8	3.45	1	0.4	1	0.45	4	1.93	4	1.44	6	2.57	553	-	K10643	-	virNOG06317	K	-	gi|702272350|ref|XP_010043685.1| PREDICTED: uncharacterized protein LOC104432833 isoform X3 [Eucalyptus grandis]
TRINITY_DN24489_c0_g1	0	0	2	0.66	6	1.18	0	0	5	0.41	6	1.76	879	-	-	-	-	-	-	-
TRINITY_DN13741_c0_g2	1	0.43	1	0.36	2	0.8	0	0	0	0	0	0	470	-	-	-	-	-	-	-
TRINITY_DN2791_c0_g1	176	26.27	198	27.7	178	25.67	104	17.16	131	15.06	97	14.24	733	GO:0003677;GO:0006355;GO:0005634;GO:0009734	-	-	virNOG09495	K	sp|Q6Z2W3|ARFE_ORYSJ Auxin response factor 5 OS=Oryza sativa subsp. japonica GN=ARF5 PE=2 SV=2	gi|242063990|ref|XP_002453284.1| hypothetical protein SORBIDRAFT_04g003240 [Sorghum bicolor] &gt;gi|241933115|gb|EES06260.1| hypothetical protein SORBI_004G037800 [Sorghum bicolor]
TRINITY_DN17236_c0_g1	5	1.73	2	0.6	7	2.29	3	1.07	13	3.37	8	2.66	503	GO:0016787	K06130	-	virNOG12241	I	sp|Q8GYK2|SOBRL_ARATH Probable carboxylesterase SOBER1-like OS=Arabidopsis thaliana GN=At4g22300 PE=2 SV=1	gi|604315013|gb|EYU27719.1| hypothetical protein MIMGU_mgv1a012486mg [Erythranthe guttata]
TRINITY_DN22421_c0_g3	1	0.51	4	1.66	0	0	2	1	0	0	2	0.96	447	-	-	-	-	-	-	-
TRINITY_DN4481_c0_g3	0	0	4	1	2	0.54	0	0	1	0.21	5	1.36	542	-	-	-	-	-	-	-
TRINITY_DN24344_c0_g1	0	0	2	0.17	2	0.17	4	0.39	4	0.27	4	0.34	1010	-	-	-	-	-	-	-
TRINITY_DN11304_c0_g2	12	4.2	7	2.11	5	1.65	7	2.52	10	2.62	7	2.36	501	-	-	-	-	-	-	-
TRINITY_DN25397_c0_g1	2	1.4	0	0	0	0	1	0.66	0	0	0	0	410	-	-	-	-	-	-	-
TRINITY_DN25922_c0_g1	2	1.28	2	1.01	0	0	2	0.62	0	0	2	1.2	532	GO:0005516;GO:0006952;GO:0016021;GO:0009607	K08472	-	virNOG07598	S	sp|Q94KB1|MLO14_ARATH MLO-like protein 14 OS=Arabidopsis thaliana GN=MLO14 PE=2 SV=1	gi|747100473|ref|XP_011098325.1| PREDICTED: MLO-like protein 11 [Sesamum indicum]
TRINITY_DN34802_c0_g4	0	0	0	0	1	2.48	0	0	0	0	0	0	310	-	-	-	-	-	-	-
TRINITY_DN25809_c0_g1	9	0.52	15	0.85	6	0.34	1	0.07	1	0.05	0	0	1331	GO:0003676;GO:0005737;GO:0006430;GO:0005524;GO:0004824	K04567	PF01336;PF00152	COG1190;virNOG00145	J	sp|Q43776|SYK_SOLLC Lysine--tRNA ligase OS=Solanum lycopersicum GN=LYSRS PE=2 SV=1	gi|672167440|ref|XP_008803681.1| PREDICTED: lysine--tRNA ligase-like isoform X1 [Phoenix dactylifera]
TRINITY_DN8666_c0_g2	27	5.93	18	3.59	18	3.79	15	5.42	47	7.86	32	6.86	600	-	-	-	-	-	-	-
TRINITY_DN51054_c0_g1	98	32.17	123	33.98	82	23.83	64	21.5	112	27.36	89	27.37	755	GO:0005737;GO:0006412	K03250	PF09440	virNOG03737	J	sp|Q9C5Z3|EIF3E_ARATH Eukaryotic translation initiation factor 3 subunit E OS=Arabidopsis thaliana GN=TIF3E1 PE=1 SV=1	gi|747058055|ref|XP_011075359.1| PREDICTED: eukaryotic translation initiation factor 3 subunit E-like [Sesamum indicum]
TRINITY_DN1104_c0_g1	303	17.76	279	16.64	282	16	241	16.42	396	18.07	300	17.47	1662	-	K00573	PF01135	virNOG01343	O	sp|Q43209|PIMT_WHEAT Protein-L-isoaspartate O-methyltransferase OS=Triticum aestivum GN=PCM PE=1 SV=1	gi|747079580|ref|XP_011086998.1| PREDICTED: protein-L-isoaspartate O-methyltransferase 1 isoform X2 [Sesamum indicum]
TRINITY_DN7098_c0_g1	91	3.65	63	2.51	75	3.04	47	2.25	110	3.6	63	2.51	2140	-	K11294	-	virNOG08390	A	-	gi|747107058|ref|XP_011101833.1| PREDICTED: 28 kDa ribonucleoprotein, chloroplastic-like [Sesamum indicum]
TRINITY_DN13990_c0_g1	23	3.3	18	2.39	14	1.97	21	3.09	33	3.31	23	2.98	850	-	-	-	-	-	-	-
TRINITY_DN21168_c1_g1	0	0	1	2.09	0	0	0	0	1	2.31	0	0	301	-	-	-	-	-	-	gi|442803210|gb|AGC78945.1| hypothetical protein (mitochondrion) [Vicia faba]
TRINITY_DN38276_c0_g1	0	0	0	0	3	4.54	0	0	0	0	0	0	340	-	-	-	-	-	-	-
TRINITY_DN56656_c0_g1	0	0	0	0	1	1	0	0	1	0.79	1	1.01	370	GO:0003677;GO:0046983	-	-	virNOG04486	L	sp|Q6AVI0|RSLE2_ORYSJ Zinc finger BED domain-containing protein RICESLEEPER 2 OS=Oryza sativa subsp. japonica GN=Os03g0733400 PE=2 SV=1	gi|763762259|gb|KJB29513.1| hypothetical protein B456_005G104500 [Gossypium raimondii]
TRINITY_DN58786_c0_g1	0	0	0	0	0	0	0	0	2	1.54	0	0	372	-	-	-	-	-	-	-
TRINITY_DN20510_c0_g1	1	1.19	0	0	1	1.08	1	1.05	1	0.85	0	0	364	-	-	-	-	-	-	gi|787592948|gb|AKA27901.1| WRKY protein [Salvia miltiorrhiza]
TRINITY_DN497_c1_g3	349	11.27	398	12.74	378	12.02	278	10.46	412	10.41	301	9.72	2119	-	-	-	virNOG01704	S	sp|Q9LI74|CHUP1_ARATH Protein CHUP1, chloroplastic OS=Arabidopsis thaliana GN=CHUP1 PE=1 SV=1	gi|747077748|ref|XP_011086011.1| PREDICTED: protein CHUP1, chloroplastic isoform X1 [Sesamum indicum] &gt;gi|747077750|ref|XP_011086012.1| PREDICTED: protein CHUP1, chloroplastic isoform X2 [Sesamum indicum]
TRINITY_DN28384_c0_g1	3	0.5	4	0.62	0	0	9	1.66	6	0.77	1	0.16	681	GO:0016021	K01652	-	virNOG00997	R	sp|Q93XX4|C2D61_ARATH C2 domain-containing protein At1g53590 OS=Arabidopsis thaliana GN=NTMC2T6.1 PE=1 SV=2	gi|747071961|ref|XP_011082876.1| PREDICTED: C2 domain-containing protein At1g53590 isoform X1 [Sesamum indicum]
TRINITY_DN27208_c1_g1	0	0	0	0	0	0	1	1.95	0	0	0	0	317	-	-	-	-	-	-	-
TRINITY_DN3386_c0_g2	3	0.61	0	0	1	0.2	3	0.66	8	1.24	2	0.4	621	-	-	-	-	-	-	-
TRINITY_DN61860_c0_g1	0	0	0	0	0	0	7	1.38	3	0.41	4	0.7	659	-	-	-	-	-	-	-
TRINITY_DN2353_c0_g2	205	4.88	169	4	196	4.6	861	23.96	1401	26.12	843	20.07	2755	-	K00549	PF08267;PF01717	virNOG03217	E	sp|P93263|METE_MESCR 5-methyltetrahydropteroyltriglutamate--homocysteine methyltransferase OS=Mesembryanthemum crystallinum GN=METE PE=2 SV=1	gi|747085535|ref|XP_011090233.1| PREDICTED: LOW QUALITY PROTEIN: 5-methyltetrahydropteroyltriglutamate--homocysteine methyltransferase-like [Sesamum indicum]
TRINITY_DN35157_c0_g3	2	1.32	3	1.57	3	1.84	2	1.26	0	0	3	1.86	416	-	-	-	-	-	-	-
TRINITY_DN983_c0_g1	1107	27.29	1223	30.04	1115	27.23	970	27.9	1492	28.81	1087	26.83	3012	GO:0050660;GO:0003995;GO:0055114	K00249	PF02770;PF00441;PF02771	virNOG04359	I	sp|Q8RWZ3|IBR3_ARATH Probable acyl-CoA dehydrogenase IBR3 OS=Arabidopsis thaliana GN=IBR3 PE=1 SV=1	gi|747050685|ref|XP_011071423.1| PREDICTED: acyl-CoA dehydrogenase family member 10 [Sesamum indicum]
TRINITY_DN4315_c1_g1	1	1.75	0	0	0	0	0	0	2	2.49	1	1.58	337	-	-	-	-	-	-	-
TRINITY_DN18727_c0_g1	291	44.93	372	53.72	287	42.89	311	53.13	423	50.2	357	54.24	711	-	K18065	PF00581	virNOG19440	D	sp|Q8GY31|CDC25_ARATH Dual specificity phosphatase Cdc25 OS=Arabidopsis thaliana GN=CDC25 PE=1 SV=1	gi|661880892|emb|CDP15277.1| unnamed protein product [Coffea canephora]
TRINITY_DN8447_c0_g1	0	0	0	0	0	0	1	0.6	2	0.92	2	1.18	422	-	-	-	-	-	-	-
TRINITY_DN60545_c0_g1	2	3.01	1	1.06	0	0	0	0	2	2.15	0	0	347	-	-	-	-	-	-	-
TRINITY_DN64591_c0_g1	0	0	2	3	3	6.05	0	0	0	0	2	3.99	322	-	-	-	-	-	-	-
TRINITY_DN40337_c0_g1	0	0	0	0	0	0	1	0.77	0	0	2	1.54	394	GO:0005488	K01191	-	virNOG08281	R	sp|P10978|POLX_TOBAC Retrovirus-related Pol polyprotein from transposon TNT 1-94 OS=Nicotiana tabacum PE=2 SV=1	gi|1024060457|gb|KZV56298.1| hypothetical protein F511_00295 [Dorcoceras hygrometricum]
TRINITY_DN16323_c0_g3	15	2.7	3	0.5	7	1.21	10	1.97	12	1.66	2	0.35	661	-	-	PF00582	virNOG09688	S	-	gi|747047175|ref|XP_011069544.1| PREDICTED: uncharacterized protein LOC105155375 [Sesamum indicum]
TRINITY_DN10982_c1_g1	8	2.39	5	1.19	3	0.89	9	2.6	10	2.91	13	2.85	696	-	K00600	-	virNOG01873;COG0112	E	sp|P49357|GLYM1_FLAPR Serine hydroxymethyltransferase 1, mitochondrial OS=Flaveria pringlei PE=2 SV=1	gi|802646377|ref|XP_012079535.1| PREDICTED: serine hydroxymethyltransferase, mitochondrial [Jatropha curcas] &gt;gi|802646380|ref|XP_012079536.1| PREDICTED: serine hydroxymethyltransferase, mitochondrial [Jatropha curcas] &gt;gi|802646383|ref|XP_012079537.1| PREDICTED: serine hydroxymethyltransferase, mitochondrial [Jatropha curcas] &gt;gi|643722290|gb|KDP32169.1| hypothetical protein JCGZ_12630 …
TRINITY_DN17504_c2_g1	20	1.19	20	1.16	13	0.76	24	1.64	47	2.17	43	2.54	1308	-	-	-	virNOG10570	R	sp|Q8GX29|SKI25_ARATH F-box/kelch-repeat protein SKIP25 OS=Arabidopsis thaliana GN=SKIP25 PE=1 SV=1	gi|747040293|ref|XP_011074258.1| PREDICTED: F-box/kelch-repeat protein SKIP25-like [Sesamum indicum]
TRINITY_DN29262_c0_g2	5	3.93	4	2.43	0	0	1	0.73	2	1.14	2	1.46	399	-	-	-	-	-	-	-
TRINITY_DN23387_c0_g1	2	2.93	3	3.11	0	0	2	2.5	1	1.04	1	1.33	349	GO:0005509;GO:0006468;GO:0005524;GO:0004674	-	PF00069	virNOG03910	T	sp|P53681|CRK_DAUCA CDPK-related protein kinase OS=Daucus carota GN=CRK PE=2 SV=1	gi|1023985102|gb|KZV23098.1| CDPK-related kinase 5-like [Dorcoceras hygrometricum]
TRINITY_DN52029_c0_g1	1	1.19	0	0	1	1.08	2	3.51	0	0	2	5.63	364	-	-	-	virNOG10663;virNOG24347	R	-	gi|1012335581|gb|KYP46906.1| Retrovirus-related Pol polyprotein from transposon TNT 1-94 [Cajanus cajan]
TRINITY_DN22248_c0_g1	0	0	0	0	1	1.47	4	5.07	3	3.46	3	4.4	348	-	-	-	-	-	-	-
TRINITY_DN10821_c0_g2	52	4.89	49	3.6	51	4.05	40	3.69	38	2.54	41	3.39	1135	GO:0007275	-	PF04690	virNOG07280	R	sp|O22152|YAB1_ARATH Axial regulator YABBY 1 OS=Arabidopsis thaliana GN=YAB1 PE=1 SV=1	gi|747044697|ref|XP_011090395.1| PREDICTED: axial regulator YABBY 1 [Sesamum indicum]
TRINITY_DN868_c0_g1	744	60.74	769	61.11	764	65.46	806	76.44	1183	75.39	807	61.71	2712	GO:0016559;GO:0005779	K13352	PF05648	virNOG00520	U	sp|Q9LQ73|PX11C_ARATH Peroxisomal membrane protein 11C OS=Arabidopsis thaliana GN=PEX11C PE=1 SV=1	gi|747044938|ref|XP_011091593.1| PREDICTED: peroxisomal membrane protein 11C [Sesamum indicum] &gt;gi|747044940|ref|XP_011091600.1| PREDICTED: peroxisomal membrane protein 11C [Sesamum indicum] &gt;gi|747044942|ref|XP_011091609.1| PREDICTED: peroxisomal membrane protein 11C [Sesamum indicum] &gt;gi|747044944|ref|XP_011091619.1| PREDICTED: peroxisomal membrane protein 11C [Sesamum indicum]
TRINITY_DN58275_c0_g1	1	1.16	0	0	3	3.17	0	0	0	0	0	0	366	-	-	-	-	-	-	-
TRINITY_DN36655_c0_g1	2	0.62	2	0.34	3	0.77	7	2.61	5	0.7	0	0	654	GO:0008270;GO:0003676	-	PF07727	NOG00986;virNOG12568;KOG0017	LR	sp|Q94HW2|POLR1_ARATH Retrovirus-related Pol polyprotein from transposon RE1 OS=Arabidopsis thaliana GN=RE1 PE=2 SV=1	gi|848893855|ref|XP_012846969.1| PREDICTED: uncharacterized protein LOC105966941 [Erythranthe guttata]
TRINITY_DN36452_c0_g2	0	0	7	1.6	2	0.49	2	0.54	1	0.19	3	0.74	563	-	-	-	virNOG13704	G	-	gi|747067425|ref|XP_011080433.1| PREDICTED: uncharacterized protein LOC105163689 [Sesamum indicum]
TRINITY_DN28130_c0_g1	0	0	0	0	0	0	0	0	2	0.98	0	0	414	GO:0004722;GO:0046872;GO:0006470	K01102	-	virNOG04685	T	sp|Q5PNS9|P2C64_ARATH Probable protein phosphatase 2C 64 OS=Arabidopsis thaliana GN=At4g38520 PE=2 SV=1	gi|641849301|gb|KDO68176.1| hypothetical protein CISIN_1g015823mg [Citrus sinensis]
TRINITY_DN15039_c1_g1	48	7.95	62	9.42	56	8.43	35	5.97	87	10.02	51	7.8	750	-	-	-	virNOG23664;virNOG23341	S	-	gi|747067200|ref|XP_011080309.1| PREDICTED: uncharacterized protein LOC105163594 [Sesamum indicum]
TRINITY_DN62094_c0_g1	4	0.89	0	0	0	0	0	0	1	0.17	5	1.08	597	-	-	-	-	-	-	-
TRINITY_DN13724_c0_g1	14	10.13	8	4.52	3	2	6	4.08	21	11.05	7	4.73	407	GO:0097159;GO:1901363	-	-	virNOG02718	D	sp|Q6ZI17|OML2_ORYSJ Protein MEI2-like 2 OS=Oryza sativa subsp. japonica GN=ML2 PE=2 SV=1	gi|747072030|ref|XP_011082913.1| PREDICTED: protein MEI2-like 2 [Sesamum indicum] &gt;gi|747072032|ref|XP_011082914.1| PREDICTED: protein MEI2-like 2 [Sesamum indicum]
TRINITY_DN15980_c0_g1	39	17.69	51	26.14	36	16.15	33	13.29	40	11.61	32	13.22	926	-	-	PF00400	virNOG02810	R	sp|Q9Y7K5|YGI3_SCHPO Uncharacterized WD repeat-containing protein C2A9.03 OS=Schizosaccharomyces pombe (strain 972 / ATCC 24843) GN=SPBC2A9.03 PE=4 SV=2	gi|747055826|ref|XP_011074160.1| PREDICTED: uncharacterized WD repeat-containing protein C2A9.03 [Sesamum indicum]
TRINITY_DN28449_c0_g1	8	1.17	1	0.14	1	0.14	2	0.32	7	0.79	2	0.29	733	-	-	-	-	-	-	-
TRINITY_DN12792_c0_g1	237	5.59	245	5.78	186	4.34	272	7.52	372	6.89	305	7.2	2864	GO:0006468;GO:0000166;GO:0004674;GO:0005886	-	PF01453;PF00954;PF00069	virNOG04332	T	sp|Q9XID3|Y1343_ARATH G-type lectin S-receptor-like serine/threonine-protein kinase At1g34300 OS=Arabidopsis thaliana GN=At1g34300 PE=2 SV=1	gi|747046045|ref|XP_011097360.1| PREDICTED: G-type lectin S-receptor-like serine/threonine-protein kinase At1g34300 [Sesamum indicum]
TRINITY_DN15877_c0_g1	12	0.81	28	1.91	9	0.61	28	2.21	35	1.88	29	1.98	1263	GO:0055085;GO:0022891;GO:0016021	-	-	virNOG00176	R	sp|Q9SFG0|STP6_ARATH Sugar transport protein 6 OS=Arabidopsis thaliana GN=STP6 PE=1 SV=1	gi|848863215|ref|XP_012832376.1| PREDICTED: sugar transport protein 8-like [Erythranthe guttata] &gt;gi|604342476|gb|EYU41506.1| hypothetical protein MIMGU_mgv1a005012mg [Erythranthe guttata]
TRINITY_DN929_c0_g1	646	63.42	594	55.62	621	60.07	434	46.68	583	43.38	468	45.55	2012	GO:0016021	K17790	-	virNOG18011	U	sp|Q94EH2|TI222_ARATH Mitochondrial import inner membrane translocase subunit TIM22-2 OS=Arabidopsis thaliana GN=TIM22-2 PE=1 SV=1	gi|747095258|ref|XP_011095496.1| PREDICTED: mitochondrial import inner membrane translocase subunit TIM22-2 [Sesamum indicum]
TRINITY_DN51391_c0_g2	1	0.82	0	0	0	0	0	0	0	0	0	0	395	-	-	-	-	-	-	-
TRINITY_DN63022_c0_g1	0	0	0	0	0	0	0	0	4	1.55	3	1.49	442	-	-	-	-	-	-	-
TRINITY_DN16497_c0_g2	39	2.99	29	2.02	27	1.76	7	0.57	23	1.36	18	1.36	1238	GO:0043565;GO:0006355;GO:0005634;GO:0003700	K09338	PF00046;PF02183	virNOG13651	K	sp|Q8LC03|ATB13_ARATH Homeobox-leucine zipper protein ATHB-13 OS=Arabidopsis thaliana GN=ATHB-13 PE=2 SV=2	gi|747049924|ref|XP_011071017.1| PREDICTED: homeobox-leucine zipper protein ATHB-13 [Sesamum indicum]
TRINITY_DN42692_c0_g2	1	0.31	4	1.1	2	0.6	3	0.98	2	0.47	6	1.82	520	-	-	-	-	-	-	-
TRINITY_DN3710_c0_g1	49	9.07	55	9.39	57	10.17	46	9.31	57	8.08	38	6.9	649	-	K17679	-	virNOG10524;NOG14338;COG0513	AL	-	gi|747045379|ref|XP_011093691.1| PREDICTED: DEAD-box ATP-dependent RNA helicase 31-like [Sesamum indicum]
TRINITY_DN51577_c0_g1	0	0	0	0	0	0	0	0	0	0	0	0	331	-	-	-	-	-	-	-
TRINITY_DN5201_c0_g1	227	13.89	225	12.79	183	10.59	204	13.57	337	15.26	305	17.48	2333	-	-	PF02338	virNOG01637	TO	sp|Q08BW0|OTU5A_DANRE OTU domain-containing protein 5-A OS=Danio rerio GN=otud5a PE=2 SV=1	gi|747104309|ref|XP_011100382.1| PREDICTED: OTU domain-containing protein DDB_G0284757 [Sesamum indicum] &gt;gi|747104311|ref|XP_011100383.1| PREDICTED: OTU domain-containing protein DDB_G0284757 [Sesamum indicum] &gt;gi|747104313|ref|XP_011100384.1| PREDICTED: OTU domain-containing protein DDB_G0284757 [Sesamum indicum] &gt;gi|747104315|ref|XP_011100385.1| PREDICTED: OTU domain-containing protei…
TRINITY_DN50910_c0_g3	4	0.69	6	0.96	0	0	3	0.57	1	0.13	1	0.17	672	-	-	-	virNOG25560;KOG0017;virNOG33673;virNOG27367	SR	-	gi|747103963|ref|XP_011100196.1| PREDICTED: uncharacterized protein LOC105178432 [Sesamum indicum]
TRINITY_DN1266_c2_g1	2427	132.95	2566	137.74	2177	116.57	2249	143.75	3350	144.51	2500	138.69	1632	GO:0005524;GO:0006096;GO:0004618	K00927	PF00162	virNOG02588	G	sp|Q42962|PGKY_TOBAC Phosphoglycerate kinase, cytosolic OS=Nicotiana tabacum PE=2 SV=1	gi|1024051720|gb|KZV51266.1| hypothetical protein F511_05923 [Dorcoceras hygrometricum]
TRINITY_DN9147_c0_g1	52	4.33	37	2.6	38	2.22	42	3.16	55	3.97	56	4.61	2047	GO:0005488	-	PF07727	KOG0017;virNOG31300	R	sp|Q94HW2|POLR1_ARATH Retrovirus-related Pol polyprotein from transposon RE1 OS=Arabidopsis thaliana GN=RE1 PE=2 SV=1	gi|802555480|ref|XP_012065458.1| PREDICTED: uncharacterized protein LOC105628624 [Jatropha curcas]
TRINITY_DN1160_c0_g2	892	28.01	876	27.32	835	25.82	524	19.21	645	15.88	537	16.89	2198	-	K14506	PF03321	virNOG00888	R	sp|Q6I581|GH35_ORYSJ Jasmonic acid-amido synthetase JAR1 OS=Oryza sativa subsp. japonica GN=GH3.5 PE=2 SV=1	gi|970002806|ref|XP_015062160.1| PREDICTED: jasmonic acid-amido synthetase JAR1-like isoform X1 [Solanum pennellii]
TRINITY_DN22984_c0_g1	2	1.59	1	0.61	0	0	4	2.95	7	4.03	5	3.69	398	GO:0005622;GO:0006810;GO:0005215;GO:0016021	-	-	virNOG00100;KOG1471	I	sp|F4HP88|SFH4_ARATH Phosphatidylinositol/phosphatidylcholine transfer protein SFH4 OS=Arabidopsis thaliana GN=SFH4 PE=2 SV=1	gi|747082241|ref|XP_011088432.1| PREDICTED: phosphatidylinositol/phosphatidylcholine transfer protein SFH8-like [Sesamum indicum] &gt;gi|747082243|ref|XP_011088433.1| PREDICTED: phosphatidylinositol/phosphatidylcholine transfer protein SFH8-like [Sesamum indicum]
TRINITY_DN4590_c1_g1	61	4.65	68	4.54	61	3.2	90	6.15	115	5.42	92	5.02	2630	GO:0016021;GO:0055114;GO:0016491;GO:0010181	-	PF01243;PF10615	virNOG01071	S	-	gi|604336145|gb|EYU39991.1| hypothetical protein MIMGU_mgv1a012623mg [Erythranthe guttata]
TRINITY_DN6160_c0_g1	650	18.97	730	21.77	666	19.51	299	10.45	407	9.34	341	10.17	2774	GO:0003824;GO:0030170;GO:0016021;GO:0009058	K14270	PF00155	COG0436;virNOG04989	TE	sp|Q9LQ10|1A110_ARATH Probable aminotransferase ACS10 OS=Arabidopsis thaliana GN=ACS10 PE=1 SV=1	gi|747041113|ref|XP_011071088.1| PREDICTED: probable aminotransferase ACS10 [Sesamum indicum]
TRINITY_DN36953_c0_g3	3	0.37	1	0.12	0	0	0	0	7	0.67	6	0.73	803	-	-	PF07727	NOG109340;poaNOG22480;virNOG19602;virNOG33673	SR	sp|P92520|M820_ARATH Uncharacterized mitochondrial protein AtMg00820 OS=Arabidopsis thaliana GN=AtMg00820 PE=4 SV=1	gi|697186010|ref|XP_009602039.1| PREDICTED: uncharacterized protein LOC104097202 [Nicotiana tomentosiformis]
TRINITY_DN269_c0_g1	14183	977.77	17635	1196.12	14535	988.31	4388	346.67	6108	328.01	5580	378.99	2085	GO:0016021;GO:0009538;GO:0015979	K02694	PF02507	virNOG08484	G	sp|P46486|PSAF_FLATR Photosystem I reaction center subunit III, chloroplastic OS=Flaveria trinervia GN=PSAF PE=2 SV=1	gi|848927426|ref|XP_012827475.1| PREDICTED: photosystem I reaction center subunit III, chloroplastic [Erythranthe guttata] &gt;gi|604299126|gb|EYU19061.1| hypothetical protein MIMGU_mgv1a013112mg [Erythranthe guttata]
TRINITY_DN59655_c0_g1	2	4.79	0	0	0	0	1	1.92	0	0	0	0	318	GO:0005975;GO:0030246;GO:0004553	K01187	PF01055	virNOG00843;COG1501	G	sp|O04893|AGLU_SPIOL Alpha-glucosidase OS=Spinacia oleracea PE=1 SV=1	gi|747076229|ref|XP_011085177.1| PREDICTED: alpha-glucosidase [Sesamum indicum]
TRINITY_DN29553_c0_g1	0	0	0	0	0	0	1	1.95	0	0	3	6.49	317	-	-	-	-	-	-	-
TRINITY_DN54805_c0_g1	4	0.55	3	0.39	3	0.4	7	1.06	5	0.53	5	0.67	760	-	-	-	-	-	-	-
TRINITY_DN35915_c0_g1	1	1.51	0	0	0	0	1	1.28	0	0	1	1.36	347	-	-	-	-	-	-	-
TRINITY_DN19784_c0_g2	4	0.75	5	0.86	1	0.18	8	1.64	4	0.57	1	0.18	645	-	-	-	-	-	-	gi|1012326525|gb|KYP38320.1| hypothetical protein KK1_040447 [Cajanus cajan]
TRINITY_DN13312_c0_g1	149	5.3	162	5.7	133	4.66	96	3.97	149	4.15	121	4.3	1955	GO:0004518;GO:0090305;GO:0003677	-	PF09588	virNOG01970	S	-	gi|747079083|ref|XP_011086727.1| PREDICTED: uncharacterized protein LOC105168366 [Sesamum indicum]
TRINITY_DN12536_c0_g1	407	29.52	358	25.3	382	26.87	344	29.15	577	31.68	453	32.55	1977	GO:0016021;GO:0016192	-	-	virNOG18375	P	sp|Q6NMM1|GOT1_ARATH Vesicle transport protein GOT1 OS=Arabidopsis thaliana GN=GOT1 PE=1 SV=1	gi|747084628|ref|XP_011089732.1| PREDICTED: vesicle transport protein GOT1B-like [Sesamum indicum] &gt;gi|747084630|ref|XP_011089733.1| PREDICTED: vesicle transport protein GOT1B-like [Sesamum indicum]
TRINITY_DN29992_c0_g2	2	0.67	3	0.87	1	0.32	0	0	1	0.25	2	0.64	509	-	-	-	-	-	-	-
TRINITY_DN583_c1_g1	0	0	3	4.13	2	3.65	0	0	2	2.87	0	0	328	-	-	-	-	-	-	-
TRINITY_DN7902_c0_g1	136	7.04	119	6.11	114	5.82	96	5.77	125	5.08	59	3.07	1492	GO:0008168;GO:0032259	K07056	PF00590	virNOG02264	S	sp|P74038|RSMI_SYNY3 Ribosomal RNA small subunit methyltransferase I OS=Synechocystis sp. (strain PCC 6803 / Kazusa) GN=rsmI PE=3 SV=1	gi|747073834|ref|XP_011083889.1| PREDICTED: uncharacterized protein LOC105166281 [Sesamum indicum]
TRINITY_DN23955_c0_g1	4	4.04	3	2.26	0	0	1	0.91	1	0.73	2	1.86	377	GO:0010508	-	-	virNOG06007	S	-	gi|848857778|ref|XP_012829828.1| PREDICTED: uncharacterized protein LOC105950982 isoform X2 [Erythranthe guttata] &gt;gi|604344921|gb|EYU43567.1| hypothetical protein MIMGU_mgv1a005543mg [Erythranthe guttata]
TRINITY_DN27548_c0_g1	0	0	0	0	0	0	0	0	0	0	1	2.32	313	-	-	-	-	-	-	-
TRINITY_DN56777_c0_g1	0	0	1	0.3	0	0	0	0	3	0.79	0	0	501	-	-	-	-	-	-	-
TRINITY_DN20527_c0_g1	0	0	1	2.02	0	0	1	2.43	2	4.45	0	0	303	-	-	-	virNOG00933	S	sp|P59278|Y1745_ARATH Uncharacterized protein At1g51745 OS=Arabidopsis thaliana GN=At1g51745 PE=2 SV=2	gi|747052685|ref|XP_011072468.1| PREDICTED: uncharacterized protein At1g51745 [Sesamum indicum] &gt;gi|747052687|ref|XP_011072469.1| PREDICTED: uncharacterized protein At1g51745 [Sesamum indicum]
TRINITY_DN4940_c0_g1	164	6.23	226	10.36	218	8.33	206	9.27	273	8.01	201	7.86	2665	-	K06133	PF01648	virNOG07524	HE	-	gi|700894139|gb|AIU99498.1| Holo-ACP Synthase [Salvia miltiorrhiza]
TRINITY_DN4301_c0_g1	769	29.18	723	27.18	692	25.33	575	24.73	888	25.93	627	23.56	3192	GO:0018108;GO:0005524;GO:0004713	K13436	PF07714	virNOG04214	T	sp|Q8H1G6|PTI11_ARATH PTI1-like tyrosine-protein kinase 1 OS=Arabidopsis thaliana GN=PTI11 PE=1 SV=1	gi|604317826|gb|EYU29614.1| hypothetical protein MIMGU_mgv1a020128mg, partial [Erythranthe guttata]
TRINITY_DN22573_c0_g1	8	1.45	8	1.2	6	4.46	3	0.61	7	2.25	10	1.18	972	-	-	-	-	-	-	-
TRINITY_DN40108_c0_g1	0	0	0	0	0	0	1	1.28	4	4.29	0	0	347	-	-	-	virNOG26808	R	-	gi|224053945|ref|XP_002298051.1| hypothetical protein POPTR_0001s09050g [Populus trichocarpa] &gt;gi|222845309|gb|EEE82856.1| hypothetical protein POPTR_0001s09050g [Populus trichocarpa]
TRINITY_DN5744_c0_g2	6	1.71	13	3.27	11	2.98	8	2.39	9	1.93	6	1.65	540	-	-	-	-	-	-	-
TRINITY_DN8049_c0_g1	92	24.51	117	27.76	97	25.1	61	17.59	81	15.97	80	19.94	615	-	-	-	virNOG21953	S	-	gi|747077965|ref|XP_011086134.1| PREDICTED: uncharacterized protein LOC105167940 [Sesamum indicum]
TRINITY_DN18594_c1_g1	4	0.54	0	0	3	0.39	16	2.4	14	1.45	7	0.93	766	-	-	-	virNOG05810;virNOG26380;KOG0017;virNOG24415	R	-	gi|1023992276|gb|KZV26181.1| hypothetical protein F511_06348 [Dorcoceras hygrometricum]
TRINITY_DN18710_c0_g1	12	0.78	8	0.96	2	0.13	2	0.15	16	1.73	5	0.34	1247	-	-	-	virNOG36878;virNOG22984;virNOG23348;virNOG25438	RT	sp|Q8LFM2|GASAA_ARATH Gibberellin-regulated protein 10 OS=Arabidopsis thaliana GN=GASA10 PE=2 SV=1	gi|747098448|ref|XP_011097237.1| PREDICTED: peamaclein-like [Sesamum indicum]
TRINITY_DN46882_c0_g1	2	2.89	8	9.85	8	11.94	11	15.18	5	5.53	3	4.87	350	-	-	-	-	-	-	-
TRINITY_DN28648_c0_g1	12	3.44	4	1.01	6	1.64	1	0.3	6	1.3	3	0.83	538	-	-	PF13041;PF12854;PF01535	virNOG15801	K	sp|Q56X05|PPR15_ARATH Pentatricopeptide repeat-containing protein At1g06143 OS=Arabidopsis thaliana GN=EMB1444 PE=2 SV=2	gi|747083713|ref|XP_011089232.1| PREDICTED: uncharacterized protein LOC105170258 [Sesamum indicum]
TRINITY_DN8781_c0_g1	50	5.32	58	6.5	41	4.31	25	3.34	57	4.84	51	4.6	1680	-	K14819	-	virNOG22598	V	sp|Q570P7|DUSL1_ARATH Probable inactive dual specificity protein phosphatase-like At4g18593 OS=Arabidopsis thaliana GN=At4g18593 PE=2 SV=1	gi|747096983|ref|XP_011096435.1| PREDICTED: probable inactive dual specificity protein phosphatase-like At4g18593 [Sesamum indicum]
TRINITY_DN7703_c0_g1	94	5.38	102	5.81	86	4.91	168	11.55	205	9.53	171	10.13	1413	-	-	-	virNOG05423	ZT	sp|Q8S8M5|ABIL1_ARATH Protein ABIL1 OS=Arabidopsis thaliana GN=ABIL1 PE=1 SV=1	gi|604334860|gb|EYU38926.1| hypothetical protein MIMGU_mgv1a010976mg [Erythranthe guttata]
TRINITY_DN9020_c0_g2	1439	43.27	1763	52.26	1332	39.29	249	8.75	337	7.84	253	7.55	2667	GO:0055085;GO:0016021	-	PF06813	virNOG07616	R	sp|Q6FWD4|MCH1_CANGA Probable transporter MCH1 OS=Candida glabrata (strain ATCC 2001 / CBS 138 / JCM 3761 / NBRC 0622 / NRRL Y-65) GN=MCH1 PE=3 SV=1	gi|747079926|ref|XP_011087194.1| PREDICTED: uncharacterized protein LOC105168749 [Sesamum indicum]
TRINITY_DN13260_c0_g1	28	4.64	24	4.13	16	3.01	10	2	22	2.92	31	5.34	757	-	-	-	virNOG26530	S	-	gi|641832977|gb|KDO52000.1| hypothetical protein CISIN_1g035370mg [Citrus sinensis]
TRINITY_DN34008_c0_g1	4	2.81	4	2.2	0	0	1	0.66	0	0	1	0.66	410	-	-	-	-	-	-	-
TRINITY_DN16225_c0_g1	237	22.92	155	14.41	142	13.4	304	33.33	372	27.9	269	25.8	933	-	-	PF01657	virNOG15734	R	sp|Q9LV60|CRR55_ARATH Cysteine-rich repeat secretory protein 55 OS=Arabidopsis thaliana GN=CRRSP55 PE=2 SV=1	gi|747083689|ref|XP_011089218.1| PREDICTED: LOW QUALITY PROTEIN: cysteine-rich repeat secretory protein 55-like [Sesamum indicum]
TRINITY_DN6697_c0_g1	305	19.44	353	22.05	281	17.58	151	11.12	203	10.11	177	11.21	1280	GO:0016491;GO:0046872;GO:0055114	-	PF03171	virNOG05301;virNOG03627	Q	sp|Q945B6|AOP1L_ARATH Probable 2-oxoglutarate-dependent dioxygenase AOP1.2 OS=Arabidopsis thaliana GN=AOP1.2 PE=2 SV=1	gi|661898122|emb|CDO98089.1| unnamed protein product [Coffea canephora]
TRINITY_DN27929_c0_g1	2	2.04	5	4.38	3	3.43	4	4.27	2	1.76	3	2.31	394	-	-	-	-	-	-	gi|1012322825|gb|KYP35059.1| hypothetical protein KK1_043932 [Cajanus cajan]
TRINITY_DN53639_c0_g1	0	0	2	3.19	0	0	0	0	0	0	0	0	318	-	-	-	-	-	-	-
TRINITY_DN33163_c0_g1	178	13.09	196	14.56	194	14.75	178	15.69	249	14.59	199	14.91	2394	-	-	-	virNOG03011	S	sp|Q93VG8|PPDEX_ARATH DeSI-like protein At4g17486 OS=Arabidopsis thaliana GN=At4g17486 PE=2 SV=1	gi|747074888|ref|XP_011084455.1| PREDICTED: deSI-like protein At4g17486 [Sesamum indicum]
TRINITY_DN34806_c0_g1	213	9.54	233	10.65	199	8.37	159	8.81	246	8.65	199	8.97	1953	-	K03136	PF02002	virNOG10643	K	sp|Q557M8|T2EA_DICDI General transcription factor IIE subunit 1 OS=Dictyostelium discoideum GN=gtf2e1-1 PE=3 SV=1	gi|747104190|ref|XP_011100319.1| PREDICTED: general transcription factor IIE subunit 1-like [Sesamum indicum]
TRINITY_DN14070_c0_g2	5	1.23	1	0.22	8	1.88	2	0.52	11	2.05	2	0.48	572	-	-	-	-	-	-	-
TRINITY_DN11611_c0_g1	361	3.85	300	3.49	386	3.89	262	3.39	386	3.13	309	3.19	7145	-	K05658	PF14223;PF13976;PF00665;PF00098;PF07727	virNOG08281	R	sp|P10978|POLX_TOBAC Retrovirus-related Pol polyprotein from transposon TNT 1-94 OS=Nicotiana tabacum PE=2 SV=1	gi|1024060457|gb|KZV56298.1| hypothetical protein F511_00295 [Dorcoceras hygrometricum]
TRINITY_DN788_c0_g3	87	6.85	86	6.53	81	6.23	67	6	85	5.22	88	6.81	1102	-	-	-	-	-	-	-
TRINITY_DN58241_c0_g1	6	8.3	4	3.95	3	3.77	0	0	1	0.99	1	1.26	353	-	-	-	-	-	-	-
TRINITY_DN22883_c1_g1	0	0	0	0	1	0.44	3	1.42	1	0.35	1	0.45	455	-	-	-	-	-	-	-
TRINITY_DN61349_c0_g1	39	17.23	63	23.28	33	13.66	20	8.85	36	11.8	11	4.63	465	-	-	-	-	-	-	-
TRINITY_DN3126_c0_g1	203	6.56	320	10.44	234	7.51	227	8.67	327	8.34	308	10.1	2726	GO:0006470;GO:0004722	-	PF00481	virNOG03399;virNOG02311	T	sp|Q8GY60|P2C52_ARATH Probable protein phosphatase 2C 52 OS=Arabidopsis thaliana GN=At4g03415 PE=2 SV=1	gi|747076525|ref|XP_011085339.1| PREDICTED: probable protein phosphatase 2C 52 [Sesamum indicum]
TRINITY_DN50934_c0_g1	0	0	1	0.67	1	0.67	0	0	2	1.17	3	2.03	407	-	-	-	-	-	-	-
TRINITY_DN5255_c0_g1	441	12.31	387	11.06	387	12.64	446	14.44	676	14.94	581	16.05	3969	-	K01191	PF01074;PF09261;PF07748	virNOG07610;KOG1959	G	sp|Q8LPJ3|MANA2_ARATH Probable alpha-mannosidase At5g13980 OS=Arabidopsis thaliana GN=At5g13980 PE=2 SV=1	gi|747101659|ref|XP_011098967.1| PREDICTED: alpha-mannosidase isoform X2 [Sesamum indicum]
TRINITY_DN12544_c0_g1	69	11.34	101	15.39	83	13.79	68	13.16	115	14.4	71	11.39	777	GO:0009570;GO:0005507;GO:0005774;GO:0009941;GO:0009735;GO:0005739;GO:0005886;GO:0042026;GO:0005524	K04077	PF00118	virNOG05103	O	sp|Q05045|CH61_CUCMA Chaperonin CPN60-1, mitochondrial OS=Cucurbita maxima GN=CPN60-1 PE=1 SV=1	gi|747087664|ref|XP_011091383.1| PREDICTED: chaperonin CPN60-2, mitochondrial [Sesamum indicum]
TRINITY_DN41868_c0_g1	17	1.4	6	0.48	14	1.13	0	0	0	0	3	0.24	1038	GO:0008080	-	PF00583	virNOG01651	R	sp|Q42381|HLS1_ARATH Probable N-acetyltransferase HLS1 OS=Arabidopsis thaliana GN=HLS1 PE=1 SV=1	gi|747054758|ref|XP_011073602.1| PREDICTED: probable N-acetyltransferase HLS1 [Sesamum indicum]
TRINITY_DN30945_c0_g1	347	4.57	342	4.52	291	3.78	693	10.76	1101	11.42	733	9.72	5126	-	K10875	PF00176;PF00271	virNOG04033	L	sp|F4K493|CLSY2_ARATH SNF2 domain-containing protein CLASSY 2 OS=Arabidopsis thaliana GN=CLSY2 PE=1 SV=1	gi|747091427|ref|XP_011093441.1| PREDICTED: SNF2 domain-containing protein CLASSY 1-like isoform X1 [Sesamum indicum] &gt;gi|747091429|ref|XP_011093442.1| PREDICTED: SNF2 domain-containing protein CLASSY 1-like isoform X1 [Sesamum indicum] &gt;gi|747091431|ref|XP_011093443.1| PREDICTED: SNF2 domain-containing protein CLASSY 1-like isoform X1 [Sesamum indicum]
TRINITY_DN46664_c0_g1	0	0	2	1.11	0	0	0	0	1	0.52	3	1.99	409	-	-	-	-	-	-	-
TRINITY_DN19952_c0_g1	13	7.4	10	1.79	26	7.38	17	3.01	33	11.27	17	6.13	1000	-	-	PF08246;PF00112	virNOG04274	O	sp|A2XQE8|SAG39_ORYSI Senescence-specific cysteine protease SAG39 OS=Oryza sativa subsp. indica GN=OsI_14861 PE=3 SV=1	gi|747077730|ref|XP_011086001.1| PREDICTED: senescence-specific cysteine protease SAG39-like [Sesamum indicum]
TRINITY_DN15039_c2_g1	32	3.52	48	5.01	41	4.37	21	2.59	31	2.63	30	3.25	876	-	-	PF02234	virNOG25825	T	sp|Q94CL9|KRP7_ARATH Cyclin-dependent kinase inhibitor 7 OS=Arabidopsis thaliana GN=KRP7 PE=1 SV=2	gi|747081961|ref|XP_011088280.1| PREDICTED: cyclin-dependent kinase inhibitor 7-like isoform X1 [Sesamum indicum]
TRINITY_DN14629_c0_g1	5	0.66	7	0.87	4	0.51	6	0.88	4	0.41	2	0.26	775	-	-	-	-	-	-	gi|848871323|ref|XP_012836236.1| PREDICTED: uncharacterized protein LOC105956874 [Erythranthe guttata]
TRINITY_DN2370_c0_g1	4	4.46	0	0	4	4.07	0	0	0	0	3	3.07	369	GO:0005789;GO:0003924;GO:0016021;GO:0005525	-	-	virNOG01264	R	sp|Q0JLS6|RHD3_ORYSJ Protein ROOT HAIR DEFECTIVE 3 OS=Oryza sativa subsp. japonica GN=RHD3 PE=2 SV=1	gi|661897947|emb|CDO97914.1| unnamed protein product [Coffea canephora]
TRINITY_DN407_c1_g2	209	11.77	174	9.61	177	10.37	142	9.03	197	8.83	186	10.38	1525	-	K15115	PF00153	virNOG09768	C	sp|O22261|NDT1_ARATH Nicotinamide adenine dinucleotide transporter 1, chloroplastic OS=Arabidopsis thaliana GN=NDT1 PE=1 SV=2	gi|747065902|ref|XP_011079611.1| PREDICTED: nicotinamide adenine dinucleotide transporter 1, chloroplastic-like [Sesamum indicum]
TRINITY_DN1445_c0_g3	264	7.14	267	7.18	239	6.37	136	4.3	229	4.85	162	4.39	2463	GO:0005524;GO:0005739;GO:0009507;GO:0016020;GO:0004812;GO:0006418;GO:0003676	K01876	PF00152;PF01336;PF02938	virNOG02563	J	sp|F4JJT9|SYDM_ARATH Aspartate--tRNA ligase, chloroplastic/mitochondrial OS=Arabidopsis thaliana GN=At4g33760 PE=2 SV=1	gi|848869489|ref|XP_012835367.1| PREDICTED: aspartate--tRNA ligase, mitochondrial [Erythranthe guttata] &gt;gi|604335127|gb|EYU39085.1| hypothetical protein MIMGU_mgv1a002416mg [Erythranthe guttata]
TRINITY_DN101_c0_g1	1692	29	1657	27.93	1559	26.84	1596	31.48	2247	29.81	1648	27.6	4889	-	K08818	PF00069	virNOG03111;NOG02830	T	sp|A2XUW1|CDKG2_ORYSI Cyclin-dependent kinase G-2 OS=Oryza sativa subsp. indica GN=CDKG-2 PE=3 SV=1	gi|747050260|ref|XP_011071198.1| PREDICTED: cyclin-dependent kinase G-2-like isoform X1 [Sesamum indicum]
TRINITY_DN23174_c0_g3	0	0	0	0	4	6.06	1	1.4	0	0	0	0	340	-	-	-	-	-	-	-
TRINITY_DN23025_c1_g1	21	1.02	33	1.57	20	0.95	26	1.46	35	1.32	34	4.13	1525	GO:0015238;GO:0006855;GO:0016020	K03327	PF01554	virNOG10048	S	sp|Q38956|DTX29_ARATH Protein DETOXIFICATION 29 OS=Arabidopsis thaliana GN=DTX29 PE=1 SV=1	gi|848915370|ref|XP_012855450.1| PREDICTED: protein TRANSPARENT TESTA 12 [Erythranthe guttata]
TRINITY_DN28892_c0_g1	0	0	0	0	0	0	2	1.23	0	0	0	0	419	-	K14487	PF03321	virNOG09400	R	sp|Q9LSQ4|GH36_ARATH Indole-3-acetic acid-amido synthetase GH3.6 OS=Arabidopsis thaliana GN=GH3.6 PE=1 SV=1	gi|1009171537|ref|XP_015866791.1| PREDICTED: indole-3-acetic acid-amido synthetase GH3.6-like isoform X1 [Ziziphus jujuba] &gt;gi|1009171539|ref|XP_015866792.1| PREDICTED: indole-3-acetic acid-amido synthetase GH3.6-like isoform X2 [Ziziphus jujuba]
TRINITY_DN10095_c0_g1	15	2.51	15	2.34	10	1.7	11	2.51	12	1.83	2	0.32	743	GO:0016020	-	PF00892	virNOG06126	S	sp|Q9FL41|WTR38_ARATH WAT1-related protein At5g07050 OS=Arabidopsis thaliana GN=At5g07050 PE=2 SV=1	gi|747048160|ref|XP_011070079.1| PREDICTED: WAT1-related protein At5g07050-like [Sesamum indicum]
TRINITY_DN14041_c0_g1	16	2.58	11	1.82	12	2.88	29	5.92	53	7.41	33	7.41	718	-	-	-	-	-	-	-
TRINITY_DN56322_c0_g1	0	0	1	1.99	0	0	1	2.39	0	0	0	0	304	GO:0050660;GO:0055114;GO:0003885;GO:0016020	-	-	virNOG05221	V	sp|O81032|GGLO6_ARATH Probable L-gulonolactone oxidase 6 OS=Arabidopsis thaliana GN=GULLO6 PE=3 SV=1	gi|728816076|gb|KHG02056.1| L-gulonolactone oxidase [Gossypium arboreum]
TRINITY_DN17504_c1_g1	13	2.37	6	1.01	14	2.46	2	0.4	11	1.53	14	2.5	654	-	-	-	-	-	-	-
TRINITY_DN25947_c1_g1	2	0.52	1	0.23	1	0.25	0	0	2	0.39	0	0	561	-	-	-	-	-	-	-
TRINITY_DN34740_c0_g2	4	0.23	9	0.5	3	0.17	8	0.53	12	0.53	11	0.62	1348	-	-	-	-	-	-	-
TRINITY_DN42215_c0_g1	0	0	10	1.54	2	0.31	4	0.76	8	1.02	2	0.36	696	-	-	PF05903	virNOG12695	S	sp|Q93VG8|PPDEX_ARATH DeSI-like protein At4g17486 OS=Arabidopsis thaliana GN=At4g17486 PE=2 SV=1	gi|697121837|ref|XP_009614901.1| PREDICTED: deSI-like protein At4g17486 [Nicotiana tomentosiformis] &gt;gi|1025404018|ref|XP_016437772.1| PREDICTED: deSI-like protein At4g17486 isoform X1 [Nicotiana tabacum]
TRINITY_DN23403_c0_g1	0	0	0	0	0	0	1	1.81	0	0	0	0	322	GO:0006886;GO:0008536;GO:0005622	K14290	-	COG5101;virNOG03806	YU	sp|Q9SMV6|XPO1A_ARATH Protein EXPORTIN 1A OS=Arabidopsis thaliana GN=XPO1 PE=1 SV=1	gi|747058906|ref|XP_011075806.1| PREDICTED: exportin-1-like [Sesamum indicum]
TRINITY_DN38569_c0_g2	0	0	0	0	0	0	0	0	0	0	0	0	302	-	-	-	-	-	-	-
TRINITY_DN22752_c0_g2	4	1.57	0	0	2	0.74	1	0.4	0	0	0	0	482	-	-	-	virNOG37501	R	sp|Q3BAI2|YCX91_PHAAO Uncharacterized protein ORF91 OS=Phalaenopsis aphrodite subsp. formosana PE=4 SV=1	gi|674887096|emb|CDY45505.1| BnaCnng12640D [Brassica napus]
TRINITY_DN7874_c0_g1	286	5.8	290	6	234	6.55	224	5.38	332	5.53	191	4.78	4755	-	-	-	virNOG04007	K	sp|Q8VYU4|CCR4F_ARATH Carbon catabolite repressor protein 4 homolog 6 OS=Arabidopsis thaliana GN=CCR4-6 PE=2 SV=2	gi|747070812|ref|XP_011082245.1| PREDICTED: LOW QUALITY PROTEIN: carbon catabolite repressor protein 4 homolog 6 [Sesamum indicum]
TRINITY_DN33216_c0_g1	0	0	0	0	0	0	0	0	5	2.89	3	2.17	400	-	-	-	-	-	-	-
TRINITY_DN953_c1_g1	991	59.89	1049	60.84	874	49.63	250	17.76	343	16.06	308	16.7	1627	-	-	PF06485	virNOG04306	S	sp|Q9SFB3|ATAB2_ARATH Protein TAB2 homolog, chloroplastic OS=Arabidopsis thaliana GN=ATAB2 PE=2 SV=1	gi|697094333|ref|XP_009605792.1| PREDICTED: uncharacterized protein LOC104100288 [Nicotiana tomentosiformis] &gt;gi|1025340187|ref|XP_016508016.1| PREDICTED: uncharacterized protein LOC107825652 [Nicotiana tabacum]
TRINITY_DN6159_c0_g1	6	4.05	12	6.39	9	5.61	25	16	32	15.75	15	9.48	414	-	-	-	-	-	-	-
TRINITY_DN11564_c0_g2	8	0.79	9	0.86	8	0.77	6	0.67	4	0.31	7	0.69	918	-	-	-	-	-	-	-
TRINITY_DN24893_c0_g1	6	0.5	0	0	3	0.24	7	0.66	3	0.19	3	0.25	1033	-	-	-	-	-	-	-
TRINITY_DN1266_c1_g2	12	1.62	18	2.29	21	2.75	2	0.3	5	0.52	4	0.53	765	-	-	-	-	-	-	-
TRINITY_DN46069_c0_g2	7	1.08	11	1.59	4	0.6	3	0.51	0	0	2	0.3	710	GO:0016021	-	-	virNOG03942	I	sp|Q9SYY4|ELO3L_ARATH Elongation of fatty acids protein 3-like OS=Arabidopsis thaliana GN=HOS3 PE=2 SV=1	gi|848855493|ref|XP_012852600.1| PREDICTED: elongation of fatty acids protein 3-like [Erythranthe guttata]
TRINITY_DN18081_c0_g1	108	6.33	99	7.53	91	4.23	63	5.12	149	6.99	85	4.56	2361	GO:0050896;GO:0016020	K08472	PF03094	virNOG07598	S	sp|Q9FI00|MLO11_ARATH MLO-like protein 11 OS=Arabidopsis thaliana GN=MLO11 PE=2 SV=1	gi|747100473|ref|XP_011098325.1| PREDICTED: MLO-like protein 11 [Sesamum indicum]
TRINITY_DN13043_c2_g2	0	0	0	0	0	0	2	1.17	0	0	0	0	425	-	-	-	-	-	-	gi|604335029|gb|EYU39007.1| hypothetical protein MIMGU_mgv1a020931mg [Erythranthe guttata]
TRINITY_DN26260_c0_g4	0	0	2	0.71	2	0.79	0	0	0	0	2	0.8	472	-	-	PF13976	KOG0017;NOG127737;virNOG08281	R	sp|P10978|POLX_TOBAC Retrovirus-related Pol polyprotein from transposon TNT 1-94 OS=Nicotiana tabacum PE=2 SV=1	gi|1024060457|gb|KZV56298.1| hypothetical protein F511_00295 [Dorcoceras hygrometricum]
TRINITY_DN10_c0_g1	1141	57.5	1109	55.38	963	48.13	700	41.08	959	37.95	690	34.93	1710	-	K03687	PF01025	virNOG08677	O	sp|Q8DJB3|GRPE_THEEB Protein GrpE OS=Thermosynechococcus elongatus (strain BP-1) GN=grpE PE=3 SV=1	gi|747048049|ref|XP_011070018.1| PREDICTED: grpE protein homolog, mitochondrial [Sesamum indicum]
TRINITY_DN22810_c0_g1	1	0.61	2	0.98	2	1.14	1	0.59	1	0.45	1	0.58	424	-	-	-	-	-	-	-
TRINITY_DN2746_c0_g1	308	12.55	373	14.92	323	12.83	357	16.75	513	16.1	368	14.9	1916	GO:0016021	-	PF06814	virNOG07911	S	sp|Q8BXN9|TM87A_MOUSE Transmembrane protein 87A OS=Mus musculus GN=Tmem87a PE=1 SV=1	gi|747089469|ref|XP_011092373.1| PREDICTED: transmembrane protein 87B [Sesamum indicum]
TRINITY_DN35339_c0_g1	8	0.78	1	0.09	7	0.66	12	1.32	6	0.45	13	1.25	931	-	-	-	-	-	-	-
TRINITY_DN10434_c0_g2	117	25.9	127	25.52	142	30.15	70	16.7	111	18.71	90	19.44	598	-	-	PF12023	virNOG22989;virNOG26412	S	-	gi|661883516|emb|CDP12860.1| unnamed protein product [Coffea canephora]
TRINITY_DN7478_c0_g1	22	2.35	33	3.38	39	4.07	18	2.17	14	1.16	14	1.48	876	GO:0005634;GO:0009734;GO:0003677;GO:0006355	K14486	-	virNOG00104	K	sp|O23661|ARFC_ARATH Auxin response factor 3 OS=Arabidopsis thaliana GN=ARF3 PE=1 SV=2	gi|1034282131|gb|ANI70176.1| auxin response factor ARF4 [Salvia miltiorrhiza]
TRINITY_DN62845_c0_g1	51	8.93	95	15.41	78	13.18	49	9.41	91	12.21	67	11.51	667	-	-	-	-	-	-	-
TRINITY_DN4355_c0_g1	417	12.37	443	12.69	384	10.95	652	22.33	1018	23.31	745	21.09	2813	GO:0004842;GO:0008270;GO:0016567	K11968	PF01485;PF00097	virNOG01424	O	sp|Q84RR2|ARI2_ARATH Probable E3 ubiquitin-protein ligase ARI2 OS=Arabidopsis thaliana GN=ARI2 PE=2 SV=1	gi|747082056|ref|XP_011088331.1| PREDICTED: probable E3 ubiquitin-protein ligase ARI2 isoform X1 [Sesamum indicum]
TRINITY_DN17988_c0_g1	49	1.84	47	1.74	50	1.84	27	1.18	78	2.29	57	2.14	1872	-	-	-	virNOG10366	S	-	gi|747069777|ref|XP_011081696.1| PREDICTED: uncharacterized protein LOC105164680 isoform X2 [Sesamum indicum]
TRINITY_DN25256_c0_g1	11	1.84	10	1.87	16	2	5	1.11	24	3.91	11	1.4	785	-	-	-	-	-	-	-
TRINITY_DN33045_c0_g2	3	1.16	0	0	0	0	1	0.39	0	0	0	0	485	-	-	-	-	-	-	-
TRINITY_DN37064_c0_g1	1	0.14	7	0.9	1	0.13	0	0	3	0.31	7	0.94	762	GO:0005509	K06268	PF13202;PF13499	virNOG16778;virNOG06998;COG5126	TZD	sp|Q9FUQ7|CNBL8_ARATH Calcineurin B-like protein 8 OS=Arabidopsis thaliana GN=CBL8 PE=1 SV=1	gi|747070890|ref|XP_011082290.1| PREDICTED: calcineurin B-like protein 7 [Sesamum indicum] &gt;gi|747070892|ref|XP_011082291.1| PREDICTED: calcineurin B-like protein 7 [Sesamum indicum] &gt;gi|747070894|ref|XP_011082292.1| PREDICTED: calcineurin B-like protein 7 [Sesamum indicum] &gt;gi|747070896|ref|XP_011082293.1| PREDICTED: calcineurin B-like protein 7 [Sesamum indicum] &gt;gi|747070898|ref|XP…
TRINITY_DN12972_c0_g1	8	1.27	5	1.99	8	1.23	8	5.92	9	1.1	8	1.25	701	-	-	-	-	-	-	-
TRINITY_DN10393_c0_g1	946	47.61	947	48.59	1064	53.06	802	45.15	930	37.19	822	42.2	1809	-	-	-	virNOG00046;virNOG34608	K	sp|Q93W88|BH137_ARATH Transcription factor bHLH137 OS=Arabidopsis thaliana GN=BHLH137 PE=1 SV=1	gi|844572989|gb|AKN09654.1| basic helix-loop-helix transcription factor [Salvia miltiorrhiza]
TRINITY_DN42502_c0_g2	2	3.25	3	3.4	2	2.94	6	8.21	2	2.31	2	2.93	342	-	-	PF00514	euNOG04643	S	-	gi|697164907|ref|XP_009591268.1| PREDICTED: protein ARABIDILLO 1, partial [Nicotiana tomentosiformis]
TRINITY_DN5957_c0_g1	65	4.89	100	7.84	90	7.09	62	5.98	134	8.16	94	7.17	1162	-	-	-	virNOG09191	S	-	gi|1024013990|gb|KZV34871.1| hypothetical protein F511_00773 [Dorcoceras hygrometricum]
TRINITY_DN8021_c0_g1	150	12	184	13.65	160	12.65	158	13.1	266	16.78	199	16.38	2611	-	-	PF14372	virNOG04486;NOG20605	SL	sp|Q6AVI0|RSLE2_ORYSJ Zinc finger BED domain-containing protein RICESLEEPER 2 OS=Oryza sativa subsp. japonica GN=Os03g0733400 PE=2 SV=1	gi|985469970|ref|XP_015380870.1| PREDICTED: zinc finger BED domain-containing protein RICESLEEPER 2-like [Citrus sinensis]
TRINITY_DN4522_c1_g4	9	1.19	4	0.5	4	0.51	9	1.33	7	0.71	11	1.43	774	-	-	-	-	-	-	-
TRINITY_DN18376_c0_g4	11	0.42	56	2.12	31	1.17	90	4.01	98	2.94	60	2.3	1839	GO:0016020;GO:0000166;GO:0004672	-	PF00069	virNOG02548	T	sp|O04086|Y1105_ARATH Probable receptor-like protein kinase At1g11050 OS=Arabidopsis thaliana GN=At1g11050 PE=2 SV=1	gi|747080932|ref|XP_011087734.1| PREDICTED: probable receptor-like protein kinase At1g11050 [Sesamum indicum]
TRINITY_DN3819_c0_g1	575	17.12	519	15.65	553	16.15	704	24.89	1095	25.7	775	23.1	2507	GO:0004672;GO:0016020	-	PF00069;PF14380	KOG1187;virNOG04329	T	sp|Q9C6K9|LRL11_ARATH LEAF RUST 10 DISEASE-RESISTANCE LOCUS RECEPTOR-LIKE PROTEIN KINASE-like 1.1 OS=Arabidopsis thaliana GN=LRK10L-1.1 PE=2 SV=1	gi|747042040|ref|XP_011076378.1| PREDICTED: probable serine/threonine-protein kinase At1g18390 [Sesamum indicum]
TRINITY_DN29315_c0_g1	3	0.97	0	0	1	0.31	2	0.67	0	0	0	0	515	-	-	-	-	-	-	-
TRINITY_DN1159_c0_g2	13	17.56	12	9.57	13	12.78	8	7.91	6	4.36	4	5.26	377	GO:0005622;GO:0000165;GO:0004707;GO:0005524	-	-	virNOG01914;KOG0660;virNOG05347	T	sp|Q6L5D4|MPK9_ORYSJ Mitogen-activated protein kinase 9 OS=Oryza sativa subsp. japonica GN=MPK9 PE=3 SV=2	gi|747071841|ref|XP_011082811.1| PREDICTED: mitogen-activated protein kinase 19 isoform X1 [Sesamum indicum]
TRINITY_DN11958_c0_g1	102	4.49	137	6.83	91	3.74	109	5.22	157	5.03	178	7.03	2075	GO:0016740;GO:0016021	K13680	PF13641	virNOG06825	R	sp|Q9LZR3|CSLA9_ARATH Glucomannan 4-beta-mannosyltransferase 9 OS=Arabidopsis thaliana GN=CSLA9 PE=2 SV=1	gi|848862125|ref|XP_012831859.1| PREDICTED: glucomannan 4-beta-mannosyltransferase 9 [Erythranthe guttata] &gt;gi|604342526|gb|EYU41550.1| hypothetical protein MIMGU_mgv1a004346mg [Erythranthe guttata]
TRINITY_DN18805_c0_g3	0	0	0	0	1	2.31	0	0	2	3.77	1	2.28	314	GO:0034220;GO:0016021;GO:0005216	K05391	-	virNOG09228	P	sp|Q9LEQ3|CNG18_ARATH Cyclic nucleotide-gated ion channel 18 OS=Arabidopsis thaliana GN=CNGC18 PE=1 SV=1	gi|604346264|gb|EYU44727.1| hypothetical protein MIMGU_mgv1a002181mg [Erythranthe guttata]
TRINITY_DN60100_c0_g1	59	26.44	87	32.55	56	23.5	44	19.71	45	14.95	55	23.47	463	-	-	-	-	-	-	-
TRINITY_DN15523_c0_g1	20	1.06	60	3.28	35	1.85	24	1.49	33	1.42	44	2.24	1763	-	-	PF14299	virNOG18328	R	sp|Q9ZVQ6|P2B10_ARATH F-box protein PP2-B10 OS=Arabidopsis thaliana GN=PP2B10 PE=1 SV=1	gi|604320461|gb|EYU31403.1| hypothetical protein MIMGU_mgv1a005393mg [Erythranthe guttata]
TRINITY_DN1663_c0_g1	856	45.19	749	39.7	757	38.96	681	41.59	1031	41.46	707	36.84	1984	-	K12893	PF00076	virNOG02823	A	sp|P92966|SRS41_ARATH Serine/arginine-rich splicing factor RS41 OS=Arabidopsis thaliana GN=RS41 PE=1 SV=2	gi|697178925|ref|XP_009598444.1| PREDICTED: serine/arginine-rich splicing factor RS41-like isoform X1 [Nicotiana tomentosiformis] &gt;gi|1025391577|ref|XP_016435321.1| PREDICTED: serine/arginine-rich splicing factor RS41-like isoform X1 [Nicotiana tabacum]
TRINITY_DN5128_c0_g1	577	12.57	566	11.27	616	12.17	739	21.48	1020	18.22	804	17.34	5461	GO:0006468;GO:0005524;GO:0016021;GO:0030246;GO:0004674	-	PF00139;PF00069	virNOG08039	T	sp|Q9M9E0|LRKS1_ARATH L-type lectin-domain containing receptor kinase S.1 OS=Arabidopsis thaliana GN=LECRKS1 PE=2 SV=1	gi|747051702|ref|XP_011071941.1| PREDICTED: L-type lectin-domain containing receptor kinase S.1 [Sesamum indicum]
TRINITY_DN51823_c0_g1	5	1.32	0	0	0	0	0	0	0	0	0	0	556	-	-	-	-	-	-	-
TRINITY_DN34159_c1_g2	1	2.13	0	0	0	0	0	0	2	3.01	0	0	325	-	-	-	-	-	-	-
TRINITY_DN37332_c0_g1	31	1.79	29	1.68	30	1.71	30	2.08	49	2.12	38	2.48	1710	GO:0055114;GO:0008270;GO:0016491	K08070	-	virNOG06682;COG2130	R	sp|Q39173|P2_ARATH NADP-dependent alkenal double bond reductase P2 OS=Arabidopsis thaliana GN=P2 PE=2 SV=2	gi|296084352|emb|CBI24740.3| unnamed protein product [Vitis vinifera]
TRINITY_DN34259_c0_g1	2	0.49	2	0.44	2	0.47	1	0.26	2	0.37	6	1.44	571	GO:0005618;GO:0043086;GO:0016021;GO:0030599;GO:0004857;GO:0042545;GO:0045330;GO:0045490	K01051	PF04043	virNOG04029;COG4677	GR	sp|Q9LUL8|PME26_ARATH Putative pectinesterase/pectinesterase inhibitor 26 OS=Arabidopsis thaliana GN=PME26 PE=2 SV=1	gi|604301685|gb|EYU21271.1| hypothetical protein MIMGU_mgv1a022830mg [Erythranthe guttata]
TRINITY_DN12976_c0_g4	11	1.64	4	0.56	9	1.3	0	0	8	0.92	5	0.73	724	-	-	-	COG2801	L	-	gi|922520262|ref|XP_013594450.1| PREDICTED: uncharacterized protein LOC106302497 [Brassica oleracea var. oleracea]
TRINITY_DN18544_c0_g5	9	0.78	8	0.67	4	0.34	5	0.49	8	0.54	6	0.51	1005	-	-	-	-	-	-	-
TRINITY_DN14075_c0_g1	3	3.14	2	1.55	1	0.96	1	0.94	1	0.75	0	0	374	-	-	-	-	-	-	-
TRINITY_DN14428_c0_g1	29	1.64	23	1.26	27	1.54	24	1.46	50	2.13	50	2.61	1555	-	-	-	virNOG03924	R	sp|Q2HIW2|MAPR4_ARATH Membrane-associated progesterone-binding protein 4 OS=Arabidopsis thaliana GN=MAPR4 PE=2 SV=1	gi|460396106|ref|XP_004243620.1| PREDICTED: neuferricin [Solanum lycopersicum]
TRINITY_DN51514_c0_g1	0	0	0	0	1	0.66	0	0	0	0	3	2.01	408	-	-	-	-	-	-	-
TRINITY_DN5725_c0_g1	42	5.03	40	4.71	29	3.12	32	4.23	45	3.94	54	6.06	925	-	-	-	virNOG19919	S	-	gi|747093662|ref|XP_011094647.1| PREDICTED: uncharacterized protein LOC105174294 [Sesamum indicum] &gt;gi|747093664|ref|XP_011094648.1| PREDICTED: uncharacterized protein LOC105174294 [Sesamum indicum]
TRINITY_DN22499_c1_g1	0	0	2	3.79	0	0	0	0	1	2.06	0	0	307	-	-	PF00665	KOG0017;virNOG10663	R	sp|P10978|POLX_TOBAC Retrovirus-related Pol polyprotein from transposon TNT 1-94 OS=Nicotiana tabacum PE=2 SV=1	gi|1012323647|gb|KYP35753.1| Retrovirus-related Pol polyprotein from transposon TNT 1-94 [Cajanus cajan]
TRINITY_DN17244_c0_g1	25	6.1	19	4.28	22	4.24	32	9.19	26	4.63	17	4.65	745	GO:0006891;GO:0030173	K15746	-	-	-	-	gi|527191482|gb|EPS62295.1| hypothetical protein M569_12496, partial [Genlisea aurea]
TRINITY_DN553_c0_g1	181	6.09	236	7.83	183	6.06	161	6.28	283	7.41	159	5.32	2108	GO:0051740;GO:0016021;GO:0000155;GO:0018106;GO:0023014;GO:0038199;GO:0005789;GO:0010105	K14509	PF00512;PF01590;PF00072	virNOG03074	T	sp|Q0WPQ2|ETR2_ARATH Ethylene receptor 2 OS=Arabidopsis thaliana GN=ETR2 PE=1 SV=2	gi|747087279|ref|XP_011091175.1| PREDICTED: ethylene receptor 2-like [Sesamum indicum]
TRINITY_DN18594_c2_g1	0	0	0	0	3	3.66	2	2.32	0	0	0	0	355	-	-	-	-	-	-	gi|703128845|ref|XP_010104202.1| hypothetical protein L484_007042 [Morus notabilis] &gt;gi|587911280|gb|EXB99134.1| hypothetical protein L484_007042 [Morus notabilis]
TRINITY_DN15814_c0_g1	1	1.01	4	3.01	3	2.77	2	1.81	0	0	0	0	377	-	-	-	-	-	-	gi|747101917|ref|XP_011099103.1| PREDICTED: uncharacterized protein At4g06744-like [Sesamum indicum]
TRINITY_DN18372_c0_g1	14	0.69	17	1.35	33	2.14	48	3.43	80	3.93	68	4.05	1721	-	-	PF05056	virNOG12048	S	-	gi|604320850|gb|EYU31624.1| hypothetical protein MIMGU_mgv1a026207mg [Erythranthe guttata]
TRINITY_DN10836_c0_g1	8	4.18	7	2.99	6	2.92	15	7.68	5	1.92	7	3.46	443	-	-	-	-	-	-	-
TRINITY_DN9316_c0_g1	286	17.99	282	17.62	343	21.89	207	15.03	330	16.27	281	17.53	1399	-	-	-	virNOG01491	I	sp|Q7XZU1|SAC4_ARATH Phosphoinositide phosphatase SAC4 OS=Arabidopsis thaliana GN=SAC4 PE=2 SV=1	gi|747053059|ref|XP_011072674.1| PREDICTED: phosphoinositide phosphatase SAC2 [Sesamum indicum]
TRINITY_DN3657_c0_g1	837	23.88	765	22.06	834	23.67	1023	34.03	1470	32.42	1100	31.4	2568	GO:0006457	K09571	PF14559;PF00254	virNOG00512	O	sp|Q9FJL3|FKB65_ARATH Peptidyl-prolyl cis-trans isomerase FKBP65 OS=Arabidopsis thaliana GN=FKBP65 PE=1 SV=1	gi|747074311|ref|XP_011084142.1| PREDICTED: peptidyl-prolyl cis-trans isomerase FKBP62-like [Sesamum indicum]
TRINITY_DN19131_c1_g1	0	0	2	0.56	4	1.23	3	1.01	7	1.62	1	0.3	574	GO:0003676;GO:0006508;GO:0015074;GO:0004190;GO:0008270	-	PF00078	virNOG27333	R	sp|P04323|POL3_DROME Retrovirus-related Pol polyprotein from transposon 17.6 OS=Drosophila melanogaster GN=pol PE=3 SV=1	gi|77551789|gb|ABA94586.1| retrotransposon protein, putative, Ty3-gypsy subclass [Oryza sativa Japonica Group]
TRINITY_DN14308_c1_g1	5	5.44	5	4.01	1	0.99	2	1.93	3	2.34	1	1	371	-	-	-	-	-	-	-
TRINITY_DN4022_c1_g1	254	19.33	229	16.6	241	17.94	190	20.13	372	23.94	224	18.52	2154	-	-	-	NOG145355;virNOG38453;NOG178864;virNOG27072	R	-	gi|828334509|ref|XP_012575185.1| PREDICTED: uncharacterized protein LOC105851134, partial [Cicer arietinum]
TRINITY_DN20873_c0_g1	3	0.5	2	1.96	6	7.94	2	0.37	3	0.39	4	0.66	682	-	-	-	virNOG22652	O	-	gi|848864972|ref|XP_012833207.1| PREDICTED: uncharacterized J domain-containing protein C3E7.11c [Erythranthe guttata] &gt;gi|604341683|gb|EYU40929.1| hypothetical protein MIMGU_mgv1a015959mg [Erythranthe guttata]
TRINITY_DN4807_c0_g1	4	0.71	6	0.87	8	1.15	2	0.49	17	2.09	3	0.36	810	GO:0008152;GO:0016746;GO:0016021	K13510	PF01553	virNOG03847	I	sp|Q8L7R3|LPCT1_ARATH Lysophospholipid acyltransferase LPEAT1 OS=Arabidopsis thaliana GN=LPEAT1 PE=1 SV=1	gi|747073527|ref|XP_011083727.1| PREDICTED: lysophospholipid acyltransferase LPEAT1-like isoform X2 [Sesamum indicum]
TRINITY_DN22827_c0_g1	9	1.36	8	1.13	4	0.58	3	0.5	11	1.28	7	1.04	720	-	-	-	-	-	-	-
TRINITY_DN33016_c0_g3	0	0	1	0.39	0	0	0	0	3	1.04	2	0.89	457	-	-	PF02362	virNOG04208;virNOG16032	K	sp|Q1G3M3|Y3918_ARATH B3 domain-containing protein At3g19184 OS=Arabidopsis thaliana GN=At3g19184 PE=2 SV=1	gi|747089852|ref|XP_011092580.1| PREDICTED: B3 domain-containing protein Os01g0234100-like isoform X1 [Sesamum indicum] &gt;gi|747089854|ref|XP_011092581.1| PREDICTED: B3 domain-containing protein Os01g0234100-like isoform X1 [Sesamum indicum]
TRINITY_DN31473_c0_g1	15	1.13	14	1.02	17	1.25	8	0.69	15	0.88	18	1.35	1102	-	-	-	-	-	-	-
TRINITY_DN56267_c0_g1	1	0.6	1	0.48	1	0.55	0	0	0	0	0	0	427	-	K11643	-	virNOG04165	R	sp|Q9S775|PKL_ARATH CHD3-type chromatin-remodeling factor PICKLE OS=Arabidopsis thaliana GN=PKL PE=1 SV=1	gi|566213832|ref|XP_002324903.2| GYMNOS family protein [Populus trichocarpa] &gt;gi|550317867|gb|EEF03468.2| GYMNOS family protein [Populus trichocarpa]
TRINITY_DN26243_c0_g2	0	0	0	0	1	2.05	1	1.83	3	4.83	0	0	321	-	-	-	-	-	-	-
TRINITY_DN20050_c0_g1	1	0.33	5	3.09	2	2.09	5	2.39	5	1.25	3	1.69	510	GO:0016021	-	-	virNOG08439;virNOG24063	S	-	gi|604305471|gb|EYU24615.1| hypothetical protein MIMGU_mgv1a025683mg, partial [Erythranthe guttata]
TRINITY_DN13770_c0_g1	85	8.68	117	11.64	77	9.97	69	8.29	134	12.3	112	11.24	1042	GO:0008270;GO:0003676	K12848	PF12171	virNOG03635	R	sp|Q96NC0|ZMAT2_HUMAN Zinc finger matrin-type protein 2 OS=Homo sapiens GN=ZMAT2 PE=1 SV=1	gi|661877970|emb|CDP18231.1| unnamed protein product [Coffea canephora]
TRINITY_DN19047_c0_g1	68	4.33	106	6.59	48	3	73	5.35	80	3.97	98	6.22	1241	GO:0003924;GO:0005874;GO:0005200;GO:0005525;GO:0007017;GO:0016020;GO:0005794	K07375	PF00091;PF03953	virNOG01709	Z	sp|Q40106|TBB2_LUPAL Tubulin beta-2 chain OS=Lupinus albus GN=TUBB2 PE=3 SV=1	gi|661891311|emb|CDP05193.1| unnamed protein product [Coffea canephora]
TRINITY_DN62871_c0_g1	11	1.78	16	2.42	8	1.25	5	0.89	20	2.49	14	2.23	693	-	-	-	-	-	-	-
TRINITY_DN25540_c0_g1	1	1.42	1	1.01	2	2.58	1	1.22	2	2.03	0	0	351	GO:0003676;GO:0015074;GO:0008270	K15015	-	KOG0017;virNOG08281	R	sp|P10978|POLX_TOBAC Retrovirus-related Pol polyprotein from transposon TNT 1-94 OS=Nicotiana tabacum PE=2 SV=1	gi|1012355299|gb|KYP66486.1| Retrovirus-related Pol polyprotein from transposon TNT 1-94 [Cajanus cajan]
TRINITY_DN26316_c0_g1	25	0.92	27	0.98	31	1.13	33	1.38	57	1.66	22	0.77	1993	-	-	PF00646	virNOG09797	R	sp|Q9ZWC6|ATB_ARATH F-box protein At-B OS=Arabidopsis thaliana GN=ATB PE=2 SV=1	gi|747099240|ref|XP_011097668.1| PREDICTED: F-box protein At-B isoform X1 [Sesamum indicum]
TRINITY_DN14373_c0_g1	537	52.5	496	46.47	495	46.49	577	62.56	802	60.08	658	62.54	1241	-	-	PF04667	virNOG23261	S	-	gi|747090760|ref|XP_011093083.1| PREDICTED: uncharacterized protein LOC105173124 [Sesamum indicum]
TRINITY_DN10663_c0_g1	103	5.21	104	5.17	74	3.68	30	1.8	56	2.2	59	3.02	1529	-	-	PF13334	virNOG06987	G	sp|Q5XEZ1|B3GT9_ARATH Hydroxyproline O-galactosyltransferase HPGT3 OS=Arabidopsis thaliana GN=HPGT3 PE=2 SV=1	gi|747040171|ref|XP_011086890.1| PREDICTED: probable beta-1,3-galactosyltransferase 9 isoform X1 [Sesamum indicum]
TRINITY_DN39322_c0_g1	0	0	5	4.29	0	0	3	3.1	3	2.52	1	1.07	365	-	-	-	-	-	-	-
TRINITY_DN4320_c0_g3	19	1.62	26	2.2	41	3.47	95	9.48	72	4.79	66	5.58	1094	-	-	-	-	-	-	-
TRINITY_DN1461_c0_g1	1678	65.57	1921	74.12	1771	68.27	1732	78.61	2442	74.35	1925	74.97	1985	GO:0009058;GO:0016767	K02291	PF00494	virNOG01008	I	sp|P37272|PSY_CAPAN Bifunctional 15-cis-phytoene synthase, chromoplastic OS=Capsicum annuum GN=PSY1 PE=1 SV=1	gi|747097890|ref|XP_011096926.1| PREDICTED: phytoene synthase 2, chloroplastic [Sesamum indicum] &gt;gi|747097892|ref|XP_011096927.1| PREDICTED: phytoene synthase 2, chloroplastic [Sesamum indicum]
TRINITY_DN40740_c1_g3	2	0.16	8	0.63	0	0	2	0.18	7	0.44	2	0.16	1049	-	-	-	-	-	-	gi|147798886|emb|CAN74964.1| hypothetical protein VITISV_006810 [Vitis vinifera]
TRINITY_DN34675_c0_g2	7	0.67	5	0.46	3	0.28	4	0.43	5	0.37	3	0.28	942	GO:0016491;GO:0071704	K00006	PF07479;PF01210	virNOG03703;COG0240	C	sp|O57656|GPDA_TAKRU Glycerol-3-phosphate dehydrogenase [NAD(+)], cytoplasmic OS=Takifugu rubripes GN=gpd1 PE=3 SV=1	gi|502177837|ref|XP_004516127.1| PREDICTED: glycerol-3-phosphate dehydrogenase [NAD(+)]-like [Cicer arietinum]
TRINITY_DN41615_c0_g1	0	0	3	1.25	0	0	3	1.49	4	1.49	3	1.44	447	-	-	-	-	-	-	-
TRINITY_DN26_c0_g1	193	47.44	244	53.88	133	31.26	96	25.19	214	39.92	152	36.35	572	GO:0055114;GO:0045454;GO:0016021;GO:0015035;GO:0009055;GO:0005623	K03676	PF00462	KOG1752;virNOG22047	O	sp|O23420|GRXS5_ARATH Monothiol glutaredoxin-S5 OS=Arabidopsis thaliana GN=GRXS5 PE=3 SV=1	gi|747086805|ref|XP_011090919.1| PREDICTED: monothiol glutaredoxin-S4-like [Sesamum indicum]
TRINITY_DN34472_c0_g1	172	3.47	189	3.76	201	5.95	235	5.74	333	6.08	332	5.53	6169	GO:0016021;GO:0000148;GO:0006075;GO:0003843	K11000	PF02364	virNOG02483	M	sp|Q9LUD7|CALS8_ARATH Putative callose synthase 8 OS=Arabidopsis thaliana GN=CALS8 PE=3 SV=2	gi|604346628|gb|EYU45040.1| hypothetical protein MIMGU_mgv1a000068mg [Erythranthe guttata]
TRINITY_DN40973_c1_g1	0	0	0	0	3	1.19	0	0	2	0.63	0	0	471	-	-	-	-	-	-	-
TRINITY_DN16202_c0_g1	299	20.86	383	25.76	276	18.79	191	15.64	306	16.56	202	14.29	1588	GO:0016491;GO:0005506;GO:0006633;GO:0016021;GO:0055114	K15746	-	virNOG06477	I	sp|O49814|BCH2_CAPAN Beta-carotene hydroxylase 2, chloroplastic (Fragment) OS=Capsicum annuum GN=CA2 PE=2 SV=1	gi|508083240|gb|AGN03857.1| beta-carotene hydroxylase [Scutellaria baicalensis]
TRINITY_DN27476_c0_g1	5	3.34	0	0	4	2.47	2	1.27	1	0.49	1	0.63	415	-	-	-	-	-	-	-
TRINITY_DN49230_c0_g1	2	0.43	3	0.58	1	0.21	1	0.23	4	0.65	0	0	607	-	-	-	-	-	-	-
TRINITY_DN9341_c0_g1	13	6.84	16	6.88	8	3.92	10	5.16	17	6.59	5	2.49	442	GO:0006355	-	-	virNOG03024	R	sp|Q84JM4|TPR3_ARATH Topless-related protein 3 OS=Arabidopsis thaliana GN=TPR3 PE=1 SV=1	gi|747088980|ref|XP_011092107.1| PREDICTED: topless-related protein 3-like [Sesamum indicum]
TRINITY_DN9900_c0_g1	34	6.12	26	5.53	21	3.64	33	6.5	39	5.38	15	2.65	658	-	K12607	-	virNOG04928	R	-	gi|747074273|ref|XP_011084121.1| PREDICTED: CCR4-NOT transcription complex subunit 10 [Sesamum indicum]
TRINITY_DN17251_c0_g3	0	0	1	0.16	2	0.32	10	1.85	3	0.39	3	0.49	681	-	-	PF00931	KOG4658	T	sp|Q9M667|RPP13_ARATH Disease resistance protein RPP13 OS=Arabidopsis thaliana GN=RPP13 PE=2 SV=2	gi|848907846|ref|XP_012852963.1| PREDICTED: putative late blight resistance protein homolog R1A-10 [Erythranthe guttata] &gt;gi|848907849|ref|XP_012852964.1| PREDICTED: putative late blight resistance protein homolog R1A-10 [Erythranthe guttata] &gt;gi|604305229|gb|EYU24408.1| hypothetical protein MIMGU_mgv1a022062mg [Erythranthe guttata]
TRINITY_DN6617_c0_g1	813	32.27	795	32.27	822	32.23	794	36.68	1128	35.01	918	36.43	3664	GO:0006807;GO:0016810	K13566	-	virNOG01387	E	sp|Q8RUF8|NILP3_ARATH Omega-amidase, chloroplastic OS=Arabidopsis thaliana GN=NLP3 PE=1 SV=1	gi|848894401|ref|XP_012847238.1| PREDICTED: omega-amidase,chloroplastic [Erythranthe guttata] &gt;gi|604317255|gb|EYU29331.1| hypothetical protein MIMGU_mgv1a008438mg [Erythranthe guttata]
TRINITY_DN55116_c0_g1	9	1.01	0	0	5	0.55	5	0.63	4	0.35	2	0.22	849	-	-	-	-	-	-	-
TRINITY_DN33963_c0_g1	7	7.36	3	1.72	12	11.69	11	12.91	8	7.1	3	0.22	1108	GO:0046921;GO:0016021;GO:0006487;GO:0036071	-	-	virNOG06616	S	-	gi|747074541|ref|XP_011084265.1| PREDICTED: uncharacterized protein LOC105166568 [Sesamum indicum]
TRINITY_DN38328_c0_g1	0	0	1	1.59	0	0	0	0	0	0	0	0	318	-	-	-	-	-	-	-
TRINITY_DN19423_c0_g1	88	6.36	123	8.64	92	6.51	96	7.95	165	9.28	100	7.19	1134	GO:0042254;GO:0031981	K14823	PF05890	virNOG08761	A	sp|Q9LUJ5|EBP2_ARATH Probable rRNA-processing protein EBP2 homolog OS=Arabidopsis thaliana GN=EBP2 PE=1 SV=1	gi|747093788|ref|XP_011094714.1| PREDICTED: probable rRNA-processing protein EBP2 homolog [Sesamum indicum]
TRINITY_DN58823_c0_g1	0	0	3	0.52	4	0.73	6	1.24	5	0.72	2	0.37	642	-	-	-	-	-	-	-
TRINITY_DN5828_c0_g1	70	2.92	58	1.92	65	4.14	71	8.33	108	6.53	75	4.25	2516	-	-	-	virNOG06322	K	sp|Q9C7B1|TRP3_ARATH Telomere repeat-binding protein 3 OS=Arabidopsis thaliana GN=TRP3 PE=1 SV=1	gi|747061479|ref|XP_011077209.1| PREDICTED: telomere repeat-binding protein 3-like [Sesamum indicum] &gt;gi|747061481|ref|XP_011077212.1| PREDICTED: telomere repeat-binding protein 3-like [Sesamum indicum] &gt;gi|747061483|ref|XP_011077213.1| PREDICTED: telomere repeat-binding protein 3-like [Sesamum indicum]
TRINITY_DN11372_c0_g1	146	8.61	158	9.1	150	8.65	150	10.18	186	8.57	157	9.22	1375	-	K14847	PF04427	virNOG06316	J	sp|Q9AWM9|RPF2_ORYSJ Ribosome production factor 2 homolog OS=Oryza sativa subsp. japonica GN=Os01g0513800 PE=2 SV=1	gi|747093240|ref|XP_011094417.1| PREDICTED: ribosome production factor 2 homolog [Sesamum indicum]
TRINITY_DN49384_c1_g2	0	0	1	1.42	0	0	0	0	0	0	0	0	326	-	-	-	-	-	-	-
TRINITY_DN1972_c0_g1	15971	526.92	17954	587.88	15155	495.03	15099	591.7	20959	546.99	16629	557.66	3228	GO:0005524	K03283	PF00012	virNOG03266;KOG0101	O	sp|P27322|HSP72_SOLLC Heat shock cognate 70 kDa protein 2 OS=Solanum lycopersicum GN=HSC-2 PE=2 SV=1	gi|747094031|ref|XP_011094842.1| PREDICTED: heat shock cognate 70 kDa protein 2 [Sesamum indicum]
TRINITY_DN5835_c1_g1	1	2.39	1	1.59	1	2.16	0	0	0	0	0	0	318	GO:0004672;GO:0006468;GO:0005524;GO:0016021	-	-	virNOG04817	T	sp|Q8LFN2|Y3037_ARATH Probable inactive leucine-rich repeat receptor-like protein kinase At3g03770 OS=Arabidopsis thaliana GN=At3g03770 PE=2 SV=1	gi|747092712|ref|XP_011094134.1| PREDICTED: probable inactive leucine-rich repeat receptor-like protein kinase At3g03770 [Sesamum indicum] &gt;gi|747092714|ref|XP_011094135.1| PREDICTED: probable inactive leucine-rich repeat receptor-like protein kinase At3g03770 [Sesamum indicum] &gt;gi|747092716|ref|XP_011094136.1| PREDICTED: probable inactive leucine-rich repeat receptor-like protein kinase At…
TRINITY_DN92_c0_g1	446	32.04	528	36.89	592	41.64	725	59.65	1385	77.42	778	55.58	1139	-	-	-	virNOG18030	S	-	gi|747058614|ref|XP_011075652.1| PREDICTED: uncharacterized protein LOC105160086 [Sesamum indicum]
TRINITY_DN37218_c1_g1	1	0.65	0	0	0	0	0	0	6	2.85	4	2.44	418	-	-	-	-	-	-	gi|1012095202|ref|XP_015955829.1| PREDICTED: aspartic proteinase Asp1-like [Arachis duranensis]
TRINITY_DN6710_c1_g1	1	0.92	2	1.39	0	0	1	0.84	0	0	0	0	385	-	-	-	-	-	-	-
TRINITY_DN30500_c0_g1	0	0	0	0	1	2.12	0	0	0	0	0	0	319	GO:0006952;GO:0043531	-	PF00931	KOG4658	T	sp|Q60CZ8|R1A10_SOLDE Putative late blight resistance protein homolog R1A-10 OS=Solanum demissum GN=R1A-10 PE=3 SV=1	gi|604302251|gb|EYU21837.1| hypothetical protein MIMGU_mgv1a021514mg [Erythranthe guttata]
TRINITY_DN40908_c0_g1	0	0	0	0	2	0.97	0	0	0	0	1	0.49	443	-	-	-	-	-	-	-
TRINITY_DN28319_c0_g2	0	0	0	0	0	0	0	0	3	1.09	0	0	451	-	-	-	-	-	-	-
TRINITY_DN4536_c0_g1	584	28.04	621	29.93	539	25.4	821	45.68	1218	45.82	788	38.06	2225	GO:0006457;GO:0051082	K09517	PF01556;PF00226	virNOG03582	O	sp|B9FHF3|DJB6_ORYSJ DnaJ protein ERDJ3B OS=Oryza sativa subsp. japonica GN=ERDJ3B PE=1 SV=1	gi|747065852|ref|XP_011079583.1| PREDICTED: dnaJ protein ERDJ3B [Sesamum indicum]
TRINITY_DN59566_c0_g1	0	0	0	0	0	0	0	0	0	0	1	2.57	307	-	-	-	-	-	-	-
TRINITY_DN23155_c0_g1	6	2.49	2	0.6	8	2.74	7	2.62	6	1.85	6	2.37	503	-	-	-	virNOG26574;virNOG26508	SR	-	gi|595821551|ref|XP_007204830.1| hypothetical protein PRUPE_ppb024773mg, partial [Prunus persica] &gt;gi|462400361|gb|EMJ06029.1| hypothetical protein PRUPE_ppb024773mg, partial [Prunus persica]
TRINITY_DN12358_c0_g1	20	1.61	30	2.23	22	1.71	31	2.68	37	2.23	35	2.7	1318	-	K14431	PF00170	virNOG06935	K	sp|O24160|TGA21_TOBAC TGACG-sequence-specific DNA-binding protein TGA-2.1 OS=Nicotiana tabacum GN=TGA21 PE=1 SV=1	gi|600971805|gb|AHN63210.1| transcription factor TGA2 [Salvia miltiorrhiza f. alba]
TRINITY_DN4098_c2_g1	5	1.04	3	0.58	5	1	11	2.48	4	0.63	7	1.41	619	-	-	-	-	-	-	-
TRINITY_DN1773_c0_g1	1390	74.22	1085	56.97	1398	73.22	3071	188.29	4989	206.62	4101	216.96	2058	-	-	-	virNOG22118	K	sp|Q8GWF1|WRK38_ARATH Probable WRKY transcription factor 38 OS=Arabidopsis thaliana GN=WRKY38 PE=1 SV=1	gi|787592892|gb|AKA27873.1| WRKY protein [Salvia miltiorrhiza]
TRINITY_DN54822_c0_g1	0	0	0	0	0	0	0	0	0	0	2	3.25	335	-	-	-	-	-	-	-
TRINITY_DN6736_c0_g1	561	8.59	588	8.99	510	7.72	431	7.74	608	7.3	415	6.37	4216	GO:0046856;GO:0016787	-	PF03372	virNOG00671	U	sp|Q84W55|IP5PF_ARATH Type II inositol polyphosphate 5-phosphatase 15 OS=Arabidopsis thaliana GN=IP5P15 PE=1 SV=2	gi|747075356|ref|XP_011084709.1| PREDICTED: type II inositol 1,4,5-trisphosphate 5-phosphatase FRA3 [Sesamum indicum]
TRINITY_DN15062_c0_g1	22	1	25	1.14	22	1	27	1.44	44	1.57	54	2.49	1620	GO:0016021;GO:0055085	-	PF00153	virNOG06051	C	sp|Q9LV81|BRTL3_ARATH Probable mitochondrial adenine nucleotide transporter BTL3 OS=Arabidopsis thaliana GN=At5g64970 PE=2 SV=1	gi|747099059|ref|XP_011097569.1| PREDICTED: probable mitochondrial adenine nucleotide transporter BTL3 [Sesamum indicum]
TRINITY_DN30063_c0_g2	3	1.48	0	0	0	0	0	0	1	0.36	0	0	450	-	-	-	-	-	-	-
TRINITY_DN3697_c1_g1	18	2.4	18	1.74	20	2.47	27	2.64	29	2.3	18	1.61	1114	-	K08829	PF00069	virNOG04602	T	sp|Q6Z8C8|CDKF4_ORYSJ Cyclin-dependent kinase F-4 OS=Oryza sativa subsp. japonica GN=CDKF-4 PE=2 SV=1	gi|747089920|ref|XP_011092619.1| PREDICTED: cyclin-dependent kinase F-4-like isoform X2 [Sesamum indicum]
TRINITY_DN20653_c1_g1	0	0	0	0	1	2.31	0	0	0	0	1	2.28	314	-	-	-	-	-	-	-
TRINITY_DN23861_c0_g1	0	0	2	0.8	1	0.45	4	1.91	0	0	0	0	453	-	-	-	-	-	-	-
TRINITY_DN19378_c0_g1	64	4.74	61	4.12	50	3.22	59	7.3	64	3.19	45	4.16	1720	-	K13356	PF07993	virNOG07071	I	sp|Q93ZB9|FACR3_ARATH Fatty acyl-CoA reductase 3 OS=Arabidopsis thaliana GN=FAR3 PE=1 SV=1	gi|747083029|ref|XP_011088866.1| PREDICTED: fatty acyl-CoA reductase 3-like isoform X1 [Sesamum indicum]
TRINITY_DN261_c0_g1	471	24.7	477	20.69	473	22.34	371	19.12	472	17.33	383	16.33	2234	-	K16287	PF02902	virNOG07410	O	sp|Q2PS26|ULP1D_ARATH Ubiquitin-like-specific protease 1D OS=Arabidopsis thaliana GN=ULP1D PE=1 SV=1	gi|747078761|ref|XP_011086554.1| PREDICTED: ubiquitin-like-specific protease 1D [Sesamum indicum]
TRINITY_DN4107_c0_g1	46	1.98	69	2.93	59	2.5	93	4.65	136	4.58	97	4.17	1673	GO:0016021;GO:0016857;GO:0050662;GO:0005975	K08679	PF16363	virNOG04514;COG0451	GM	sp|O81312|GAE3_ARATH UDP-glucuronate 4-epimerase 3 OS=Arabidopsis thaliana GN=GAE3 PE=2 SV=1	gi|747068714|ref|XP_011081125.1| PREDICTED: UDP-glucuronate 4-epimerase 3 [Sesamum indicum]
TRINITY_DN8257_c0_g2	493	18.54	614	23.2	527	20.15	1184	52	1904	56.46	1079	39.91	2866	GO:0016491;GO:0008270;GO:0055114	K00001	-	virNOG02257	Q	sp|A1L4Y2|ADHL3_ARATH Alcohol dehydrogenase-like 3 OS=Arabidopsis thaliana GN=At1g32780 PE=2 SV=1	gi|747048751|ref|XP_011070396.1| PREDICTED: alcohol dehydrogenase-like 4 [Sesamum indicum]
TRINITY_DN22330_c0_g1	0	0	4	0.83	3	0.66	2	0.49	2	0.35	0	0	590	-	-	-	-	-	-	gi|604302087|gb|EYU21673.1| hypothetical protein MIMGU_mgv1a000140mg [Erythranthe guttata]
TRINITY_DN17921_c2_g1	0	0	0	0	3	2.87	0	0	0	0	1	0.96	374	-	-	-	-	-	-	-
TRINITY_DN12491_c0_g1	45	7.05	43	6.36	46	7.46	44	8.46	74	8.89	45	6.21	923	GO:0008270;GO:0003676;GO:0015074	-	PF14223;PF00098	NOG174385;virNOG08763;KOG0017	SR	-	gi|147804664|emb|CAN66637.1| hypothetical protein VITISV_011340 [Vitis vinifera]
TRINITY_DN40874_c0_g1	1	0.42	1	0.36	0	0	4	1.71	0	0	2	0.81	471	-	-	-	-	-	-	gi|604340939|gb|EYU40348.1| hypothetical protein MIMGU_mgv1a010299mg [Erythranthe guttata]
TRINITY_DN22184_c0_g1	27	0.89	34	1.27	20	0.85	26	1.18	27	0.8	35	1.49	2729	-	-	-	KOG0017;KOG1075;virNOG39628	R	sp|P10978|POLX_TOBAC Retrovirus-related Pol polyprotein from transposon TNT 1-94 OS=Nicotiana tabacum PE=2 SV=1	gi|147822228|emb|CAN64055.1| hypothetical protein VITISV_044406 [Vitis vinifera]
TRINITY_DN3877_c0_g1	4524	524.74	5418	598.66	4574	514.83	3922	508.26	5931	533.39	4481	516.76	1028	GO:0005622;GO:0007264;GO:0005525	K07937	PF00025	virNOG02199;KOG0070	U	sp|P51823|ARF2_ORYSJ ADP-ribosylation factor 2 OS=Oryza sativa subsp. japonica GN=ARF PE=2 SV=2	gi|697151091|ref|XP_009629758.1| PREDICTED: ADP-ribosylation factor 2 isoform X1 [Nicotiana tomentosiformis]
TRINITY_DN25828_c0_g2	0	0	0	0	0	0	0	0	0	0	0	0	308	GO:0005488	-	-	KOG4658;virNOG08281;KOG0017	RT	sp|P10978|POLX_TOBAC Retrovirus-related Pol polyprotein from transposon TNT 1-94 OS=Nicotiana tabacum PE=2 SV=1	gi|1023988365|gb|KZV24450.1| Aspartyl-tRNA synthetase [Dorcoceras hygrometricum]
TRINITY_DN63005_c0_g1	4	0.78	1	0.18	1	0.19	1	0.21	1	0.15	2	0.38	635	-	-	-	virNOG09632;virNOG18759	S	sp|Q9SLL2|BIG1B_ARATH Protein BIG GRAIN 1-like B OS=Arabidopsis thaliana GN=At1g54200 PE=2 SV=1	gi|747070766|ref|XP_011082219.1| PREDICTED: uncharacterized protein LOC105165040 [Sesamum indicum]
TRINITY_DN47220_c0_g1	5	1.77	3	0.91	2	0.67	0	0	0	0	0	0	499	-	K09597	-	virNOG01555	R	-	gi|747090858|ref|XP_011093137.1| PREDICTED: signal peptide peptidase-like 4 [Sesamum indicum]
TRINITY_DN10060_c1_g1	12	21.03	17	20.62	9	14.27	20	29.25	7	8.72	12	18.93	337	GO:0006511;GO:0004298;GO:0019773;GO:0005737;GO:0005634	K02731	-	virNOG02665	O	sp|Q9SXU1|PSA7_CICAR Proteasome subunit alpha type-7 OS=Cicer arietinum GN=PAD1 PE=2 SV=1	gi|747090592|ref|XP_011092989.1| PREDICTED: proteasome subunit alpha type-7 [Sesamum indicum]
TRINITY_DN32805_c0_g2	0	0	0	0	0	0	0	0	2	3.01	0	0	325	-	-	-	-	-	-	-
TRINITY_DN3790_c0_g1	3213	351.02	4170	437.5	2960	315.26	647	79.42	934	78.81	987	106.71	928	GO:0016020	-	-	virNOG24122	S	-	gi|848862054|ref|XP_012831823.1| PREDICTED: uncharacterized protein LOC105952792 [Erythranthe guttata] &gt;gi|604342724|gb|EYU41748.1| hypothetical protein MIMGU_mgv1a015868mg [Erythranthe guttata]
TRINITY_DN29139_c0_g1	2	0.58	1	0.25	2	0.55	0	0	1	0.22	2	0.56	537	-	-	-	virNOG24992	S	-	gi|604344561|gb|EYU43315.1| hypothetical protein MIMGU_mgv1a016703mg [Erythranthe guttata]
TRINITY_DN39565_c0_g1	0	0	2	3.67	0	0	1	2.2	0	0	0	0	309	GO:0016020	-	-	virNOG01692	S	-	gi|527186686|gb|EPS59547.1| hypothetical protein M569_15259, partial [Genlisea aurea]
TRINITY_DN14254_c0_g1	61	5.24	37	3.11	31	2.45	38	3.43	93	5.97	47	3.69	1296	-	-	-	virNOG24925;virNOG40003	SR	-	gi|747073260|ref|XP_011083590.1| PREDICTED: uncharacterized protein LOC105166068 [Sesamum indicum]
TRINITY_DN5424_c0_g1	725	19.87	783	20.92	725	19.67	765	24.5	1074	22.89	817	21.98	3011	-	-	PF07797	virNOG23728;virNOG13634	KS	-	gi|747044582|ref|XP_011089828.1| PREDICTED: uncharacterized protein LOC105170663 [Sesamum indicum] &gt;gi|747044584|ref|XP_011089837.1| PREDICTED: uncharacterized protein LOC105170663 [Sesamum indicum] &gt;gi|747044586|ref|XP_011089845.1| PREDICTED: uncharacterized protein LOC105170663 [Sesamum indicum]
TRINITY_DN17433_c0_g1	19	2.31	10	0.85	16	1.48	18	2.61	37	4.05	28	3.97	1239	-	K07739	-	virNOG35686;virNOG33673;virNOG06348;KOG0017	RT	sp|P10978|POLX_TOBAC Retrovirus-related Pol polyprotein from transposon TNT 1-94 OS=Nicotiana tabacum PE=2 SV=1	gi|147819777|emb|CAN76196.1| hypothetical protein VITISV_041073 [Vitis vinifera]
TRINITY_DN921_c0_g1	1081	100.86	1024	87.82	1104	97.69	989	100.08	1483	103.95	1160	102.6	2814	GO:0005524	K10579	PF00179	virNOG04621	O	sp|Q9SDY5|RCE1_ARATH NEDD8-conjugating enzyme Ubc12 OS=Arabidopsis thaliana GN=RCE1 PE=1 SV=1	gi|527190228|gb|EPS61550.1| ubiquitin carrier protein [Genlisea aurea]
TRINITY_DN10457_c0_g1	100	7.8	96	7.2	79	6.51	77	6.89	130	7.77	108	7.98	1391	GO:0000976;GO:0000785;GO:0006342;GO:0008270;GO:0031507;GO:0005677;GO:0003682	-	PF00628;PF01426	virNOG03127	K	sp|F4JL28|EBS_ARATH Chromatin remodeling protein EBS OS=Arabidopsis thaliana GN=EBS PE=1 SV=1	gi|747078105|ref|XP_011086206.1| PREDICTED: BAH and coiled-coil domain-containing protein 1 [Sesamum indicum]
TRINITY_DN2079_c0_g2	6	2.2	7	2.2	9	3.12	4	1.5	8	2.2	11	3.88	493	GO:0016021	K10251	PF00106	virNOG06778;virNOG08907	Q	sp|Q8L9C4|KCR1_ARATH Very-long-chain 3-oxoacyl-CoA reductase 1 OS=Arabidopsis thaliana GN=KCR1 PE=1 SV=1	gi|848854900|ref|XP_012850209.1| PREDICTED: very-long-chain 3-oxoacyl-CoA reductase 1-like [Erythranthe guttata] &gt;gi|604346368|gb|EYU44831.1| hypothetical protein MIMGU_mgv1a010167mg [Erythranthe guttata]
TRINITY_DN6773_c0_g2	63	7.02	53	5.31	70	6.96	42	5.07	47	4	53	5.52	1010	GO:0046872	-	-	virNOG05498	R	-	gi|747075219|ref|XP_011084637.1| PREDICTED: uncharacterized protein LOC105166844 [Sesamum indicum]
TRINITY_DN24218_c0_g3	0	0	1	0.98	0	0	2	2.35	0	0	1	1.24	354	-	-	-	virNOG09801	S	-	gi|747098384|ref|XP_011097202.1| PREDICTED: uncharacterized protein LOC105176172 isoform X1 [Sesamum indicum]
TRINITY_DN13671_c0_g1	13	4.39	17	4.98	14	4.48	10	3.49	7	1.77	8	2.6	507	GO:0007165	-	-	virNOG02654	T	sp|Q8RWQ4|RGAP7_ARATH Rho GTPase-activating protein 7 OS=Arabidopsis thaliana GN=ROPGAP7 PE=2 SV=1	gi|747085423|ref|XP_011090172.1| PREDICTED: rho GTPase-activating protein 7-like [Sesamum indicum]
TRINITY_DN30492_c0_g1	3	0.73	3	0.66	3	0.7	5	1.31	4	0.74	4	0.95	573	-	-	-	virNOG05132	Q	sp|Q8LGU1|AB8C_ARATH ABC transporter C family member 8 OS=Arabidopsis thaliana GN=ABCC8 PE=2 SV=3	gi|747052711|ref|XP_011072484.1| PREDICTED: ABC transporter C family member 8-like isoform X1 [Sesamum indicum]
TRINITY_DN15180_c0_g1	4	1.01	8	1.81	3	0.73	4	1.08	10	1.92	1	0.25	565	GO:0047262;GO:0000139;GO:0071555;GO:0016021;GO:0045489	K13648	-	virNOG11123	G	sp|Q8GWT1|GAUTE_ARATH Probable galacturonosyltransferase 14 OS=Arabidopsis thaliana GN=GAUT14 PE=2 SV=1	gi|449447412|ref|XP_004141462.1| PREDICTED: probable galacturonosyltransferase 13 isoform X1 [Cucumis sativus]
TRINITY_DN30695_c0_g2	0	0	1	0.39	2	0.89	0	0	0	0	1	0.45	455	GO:0003676;GO:0015074	-	PF00078	COG2801;virNOG15679	LR	sp|Q99315|YG31B_YEAST Transposon Ty3-G Gag-Pol polyprotein OS=Saccharomyces cerevisiae (strain ATCC 204508 / S288c) GN=TY3B-G PE=1 SV=3	gi|731338584|ref|XP_010680400.1| PREDICTED: transposon Tf2-1 polyprotein isoform X1 [Beta vulgaris subsp. vulgaris]
TRINITY_DN8506_c1_g2	1386	62.08	1856	79.79	1273	54.88	244	12.46	361	13.09	267	11.06	2139	GO:0016021;GO:0006629	K10255	PF00487	virNOG04958	I	sp|P48627|FAD6C_BRANA Omega-6 fatty acid desaturase, chloroplastic OS=Brassica napus PE=1 SV=1	gi|747065563|ref|XP_011079423.1| PREDICTED: omega-6 fatty acid desaturase, chloroplastic [Sesamum indicum]
TRINITY_DN15493_c0_g2	1	1.21	1	1.01	2	2.2	0	0	3	2.89	2	2.2	363	-	-	PF00931	KOG4658;virNOG00931;virNOG06826;NOG05513	TR	sp|Q8W3K0|DRL9_ARATH Probable disease resistance protein At1g58602 OS=Arabidopsis thaliana GN=At1g58602 PE=2 SV=1	gi|823240767|ref|XP_012452991.1| PREDICTED: disease resistance protein RPP8-like isoform X1 [Gossypium raimondii]
TRINITY_DN16542_c1_g1	2	0.76	2	0.63	3	1.03	4	1.55	4	1.14	2	0.73	499	-	-	-	-	-	-	-
TRINITY_DN147_c0_g1	2908	153.91	2954	154.09	2639	138.37	1869	114.75	2713	113.13	2164	115.36	1686	-	K13199	PF09598;PF04774	virNOG11226;virNOG02643	R	sp|O23523|RGGA_ARATH RGG repeats nuclear RNA binding protein A OS=Arabidopsis thaliana GN=RGGA PE=1 SV=1	gi|848866628|ref|XP_012833975.1| PREDICTED: protein argonaute 2-like [Erythranthe guttata] &gt;gi|604340956|gb|EYU40365.1| hypothetical protein MIMGU_mgv1a008102mg [Erythranthe guttata]
TRINITY_DN16873_c0_g1	3	1.66	5	2.24	4	2.06	8	4.31	8	3.25	0	0	436	GO:0016020;GO:0006810	K15115	-	virNOG13721;KOG0757;virNOG09768	C	sp|O22261|NDT1_ARATH Nicotinamide adenine dinucleotide transporter 1, chloroplastic OS=Arabidopsis thaliana GN=NDT1 PE=1 SV=2	gi|747042042|ref|XP_011076390.1| PREDICTED: nicotinamide adenine dinucleotide transporter 1, chloroplastic [Sesamum indicum]
TRINITY_DN28930_c0_g1	172	6.76	254	9.99	213	8.27	185	8.03	337	10.17	178	6.99	3228	-	-	PF00201	virNOG04097	CG	sp|Q9LHJ2|U82A1_ARATH UDP-glycosyltransferase 82A1 OS=Arabidopsis thaliana GN=UGT82A1 PE=2 SV=1	gi|747104413|ref|XP_011100441.1| PREDICTED: UDP-glycosyltransferase 82A1 [Sesamum indicum]
TRINITY_DN17069_c0_g1	27	3.02	52	1.75	43	1.43	30	1	37	4.2	29	1.67	2742	GO:0005634;GO:0043565;GO:0008289;GO:0006355	K09338	PF01852;PF00046	virNOG08996	K	sp|Q9FX31|HDG11_ARATH Homeobox-leucine zipper protein HDG11 OS=Arabidopsis thaliana GN=HDG11 PE=1 SV=1	gi|747051892|ref|XP_011072039.1| PREDICTED: homeobox-leucine zipper protein HDG11-like [Sesamum indicum]
TRINITY_DN24018_c0_g1	5	0.88	1	0.16	0	0	4	0.77	10	1.35	2	0.35	665	-	-	-	NOG157861;virNOG13581	SR	-	gi|848872217|ref|XP_012836672.1| PREDICTED: uncharacterized protein LOC105957285 [Erythranthe guttata]
TRINITY_DN21892_c0_g1	0	0	3	0.5	6	1.04	3	0.59	4	0.55	2	0.35	660	-	-	-	-	-	-	-
TRINITY_DN1232_c0_g3	42	9.26	43	8.61	38	8.04	18	4.28	38	6.38	28	6.03	599	-	-	PF13947	virNOG02646	T	-	gi|604301427|gb|EYU21064.1| hypothetical protein MIMGU_mgv1a019660mg [Erythranthe guttata]
TRINITY_DN521_c1_g1	34	45.72	48	46.25	34	41.53	37	43.01	55	52.8	20	24.47	355	GO:0005524;GO:0042026;GO:0005739	K04077	PF00118	virNOG05103;COG0459	O	sp|Q05046|CH62_CUCMA Chaperonin CPN60-2, mitochondrial OS=Cucurbita maxima GN=CPN60-2 PE=1 SV=1	gi|747087664|ref|XP_011091383.1| PREDICTED: chaperonin CPN60-2, mitochondrial [Sesamum indicum]
TRINITY_DN60026_c0_g1	3	2.17	0	0	4	2.67	0	0	0	0	0	0	407	-	-	-	virNOG09124;KOG1075	R	-	gi|470113646|ref|XP_004293032.1| PREDICTED: uncharacterized protein LOC101314917 [Fragaria vesca subsp. vesca]
TRINITY_DN36751_c0_g2	0	0	1	0.12	1	0.13	2	0.29	11	1.11	1	0.13	780	-	-	-	-	-	-	-
TRINITY_DN46988_c0_g2	2	1.9	0	0	0	0	2	1.72	0	0	0	0	382	-	-	-	-	-	-	-
TRINITY_DN53520_c0_g1	5	2.48	1	0.37	0	0	0	0	0	0	2	0.84	466	-	-	-	-	-	-	-
TRINITY_DN15801_c2_g1	0	0	2	1.71	0	0	1	1.03	0	0	2	2.15	365	-	-	-	-	-	-	-
TRINITY_DN16050_c0_g1	7	4.96	4	2.22	2	1.31	3	2	0	0	24	15.9	409	GO:0003676;GO:0000166	-	-	virNOG23177	A	sp|P10979|GRPA_MAIZE Glycine-rich RNA-binding, abscisic acid-inducible protein OS=Zea mays GN=RAB15 PE=1 SV=1	gi|212722916|ref|NP_001132731.1| responsive to abscisic acid15 [Zea mays] &gt;gi|194695242|gb|ACF81705.1| unknown [Zea mays] &gt;gi|413933459|gb|AFW68010.1| responsive to abscisic acid15 [Zea mays]
TRINITY_DN27908_c0_g2	6	0.3	10	0.49	7	0.34	10	0.58	8	0.31	6	0.3	1488	-	-	-	-	-	-	-
TRINITY_DN12551_c0_g3	0	0	0	0	0	0	4	9.4	1	2.14	0	0	305	-	-	PF13976	virNOG05810;virNOG24415	R	sp|P93293|M300_ARATH Uncharacterized mitochondrial protein AtMg00300 OS=Arabidopsis thaliana GN=AtMg00300 PE=4 SV=1	gi|802707388|ref|XP_012084305.1| PREDICTED: uncharacterized protein LOC105643719 [Jatropha curcas]
TRINITY_DN56565_c0_g1	9	1.6	0	0	3	0.51	2	0.39	3	0.41	3	0.52	662	-	-	-	-	-	-	-
TRINITY_DN26663_c0_g1	2	0.66	6	1.67	4	1.14	2	0.68	4	0.9	1	0.29	530	-	-	-	-	-	-	-
TRINITY_DN31766_c0_g1	1	0.82	0	0	2	1.51	0	0	0	0	0	0	395	-	-	-	-	-	-	-
TRINITY_DN11604_c1_g1	29	3.65	31	3.68	32	3.95	15	1.88	24	2.69	31	3.54	910	-	-	-	virNOG22289;KOG4210	K	-	gi|747069589|ref|XP_011081594.1| PREDICTED: uncharacterized protein LOC105164603 [Sesamum indicum]
TRINITY_DN5268_c0_g1	136	4.68	143	4.6	121	3.93	183	7.3	234	6.33	171	5.88	2521	GO:0007165;GO:0006351	K14491	PF00249	virNOG00665	K	sp|Q940D0|ARR1_ARATH Two-component response regulator ARR1 OS=Arabidopsis thaliana GN=ARR1 PE=1 SV=2	gi|747050638|ref|XP_011071399.1| PREDICTED: two-component response regulator ARR2 isoform X1 [Sesamum indicum]
TRINITY_DN21135_c0_g2	1	2.61	2	3.44	3	7.06	4	8.28	2	3.7	0	0	313	-	-	-	-	-	-	-
TRINITY_DN10316_c0_g1	38	1.78	57	3.15	24	1.25	38	2.43	42	1.62	30	1.95	1895	-	-	-	virNOG00427	I	sp|F4JSE7|EDR2_ARATH Protein ENHANCED DISEASE RESISTANCE 2 OS=Arabidopsis thaliana GN=EDR2 PE=2 SV=1	gi|747089882|ref|XP_011092598.1| PREDICTED: protein ENHANCED DISEASE RESISTANCE 2 [Sesamum indicum] &gt;gi|747089884|ref|XP_011092599.1| PREDICTED: protein ENHANCED DISEASE RESISTANCE 2 [Sesamum indicum] &gt;gi|747089886|ref|XP_011092600.1| PREDICTED: protein ENHANCED DISEASE RESISTANCE 2 [Sesamum indicum]
TRINITY_DN7174_c0_g1	11	2.44	26	5.24	14	2.98	31	7.42	17	2.88	15	3.25	597	GO:0004467;GO:0001676;GO:0016021	K01897	-	virNOG03721	I	sp|Q9SJD4|LACS8_ARATH Long chain acyl-CoA synthetase 8 OS=Arabidopsis thaliana GN=LACS8 PE=1 SV=1	gi|747076666|ref|XP_011085413.1| PREDICTED: long chain acyl-CoA synthetase 8 [Sesamum indicum]
TRINITY_DN36562_c1_g3	3	1.76	2	0.95	0	0	0	0	0	0	1	0.55	429	-	-	-	-	-	-	-
TRINITY_DN3582_c0_g1	339	32.16	321	29.94	317	30.24	409	44.48	628	45.81	473	46.41	1095	-	K20352	PF01105	virNOG01946	U	sp|Q9LQY3|P24D9_ARATH Transmembrane emp24 domain-containing protein p24delta9 OS=Arabidopsis thaliana GN=At1g26690 PE=2 SV=1	gi|848895417|ref|XP_012847754.1| PREDICTED: transmembrane emp24 domain-containing protein p24delta9 [Erythranthe guttata]
TRINITY_DN35283_c0_g1	0	0	0	0	0	0	0	0	0	0	4	2.7	407	-	-	-	virNOG02316	R	sp|Q8W104|FBL17_ARATH F-box/LRR-repeat protein 17 OS=Arabidopsis thaliana GN=FBL17 PE=1 SV=1	gi|747066534|ref|XP_011079952.1| PREDICTED: F-box/LRR-repeat protein 17-like [Sesamum indicum]
TRINITY_DN4569_c0_g1	272	19.94	271	19.39	257	17.79	336	27.6	454	25.26	340	25.61	1764	-	-	PF04398	virNOG24590;virNOG22387	R	-	gi|747084419|ref|XP_011089618.1| PREDICTED: uncharacterized protein LOC105170519 [Sesamum indicum]
TRINITY_DN16583_c1_g1	6	1.03	1	0.16	0	0	0	0	2	0.26	4	0.68	672	-	-	-	-	-	-	-
TRINITY_DN15334_c0_g1	1	0.51	0	0	10	4.72	4	1.99	8	2.98	3	1.44	447	GO:0000166	-	-	-	-	-	gi|604306587|gb|EYU25383.1| hypothetical protein MIMGU_mgv1a003872mg [Erythranthe guttata]
TRINITY_DN5812_c0_g2	189	9.32	217	10.46	215	10.34	654	37.21	1057	40.58	716	35.11	1571	-	K16296	PF00450	virNOG14733;COG2939	OE	sp|Q9C7Z9|SCP18_ARATH Serine carboxypeptidase-like 18 OS=Arabidopsis thaliana GN=SCPL18 PE=2 SV=2	gi|848872570|ref|XP_012836843.1| PREDICTED: serine carboxypeptidase-like 18 [Erythranthe guttata] &gt;gi|604333210|gb|EYU37561.1| hypothetical protein MIMGU_mgv1a005963mg [Erythranthe guttata]
TRINITY_DN6769_c0_g1	73	18.17	83	18.54	83	19.75	82	21.77	92	17.37	63	15.25	569	-	-	-	virNOG26725	T	-	gi|747088104|ref|XP_011091623.1| PREDICTED: uncharacterized protein LOC105172004 [Sesamum indicum]
TRINITY_DN32928_c0_g1	5	0.2	2	0.08	9	0.35	10	0.46	8	0.25	7	0.28	1783	-	-	-	-	-	-	-
TRINITY_DN42520_c0_g1	0	0	0	0	0	0	0	0	0	0	0	0	304	-	-	-	-	-	-	-
TRINITY_DN17664_c0_g2	37	4.84	21	2.6	27	3.43	27	3.95	40	4.04	23	2.97	778	-	-	-	-	-	-	-
TRINITY_DN2063_c0_g1	1813	130.97	1903	134.1	1760	127.11	1744	137.65	2511	137.72	1968	137.99	1576	GO:0005524	K10355	PF00022	COG5277;virNOG01114	Z	sp|P53492|ACT7_ARATH Actin-7 OS=Arabidopsis thaliana GN=ACT7 PE=1 SV=1	gi|749385060|ref|NP_001291342.1| uncharacterized protein LOC105159390 [Sesamum indicum] &gt;gi|747056924|ref|XP_011074741.1| PREDICTED: actin-7-like [Sesamum indicum] &gt;gi|386870479|gb|AFJ42570.1| beta-actin [Sesamum indicum]
TRINITY_DN13190_c0_g1	8	8.7	5	4.02	7	6.61	4	3.92	14	10.6	2	2.03	375	-	-	-	COG2801;virNOG25547	RL	-	gi|720079668|ref|XP_010241741.1| PREDICTED: uncharacterized protein LOC104586267 [Nelumbo nucifera]
TRINITY_DN7018_c0_g1	40	4.12	49	4.84	61	6.19	63	7.35	101	8.09	69	7.06	904	GO:0003700;GO:0005634;GO:0007275;GO:0006355;GO:0003677	K09284	-	-	-	-	gi|762060751|gb|AJQ20653.1| AP10/EREBP Transcription Factors [Salvia miltiorrhiza]
TRINITY_DN4902_c2_g1	2	3.2	0	0	0	0	0	0	0	0	0	0	343	-	-	-	-	-	-	-
TRINITY_DN137_c0_g2	421	13.23	381	12	359	11.19	325	12.2	453	11.36	354	11.39	2398	-	-	-	virNOG05817	S	-	gi|747049594|ref|XP_011070847.1| PREDICTED: uncharacterized protein LOC105156425 isoform X1 [Sesamum indicum]
TRINITY_DN6859_c0_g1	212	3.68	181	3.19	172	2.98	161	3.29	296	4.06	190	3.32	3959	-	-	-	virNOG05291	S	-	gi|747102961|ref|XP_011099664.1| PREDICTED: uncharacterized protein LOC105178025 [Sesamum indicum]
TRINITY_DN25122_c0_g1	7	15.11	11	16.06	10	22.13	9	14.01	2	2.59	5	10.2	376	-	-	-	virNOG08281;KOG0017;NOG06833;virNOG14860	SR	-	gi|1012327988|gb|KYP39660.1| Retrovirus-related Pol polyprotein from transposon TNT 1-94 [Cajanus cajan]
TRINITY_DN19719_c0_g1	1	0.59	3	1.42	2	1.09	3	1.7	5	2.15	2	1.11	429	-	-	PF06954	-	-	sp|Q762I5|RETN_BOVIN Resistin OS=Bos taurus GN=RETN PE=3 SV=1	-
TRINITY_DN11081_c0_g1	70	11.67	127	16.61	106	14.38	86	14.62	101	9.59	83	10.3	1008	-	-	-	-	-	-	gi|747068984|ref|XP_011081268.1| PREDICTED: uncharacterized protein LOC105164342 isoform X1 [Sesamum indicum] &gt;gi|747068986|ref|XP_011081269.1| PREDICTED: uncharacterized protein LOC105164342 isoform X1 [Sesamum indicum]
TRINITY_DN2711_c0_g1	1023	16.74	987	16.14	876	14.15	633	12.17	964	12.49	712	11.81	4052	GO:0016301	-	PF00069;PF01453	virNOG10667;virNOG31876	T	sp|O65238|Y5537_ARATH G-type lectin S-receptor-like serine/threonine-protein kinase At5g35370 OS=Arabidopsis thaliana GN=At5g35370 PE=2 SV=2	gi|747102974|ref|XP_011099671.1| PREDICTED: G-type lectin S-receptor-like serine/threonine-protein kinase At5g35370 [Sesamum indicum]
TRINITY_DN34624_c0_g1	0	0	0	0	0	0	1	1.35	0	0	0	0	343	-	-	-	-	-	-	-
TRINITY_DN7654_c0_g1	2	1.26	1	0.5	0	0	3	1.81	9	4.16	4	2.37	421	-	-	-	-	-	-	-
TRINITY_DN22919_c0_g2	1	1.44	0	0	1	1.31	1	1.24	0	0	0	0	350	-	-	-	-	-	-	-
TRINITY_DN63748_c0_g1	2	1.14	6	2.75	5	2.64	0	0	0	0	2	1.07	433	-	-	-	-	-	-	-
TRINITY_DN45847_c0_g1	1	0.52	3	1.28	0	0	0	0	2	0.77	2	0.99	443	-	-	-	COG2801;virNOG30511	LR	sp|P92523|M860_ARATH Uncharacterized mitochondrial protein AtMg00860 OS=Arabidopsis thaliana GN=AtMg00860 PE=4 SV=1	gi|1012326912|gb|KYP38671.1| Retrovirus-related Pol polyprotein from transposon 17.6 [Cajanus cajan]
TRINITY_DN10990_c0_g4	2	0.44	5	1	1	0.21	2	0.48	3	0.5	0	0	599	-	-	-	-	-	-	-
TRINITY_DN51765_c0_g1	0	0	0	0	0	0	0	0	1	0.5	1	0.64	412	-	K02998	-	COG0052;virNOG00503	J	sp|A5BUU4|RSSA_VITVI 40S ribosomal protein SA OS=Vitis vinifera GN=GSVIVT00034021001 PE=3 SV=1	gi|527206620|gb|EPS72131.1| hypothetical protein M569_02626, partial [Genlisea aurea]
TRINITY_DN3119_c0_g1	325	9.76	299	8.84	258	7.79	290	10.5	403	9.45	297	8.85	2942	-	-	-	virNOG06813	S	sp|O22799|Y2349_ARATH Uncharacterized protein At2g33490 OS=Arabidopsis thaliana GN=At2g33490 PE=4 SV=2	gi|747101599|ref|XP_011098934.1| PREDICTED: uncharacterized protein At2g33490 isoform X2 [Sesamum indicum]
TRINITY_DN27874_c0_g2	0	0	0	0	0	0	0	0	0	0	1	1.42	344	GO:0005634;GO:0051568;GO:0003677;GO:0048731	K14964	-	KOG2626;virNOG04114	BK	sp|Q9C8J7|TRO_ARATH Protein TRAUCO OS=Arabidopsis thaliana GN=TRO PE=1 SV=1	gi|1023991605|gb|KZV25654.1| hypothetical protein F511_27750 [Dorcoceras hygrometricum]
TRINITY_DN18958_c0_g1	13	1.16	15	1.29	14	1.22	11	1.12	10	0.69	18	1.59	983	GO:1901363;GO:0016787;GO:0097159	K14442	-	virNOG03537;virNOG05705	A	sp|F4HYJ7|DEXH3_ARATH DExH-box ATP-dependent RNA helicase DExH3 OS=Arabidopsis thaliana GN=At1g48650 PE=3 SV=1	gi|848865284|ref|XP_012833354.1| PREDICTED: ATP-dependent RNA helicase DHX36-like [Erythranthe guttata] &gt;gi|604341529|gb|EYU40803.1| hypothetical protein MIMGU_mgv1a000306mg [Erythranthe guttata]
TRINITY_DN5547_c0_g1	110	23.69	119	26.03	92	19.21	73	18.92	150	28.42	102	24.77	666	-	-	-	virNOG39982;virNOG34595;virNOG08281	R	-	gi|1012355299|gb|KYP66486.1| Retrovirus-related Pol polyprotein from transposon TNT 1-94 [Cajanus cajan]
TRINITY_DN8727_c0_g2	351	9.16	431	11.12	381	9.77	261	7.93	353	7.15	285	7.37	2879	GO:0055085;GO:0016021	-	PF03105;PF07690	virNOG08658	P	sp|Q93ZQ5|SPXM3_ARATH SPX domain-containing membrane protein At4g22990 OS=Arabidopsis thaliana GN=At4g22990 PE=2 SV=2	gi|747068563|ref|XP_011081042.1| PREDICTED: SPX domain-containing membrane protein At4g22990-like [Sesamum indicum] &gt;gi|747068565|ref|XP_011081043.1| PREDICTED: SPX domain-containing membrane protein At4g22990-like [Sesamum indicum]
TRINITY_DN29096_c0_g1	0	0	6	6.43	1	1.24	0	0	5	5.53	4	4.96	354	-	-	PF00078	COG2801;virNOG30511	RL	sp|Q99315|YG31B_YEAST Transposon Ty3-G Gag-Pol polyprotein OS=Saccharomyces cerevisiae (strain ATCC 204508 / S288c) GN=TY3B-G PE=1 SV=3	gi|727558815|ref|XP_010451631.1| PREDICTED: uncharacterized protein LOC104733781 [Camelina sativa]
TRINITY_DN26836_c0_g1	11	0.93	17	1.28	22	1.64	15	1.55	20	1.33	27	2.35	1185	-	K12400	-	virNOG00727;NOG04441	U	sp|Q8L7A9|AP4E_ARATH AP-4 complex subunit epsilon OS=Arabidopsis thaliana GN=At1g31730 PE=1 SV=1	gi|731331766|ref|XP_010676834.1| PREDICTED: AP-4 complex subunit epsilon [Beta vulgaris subsp. vulgaris] &gt;gi|870861106|gb|KMT12414.1| hypothetical protein BVRB_5g103460 [Beta vulgaris subsp. vulgaris]
TRINITY_DN29898_c0_g1	0	0	2	1.73	0	0	0	0	0	0	1	1.09	364	-	-	PF06760	virNOG05074	T	-	gi|747068238|ref|XP_011080869.1| PREDICTED: uncharacterized protein LOC105164021 isoform X1 [Sesamum indicum] &gt;gi|747068240|ref|XP_011080870.1| PREDICTED: uncharacterized protein LOC105164021 isoform X1 [Sesamum indicum]
TRINITY_DN26038_c0_g1	1	0.11	3	0.31	1	0.11	3	0.37	9	0.76	1	0.11	869	-	-	-	-	-	-	-
TRINITY_DN13645_c0_g1	64	3.41	56	2.95	60	3.17	3	0.19	8	0.33	7	0.39	1471	-	K09422	PF00249	virNOG16380	K	sp|Q5NBM8|CSA_ORYSJ Transcription factor CSA OS=Oryza sativa subsp. japonica GN=CSA PE=2 SV=2	gi|510794256|gb|AGN52094.1| MYB-related transcription factor [Salvia miltiorrhiza] &gt;gi|510794476|gb|AGN52204.1| MYB-related transcription factor [Salvia miltiorrhiza]
TRINITY_DN4368_c0_g1	242	16.95	276	18.83	271	18.55	241	19.36	347	18.78	299	20.67	1253	GO:0006397	K12861	PF05700	virNOG04139	S	sp|Q949S9|SPF27_ARATH Pre-mRNA-splicing factor SPF27 homolog OS=Arabidopsis thaliana GN=MOS4 PE=1 SV=1	gi|747053522|ref|XP_011072927.1| PREDICTED: pre-mRNA-splicing factor SPF27 homolog [Sesamum indicum]
TRINITY_DN1657_c2_g1	4	1.29	3	0.84	1	0.3	1	0.33	3	0.72	7	2.17	516	-	-	-	-	-	-	-
TRINITY_DN17051_c0_g1	13	3.48	11	2.61	21	5.42	7	2.06	24	5.02	18	4.77	564	GO:0003723	K14945	-	virNOG04176	A	-	gi|848897776|ref|XP_012848981.1| PREDICTED: KH domain-containing protein At5g56140 [Erythranthe guttata] &gt;gi|604314797|gb|EYU27503.1| hypothetical protein MIMGU_mgv1a011068mg [Erythranthe guttata]
TRINITY_DN41450_c0_g1	8	1.78	3	0.61	0	0	0	0	2	0.34	2	0.43	597	-	-	-	-	-	-	-
TRINITY_DN13606_c0_g1	15	1.53	15	1.77	13	1	11	1.15	12	0.79	23	2.04	1331	-	-	-	virNOG04671	S	sp|Q9LY46|TBL29_ARATH Protein ESKIMO 1 OS=Arabidopsis thaliana GN=ESK1 PE=1 SV=1	gi|697115106|ref|XP_009611478.1| PREDICTED: protein ESKIMO 1-like [Nicotiana tomentosiformis]
TRINITY_DN6783_c0_g2	3	1.14	0	0	2	0.71	0	0	9	2.54	5	1.82	488	-	-	-	-	-	-	-
TRINITY_DN58618_c0_g1	2	0.27	1	0.13	4	0.52	2	0.3	2	0.21	1	0.13	771	-	-	-	-	-	-	-
TRINITY_DN2089_c0_g2	952	92.71	1255	117.42	878	83.42	298	32.88	456	34.42	412	39.77	929	GO:0019898;GO:0015979;GO:0009654;GO:0005509	K08901	PF05757	virNOG10745	R	sp|Q41932|PSBQ2_ARATH Oxygen-evolving enhancer protein 3-2, chloroplastic OS=Arabidopsis thaliana GN=PSBQ2 PE=1 SV=2	gi|848897472|ref|XP_012848820.1| PREDICTED: oxygen-evolving enhancer protein 3-1, chloroplastic [Erythranthe guttata] &gt;gi|604315139|gb|EYU27845.1| hypothetical protein MIMGU_mgv1a013205mg [Erythranthe guttata]
TRINITY_DN11248_c0_g1	471	17.36	431	15.72	412	14.69	328	16.06	481	14.17	360	13.89	2402	GO:0003723;GO:0008757;GO:0032259;GO:0006364	K14835	PF01189;PF17125	virNOG07679	A	sp|P46087|NOP2_HUMAN Probable 28S rRNA (cytosine(4447)-C(5))-methyltransferase OS=Homo sapiens GN=NOP2 PE=1 SV=2	gi|747099377|ref|XP_011097741.1| PREDICTED: 25S rRNA (cytosine-C(5))-methyltransferase nop2-like [Sesamum indicum]
TRINITY_DN40774_c0_g1	0	0	0	0	0	0	0	0	4	2.23	1	0.72	401	-	-	-	-	-	-	-
TRINITY_DN3887_c0_g1	344	9.07	380	9.63	387	10.18	346	11.11	508	10.22	423	11.01	2937	GO:0003824	-	PF03190	virNOG02925	R	sp|Q8TB22|SPT20_HUMAN Spermatogenesis-associated protein 20 OS=Homo sapiens GN=SPATA20 PE=2 SV=3	gi|747066104|ref|XP_011079723.1| PREDICTED: spermatogenesis-associated protein 20 [Sesamum indicum]
TRINITY_DN29735_c0_g1	0	0	0	0	0	0	0	0	0	0	0	0	322	-	-	-	-	-	-	-
TRINITY_DN63490_c0_g1	0	0	0	0	1	0.51	2	1.07	1	0.4	1	0.52	437	-	-	-	-	-	-	-
TRINITY_DN6439_c0_g1	16	11.12	20	10	14	8.98	13	7.8	19	9.02	15	9.37	549	GO:0006796	K09680	-	virNOG00440;COG5146	H	sp|Q8L5Y9|PANK2_ARATH Pantothenate kinase 2 OS=Arabidopsis thaliana GN=PANK2 PE=1 SV=2	gi|747051566|ref|XP_011071870.1| PREDICTED: pantothenate kinase 2 [Sesamum indicum] &gt;gi|747051568|ref|XP_011071871.1| PREDICTED: pantothenate kinase 2 [Sesamum indicum]
TRINITY_DN15631_c0_g3	8	0.68	2	0.16	3	0.25	2	0.19	3	0.2	3	0.25	1018	-	-	-	-	-	-	-
TRINITY_DN26400_c0_g1	7	0.97	4	0.52	2	0.27	2	0.31	9	0.96	6	2.08	755	GO:0016021	-	PF10173	virNOG05619	S	-	gi|747053120|ref|XP_011072709.1| PREDICTED: uncharacterized protein LOC105157891 [Sesamum indicum]
TRINITY_DN23761_c0_g1	16	0.93	6	0.34	14	0.79	13	0.87	6	0.27	5	0.29	1333	-	-	-	-	-	-	-
TRINITY_DN16116_c0_g1	0	0	0	0	0	0	1	0.77	0	0	1	0.77	394	GO:0003690;GO:0006355;GO:0005739	K15032	-	virNOG31979;virNOG13618;KOG1267	K	-	gi|694366877|ref|XP_009361990.1| PREDICTED: uncharacterized protein LOC103952167 [Pyrus x bretschneideri]
TRINITY_DN50256_c0_g1	0	0	0	0	0	0	4	1.06	2	0.38	3	0.73	569	-	-	-	-	-	-	-
TRINITY_DN54722_c0_g1	1	0.75	2	1.17	0	0	1	0.7	0	0	0	0	403	-	-	-	-	-	-	-
TRINITY_DN25946_c0_g1	0	0	4	2.8	0	0	0	0	0	0	0	0	424	-	-	-	-	-	-	-
TRINITY_DN1783_c0_g1	879	16.31	916	16.8	850	15.42	702	15.29	919	13.36	715	13.22	4253	GO:0046872;GO:0005737;GO:0005634	-	PF12796;PF00642	virNOG07894	R	sp|Q10EL1|C3H24_ORYSJ Zinc finger CCCH domain-containing protein 24 OS=Oryza sativa subsp. japonica GN=Os03g0698800 PE=2 SV=1	gi|747064592|ref|XP_011078886.1| PREDICTED: zinc finger CCCH domain-containing protein 30-like [Sesamum indicum]
TRINITY_DN25884_c0_g3	1	3.2	0	0	0	0	0	0	0	0	0	0	302	-	-	-	-	-	-	-
TRINITY_DN37324_c0_g1	1	0.71	0	0	3	1.96	0	0	0	0	1	0.66	409	-	-	-	-	-	-	-
TRINITY_DN46481_c0_g1	3	0.82	1	0.24	2	0.52	1	0.29	0	0	1	0.27	548	-	-	-	-	-	-	-
TRINITY_DN8497_c0_g2	15	0.94	10	0.61	14	0.86	14	1.01	16	0.78	8	0.5	1256	-	-	-	-	-	-	-
TRINITY_DN32389_c0_g1	271	6.34	272	6.51	280	6.45	227	6.21	403	7.36	232	5.41	3173	-	K15201	PF13181;PF13176	virNOG01568;strNOG15083;NOG218981	K	sp|Q9Y5Q9|TF3C3_HUMAN General transcription factor 3C polypeptide 3 OS=Homo sapiens GN=GTF3C3 PE=1 SV=1	gi|747046517|ref|XP_011100078.1| PREDICTED: general transcription factor 3C polypeptide 3 isoform X1 [Sesamum indicum] &gt;gi|747046519|ref|XP_011100087.1| PREDICTED: general transcription factor 3C polypeptide 3 isoform X1 [Sesamum indicum] &gt;gi|747046521|ref|XP_011100094.1| PREDICTED: general transcription factor 3C polypeptide 3 isoform X1 [Sesamum indicum]
TRINITY_DN2204_c0_g1	706	22.92	678	21.07	658	25.98	574	23.78	874	20.68	645	18.68	2782	GO:0003677	-	-	virNOG02564;virNOG13062	K	sp|Q0WNR6|ARID5_ARATH AT-rich interactive domain-containing protein 5 OS=Arabidopsis thaliana GN=ARID5 PE=1 SV=1	gi|747055622|ref|XP_011074055.1| PREDICTED: AT-rich interactive domain-containing protein 5 [Sesamum indicum]
TRINITY_DN5842_c0_g1	35	4.96	48	6.54	46	6.58	51	7.92	55	6.15	32	4.54	823	GO:0004571;GO:0016020;GO:0008152;GO:0005509	K10085	PF01532	virNOG04591	G	sp|Q9FG93|MNS4_ARATH Alpha-mannosidase I MNS4 OS=Arabidopsis thaliana GN=MNS4 PE=1 SV=1	gi|747087143|ref|XP_011091103.1| PREDICTED: probable alpha-mannosidase I MNS4 [Sesamum indicum] &gt;gi|747087145|ref|XP_011091104.1| PREDICTED: probable alpha-mannosidase I MNS4 [Sesamum indicum]
TRINITY_DN14136_c0_g1	0	0	0	0	0	0	1	0.69	0	0	0	0	525	-	-	-	-	-	-	-
TRINITY_DN19283_c0_g1	9	0.74	17	1.36	6	0.48	5	0.47	10	0.64	8	0.66	1035	-	-	-	-	-	-	-
TRINITY_DN23759_c0_g1	7	1.33	3	0.52	5	0.91	9	1.86	6	0.87	5	0.93	642	-	-	-	-	-	-	-
TRINITY_DN1982_c0_g1	433	16.72	426	16.3	368	13.91	357	15.85	576	17.29	442	16.91	2045	GO:0016021	-	PF09335	virNOG05380	S	sp|Q5XF36|KMS1_ARATH Vacuole membrane protein KMS1 OS=Arabidopsis thaliana GN=KMS1 PE=1 SV=1	gi|747050984|ref|XP_011071573.1| PREDICTED: vacuole membrane protein KMS1-like [Sesamum indicum]
TRINITY_DN52509_c0_g1	6	15.13	0	0	0	0	0	0	0	0	0	0	315	-	-	-	-	-	-	-
TRINITY_DN44917_c0_g1	0	0	0	0	0	0	1	1.1	1	0.9	2	2.29	360	-	-	-	-	-	-	-
TRINITY_DN39180_c0_g1	6	1.86	2	0.54	2	0.59	1	0.32	2	0.47	1	0.3	523	-	-	-	-	-	-	-
TRINITY_DN19242_c0_g1	2	0.26	4	0.74	7	2.06	0	0	4	1.1	3	1.28	782	-	-	-	-	-	-	-
TRINITY_DN11119_c0_g2	13	3.71	14	3.6	13	3.37	5	1.43	13	2.76	13	3.38	560	-	-	-	-	-	-	-
TRINITY_DN58723_c0_g1	2	2.55	0	0	0	0	1	1.11	0	0	0	0	359	-	-	-	-	-	-	-
TRINITY_DN9604_c0_g1	4	8.09	5	6.88	0	0	6	9.94	7	10.04	3	5.43	328	-	-	-	virNOG06082;KOG1721	KR	-	gi|747073501|ref|XP_011083713.1| PREDICTED: zinc finger protein NUTCRACKER-like [Sesamum indicum]
TRINITY_DN28172_c0_g1	6	1.02	7	1.1	5	0.82	5	0.93	8	1.04	1	0.17	677	GO:0050266	K13065	-	virNOG03060;NOG125156	SR	sp|A0PDV5|RAS_PLESU Rosmarinate synthase OS=Plectranthus scutellarioides GN=RAS PE=1 SV=1	gi|510785778|sp|A0PDV5.1|RAS_PLESU RecName: Full=Rosmarinate synthase; Short=CbRAS; AltName: Full=Hydroxycinnamoyl transferase; Short=CbHCT1 &gt;gi|118623628|emb|CAK55166.1| hydroxycinnamoyl transferase [Solenostemon scutellarioides]
TRINITY_DN7243_c3_g2	15	4.88	6	1.7	4	1.23	1	0.34	2	0.49	1	0.31	514	-	-	-	-	-	-	-
TRINITY_DN27725_c0_g1	5	16.3	3	6.28	1	2.93	0	0	1	2.31	0	0	301	GO:0016874;GO:0008270;GO:0005634;GO:0003676	K10624	PF13696	virNOG06188	O	sp|B9DFV2|PQT3L_ARATH E3 ubiquitin ligase PQT3-like OS=Arabidopsis thaliana GN=At5g47430 PE=1 SV=1	gi|658022315|ref|XP_008346569.1| PREDICTED: uncharacterized RING finger protein P8B7.15c-like [Malus domestica]
TRINITY_DN29331_c1_g1	1	0.48	1	0.39	1	0.44	0	0	3	1.05	1	0.45	455	GO:0006310;GO:0098869;GO:0020037;GO:0004601;GO:0055114;GO:0003677;GO:0008270;GO:0015074;GO:0006979	-	PF00665	virNOG10663	R	sp|P10978|POLX_TOBAC Retrovirus-related Pol polyprotein from transposon TNT 1-94 OS=Nicotiana tabacum PE=2 SV=1	gi|48843818|gb|AAT47077.1| putative polyprotein [Oryza sativa Japonica Group]
TRINITY_DN27401_c0_g1	4	1.66	2	0.7	0	0	3	1.26	1	0.31	3	1.19	474	-	-	-	-	-	-	-
TRINITY_DN37850_c0_g2	1	0.85	0	0	0	0	0	0	5	3.07	4	3.15	392	-	-	-	-	-	-	-
TRINITY_DN26736_c0_g1	5	0.41	2	0.16	4	0.32	1	0.09	9	0.57	4	0.32	1043	-	-	-	-	-	-	-
TRINITY_DN51169_c0_g1	2	1.08	0	0	1	0.5	1	0.53	0	0	0	0	439	-	-	-	-	-	-	-
TRINITY_DN7950_c0_g1	203	13.7	266	17.17	274	18.13	324	25.71	531	28.3	308	20.77	1625	-	-	PF01357;PF03330	virNOG11171	R	sp|Q9LZT4|EXLA1_ARATH Expansin-like A1 OS=Arabidopsis thaliana GN=EXLA1 PE=2 SV=1	gi|629089375|gb|KCW55628.1| hypothetical protein EUGRSUZ_I01493 [Eucalyptus grandis]
TRINITY_DN31633_c0_g1	0	0	0	0	0	0	3	2.39	0	0	5	4.02	390	-	-	-	virNOG33923;virNOG23328	KS	-	gi|848856390|ref|XP_012856534.1| PREDICTED: basic leucine zipper 43 [Erythranthe guttata]
TRINITY_DN2487_c0_g2	1	0.63	62	42.21	23	19.88	7	5.33	11	9.56	0	0	422	GO:0050660;GO:0016614;GO:0055114	-	PF01565	virNOG39050;COG0277	CR	sp|Q9SVG5|BBE18_ARATH Berberine bridge enzyme-like 18 OS=Arabidopsis thaliana GN=At4g20820 PE=3 SV=1	gi|848927876|ref|XP_012827618.1| PREDICTED: cannabidiolic acid synthase-like [Erythranthe guttata] &gt;gi|604299161|gb|EYU19096.1| hypothetical protein MIMGU_mgv1a004131mg [Erythranthe guttata]
TRINITY_DN29798_c0_g1	7	0.67	6	0.55	8	0.74	13	1.4	7	0.52	8	0.76	942	-	-	-	-	-	-	-
TRINITY_DN60613_c0_g1	0	0	0	0	0	0	0	0	3	4.6	0	0	324	-	-	-	-	-	-	-
TRINITY_DN22611_c0_g1	5	0.27	10	0.44	8	0.29	20	1.23	11	0.45	12	0.44	1904	-	-	PF00069;PF01657	virNOG05235	T	sp|Q9T0J1|CRK26_ARATH Cysteine-rich receptor-like protein kinase 26 OS=Arabidopsis thaliana GN=CRK26 PE=2 SV=1	gi|848881774|ref|XP_012841232.1| PREDICTED: cysteine-rich receptor-like protein kinase 10 isoform X2 [Erythranthe guttata]
TRINITY_DN63046_c0_g1	0	0	3	3.4	0	0	0	0	0	0	0	0	342	-	-	-	-	-	-	-
TRINITY_DN44794_c0_g1	1	0.22	0	0	0	0	3	0.79	5	0.89	2	0.42	604	-	-	PF05938	virNOG25858;euNOG44346;virNOG26546	R	sp|Q40975|S1_PAPRH Self-incompatibility protein S1 OS=Papaver rhoeas GN=S1 PE=1 SV=1	gi|848875666|ref|XP_012838303.1| PREDICTED: pumilio homolog 15-like [Erythranthe guttata] &gt;gi|604331160|gb|EYU36018.1| hypothetical protein MIMGU_mgv1a015985mg [Erythranthe guttata]
TRINITY_DN15565_c0_g1	116	5.39	163	7.47	100	4.57	52	2.81	52	1.89	49	2.28	1582	GO:0046872	-	-	virNOG03021	R	-	gi|747047525|ref|XP_011069738.1| PREDICTED: uncharacterized protein LOC105155542 [Sesamum indicum]
TRINITY_DN50540_c0_g1	2	1.17	2	0.94	0	0	0	0	2	0.85	2	1.1	430	-	-	-	-	-	-	-
TRINITY_DN6466_c0_g1	8	7.02	20	13.33	13	10.45	24	19.27	31	19.64	15	12.18	389	-	-	PF00098	-	-	-	-
TRINITY_DN6037_c0_g1	414	10.8	382	9.81	383	9.9	256	7.9	323	6.58	255	6.6	2827	GO:0016757;GO:0009987;GO:0016020	-	PF03552	virNOG09811	S	sp|Q8VZK9|CSLE1_ARATH Cellulose synthase-like protein E1 OS=Arabidopsis thaliana GN=CSLE1 PE=2 SV=1	gi|747099399|ref|XP_011097753.1| PREDICTED: cellulose synthase-like protein E1 [Sesamum indicum]
TRINITY_DN38989_c0_g1	1	1.62	0	0	0	0	1	1.37	0	0	0	0	342	-	-	-	-	-	-	-
TRINITY_DN63848_c0_g1	0	0	1	0.28	0	0	0	0	3	0.72	1	0.31	518	-	-	-	-	-	-	-
TRINITY_DN30687_c0_g1	93	1.11	72	0.86	65	0.76	59	0.82	91	0.85	66	0.79	5173	-	-	PF02791;PF15612	virNOG05575	KB	sp|F4JYC8|PTM_ARATH DDT domain-containing protein PTM OS=Arabidopsis thaliana GN=PTM PE=1 SV=1	gi|747085317|ref|XP_011090113.1| PREDICTED: uncharacterized protein LOC105170888 [Sesamum indicum]
TRINITY_DN19819_c0_g1	2	2.89	1	1.02	0	0	1	1.24	0	0	2	2.62	350	-	-	-	-	-	-	-
TRINITY_DN16245_c1_g3	6	0.95	0	0	0	0	2	0.35	5	0.61	1	0.16	700	-	K04077	PF00118	virNOG08046;virNOG05103	O	sp|P29197|CH60A_ARATH Chaperonin CPN60, mitochondrial OS=Arabidopsis thaliana GN=CPN60 PE=1 SV=2	gi|848917988|ref|XP_012856311.1| PREDICTED: chaperonin CPN60-like 2, mitochondrial [Erythranthe guttata] &gt;gi|604301783|gb|EYU21369.1| hypothetical protein MIMGU_mgv1a003594mg [Erythranthe guttata]
TRINITY_DN58419_c0_g1	3	0.4	0	0	2	0.26	4	0.6	4	0.41	5	0.66	766	-	-	-	-	-	-	-
TRINITY_DN1466_c0_g2	36	4.22	68	7.58	58	7.41	52	6.58	76	7.34	48	5.67	951	-	K11877	PF10178	virNOG20877	S	sp|Q55G88|PSMG3_DICDI Proteasome assembly chaperone 3 OS=Dictyostelium discoideum GN=psmG3 PE=3 SV=1	gi|848855085|ref|XP_012850997.1| PREDICTED: uncharacterized protein LOC105970715 [Erythranthe guttata] &gt;gi|604346292|gb|EYU44755.1| hypothetical protein MIMGU_mgv1a016323mg [Erythranthe guttata]
TRINITY_DN55050_c0_g1	0	0	0	0	4	2.92	0	0	0	0	0	0	398	-	-	-	-	-	-	-
TRINITY_DN60157_c0_g1	0	0	0	0	2	4.47	0	0	0	0	0	0	316	-	-	-	-	-	-	-
TRINITY_DN26592_c0_g1	148	12.15	145	11.52	191	15.33	269	25.18	351	22.39	276	22.5	1039	-	-	PF03168	virNOG08865	S	-	gi|747068294|ref|XP_011080898.1| PREDICTED: uncharacterized protein LOC105164048 [Sesamum indicum]
TRINITY_DN32614_c1_g1	4	1.33	0	0	2	0.63	0	0	5	1.25	2	0.64	510	-	-	-	-	-	-	-
TRINITY_DN56180_c0_g1	0	0	6	1.11	5	0.93	1	0.22	3	0.46	5	1.01	636	-	-	-	-	-	-	-
TRINITY_DN19115_c0_g1	40	3.73	55	3.79	51	2.32	47	5.58	55	7.79	60	2.77	1597	-	-	PF13812;PF01535	virNOG31944;virNOG00393	R	sp|Q93WC5|PP300_ARATH Pentatricopeptide repeat-containing protein At4g01990, mitochondrial OS=Arabidopsis thaliana GN=At4g01990 PE=2 SV=1	gi|747089062|ref|XP_011092153.1| PREDICTED: pentatricopeptide repeat-containing protein At1g02370, mitochondrial-like [Sesamum indicum]
TRINITY_DN55873_c0_g1	0	0	1	1.2	0	0	0	0	0	0	0	0	338	-	K17302	-	virNOG00225	U	sp|Q9C827|COB22_ARATH Coatomer subunit beta&apos;-2 OS=Arabidopsis thaliana GN=At1g52360 PE=1 SV=1	gi|1021566414|ref|XP_016174467.1| PREDICTED: coatomer subunit beta&apos;-2 [Arachis ipaensis]
TRINITY_DN3572_c0_g1	73	5.78	74	5.72	63	4.95	62	5.67	82	5.11	72	5.65	1125	-	-	-	virNOG02178	K	sp|Q9ZTX8|ARFF_ARATH Auxin response factor 6 OS=Arabidopsis thaliana GN=ARF6 PE=1 SV=2	gi|1034282171|gb|ANI70196.1| auxin response factor ARF24 [Salvia miltiorrhiza]
TRINITY_DN3420_c0_g1	1	1.02	6	2.09	2	0.3	4	1.42	13	5.85	4	2.18	715	GO:0020037;GO:0055114;GO:0050311;GO:0051539	K00392	-	virNOG02703	P	sp|O82802|SIR1_TOBAC Sulfite reductase 1 [ferredoxin], chloroplastic OS=Nicotiana tabacum GN=SIR1 PE=1 SV=1	gi|747085171|ref|XP_011090030.1| PREDICTED: sulfite reductase 1 [ferredoxin], chloroplastic-like [Sesamum indicum]
TRINITY_DN21658_c1_g2	0	0	2	2.13	3	4.1	0	0	0	0	0	0	347	-	-	-	virNOG09477	S	-	gi|747051032|ref|XP_011071600.1| PREDICTED: uncharacterized protein LOC105157008 [Sesamum indicum]
TRINITY_DN8099_c0_g2	7	4.34	12	5.94	17	9.77	10	5.95	21	9.53	9	5.25	423	-	-	-	-	-	-	-
TRINITY_DN1647_c0_g1	319	18.74	399	22.88	342	19.67	860	58.52	1291	59.55	902	53.07	1979	GO:0003824	-	-	virNOG03114;COG0596;NOG10334	RI	sp|I6YGS0|EPHA_MYCTU Epoxide hydrolase A OS=Mycobacterium tuberculosis (strain ATCC 25618 / H37Rv) GN=ephA PE=1 SV=1	gi|747086954|ref|XP_011090999.1| PREDICTED: bifunctional epoxide hydrolase 2-like [Sesamum indicum]
TRINITY_DN17954_c0_g1	0	0	0	0	0	0	4	0.87	7	1.08	6	1.18	624	-	-	-	-	-	-	-
TRINITY_DN5794_c0_g1	3	8.27	4	7.22	1	2.48	4	8.67	0	0	0	0	310	-	-	-	virNOG07121	T	-	gi|604313237|gb|EYU26568.1| hypothetical protein MIMGU_mgv1a000365mg [Erythranthe guttata]
TRINITY_DN21739_c0_g2	1	0.62	6	2.97	1	0.57	1	0.59	0	0	2	1.17	423	-	-	-	-	-	-	gi|604299957|gb|EYU19800.1| hypothetical protein MIMGU_mgv11b0020782mg, partial [Erythranthe guttata]
TRINITY_DN21536_c0_g1	52	2.62	35	1.92	36	2.19	24	2.16	41	1.51	25	1.27	1874	-	-	PF13976	KOG0143;lilNOG22706;virNOG05810	QR	sp|Q9ZT94|POLR2_ARATH Retrovirus-related Pol polyprotein from transposon RE2 OS=Arabidopsis thaliana GN=RE2 PE=4 SV=1	gi|1023992276|gb|KZV26181.1| hypothetical protein F511_06348 [Dorcoceras hygrometricum]
TRINITY_DN203_c0_g1	1274	26.65	1250	25.8	1144	23.49	763	18.61	1044	17	845	17.66	3271	GO:0005509;GO:0006810;GO:0016021	-	PF00153	virNOG05744	C	sp|Q4V9P0|SAMC_DANRE S-adenosylmethionine mitochondrial carrier protein OS=Danio rerio GN=slc25a26 PE=2 SV=1	gi|747061178|ref|XP_011077048.1| PREDICTED: calcium-binding mitochondrial carrier protein SCaMC-1-like [Sesamum indicum]
TRINITY_DN57181_c0_g1	0	0	2	3.14	0	0	2	3.78	1	1.67	0	0	319	-	-	-	-	-	-	-
TRINITY_DN7184_c0_g1	207	5.78	184	5.11	218	6.55	253	8.26	299	6.59	247	7.63	3373	-	-	-	virNOG15862	S	-	gi|848858329|ref|XP_012830093.1| PREDICTED: uncharacterized protein LOC105951246 [Erythranthe guttata] &gt;gi|604344366|gb|EYU43120.1| hypothetical protein MIMGU_mgv1a003739mg [Erythranthe guttata]
TRINITY_DN20466_c0_g1	7	1.28	4	0.67	13	2.25	25	4.96	21	2.9	26	4.62	659	-	-	-	-	-	-	-
TRINITY_DN11984_c0_g1	162	7.21	151	7.06	147	6.59	229	11.31	300	10.53	235	10.97	2132	-	-	-	virNOG08838	S	sp|Q8RWL4|IDM2_ARATH Increased DNA methylation 2 OS=Arabidopsis thaliana GN=IDM2 PE=1 SV=1	gi|747080267|ref|XP_011087379.1| PREDICTED: uncharacterized protein LOC105168887 [Sesamum indicum] &gt;gi|747080269|ref|XP_011087380.1| PREDICTED: uncharacterized protein LOC105168887 [Sesamum indicum] &gt;gi|747080271|ref|XP_011087381.1| PREDICTED: uncharacterized protein LOC105168887 [Sesamum indicum] &gt;gi|747080273|ref|XP_011087382.1| PREDICTED: uncharacterized protein LOC105168887 [Sesamum …
TRINITY_DN19385_c0_g3	9	0.92	13	1.28	16	1.6	7	0.81	15	1.19	5	0.51	900	-	-	-	NOG141449;COG2801;virNOG30511	LR	-	gi|823162034|ref|XP_012480918.1| PREDICTED: uncharacterized protein LOC105795806 [Gossypium raimondii]
TRINITY_DN57209_c0_g1	0	0	0	0	3	8.48	0	0	0	0	0	0	303	-	-	-	-	-	-	-
TRINITY_DN51151_c0_g1	1	0.35	1	0.3	1	0.33	2	0.72	8	2.11	1	0.34	500	-	-	-	-	-	-	-
TRINITY_DN37712_c0_g1	3	1.53	5	2.09	4	1.9	2	1	4	1.5	5	2.41	446	-	K02183	PF13499	COG5126;virNOG17339;virNOG40455	ZDT	sp|D3GME4|PRVB_SCOSC Parvalbumin beta OS=Scomber scombrus GN=pvalb PE=1 SV=1	gi|413924773|gb|AFW64705.1| calmodulin protein [Zea mays]
TRINITY_DN20007_c0_g1	1	0.37	2	0.64	1	0.35	1	0.38	0	0	0	0	491	-	-	-	-	-	-	-
TRINITY_DN35423_c0_g1	9	2.12	12	2.55	5	1.13	17	4.3	31	5.55	34	7.81	582	-	-	-	virNOG25490;euNOG24188	S	-	gi|747086925|ref|XP_011090983.1| PREDICTED: uncharacterized protein LOC105171532 [Sesamum indicum]
TRINITY_DN1597_c0_g3	167	45.68	173	42.03	137	35.71	98	28.33	143	29.58	140	37.14	548	-	K13463	-	virNOG13163	R	sp|O04197|COI1_ARATH Coronatine-insensitive protein 1 OS=Arabidopsis thaliana GN=COI1 PE=1 SV=1	gi|747060595|ref|XP_011076735.1| PREDICTED: coronatine-insensitive protein 1 [Sesamum indicum] &gt;gi|747060597|ref|XP_011076736.1| PREDICTED: coronatine-insensitive protein 1 [Sesamum indicum]
TRINITY_DN10625_c0_g1	14	5.73	9	3.11	0	0	9	3.72	6	1.83	1	0.39	476	-	-	-	-	-	-	-
TRINITY_DN148_c0_g1	10389	694.95	11118	723.16	10091	659.52	3495	267.34	5069	262.28	4608	305.52	1383	GO:0009535;GO:0009055;GO:0005507;GO:0055114	K02638	PF00127	virNOG20093	C	sp|P00299|PLAS1_POPNI Plastocyanin A, chloroplastic OS=Populus nigra GN=PETE PE=1 SV=2	gi|747056884|ref|XP_011074720.1| PREDICTED: plastocyanin-like [Sesamum indicum]
TRINITY_DN10422_c0_g2	67	8.1	75	8.62	52	6.12	53	7.19	93	8.69	84	10.04	814	GO:0051536;GO:0009055	-	-	virNOG18547	C	sp|Q05B51|FDX2_BOVIN Ferredoxin-2, mitochondrial OS=Bos taurus GN=FDX2 PE=2 SV=1	gi|747084407|ref|XP_011089612.1| PREDICTED: adrenodoxin-like protein, mitochondrial [Sesamum indicum]
TRINITY_DN24519_c0_g2	0	0	0	0	1	0.32	2	0.7	0	0	3	0.98	506	GO:0009507;GO:0015935;GO:0005739;GO:0003735;GO:0019843;GO:0006412	K02986	-	virNOG05494	J	sp|Q0G9W0|RR4_DAUCA 30S ribosomal protein S4, chloroplastic OS=Daucus carota GN=rps4 PE=3 SV=1	gi|110456606|gb|ABG74733.1| ribosomal protein S4 [Forsythia europaea]
TRINITY_DN59290_c0_g1	0	0	0	0	0	0	0	0	3	0.96	0	0	469	-	-	-	-	-	-	-
TRINITY_DN10087_c0_g2	66	12.57	61	11.39	42	7.97	43	9.45	77	11.38	48	9.27	779	-	K12164	-	virNOG07312	O	sp|O23034|UBA5_ARATH Ubiquitin-like modifier-activating enzyme 5 OS=Arabidopsis thaliana GN=At1g05350 PE=3 SV=2	gi|848894487|ref|XP_012847283.1| PREDICTED: ubiquitin-like modifier-activating enzyme 5 [Erythranthe guttata] &gt;gi|604317109|gb|EYU29185.1| hypothetical protein MIMGU_mgv1a006918mg [Erythranthe guttata]
TRINITY_DN628_c2_g1	0	0	0	0	1	0.42	14	6.23	4	1.32	4	1.7	464	GO:0019752;GO:0009698;GO:0016841	K10775	-	virNOG03421	Q	sp|Q01861|PAL1_PEA Phenylalanine ammonia-lyase 1 OS=Pisum sativum GN=PAL1 PE=2 SV=1	gi|757937448|gb|AJO53272.1| phenylalanine ammonia-lyase [Pogostemon cablin]
TRINITY_DN30557_c0_g1	0	0	3	0.77	2	0.55	3	0.91	3	0.66	0	0	536	GO:0006355	-	PF03514	virNOG02155	K	sp|Q9CAN3|SCL28_ARATH Scarecrow-like protein 28 OS=Arabidopsis thaliana GN=SCL28 PE=1 SV=1	gi|747041272|ref|XP_011072178.1| PREDICTED: scarecrow-like protein 28 [Sesamum indicum]
TRINITY_DN31030_c1_g1	0	0	0	0	0	0	2	4.86	0	0	0	0	303	-	-	-	virNOG04750;virNOG31434	SR	-	gi|604348395|gb|EYU46550.1| hypothetical protein MIMGU_mgv1a000206mg [Erythranthe guttata]
TRINITY_DN40194_c0_g1	25	3.89	29	4.6	33	5.08	15	2.45	30	3.77	30	4.55	730	GO:0005524;GO:0006468;GO:0004672	-	-	virNOG00223;COG0515	T	sp|Q8GXZ3|PBL8_ARATH Probable serine/threonine-protein kinase PBL8 OS=Arabidopsis thaliana GN=PBL8 PE=1 SV=1	gi|629124066|gb|KCW88491.1| hypothetical protein EUGRSUZ_A00879 [Eucalyptus grandis]
TRINITY_DN19465_c0_g1	5	0.48	14	1.3	5	0.47	7	0.76	5	0.37	3	0.29	936	-	-	-	-	-	-	-
TRINITY_DN2449_c0_g1	794	27.53	811	27.48	676	22.94	741	29.38	1186	31.96	794	27.48	2304	GO:0003677;GO:0005634	K09272	PF08512;PF00505	virNOG08901	K	sp|O04235|SSRP1_VICFA FACT complex subunit SSRP1 OS=Vicia faba GN=SSRP1 PE=2 SV=1	gi|747100938|ref|XP_011098577.1| PREDICTED: FACT complex subunit SSRP1 [Sesamum indicum]
TRINITY_DN19662_c0_g2	3	1.61	6	2.62	3	1.49	2	1.05	1	0.39	1	0.51	440	-	-	-	-	-	-	-
TRINITY_DN23390_c0_g1	3	0.95	5	1.28	12	3.23	2	0.67	15	3.39	3	0.73	569	GO:0016020	-	-	-	-	-	gi|1023970730|gb|KZV17244.1| hypothetical protein F511_24036 [Dorcoceras hygrometricum]
TRINITY_DN42926_c0_g1	1	0.3	4	1.05	2	0.56	1	0.31	2	0.45	1	0.29	531	-	-	-	KOG0017;NOG143619;virNOG33939	SR	-	gi|828291629|ref|XP_012575275.1| PREDICTED: LOW QUALITY PROTEIN: uncharacterized protein LOC101504735, partial [Cicer arietinum]
TRINITY_DN15997_c0_g1	110	4.4	104	4.1	125	4.93	104	4.85	150	4.72	145	5.84	1849	GO:0006468;GO:0004674;GO:0005524	-	PF07714	virNOG11342	T	sp|Q9LFP7|PIX7_ARATH Probable serine/threonine-protein kinase PIX7 OS=Arabidopsis thaliana GN=PIX7 PE=1 SV=1	gi|747063665|ref|XP_011078389.1| PREDICTED: receptor-like serine/threonine-protein kinase At3g01300 [Sesamum indicum]
TRINITY_DN58169_c0_g1	28	1.67	34	1.99	18	1.05	16	1.1	35	1.63	22	1.31	1301	-	-	PF12796;PF13962	virNOG01865;virNOG09314	SR	-	gi|1024052666|gb|KZV51871.1| ankyrin repeat-containing protein-like [Dorcoceras hygrometricum]
TRINITY_DN7540_c0_g1	104	6.81	138	10.54	121	6.99	110	7.5	148	9.07	124	7.69	1495	GO:0005622;GO:0061025;GO:0044763;GO:0044425;GO:0016192;GO:0005515	K08488	PF05739;PF14523	KOG0811;virNOG00034	U	sp|Q39233|SYP21_ARATH Syntaxin-21 OS=Arabidopsis thaliana GN=SYP21 PE=1 SV=1	gi|356531439|ref|XP_003534285.1| PREDICTED: syntaxin-22 [Glycine max] &gt;gi|947090905|gb|KRH39570.1| hypothetical protein GLYMA_09G206800 [Glycine max]
TRINITY_DN33102_c0_g1	2	0.49	4	0.89	2	0.47	2	0.53	2	0.37	0	0	571	GO:0045490;GO:0042545;GO:0045330;GO:0030599;GO:0005576;GO:0016021;GO:0005618	K01051	PF01095	virNOG08250	G	sp|D8VPP5|AL11A_OLEEU Pectinesterase 1 OS=Olea europaea PE=1 SV=1	gi|589912875|gb|AHL24653.1| Fra e 11.01 allergen [Fraxinus excelsior]
TRINITY_DN14944_c0_g1	0	0	1	1.62	0	0	1	1.95	3	5.18	2	4.33	317	GO:0016020;GO:0008233	-	-	virNOG00538	T	sp|Q9CAN1|RBL2_ARATH RHOMBOID-like protein 2 OS=Arabidopsis thaliana GN=RBL2 PE=1 SV=1	gi|747068520|ref|XP_011081018.1| PREDICTED: inactive rhomboid protein 1-like [Sesamum indicum]
TRINITY_DN5495_c0_g1	92	5.04	129	7.1	89	5.13	98	6.63	124	5.1	78	4.16	1607	-	K15326	PF12928	virNOG15091	J	sp|Q8C2A2|SEN54_MOUSE tRNA-splicing endonuclease subunit Sen54 OS=Mus musculus GN=Tsen54 PE=2 SV=2	gi|747041524|ref|XP_011073461.1| PREDICTED: uncharacterized protein LOC105158405 isoform X1 [Sesamum indicum]
TRINITY_DN45301_c0_g1	0	0	0	0	0	0	2	2.17	0	0	0	0	361	GO:0004019;GO:0046040;GO:0044208;GO:0046872;GO:0000166;GO:0009507	K01939	PF00709	virNOG04212	F	sp|B5DGM4|PUA1C_SALSA Adenylosuccinate synthetase isozyme 1 C OS=Salmo salar GN=adssl1c PE=2 SV=1	gi|159469564|ref|XP_001692933.1| adenylosuccinate synthase [Chlamydomonas reinhardtii] &gt;gi|308191514|sp|A8IW34.1|PURA_CHLRE RecName: Full=Adenylosuccinate synthetase, chloroplastic; Short=AMPSase; Short=AdSS; AltName: Full=IMP--aspartate ligase; Flags: Precursor &gt;gi|158277735|gb|EDP03502.1| adenylosuccinate synthase [Chlamydomonas reinhardtii]
TRINITY_DN6702_c0_g1	17	6.47	15	5.94	10	2.62	19	6.51	16	3.82	19	7.41	906	-	-	-	NOG14007;NOG02698;virNOG07579	RKO	sp|Q6L4L4|SIZ1_ORYSJ E3 SUMO-protein ligase SIZ1 OS=Oryza sativa subsp. japonica GN=SIZ1 PE=1 SV=1	gi|297746226|emb|CBI16282.3| unnamed protein product [Vitis vinifera]
TRINITY_DN7488_c0_g1	53	3.11	60	3.46	58	3.36	46	3.12	90	4.13	68	3.97	1437	-	-	PF06325	virNOG11982	J	sp|B1JVC0|PRMA_BURCC Ribosomal protein L11 methyltransferase OS=Burkholderia cenocepacia (strain MC0-3) GN=prmA PE=3 SV=1	gi|848854353|ref|XP_012847866.1| PREDICTED: uncharacterized protein LOC105967798 [Erythranthe guttata] &gt;gi|604346523|gb|EYU44967.1| hypothetical protein MIMGU_mgv11b006303mg [Erythranthe guttata]
TRINITY_DN1731_c0_g1	620	18	531	15.24	543	15.39	449	15.02	746	17.03	702	20.28	2870	-	-	-	virNOG00607	S	-	gi|747097649|ref|XP_011096796.1| PREDICTED: uncharacterized protein LOC105175870 [Sesamum indicum] &gt;gi|747097651|ref|XP_011096797.1| PREDICTED: uncharacterized protein LOC105175870 [Sesamum indicum] &gt;gi|747097653|ref|XP_011096798.1| PREDICTED: uncharacterized protein LOC105175870 [Sesamum indicum]
TRINITY_DN30125_c0_g4	114	15.5	153	21.67	120	16.08	132	19.66	180	19.88	168	23.9	1081	-	-	PF14542	euNOG20038;virNOG23459	RS	sp|Q9CAQ2|Y1754_ARATH Acetyltransferase At1g77540 OS=Arabidopsis thaliana GN=At1g77540 PE=1 SV=2	gi|848913522|ref|XP_012854828.1| PREDICTED: acetyltransferase At1g77540 [Erythranthe guttata] &gt;gi|604303496|gb|EYU22969.1| hypothetical protein MIMGU_mgv1a016807mg [Erythranthe guttata]
TRINITY_DN18573_c0_g1	28	2.78	45	3.97	35	4.99	36	3.43	48	3.37	37	3.73	1501	GO:0016021	-	-	virNOG03050	S	-	gi|848860393|ref|XP_012831044.1| PREDICTED: uncharacterized protein LOC105952085 [Erythranthe guttata]
TRINITY_DN2299_c2_g1	198	10.8	389	20.53	223	12.06	190	12.62	290	12.27	212	10.46	1708	GO:0016788	-	PF00657	virNOG09015	R	sp|Q9LU14|APG2_ARATH GDSL esterase/lipase APG OS=Arabidopsis thaliana GN=APG PE=2 SV=1	gi|747052652|ref|XP_011072453.1| PREDICTED: GDSL esterase/lipase APG [Sesamum indicum]
TRINITY_DN29626_c0_g1	8	0.61	7	0.52	14	1.05	4	0.35	12	0.72	4	0.31	1087	-	-	-	virNOG01721	A	sp|Q6AU07|DBR1_ORYSJ Lariat debranching enzyme OS=Oryza sativa subsp. japonica GN=DBR1 PE=2 SV=1	-
TRINITY_DN61270_c0_g1	45	8.75	36	6.43	32	5.99	27	5.72	37	5.5	21	4	634	-	-	-	virNOG23933	S	-	gi|747045687|ref|XP_011095463.1| PREDICTED: uncharacterized protein LOC105174904 [Sesamum indicum]
TRINITY_DN13431_c0_g1	17	2.1	14	1.66	21	2.71	22	2.95	18	1.65	12	1.51	871	-	K17985	-	virNOG08340	R	-	gi|747087642|ref|XP_011091371.1| PREDICTED: uncharacterized protein LOC105171827 [Sesamum indicum]
TRINITY_DN24793_c0_g1	2	0.6	1	0.26	2	0.57	4	2.17	2	0.45	0	0	530	-	-	-	-	-	-	-
TRINITY_DN35047_c0_g1	0	0	3	2.06	2	1.66	3	5.04	0	0	0	0	386	-	-	-	-	-	-	-
TRINITY_DN17673_c0_g1	28	3.32	101	11.38	51	5.88	52	6.92	100	9.15	44	5.15	824	-	-	PF03018	virNOG17516;virNOG17337	RS	sp|Q9SS03|DIR21_ARATH Dirigent protein 21 OS=Arabidopsis thaliana GN=DIR21 PE=3 SV=1	gi|747092440|ref|XP_011093984.1| PREDICTED: dirigent protein 21-like [Sesamum indicum]
TRINITY_DN12648_c0_g1	0	0	7	6.66	0	0	6	6.89	5	4.74	1	1.21	356	-	-	-	virNOG05919	S	-	gi|747074477|ref|XP_011084230.1| PREDICTED: uncharacterized protein LOC105166542 isoform X1 [Sesamum indicum]
TRINITY_DN36612_c0_g1	8	1.55	3	0.5	1	0.23	3	0.59	1	0.14	1	0.18	660	-	-	-	-	-	-	-
TRINITY_DN34094_c0_g1	0	0	3	1	2	0.74	1	0.4	2	0.58	1	0.37	483	GO:0044424;GO:0055114;GO:0044425	K00412	-	virNOG01661	C	sp|Q9MIX8|CYB_DANRE Cytochrome b OS=Danio rerio GN=mt-cyb PE=3 SV=1	gi|558604023|ref|YP_008816157.1| apocytochrome b (mitochondrion) [Roya obtusa] &gt;gi|557160953|gb|AGZ90367.1| apocytochrome b (mitochondrion) [Roya obtusa]
TRINITY_DN1121_c1_g1	1	1.03	6	4.61	6	5.67	5	4.63	3	2.23	8	7.61	375	-	-	-	-	-	-	gi|848847757|ref|XP_012829951.1| PREDICTED: polyadenylate-binding protein-interacting protein 4 isoform X1 [Erythranthe guttata]
TRINITY_DN38866_c0_g1	0	0	4	1.43	0	0	6	2.56	0	0	2	0.81	471	GO:0003896;GO:1990077;GO:0006269	K02684	-	virNOG07647;COG1467	L	sp|P20664|PRI1_MOUSE DNA primase small subunit OS=Mus musculus GN=Prim1 PE=1 SV=1	gi|747105515|ref|XP_011101033.1| PREDICTED: DNA primase small subunit [Sesamum indicum] &gt;gi|747105517|ref|XP_011101034.1| PREDICTED: DNA primase small subunit [Sesamum indicum]
TRINITY_DN8515_c0_g1	8	4.14	8	3.39	3	1.45	10	5.08	3	1.15	9	4.41	444	GO:0071554;GO:0016413;GO:0005794;GO:0016021	-	-	virNOG01963	S	sp|Q5BPJ0|TBL11_ARATH Protein trichome birefringence-like 11 OS=Arabidopsis thaliana GN=TBL11 PE=2 SV=1	gi|641849895|gb|KDO68769.1| hypothetical protein CISIN_1g011120mg [Citrus sinensis]
TRINITY_DN25380_c0_g1	0	0	0	0	1	1.43	3	2.92	5	3.25	4	0.93	580	GO:0016491;GO:0005576;GO:0046872;GO:0044710	K05909	PF00394;PF07732	virNOG01890	Q	sp|B9FJH4|LAC12_ORYSJ Laccase-12 OS=Oryza sativa subsp. japonica GN=LAC12 PE=3 SV=2	gi|747055776|ref|XP_011074134.1| PREDICTED: laccase-14-like [Sesamum indicum]
TRINITY_DN7884_c0_g1	7	2.03	7	1.79	7	1.93	9	2.74	5	1.09	3	0.84	536	-	-	PF03101	virNOG13012	S	sp|Q9M8J3|FRS7_ARATH Protein FAR1-RELATED SEQUENCE 7 OS=Arabidopsis thaliana GN=FRS7 PE=2 SV=1	gi|747086639|ref|XP_011090829.1| PREDICTED: protein FAR1-RELATED SEQUENCE 7-like isoform X1 [Sesamum indicum]
TRINITY_DN5468_c1_g1	74	2.72	57	2.04	57	2.61	65	3.09	76	2.39	60	2.36	2159	GO:0005623;GO:0001678;GO:0004396;GO:0005524;GO:0006096;GO:0005536;GO:0046835	K00844	PF03727;PF00349	virNOG13211	G	sp|Q9LPS1|HXK3_ARATH Hexokinase-3 OS=Arabidopsis thaliana GN=At1g50460 PE=1 SV=1	gi|747067319|ref|XP_011080375.1| PREDICTED: hexokinase-3 isoform X1 [Sesamum indicum]
TRINITY_DN27636_c0_g1	1	0.27	4	0.97	0	0	1	0.29	0	0	1	0.26	549	-	-	-	-	-	-	gi|747099554|ref|XP_011097832.1| PREDICTED: trigger factor-like protein TIG, Chloroplastic [Sesamum indicum]
TRINITY_DN53926_c0_g1	0	0	0	0	0	0	0	0	2	4.36	0	0	304	-	-	-	-	-	-	-
TRINITY_DN34632_c0_g1	0	0	0	0	0	0	1	0.87	0	0	1	0.89	381	-	-	-	-	-	-	-
TRINITY_DN1801_c3_g1	5	7.5	11	12.28	6	8.72	3	3.85	4	4.26	6	8.51	353	-	-	-	-	-	-	-
TRINITY_DN22852_c0_g2	3	2.25	1	0.25	3	2.81	6	4.42	5	6.99	1	0.27	542	-	-	-	-	-	-	-
TRINITY_DN10400_c0_g1	56	48.98	53	30.9	29	21.96	56	43.29	47	22.86	38	29.81	490	-	-	-	KOG0017;virNOG08281	R	-	gi|1012339123|gb|KYP50361.1| Retrovirus-related Pol polyprotein from transposon TNT 1-94 [Cajanus cajan]
TRINITY_DN51448_c1_g1	6	0.44	23	1.63	12	0.86	9	0.75	12	0.68	11	0.8	1127	GO:0006508;GO:0004190;GO:0006629	K08245	-	virNOG00742;virNOG00988	O	sp|P42210|ASPR_HORVU Phytepsin OS=Hordeum vulgare PE=1 SV=1	gi|1035903477|gb|OAY33076.1| hypothetical protein MANES_13G068000 [Manihot esculenta]
TRINITY_DN13987_c0_g1	258	4.42	274	4.69	238	4.04	209	4.2	303	4.06	278	4.77	3799	-	-	-	virNOG10114;COG0639	RT	sp|Q9LNG5|PPP7L_ARATH Serine/threonine-protein phosphatase 7 long form homolog OS=Arabidopsis thaliana GN=MAIL3 PE=2 SV=1	gi|747095402|ref|XP_011095576.1| PREDICTED: serine/threonine-protein phosphatase 7 long form homolog [Sesamum indicum] &gt;gi|747095404|ref|XP_011095577.1| PREDICTED: serine/threonine-protein phosphatase 7 long form homolog [Sesamum indicum]
TRINITY_DN28536_c0_g1	1	0.27	0	0	0	0	3	0.86	2	0.41	1	0.26	550	-	-	-	virNOG08281;virNOG34595	R	sp|P92512|M710_ARATH Uncharacterized mitochondrial protein AtMg00710 OS=Arabidopsis thaliana GN=AtMg00710 PE=4 SV=1	gi|1012353468|gb|KYP64656.1| Retrovirus-related Pol polyprotein from transposon TNT 1-94 [Cajanus cajan]
TRINITY_DN8608_c0_g1	25	3.21	22	2.67	11	1.37	19	2.73	36	3.56	17	2.15	787	-	K17498	-	-	-	-	gi|604316982|gb|EYU29058.1| hypothetical protein MIMGU_mgv1a005079mg [Erythranthe guttata]
TRINITY_DN9713_c1_g1	334	9.36	258	6.97	317	8.66	356	13.42	515	11.52	367	10.39	4765	-	-	PF00931	virNOG28606;NOG47299;KOG4658	RT	sp|Q60CZ8|R1A10_SOLDE Putative late blight resistance protein homolog R1A-10 OS=Solanum demissum GN=R1A-10 PE=3 SV=1	gi|661881403|emb|CDP14976.1| unnamed protein product [Coffea canephora]
TRINITY_DN37961_c0_g1	304	16.45	290	15.12	298	15.68	255	15.6	405	17.37	290	15.6	2060	-	-	PF07534	virNOG02927	L	sp|Q8N573|OXR1_HUMAN Oxidation resistance protein 1 OS=Homo sapiens GN=OXR1 PE=1 SV=2	gi|747086117|ref|XP_011090546.1| PREDICTED: TLD domain-containing protein 2 [Sesamum indicum]
TRINITY_DN20382_c1_g1	3	0.28	3	0.27	6	0.54	3	0.31	9	0.64	4	0.37	961	-	-	-	-	-	-	-
TRINITY_DN39523_c0_g1	9	1.85	8	1.62	15	5.72	16	3.47	33	5.81	18	4.09	1207	-	-	-	KOG1677	R	-	gi|698515889|ref|XP_009802825.1| PREDICTED: zinc finger CCCH domain-containing protein 32-like isoform X1 [Nicotiana sylvestris]
TRINITY_DN44125_c0_g2	3	0.63	1	0.19	1	0.2	1	0.23	4	0.64	2	0.41	614	GO:0003723;GO:0000166;GO:0005737	K13126	PF00076	virNOG07645	A	sp|Q9ZQA8|PABP7_ARATH Polyadenylate-binding protein 7 OS=Arabidopsis thaliana GN=PAB7 PE=2 SV=1	gi|747106351|ref|XP_011101467.1| PREDICTED: polyadenylate-binding protein 7-like [Sesamum indicum]
TRINITY_DN4502_c0_g1	2284	44.36	2502	49.25	2210	42.76	1742	40.79	2747	42.6	2228	43.81	3664	GO:0005886;GO:0071555;GO:0030244;GO:0016760;GO:0016021;GO:0008270	K10999	PF03552;PF14569	virNOG14173	O	sp|O48946|CESA1_ARATH Cellulose synthase A catalytic subunit 1 [UDP-forming] OS=Arabidopsis thaliana GN=CESA1 PE=1 SV=1	gi|747069559|ref|XP_011081578.1| PREDICTED: cellulose synthase A catalytic subunit 1 [UDP-forming] [Sesamum indicum]
TRINITY_DN28792_c0_g1	3	0.46	3	0.43	5	0.75	1	0.17	4	0.47	5	0.76	711	GO:0046872;GO:0003723	-	-	virNOG08357	AK	sp|Q94BT6|ADO1_ARATH Adagio protein 1 OS=Arabidopsis thaliana GN=ADO1 PE=1 SV=2	gi|356507349|ref|XP_003522430.1| PREDICTED: ribonuclease J-like isoform X1 [Glycine max] &gt;gi|947115447|gb|KRH63749.1| hypothetical protein GLYMA_04G194600 [Glycine max]
TRINITY_DN20116_c0_g1	0	0	0	0	0	0	0	0	0	0	0	0	349	-	-	-	-	-	-	-
TRINITY_DN18984_c0_g1	12	18.36	42	45.26	23	31.89	6	7.8	3	3.27	11	15.23	346	GO:0015995;GO:0016851	K03403	PF02514	virNOG06339	H	sp|B8ANF1|CHLH_ORYSI Magnesium-chelatase subunit ChlH, chloroplastic OS=Oryza sativa subsp. indica GN=CHLH PE=3 SV=1	gi|747057856|ref|XP_011075248.1| PREDICTED: magnesium-chelatase subunit ChlH, chloroplastic [Sesamum indicum]
TRINITY_DN25134_c0_g1	2	0.16	8	0.52	4	0.25	5	0.39	5	0.25	9	0.64	1228	-	-	-	-	-	-	-
TRINITY_DN2866_c2_g1	1	0.13	0	0	0	0	7	1.01	6	0.6	8	1.02	784	-	-	-	-	-	-	-
TRINITY_DN2380_c0_g1	3806	194.05	3355	165.16	3590	171.67	4593	264.46	6855	265.69	5139	259.85	3205	GO:0005509;GO:0051082;GO:0006457;GO:0005783	K08057	PF00262	virNOG02900	O	sp|O04153|CALR3_ARATH Calreticulin-3 OS=Arabidopsis thaliana GN=CRT3 PE=1 SV=2	gi|848867972|ref|XP_012834630.1| PREDICTED: calreticulin-3 [Erythranthe guttata] &gt;gi|604335581|gb|EYU39469.1| hypothetical protein MIMGU_mgv1a006920mg [Erythranthe guttata]
TRINITY_DN14572_c0_g1	397	13.32	398	13.3	377	12.32	343	13.14	488	12.78	349	11.18	2914	GO:0045292;GO:0005846;GO:0000339;GO:0051028	K12882	PF09088;PF09090;PF02854	virNOG03031	A	sp|Q9SIU2|NCBP1_ARATH Nuclear cap-binding protein subunit 1 OS=Arabidopsis thaliana GN=ABH1 PE=1 SV=2	gi|747095675|ref|XP_011095722.1| PREDICTED: nuclear cap-binding protein subunit 1 [Sesamum indicum]
TRINITY_DN6689_c0_g1	1	2.48	3	4.93	9	20.11	9	17.78	4	7.02	6	13.2	316	GO:0003700;GO:0016602;GO:0003677;GO:0006355	K08064	PF02045	virNOG16428	K	sp|Q84JP1|NFYA7_ARATH Nuclear transcription factor Y subunit A-7 OS=Arabidopsis thaliana GN=NFYA7 PE=1 SV=1	gi|1028989900|ref|XP_016749806.1| PREDICTED: nuclear transcription factor Y subunit A-7-like [Gossypium hirsutum] &gt;gi|1028989902|ref|XP_016749808.1| PREDICTED: nuclear transcription factor Y subunit A-7-like [Gossypium hirsutum] &gt;gi|728836154|gb|KHG15597.1| Nuclear transcription factor Y subunit A-7 -like protein [Gossypium arboreum]
TRINITY_DN6903_c0_g1	204	3.63	242	4.3	231	4.06	188	3.93	309	4.32	275	4.91	3725	-	K15601	PF02373	virNOG12289	K	sp|Q9SSE9|JMJ25_ARATH Lysine-specific demethylase JMJ25 OS=Arabidopsis thaliana GN=JMJ25 PE=1 SV=1	gi|848883452|ref|XP_012842026.1| PREDICTED: lysine-specific demethylase JMJ25 [Erythranthe guttata]
TRINITY_DN18248_c0_g1	26	0.88	18	0.6	22	0.73	12	3.26	11	0.29	12	0.41	2040	-	-	-	-	-	-	-
TRINITY_DN32398_c0_g3	0	0	3	5.97	0	0	0	0	0	0	2	5.43	304	-	-	-	-	-	-	-
TRINITY_DN17481_c0_g2	32	2.06	48	2.99	29	1.82	15	1.1	44	2.21	33	2.1	1283	-	-	-	-	-	-	-
TRINITY_DN3187_c0_g1	1270	104.01	1313	102.15	1217	96.45	272	25.2	471	29.75	385	30.75	1262	GO:0009507;GO:0009579	-	-	virNOG22649	S	-	gi|720052798|ref|XP_010272525.1| PREDICTED: uncharacterized protein LOC104608283 [Nelumbo nucifera]
TRINITY_DN23912_c0_g1	0	0	0	0	1	1.27	0	0	0	0	0	0	352	-	K13459	PF00931	virNOG30183;KOG4658;NOG47299	RT	sp|Q9T048|DRL27_ARATH Disease resistance protein At4g27190 OS=Arabidopsis thaliana GN=At4g27190 PE=2 SV=1	gi|566154570|ref|XP_002298955.2| hypothetical protein POPTR_0001s434902g, partial [Populus trichocarpa] &gt;gi|550349713|gb|EEE83760.2| hypothetical protein POPTR_0001s434902g, partial [Populus trichocarpa]
TRINITY_DN2047_c0_g1	555	23.3	564	24.12	536	22.59	473	23.24	824	27.75	631	26.8	2184	-	-	-	virNOG07202	S	-	gi|747079269|ref|XP_011086828.1| PREDICTED: uncharacterized protein LOC105168440 [Sesamum indicum]
TRINITY_DN31114_c0_g2	7	0.91	4	0.49	1	0.13	3	0.44	6	0.6	0	0	781	-	-	-	-	-	-	-
TRINITY_DN29178_c0_g1	0	0	0	0	0	0	1	2.39	0	0	3	8.14	304	-	-	-	-	-	-	-
TRINITY_DN48450_c0_g1	9	1.25	8	1.04	0	0	2	0.31	5	0.53	2	0.27	754	-	-	-	virNOG03328	T	sp|Q9LET1|CAMK7_ARATH CDPK-related kinase 7 OS=Arabidopsis thaliana GN=CRK7 PE=1 SV=1	-
TRINITY_DN16466_c0_g1	9	3.15	12	11.76	10	7.2	9	8.29	6	8.7	16	18.02	984	GO:0033926	-	-	virNOG05574	S	sp|F4I2X9|INVD_ARATH Probable alkaline/neutral invertase D OS=Arabidopsis thaliana GN=INVD PE=2 SV=1	gi|604303343|gb|EYU22816.1| hypothetical protein MIMGU_mgv1a005865mg [Erythranthe guttata]
TRINITY_DN163_c0_g1	1012	28.76	939	26.79	884	24.58	746	24.83	1177	26.44	837	23.11	3842	-	-	PF07887	virNOG12154	S	sp|C0SVV6|CB60A_ARATH Calmodulin-binding protein 60 A OS=Arabidopsis thaliana GN=CBP60A PE=2 SV=1	gi|747051401|ref|XP_011071789.1| PREDICTED: uncharacterized protein LOC105157171 isoform X1 [Sesamum indicum] &gt;gi|747051403|ref|XP_011071790.1| PREDICTED: uncharacterized protein LOC105157171 isoform X1 [Sesamum indicum]
TRINITY_DN814_c2_g1	116	10.69	119	10.07	124	9.55	95	13.5	149	18.43	84	15.02	2191	-	-	PF13961;PF14223	virNOG24347;virNOG10663	R	-	gi|1012325099|gb|KYP37028.1| Retrovirus-related Pol polyprotein from transposon TNT 1-94 [Cajanus cajan]
TRINITY_DN45019_c0_g1	6	1.8	0	0	0	0	0	0	3	0.68	0	0	529	-	-	-	-	-	-	-
TRINITY_DN46361_c0_g3	37	2.81	30	2.35	21	1.58	22	1.93	67	4.18	51	4.02	1110	-	-	-	-	-	-	-
TRINITY_DN12384_c0_g1	11	1.79	4	0.57	7	0.99	3	0.51	8	1.08	11	1.96	783	-	-	-	-	-	-	-
TRINITY_DN50122_c0_g1	6	3.94	1	0.52	0	0	1	0.62	8	3.83	2	1.23	417	-	-	-	-	-	-	-
TRINITY_DN62008_c0_g1	0	0	0	0	0	0	2	2.17	0	0	0	0	361	-	-	-	-	-	-	-
TRINITY_DN32233_c0_g1	0	0	0	0	0	0	2	0.76	2	0.56	2	0.71	491	-	-	-	-	-	-	-
TRINITY_DN8390_c0_g1	12	3.38	16	3.99	21	5.63	25	7.41	38	8.08	31	8.45	542	GO:0001708;GO:0009880;GO:0090421	-	PF16312	virNOG03488	R	sp|Q94B71|OBE3_ARATH Protein OBERON 3 OS=Arabidopsis thaliana GN=OBE3 PE=1 SV=1	gi|848899076|ref|XP_012849678.1| PREDICTED: protein OBERON 4 [Erythranthe guttata] &gt;gi|604314151|gb|EYU27038.1| hypothetical protein MIMGU_mgv1a000443mg [Erythranthe guttata]
TRINITY_DN56523_c0_g1	7	11.2	1	1.12	1	1.45	1	1.35	1	1.14	1	1.44	343	-	-	-	virNOG13463;KOG0594	TD	sp|Q9S713|STT7_ARATH Serine/threonine-protein kinase STN7, chloroplastic OS=Arabidopsis thaliana GN=STN7 PE=1 SV=1	gi|698517571|ref|XP_009803665.1| PREDICTED: serine/threonine-protein kinase STN7, chloroplastic-like isoform X1 [Nicotiana sylvestris]
TRINITY_DN26625_c0_g1	0	0	1	1.39	0	0	0	0	2	3.52	3	7.71	327	-	-	-	virNOG09333	MWG	-	gi|747046055|ref|XP_011097408.1| PREDICTED: probable arabinosyltransferase ARAD1 [Sesamum indicum]
TRINITY_DN32689_c2_g2	0	0	0	0	0	0	0	0	2	1.82	0	0	359	-	-	-	-	-	-	-
TRINITY_DN20773_c0_g1	13	2.19	9	1.4	15	2.29	15	2.81	57	7.17	15	2.52	713	GO:0055114;GO:0016021;GO:0004497;GO:0020037;GO:0005506;GO:0016705	-	PF00067	virNOG01211	Q	sp|H2DH21|C7A29_PANGI Cytochrome P450 CYP72A219 OS=Panax ginseng PE=2 SV=1	gi|745790919|gb|AJD25168.1| cytochrome P450 CYP72A327 [Salvia miltiorrhiza]
TRINITY_DN19339_c0_g1	0	0	1	0.23	1	0.25	7	1.95	9	1.79	3	0.76	557	GO:0061630;GO:0042787;GO:0031461;GO:0031625	K03347	PF00888	virNOG00628	D	sp|Q94AH6|CUL1_ARATH Cullin-1 OS=Arabidopsis thaliana GN=CUL1 PE=1 SV=1	gi|225432272|ref|XP_002272195.1| PREDICTED: cullin-1 [Vitis vinifera] &gt;gi|731388749|ref|XP_010649725.1| PREDICTED: cullin-1 [Vitis vinifera] &gt;gi|297736859|emb|CBI26060.3| unnamed protein product [Vitis vinifera]
TRINITY_DN16007_c0_g1	15	2.12	3	0.39	22	2.99	5	0.78	13	1.41	7	0.96	759	GO:0004674;GO:0005524;GO:0006468;GO:0007165	-	PF03822	virNOG12961	T	sp|Q93VD3|CIPKN_ARATH CBL-interacting serine/threonine-protein kinase 23 OS=Arabidopsis thaliana GN=CIPK23 PE=1 SV=1	gi|747097314|ref|XP_011096616.1| PREDICTED: CBL-interacting protein kinase 23 [Sesamum indicum]
TRINITY_DN25696_c0_g2	6	0.71	1	0.11	5	0.58	5	0.67	11	1.01	9	1.05	824	-	-	-	-	-	-	-
TRINITY_DN37291_c0_g1	5	0.58	2	0.16	6	0.5	14	1.56	8	0.55	6	0.58	1019	-	-	-	-	-	-	-
TRINITY_DN13053_c0_g1	18	2.24	16	1.6	20	1.48	23	3.43	25	2.19	21	2.04	1286	-	-	-	virNOG11938	R	-	gi|747047723|ref|XP_011069842.1| PREDICTED: uncharacterized protein LOC105155638 [Sesamum indicum]
TRINITY_DN6420_c2_g2	0	0	0	0	2	3.6	2	3.27	1	1.41	2	3.56	329	-	-	-	-	-	-	-
TRINITY_DN22727_c0_g1	21	0.57	11	0.3	6	0.16	13	0.41	27	0.58	15	0.41	2449	-	-	PF14291	euNOG11756;virNOG14822	S	sp|Q5SVZ6|ZMYM1_HUMAN Zinc finger MYM-type protein 1 OS=Homo sapiens GN=ZMYM1 PE=1 SV=1	gi|1012025057|ref|XP_015950731.1| PREDICTED: zinc finger MYM-type protein 1-like [Arachis duranensis]
TRINITY_DN5563_c0_g1	150	6.57	156	6.74	190	8.18	136	6.91	199	6.81	151	6.61	1657	-	-	PF07529	virNOG02170	R	sp|F4J7T3|EAF1A_ARATH Chromatin modification-related protein EAF1 A OS=Arabidopsis thaliana GN=EAF1A PE=1 SV=1	gi|604335286|gb|EYU39228.1| hypothetical protein MIMGU_mgv1a000074mg [Erythranthe guttata]
TRINITY_DN5142_c0_g1	103	13.93	99	10.26	89	8.84	108	13.51	125	10.9	135	13.8	1490	GO:0016021	-	-	virNOG19346	S	-	gi|747104551|ref|XP_011100515.1| PREDICTED: uncharacterized protein LOC105178683 [Sesamum indicum] &gt;gi|747104553|ref|XP_011100516.1| PREDICTED: uncharacterized protein LOC105178683 [Sesamum indicum]
TRINITY_DN604_c0_g1	1049	26.19	1172	29.08	1158	28.54	1056	31.17	1384	27.69	1101	28.34	2903	GO:0016021;GO:0005802;GO:0048367;GO:0010289;GO:0048364;GO:0008168;GO:0009735;GO:0005768;GO:0032259	-	PF03141	virNOG01315	R	sp|Q9C9Q8|PMTT_ARATH Probable pectin methyltransferase QUA2 OS=Arabidopsis thaliana GN=QUA2 PE=1 SV=2	gi|747055887|ref|XP_011074193.1| PREDICTED: probable pectin methyltransferase QUA2 [Sesamum indicum] &gt;gi|747055889|ref|XP_011074194.1| PREDICTED: probable pectin methyltransferase QUA2 [Sesamum indicum] &gt;gi|747055891|ref|XP_011074195.1| PREDICTED: probable pectin methyltransferase QUA2 [Sesamum indicum]
TRINITY_DN10736_c0_g1	49	2.39	33	1.34	57	2.38	55	2.6	79	2.65	66	2.67	2073	GO:0006355;GO:0003677;GO:0005634;GO:0046983	K04454	PF00319	virNOG12923	K	sp|Q7X9I0|AGL65_ARATH Agamous-like MADS-box protein AGL65 OS=Arabidopsis thaliana GN=AGL65 PE=1 SV=1	gi|747051220|ref|XP_011071696.1| PREDICTED: MADS-box transcription factor 25 isoform X2 [Sesamum indicum]
TRINITY_DN17329_c0_g1	613	27.24	758	33.47	657	28.88	630	32.62	854	29.72	698	31.05	1896	GO:0016021	-	PF03348	virNOG01999	S	sp|A7S4N4|SERIC_NEMVE Probable serine incorporator OS=Nematostella vectensis GN=serinc PE=3 SV=1	gi|747086599|ref|XP_011090806.1| PREDICTED: probable serine incorporator [Sesamum indicum]
TRINITY_DN11469_c0_g2	2	0.44	5	1.02	2	0.42	2	0.51	0	0	1	0.23	621	-	-	-	-	-	-	-
TRINITY_DN36290_c0_g1	0	0	0	0	0	0	1	1.07	1	0.87	1	1.12	362	-	-	-	-	-	-	-
TRINITY_DN15714_c0_g1	105	8.19	135	11.25	109	8.73	83	7.87	131	8.14	91	7.3	1403	GO:0016021	-	PF10294	virNOG13287	R	sp|A4FV42|MT21A_BOVIN Protein N-lysine methyltransferase METTL21A OS=Bos taurus GN=METTL21A PE=2 SV=1	gi|747085435|ref|XP_011090179.1| PREDICTED: protein-lysine methyltransferase METTL21B isoform X1 [Sesamum indicum]
TRINITY_DN32451_c0_g3	26	0.51	33	0.63	27	0.52	34	0.78	42	0.66	40	0.77	3525	GO:0005576	-	PF01535;PF13041	virNOG12613	R	sp|Q850K7|EXLB1_ORYSJ Expansin-like B1 OS=Oryza sativa subsp. japonica GN=EXLB1 PE=2 SV=2	gi|747070147|ref|XP_011081880.1| PREDICTED: expansin-like B1 [Sesamum indicum]
TRINITY_DN15908_c0_g6	28	0.61	30	0.65	44	0.94	21	0.53	29	0.49	31	0.67	2982	-	-	PF13041;PF01535	virNOG06428	R	sp|Q9SV46|PP282_ARATH Pentatricopeptide repeat-containing protein At3g54980, mitochondrial OS=Arabidopsis thaliana GN=At3g54980 PE=1 SV=1	gi|747070247|ref|XP_011081936.1| PREDICTED: pentatricopeptide repeat-containing protein At3g54980, mitochondrial-like [Sesamum indicum] &gt;gi|747070249|ref|XP_011081937.1| PREDICTED: pentatricopeptide repeat-containing protein At3g54980, mitochondrial-like [Sesamum indicum] &gt;gi|747070251|ref|XP_011081938.1| PREDICTED: pentatricopeptide repeat-containing protein At3g54980, mitochondrial-like […
TRINITY_DN16193_c0_g1	7	6.21	5	3.36	5	4.06	6	4.87	13	8.33	6	4.93	388	-	-	-	-	-	-	-
TRINITY_DN21172_c0_g1	8	0.96	14	1.6	10	1.17	16	2.16	22	2.04	7	0.83	817	-	-	-	-	-	-	-
TRINITY_DN33974_c0_g2	14	1.03	7	0.5	9	0.65	4	0.34	17	0.98	1	0.07	1118	-	-	PF02701	virNOG11821	R	sp|Q9LSL6|DOF57_ARATH Dof zinc finger protein DOF5.7 OS=Arabidopsis thaliana GN=DOF5.7 PE=2 SV=1	gi|747098855|ref|XP_011097460.1| PREDICTED: dof zinc finger protein DOF5.7-like [Sesamum indicum]
TRINITY_DN14288_c0_g1	160	4.63	121	2.54	145	3.25	78	2.73	142	2.34	134	2.81	3202	-	K17604	PF04434;PF10551;PF03101	virNOG11747;virNOG03815	S	sp|Q9SZL8|FRS5_ARATH Protein FAR1-RELATED SEQUENCE 5 OS=Arabidopsis thaliana GN=FRS5 PE=1 SV=1	gi|747101347|ref|XP_011098802.1| PREDICTED: protein FAR1-RELATED SEQUENCE 5-like isoform X1 [Sesamum indicum] &gt;gi|747101349|ref|XP_011098803.1| PREDICTED: protein FAR1-RELATED SEQUENCE 5-like isoform X1 [Sesamum indicum] &gt;gi|747101351|ref|XP_011098804.1| PREDICTED: protein FAR1-RELATED SEQUENCE 5-like isoform X1 [Sesamum indicum]
TRINITY_DN59960_c0_g1	0	0	1	0.29	0	0	0	0	0	0	4	1.28	510	-	-	-	-	-	-	-
TRINITY_DN18815_c0_g2	39	0.9	46	1.06	60	1.37	32	0.87	42	0.76	46	1.07	2821	-	K13457	PF00931	virNOG15761;KOG4658;virNOG00415	T	sp|Q60CZ8|R1A10_SOLDE Putative late blight resistance protein homolog R1A-10 OS=Solanum demissum GN=R1A-10 PE=3 SV=1	gi|848919913|ref|XP_012856941.1| PREDICTED: putative late blight resistance protein homolog R1B-8 [Erythranthe guttata] &gt;gi|604301499|gb|EYU21105.1| hypothetical protein MIMGU_mgv1a021133mg [Erythranthe guttata]
TRINITY_DN2637_c0_g2	1979	31.89	1919	31.03	1849	29.32	1797	33.85	2503	31.37	1837	29.51	4575	-	K02350	PF13976;PF07727;PF00665	KOG0017;virNOG05193	R	sp|P10978|POLX_TOBAC Retrovirus-related Pol polyprotein from transposon TNT 1-94 OS=Nicotiana tabacum PE=2 SV=1	gi|1024052395|gb|KZV51625.1| hypothetical protein F511_24998 [Dorcoceras hygrometricum]
TRINITY_DN37793_c0_g4	7	0.82	5	0.56	2	0.23	6	0.79	4	0.36	2	0.23	830	-	-	-	-	-	-	-
TRINITY_DN30679_c0_g2	5	0.47	8	0.72	2	0.18	1	0.11	2	0.15	2	0.19	952	GO:0015977;GO:0006099;GO:0008964	K01595	PF00311	virNOG02027	C	sp|Q5GM68|CAPP2_ARATH Phosphoenolpyruvate carboxylase 2 OS=Arabidopsis thaliana GN=PPC2 PE=1 SV=2	gi|747103967|ref|XP_011100202.1| PREDICTED: phosphoenolpyruvate carboxylase 1-like [Sesamum indicum]
TRINITY_DN34369_c0_g2	1	1.07	2	1.59	0	0	0	0	2	1.54	0	0	372	-	-	-	-	-	-	-
TRINITY_DN51723_c0_g1	3	1.7	1	0.46	0	0	3	1.65	1	0.42	0	0	433	-	-	-	-	-	-	-
TRINITY_DN15267_c0_g1	3	0.39	0	0	1	0.11	6	0.81	2	0.17	4	0.44	858	GO:0010540;GO:0005525;GO:0009956;GO:0009965;GO:0009933;GO:0005622;GO:0010305;GO:0009825;GO:0007264	-	-	virNOG02864;KOG4308	S	sp|Q9FJ57|TRN1_ARATH Protein TORNADO 1 OS=Arabidopsis thaliana GN=TRN1 PE=2 SV=1	gi|255576300|ref|XP_002529043.1| PREDICTED: protein TORNADO 1 [Ricinus communis] &gt;gi|223531523|gb|EEF33354.1| conserved hypothetical protein [Ricinus communis]
TRINITY_DN13355_c0_g1	66	4.74	74	5.34	78	5.26	86	7.21	72	3.85	80	5.41	1659	-	-	PF04493	virNOG11241	R	sp|Q8C9A2|ENDOV_MOUSE Endonuclease V OS=Mus musculus GN=Endov PE=1 SV=2	gi|848873521|ref|XP_012837319.1| PREDICTED: endonuclease V [Erythranthe guttata]
TRINITY_DN14188_c1_g2	23	2.35	50	5.4	25	2.94	40	5.16	50	4.95	55	6.82	931	-	-	-	NOG114236	R	-	gi|747080441|ref|XP_011087472.1| PREDICTED: chromodomain-helicase-DNA-binding protein 5-like [Sesamum indicum] &gt;gi|747080443|ref|XP_011087473.1| PREDICTED: chromodomain-helicase-DNA-binding protein 5-like [Sesamum indicum] &gt;gi|747080445|ref|XP_011087474.1| PREDICTED: chromodomain-helicase-DNA-binding protein 5-like [Sesamum indicum] &gt;gi|747080447|ref|XP_011087475.1| PREDICTED: chromodoma…
TRINITY_DN10592_c0_g1	1514	499.87	1806	520.74	1303	410.81	1072	367.45	1679	418.01	1192	380.64	528	GO:0005525;GO:0006414;GO:0003746;GO:0003924;GO:0005737	K03231	PF00009	virNOG10116	J	sp|Q41803|EF1A_MAIZE Elongation factor 1-alpha OS=Zea mays GN=EF1A PE=3 SV=1	gi|108706480|gb|ABF94275.1| Elongation factor 1-alpha, putative, expressed [Oryza sativa Japonica Group]
TRINITY_DN30906_c0_g1	4	0.78	0	0	2	0.37	0	0	5	0.74	4	0.76	635	-	-	-	-	-	-	-
TRINITY_DN24675_c0_g3	1	1.96	0	0	0	0	0	0	0	0	1	1.75	330	-	-	-	-	-	-	-
TRINITY_DN3333_c0_g1	2767	49.83	2858	51.84	2622	47.14	3227	71.54	4410	64.96	3330	62.73	5506	-	-	PF00397	virNOG11276;virNOG03464;virNOG00277;euNOG03860	RK	sp|Q8LPR5|TCP4_ARATH Transcription factor TCP4 OS=Arabidopsis thaliana GN=TCP4 PE=1 SV=1	gi|747095410|ref|XP_011095580.1| PREDICTED: LOW QUALITY PROTEIN: uncharacterized protein LOC105174988 [Sesamum indicum]
TRINITY_DN34149_c0_g1	0	0	0	0	0	0	0	0	0	0	1	1.55	338	-	-	-	-	-	-	-
TRINITY_DN4772_c1_g1	364	11.24	346	10.8	335	10.22	378	14.23	572	14.51	423	14.77	2354	GO:0004707;GO:0000165;GO:0005622;GO:0005524	K20538	PF00069	virNOG05347	T	sp|Q9LV37|MPK9_ARATH Mitogen-activated protein kinase 9 OS=Arabidopsis thaliana GN=MPK9 PE=2 SV=2	gi|747043559|ref|XP_011084399.1| PREDICTED: mitogen-activated protein kinase 9 [Sesamum indicum]
TRINITY_DN30891_c0_g1	0	0	0	0	2	1.06	0	0	1	0.42	1	0.54	432	GO:0016021;GO:0001172;GO:0003968	K11699	PF05183	virNOG00315	A	sp|Q9LQV2|RDR1_ARATH RNA-dependent RNA polymerase 1 OS=Arabidopsis thaliana GN=RDR1 PE=2 SV=1	gi|590123283|gb|AHL27584.1| RNA-dependent RNA polymerase 1 [Salvia miltiorrhiza]
TRINITY_DN30020_c0_g1	3	6.38	0	0	0	0	1	1.73	0	0	0	0	325	-	-	-	-	-	-	-
TRINITY_DN5682_c1_g2	0	0	0	0	0	0	1	1.35	0	0	0	0	343	-	-	-	-	-	-	-
TRINITY_DN867_c0_g1	1040	33.11	1160	36.4	1088	34.67	1177	45.83	1647	43.23	1289	43.03	2722	-	-	-	virNOG06616	S	-	gi|747074541|ref|XP_011084265.1| PREDICTED: uncharacterized protein LOC105166568 [Sesamum indicum]
TRINITY_DN2226_c1_g2	4	1.04	4	0.93	5	1.24	13	3.58	32	6.28	17	4.28	560	-	-	-	-	-	-	-
TRINITY_DN11184_c0_g1	434	12.86	507	14.99	397	11.66	231	7.96	303	7.11	252	7.59	2476	-	-	-	virNOG03454	S	sp|Q1H5E9|PRDA1_ARATH Protein PEP-RELATED DEVELOPMENT ARRESTED 1, chloroplastic OS=Arabidopsis thaliana GN=PRDA1 PE=1 SV=1	gi|747067610|ref|XP_011080534.1| PREDICTED: uncharacterized protein LOC105163773 isoform X1 [Sesamum indicum]
TRINITY_DN10602_c0_g1	35	3.97	20	1	26	1.22	19	1.66	39	1.69	17	0.98	2071	-	-	-	virNOG07121	T	-	gi|747063279|ref|XP_011078181.1| PREDICTED: uncharacterized protein LOC105161985 [Sesamum indicum]
TRINITY_DN36434_c0_g3	3	4.87	1	1.13	4	5.88	0	0	0	0	0	0	342	-	-	-	-	-	-	-
TRINITY_DN21491_c0_g1	19	6.42	17	4.98	29	9.27	17	5.94	20	5.07	13	4.23	507	GO:0004842;GO:0016874;GO:0016567	K10592	PF06012	KOG0939;virNOG04801	O	sp|Q8H0T4|UPL2_ARATH E3 ubiquitin-protein ligase UPL2 OS=Arabidopsis thaliana GN=UPL2 PE=1 SV=3	gi|747046269|ref|XP_011098562.1| PREDICTED: E3 ubiquitin-protein ligase UPL2-like [Sesamum indicum]
TRINITY_DN59427_c0_g1	3	1.07	0	0	0	0	0	0	0	0	2	0.68	498	GO:0004674;GO:0005524;GO:0006468	K06640	-	virNOG14598;KOG0890	L	sp|Q9FKS4|ATR_ARATH Serine/threonine-protein kinase ATR OS=Arabidopsis thaliana GN=ATR PE=2 SV=2	gi|747082871|ref|XP_011088780.1| PREDICTED: serine/threonine-protein kinase ATR [Sesamum indicum]
TRINITY_DN11330_c0_g1	393	10.09	342	9	359	9.08	401	11.8	643	12.95	525	13.61	3634	-	K10268	PF13516;PF12937	virNOG05035	R	sp|Q9C5D2|FBL4_ARATH F-box/LRR-repeat protein 4 OS=Arabidopsis thaliana GN=FBL4 PE=2 SV=1	gi|747086655|ref|XP_011090837.1| PREDICTED: F-box/LRR-repeat protein 4 [Sesamum indicum]
TRINITY_DN45933_c0_g1	2	2.93	4	4.15	0	0	2	2.5	0	0	0	0	349	-	-	-	-	-	-	-
TRINITY_DN13513_c0_g1	2	1.51	4	2.34	3	2.08	9	6.34	14	7.66	7	4.92	403	-	-	-	-	-	-	gi|747075219|ref|XP_011084637.1| PREDICTED: uncharacterized protein LOC105166844 [Sesamum indicum]
TRINITY_DN18827_c0_g1	0	0	0	0	2	1.33	5	3.4	1	0.53	0	0	407	-	-	-	-	-	-	-
TRINITY_DN19486_c0_g1	2	0.84	18	7.17	8	5	0	0	5	3.02	1	0.89	514	-	-	-	virNOG26694;virNOG26881	R	-	gi|566224992|ref|XP_006370981.1| hypothetical protein POPTR_0019s02340g [Populus trichocarpa] &gt;gi|550316564|gb|ERP48778.1| hypothetical protein POPTR_0019s02340g [Populus trichocarpa]
TRINITY_DN14169_c0_g3	20	3.65	17	2.86	9	1.61	1	0.24	14	1.8	5	0.92	699	-	-	PF09713	virNOG35855;virNOG27890	S	-	gi|1002266341|ref|XP_015637500.1| PREDICTED: uncharacterized protein LOC4338101 isoform X1 [Oryza sativa Japonica Group] &gt;gi|1002266343|ref|XP_015637501.1| PREDICTED: uncharacterized protein LOC4338101 isoform X1 [Oryza sativa Japonica Group] &gt;gi|222630607|gb|EEE62739.1| hypothetical protein OsJ_17542 [Oryza sativa Japonica Group]
TRINITY_DN58886_c0_g1	0	0	0	0	0	0	1	2.2	1	1.99	1	2.48	309	-	-	-	-	-	-	-
TRINITY_DN9952_c0_g1	7	2.84	11	4.8	8	4.21	11	4.77	10	3.73	7	3.48	614	-	-	-	-	-	-	-
TRINITY_DN5714_c0_g1	414	9.87	344	8.63	415	9.94	480	14.33	769	16.09	592	15.31	2780	GO:0004252;GO:0006508	-	PF02225;PF00082;PF05922	virNOG03883	O	sp|O49607|SBT16_ARATH Subtilisin-like protease SBT1.6 OS=Arabidopsis thaliana GN=SBT1.6 PE=2 SV=1	gi|747082535|ref|XP_011088593.1| PREDICTED: subtilisin-like protease [Sesamum indicum]
TRINITY_DN17154_c0_g1	3	0.31	8	0.79	2	1.59	0	0	16	2.37	16	8.14	895	-	-	-	virNOG33612;NOG106013	RS	-	gi|748015743|gb|AJE29373.1| putative gag protein [Coffea canephora]
TRINITY_DN3037_c1_g1	761	29.11	723	27.88	710	26.14	684	30.59	934	27.69	727	27.88	2210	GO:0005545;GO:0030136;GO:0048268;GO:0030276	K20043	PF07651	virNOG01939	F	sp|P94017|CAP9_ARATH Putative clathrin assembly protein At1g14910 OS=Arabidopsis thaliana GN=At1g14910 PE=2 SV=2	gi|747049140|ref|XP_011070604.1| PREDICTED: putative clathrin assembly protein At2g01600 [Sesamum indicum]
TRINITY_DN40049_c0_g1	99	11.35	102	7.4	140	11.67	26	3.96	39	2.54	39	4.51	1816	-	-	-	-	-	-	gi|747078920|ref|XP_011086639.1| PREDICTED: uncharacterized protein LOC105168308 [Sesamum indicum]
TRINITY_DN53252_c0_g1	5	3.28	1	0.9	0	0	1	0.28	3	0.6	2	1.39	554	-	-	-	-	-	-	-
TRINITY_DN3466_c1_g1	1129	66.23	1142	65.7	1194	71.19	889	61.32	1255	57.86	951	58.81	1641	GO:0004721;GO:0006470;GO:0046872	K06269	PF16891;PF00149	virNOG28261;virNOG07698	T	sp|O04857|PP12_TOBAC Serine/threonine-protein phosphatase PP1 isozyme 2 OS=Nicotiana tabacum GN=NPP2 PE=2 SV=1	gi|848848033|ref|XP_012836894.1| PREDICTED: serine/threonine-protein phosphatase PP1 isozyme 2 [Erythranthe guttata] &gt;gi|848848037|ref|XP_012836970.1| PREDICTED: serine/threonine-protein phosphatase PP1 isozyme 2 [Erythranthe guttata] &gt;gi|604347809|gb|EYU45964.1| hypothetical protein MIMGU_mgv1a010533mg [Erythranthe guttata] &gt;gi|604347810|gb|EYU45965.1| hypothetical protein MIMGU_mgv1a01…
TRINITY_DN24629_c0_g5	0	0	0	0	1	0.32	0	0	4	1	4	1.29	509	-	K05658	PF07727	virNOG08281	R	sp|P10978|POLX_TOBAC Retrovirus-related Pol polyprotein from transposon TNT 1-94 OS=Nicotiana tabacum PE=2 SV=1	gi|116309003|emb|CAH66122.1| OSIGBa0146N20.7 [Oryza sativa Indica Group]
TRINITY_DN2252_c1_g3	2	0.56	2	0.49	0	0	2	0.59	0	0	3	0.81	544	-	-	-	-	-	-	-
TRINITY_DN57437_c0_g1	2	1.16	2	0.93	0	0	0	0	2	0.85	0	0	431	-	-	-	-	-	-	-
TRINITY_DN12198_c0_g2	0	0	2	3.44	0	0	0	0	0	0	1	2.32	313	-	-	-	-	-	-	-
TRINITY_DN19915_c0_g1	231	28.7	243	28.1	266	31.69	260	35.32	347	33.27	246	29.73	905	GO:0006886;GO:0030130;GO:0005198;GO:0016192;GO:0030132	K04646	PF00637	virNOG06015	U	sp|Q0WLB5|CLAH2_ARATH Clathrin heavy chain 2 OS=Arabidopsis thaliana GN=CHC2 PE=1 SV=1	gi|604300189|gb|EYU20032.1| hypothetical protein MIMGU_mgv1a022713mg, partial [Erythranthe guttata]
TRINITY_DN9863_c0_g1	288	16.65	245	14.24	273	14.52	283	18	391	17.21	274	14.69	3024	GO:0003676;GO:0015074	-	PF14244;PF03732	KOG0017;virNOG31300	R	sp|Q94HW2|POLR1_ARATH Retrovirus-related Pol polyprotein from transposon RE1 OS=Arabidopsis thaliana GN=RE1 PE=2 SV=1	gi|147819777|emb|CAN76196.1| hypothetical protein VITISV_041073 [Vitis vinifera]
TRINITY_DN38201_c0_g1	0	0	2	3.79	0	0	0	0	1	2.06	0	0	307	-	-	-	-	-	-	-
TRINITY_DN21358_c0_g1	8	2.37	15	3.9	12	3.37	11	3.41	12	2.68	17	4.86	532	GO:0048262;GO:0009908	-	-	virNOG12464	K	sp|Q8S9H7|DIV_ANTMA Transcription factor DIVARICATA OS=Antirrhinum majus GN=DIVARICATA PE=2 SV=1	gi|1009157802|ref|XP_015896949.1| PREDICTED: transcription factor DIVARICATA [Ziziphus jujuba]
TRINITY_DN33920_c0_g2	6	0.64	4	0.41	3	0.31	3	0.36	11	0.91	4	0.42	875	-	-	-	-	-	-	-
TRINITY_DN11314_c0_g3	1	0.66	0	0	2	1.21	2	1.25	3	1.44	2	1.23	417	-	-	-	-	-	-	gi|604320192|gb|EYU31271.1| hypothetical protein MIMGU_mgv11b010555mg [Erythranthe guttata]
TRINITY_DN815_c0_g1	926	39.78	908	40.3	859	35.95	375	17.01	538	16.24	418	16.12	2391	GO:0016020	-	-	virNOG04699	P	sp|Q9LT68|NHD1_ARATH Sodium/proton antiporter 1 OS=Arabidopsis thaliana GN=NHD1 PE=2 SV=1	gi|747081834|ref|XP_011088210.1| PREDICTED: uncharacterized protein LOC105169508 isoform X1 [Sesamum indicum]
TRINITY_DN20993_c0_g1	1	0.27	3	0.72	5	1.29	2	0.57	7	1.43	1	0.26	551	-	-	-	-	-	-	-
TRINITY_DN60957_c0_g1	0	0	2	0.57	2	0.62	1	0.34	3	0.74	2	0.63	512	-	-	-	-	-	-	-
TRINITY_DN49111_c0_g1	0	0	0	0	0	0	0	0	0	0	0	0	309	-	-	-	-	-	-	-
TRINITY_DN9753_c0_g1	31	3.64	56	7.08	52	6.32	85	12.21	108	9.88	58	7.05	1145	GO:0005506;GO:0016491;GO:0055114	-	PF03171;PF14226	virNOG08920	Q	sp|Q9FFF6|DIOX5_ARATH Probable 2-oxoglutarate-dependent dioxygenase At5g05600 OS=Arabidopsis thaliana GN=At5g05600 PE=2 SV=1	gi|848852550|ref|XP_012839928.1| PREDICTED: codeine O-demethylase-like [Erythranthe guttata] &gt;gi|604347449|gb|EYU45686.1| hypothetical protein MIMGU_mgv1a009289mg [Erythranthe guttata]
TRINITY_DN63525_c0_g1	2	0.25	1	0.12	0	0	3	0.42	9	0.86	6	0.73	804	-	-	-	-	-	-	-
TRINITY_DN25709_c0_g1	0	0	2	1.2	7	5.01	0	0	1	0.56	3	2.17	400	-	-	-	-	-	-	-
TRINITY_DN24229_c0_g1	14	6.76	12	4.83	8	3.57	19	8.89	21	7.75	14	6.74	465	-	-	PF00098	COG2801;virNOG30511;virNOG33817;virNOG35213	LR	-	gi|729385973|ref|XP_010551211.1| PREDICTED: uncharacterized protein LOC104821896 [Tarenaya hassleriana]
TRINITY_DN61589_c0_g1	3	0.36	1	0.11	15	1.74	1	0.13	8	0.74	1	0.12	820	-	-	-	-	-	-	-
TRINITY_DN22372_c0_g1	2	1.04	5	2.13	3	1.46	4	2.05	6	2.31	3	1.48	443	GO:0003676;GO:0000166	-	-	virNOG02718;virNOG00988	OD	sp|Q64M78|OML4_ORYSJ Protein MEI2-like 4 OS=Oryza sativa subsp. japonica GN=ML4 PE=2 SV=1	gi|661890680|emb|CDP06177.1| unnamed protein product [Coffea canephora]
TRINITY_DN3647_c1_g2	132	14.23	206	21.39	98	10.31	65	8	71	5.85	70	7.49	883	GO:0015035;GO:0005623;GO:0006662;GO:0045454;GO:0055114	K03671	PF00085	virNOG18024	O	sp|Q9SEU7|TRXM3_ARATH Thioredoxin M3, chloroplastic OS=Arabidopsis thaliana GN=GAT1 PE=2 SV=2	gi|747081903|ref|XP_011088248.1| PREDICTED: thioredoxin M3, chloroplastic [Sesamum indicum]
TRINITY_DN38189_c0_g1	0	0	0	0	0	0	0	0	0	0	2	5.33	305	-	-	-	-	-	-	-
TRINITY_DN27388_c0_g1	4	3.93	4	1.38	9	5.5	3	1.23	1	0.3	1	0.39	477	-	K03138	PF05793	virNOG03840	K	-	gi|747096123|ref|XP_011095967.1| PREDICTED: LOW QUALITY PROTEIN: transcription initiation factor IIF subunit alpha [Sesamum indicum]
TRINITY_DN6420_c1_g1	9	3.26	14	4.32	18	6.53	6	2.03	10	2.68	3	1.05	516	-	-	-	-	-	-	-
TRINITY_DN6572_c1_g1	25	2.15	11	1.03	24	1.66	36	3.64	84	5.54	52	3.81	1728	-	-	-	-	-	-	-
TRINITY_DN39877_c0_g1	2	0.75	0	0	2	0.71	1	0.38	0	0	1	0.36	489	-	-	-	-	-	-	-
TRINITY_DN43949_c0_g2	0	0	0	0	0	0	2	3.18	1	1.37	3	5.18	331	-	-	-	-	-	-	-
TRINITY_DN10650_c0_g3	101	5.6	114	6.28	96	5.05	107	7.15	100	4.7	107	6.24	2098	-	-	-	-	-	-	-
TRINITY_DN9500_c1_g2	1	0.22	4	0.8	4	0.84	3	2.86	6	1	6	4.11	601	-	-	-	KOG1075	R	-	gi|1012334745|gb|KYP46096.1| LINE-1 reverse transcriptase isogeny [Cajanus cajan]
TRINITY_DN7662_c0_g2	6	2.09	2	0.6	1	0.33	5	1.79	1	0.26	0	0	502	-	-	-	-	-	-	-
TRINITY_DN9117_c0_g2	1	1.31	1	0.94	4	4.75	2	2.27	0	0	0	0	357	-	-	-	-	-	-	gi|747074007|ref|XP_011083984.1| PREDICTED: formin-like protein 13 isoform X1 [Sesamum indicum] &gt;gi|747074009|ref|XP_011083985.1| PREDICTED: formin-like protein 13 isoform X1 [Sesamum indicum] &gt;gi|747074011|ref|XP_011083986.1| PREDICTED: formin-like protein 13 isoform X1 [Sesamum indicum] &gt;gi|747074013|ref|XP_011083987.1| PREDICTED: formin-like protein 13 isoform X1 [Sesamum indicum]
TRINITY_DN18635_c1_g1	125	6.8	148	8.93	134	10.32	56	6.83	61	6.23	43	3.92	1978	-	-	PF07876	virNOG09054	S	-	gi|747068477|ref|XP_011080997.1| PREDICTED: uncharacterized protein LOC105164121 [Sesamum indicum]
TRINITY_DN10325_c1_g2	4	5.3	2	1.9	2	2.65	0	0	0	0	8	10.13	356	GO:0004672	-	-	virNOG05787;virNOG16574	T	sp|O64842|PBL12_ARATH Probable serine/threonine-protein kinase PBL12 OS=Arabidopsis thaliana GN=PBL12 PE=2 SV=1	gi|848919495|ref|XP_012856814.1| PREDICTED: putative receptor-like protein kinase At1g72540 [Erythranthe guttata] &gt;gi|604301733|gb|EYU21319.1| hypothetical protein MIMGU_mgv1a006343mg [Erythranthe guttata]
TRINITY_DN38885_c0_g1	1	2.57	4	6.78	2	4.63	2	4.07	1	1.82	0	0	314	-	-	-	-	-	-	-
TRINITY_DN5075_c0_g1	240	52.48	256	49.54	223	47.43	212	47.56	373	61.77	237	50.43	1202	GO:0016021	-	-	virNOG26541	O	sp|P48505|UCR11_SOLTU Ubiquinol-cytochrome c reductase complex 6.7 kDa protein OS=Solanum tuberosum PE=1 SV=2	gi|604300287|gb|EYU20130.1| hypothetical protein MIMGU_mgv1a017588mg [Erythranthe guttata]
TRINITY_DN10744_c0_g1	5	2.75	8	3.43	3	1.5	7	3.79	0	0	4	2.06	444	GO:0005634;GO:0008270;GO:0003677;GO:0006357;GO:0032784	K03145	-	virNOG07176;COG1594	K	sp|Q9ZVH8|RDO2_ARATH Transcription elongation factor TFIIS OS=Arabidopsis thaliana GN=TFIIS PE=1 SV=1	gi|747060304|ref|XP_011076578.1| PREDICTED: transcription elongation factor S-II [Sesamum indicum]
TRINITY_DN24641_c0_g3	0	0	0	0	0	0	1	0.52	2	0.79	0	0	440	-	-	-	-	-	-	-
TRINITY_DN33527_c1_g2	8	0.58	13	0.91	2	0.14	2	0.16	8	0.45	8	0.57	1137	GO:0042132;GO:0005975;GO:0016311	K03841	-	virNOG00625	G	sp|A2XEX2|F16P1_ORYSI Fructose-1,6-bisphosphatase, chloroplastic OS=Oryza sativa subsp. indica GN=OsI_10887 PE=1 SV=1	gi|802751143|ref|XP_012087955.1| PREDICTED: fructose-1,6-bisphosphatase, chloroplastic [Jatropha curcas] &gt;gi|643710308|gb|KDP24515.1| hypothetical protein JCGZ_25079 [Jatropha curcas]
TRINITY_DN12554_c1_g2	0	0	0	0	4	6.24	0	0	0	0	0	0	354	-	-	-	COG2801	L	sp|P10401|POLY_DROME Retrovirus-related Pol polyprotein from transposon gypsy OS=Drosophila melanogaster GN=pol PE=3 SV=1	gi|1012321710|gb|KYP34161.1| Retrovirus-related Pol polyprotein from transposon 17.6, partial [Cajanus cajan]
TRINITY_DN49803_c0_g1	0	0	2	0.26	3	0.41	11	1.72	12	1.3	4	0.55	748	-	-	-	-	-	-	gi|1009182023|ref|XP_015872486.1| PREDICTED: isopentenyl-diphosphate Delta-isomerase I-like, partial [Ziziphus jujuba]
TRINITY_DN28972_c0_g1	115	2.36	91	1.63	109	2.57	101	1.99	176	2.5	137	2.42	4180	-	K16276	PF05495;PF13639;PF01814;PF14599	virNOG14164	O	sp|F4HVS0|BTSL2_ARATH Zinc finger protein BRUTUS-like At1g74770 OS=Arabidopsis thaliana GN=At1g74770 PE=2 SV=1	gi|747051288|ref|XP_011071734.1| PREDICTED: uncharacterized protein LOC105157125 [Sesamum indicum]
TRINITY_DN373_c0_g2	516	24.31	587	27.18	531	24.57	284	15.36	392	14.31	398	18.89	1710	GO:0016020	-	-	virNOG05814	S	-	gi|747052487|ref|XP_011072365.1| PREDICTED: uncharacterized protein LOC105157642 [Sesamum indicum] &gt;gi|747052489|ref|XP_011072366.1| PREDICTED: uncharacterized protein LOC105157642 [Sesamum indicum] &gt;gi|747052491|ref|XP_011072368.1| PREDICTED: uncharacterized protein LOC105157642 [Sesamum indicum]
TRINITY_DN35226_c0_g1	0	0	0	0	1	2.27	0	0	0	0	0	0	315	-	-	-	-	-	-	-
TRINITY_DN34706_c0_g1	2	1.35	2	1.06	0	0	0	0	1	0.49	0	0	414	-	-	-	-	-	-	-
TRINITY_DN945_c0_g1	78	9.07	63	6.98	73	8.26	130	17	181	16.27	137	15.76	833	-	-	-	virNOG26208;virNOG34147	S	-	gi|747058293|ref|XP_011075482.1| PREDICTED: uncharacterized protein LOC105159948 [Sesamum indicum]
TRINITY_DN39980_c0_g1	0	0	2	2.36	2	3.08	0	0	3	3.62	0	0	339	-	-	-	-	-	-	-
TRINITY_DN18810_c0_g1	1	0.1	5	0.49	1	0.1	6	0.7	7	0.56	7	0.71	897	-	-	-	virNOG24141	S	-	gi|747102348|ref|XP_011099336.1| PREDICTED: uncharacterized protein LOC105177785 [Sesamum indicum]
TRINITY_DN8771_c0_g1	9	3.01	17	5.65	19	6.07	3	1.05	7	1.8	4	1.35	525	-	-	-	-	-	-	gi|1024040405|gb|KZV45083.1| hypothetical protein F511_29404 [Dorcoceras hygrometricum]
TRINITY_DN44117_c0_g1	3	0.29	9	0.84	11	1.05	10	1.15	17	1.31	11	1.09	951	-	-	-	-	-	-	-
TRINITY_DN46782_c0_g1	1	0.23	0	0	2	0.44	1	0.25	1	0.18	1	0.22	588	-	-	-	-	-	-	-
TRINITY_DN22081_c0_g1	7	3.03	12	4.85	9	3.65	8	4.06	7	2.76	1	1.06	469	GO:0004721;GO:0006470;GO:0009742;GO:0046872	K01090	PF13415	virNOG04910;virNOG02165	RT	sp|Q60EX6|BSL1_ORYSJ Serine/threonine-protein phosphatase BSL1 homolog OS=Oryza sativa subsp. japonica GN=BSL1 PE=1 SV=1	gi|525314370|ref|NP_001266004.1| Hop-interacting protein THI129 [Solanum lycopersicum] &gt;gi|723731099|ref|XP_010326541.1| PREDICTED: hop-interacting protein THI129 isoform X1 [Solanum lycopersicum] &gt;gi|723731102|ref|XP_010326542.1| PREDICTED: hop-interacting protein THI129 isoform X1 [Solanum lycopersicum] &gt;gi|365222934|gb|AEW69819.1| Hop-interacting protein THI129 [Solanum lycopersicum] …
TRINITY_DN53000_c0_g1	2	3.85	2	2.64	0	0	1	1.59	1	1.37	2	3.46	331	-	-	-	-	-	-	-
TRINITY_DN59410_c0_g1	2	5.52	0	0	3	7.45	0	0	0	0	0	0	310	-	-	-	-	-	-	-
TRINITY_DN4644_c0_g1	73	67.12	108	74.5	94	84.32	107	96.17	163	128.35	108	103.21	642	GO:0003723;GO:0022627;GO:0006281;GO:0006412;GO:0005634;GO:0003735;GO:0003684;GO:0008534	K02985	-	virNOG02326	J	sp|Q9SIP7|RS31_ARATH 40S ribosomal protein S3-1 OS=Arabidopsis thaliana GN=RPS3A PE=1 SV=1	gi|596176417|ref|XP_007223203.1| hypothetical protein PRUPE_ppa009332mg [Prunus persica] &gt;gi|462420139|gb|EMJ24402.1| hypothetical protein PRUPE_ppa009332mg [Prunus persica]
TRINITY_DN16485_c0_g1	0	0	0	0	0	0	0	0	0	0	1	2.81	302	-	-	-	-	-	-	-
TRINITY_DN8606_c1_g3	7	1.06	1	0.14	2	0.29	2	0.33	3	0.35	4	0.6	719	GO:0016747	K13065	PF02458	euNOG24483;virNOG03060	R	sp|A0PDV5|RAS_PLESU Rosmarinate synthase OS=Plectranthus scutellarioides GN=RAS PE=1 SV=1	gi|571271249|emb|CDG56253.1| hydroxycinnamoyltransferase 2 [Glechoma hederacea]
TRINITY_DN60506_c0_g1	0	0	0	0	1	0.5	0	0	4	1.59	1	0.51	439	-	-	-	-	-	-	-
TRINITY_DN3783_c1_g2	2	3.51	1	1.21	5	7.93	0	0	1	1.25	2	3.15	337	-	-	-	-	-	-	-
TRINITY_DN14936_c0_g1	81	7.02	96	9.25	95	8.83	31	3.67	72	6.56	50	4.6	1327	-	-	-	-	-	-	-
[truncated: 58,300 more rows]
