# Supplementary material for: Identification of Differentially Expressed Genes and Pathways Involved in Growth and Development of Mesona chinensis Benth Under Red- and Blue-Light Conditions
Source: Front Plant Sci. 2021 Nov 25;12:761068. doi: 10.3389/fpls.2021.761068 (PMC8656965; doi:10.3389/fpls.2021.761068)
Supplement: Supplementary file 10 [file Data_Sheet_10.XLSX]

## Sheet: Sheet1
Table S9 KEGG analysis of DEGs
PathwayID	Pathway	Level1	Level2	Up_number	Down_number	DEG_number	total_number	Pvalue	FDR	Up_list	Down_list	URL
ko00195	Photosynthesis	Metabolism	Energy metabolism	1	39	40	96	2.94882e-19	3.27319e-17	TRINITY_DN11603_c0_g1	TRINITY_DN242_c0_g2,TRINITY_DN4582_c0_g1,TRINITY_DN39084_c0_g1,TRINITY_DN25147_c0_g1,TRINITY_DN8506_c0_g1,TRINITY_DN30073_c0_g1,TRINITY_DN713_c0_g1,TRINITY_DN6458_c0_g1,TRINITY_DN754_c0_g2,TRINITY_DN13341_c2_g1,TRINITY_DN1017_c0_g2,TRINITY_DN10092_c0_g2,TRINITY_DN2012_c0_g1,TRINITY_DN27464_c0_g2,TRINITY_DN25623_c0_g1,TRINITY_DN1490_c2_g1,TRINITY_DN269_c0_g1,TRINITY_DN6030_c3_g1,TRINITY_DN16887_c0…	http://www.kegg.jp/kegg-bin/show_pathway?map00195/K02695%09%23FFFFFF,green/K02641%09%23FFFFFF,green/K02638%09%23FFFFFF,green/K03542%09%23FFFFFF,green/K14332%09%23FFFFFF,green/K02639%09%23FFFFFF,purple/K02716%09%23FFFFFF,green/K02694%09%23FFFFFF,green/K02723%09%23FFFFFF,green/K02115%09%23FFFFFF,green/K02113%09%23FFFFFF,green/K08901%09%23FFFFFF,green/K02692%09%23FFFFFF,green/K02699%09%23FFFFFF,gree…
ko00860	Porphyrin and chlorophyll metabolism	Metabolism	Metabolism of cofactors and vitamins	0	21	21	66	2.92034e-08	1.21088e-06	-	TRINITY_DN1243_c0_g1,TRINITY_DN21532_c0_g1,TRINITY_DN40457_c0_g3,TRINITY_DN618_c0_g1,TRINITY_DN18984_c0_g1,TRINITY_DN5523_c0_g1,TRINITY_DN6246_c0_g1,TRINITY_DN2646_c1_g1,TRINITY_DN3039_c0_g1,TRINITY_DN1954_c3_g1,TRINITY_DN11246_c0_g1,TRINITY_DN3016_c0_g1,TRINITY_DN13198_c0_g1,TRINITY_DN8039_c0_g1,TRINITY_DN6053_c0_g1,TRINITY_DN974_c0_g1,TRINITY_DN59848_c0_g1,TRINITY_DN2551_c0_g1,TRINITY_DN2911_c0…	http://www.kegg.jp/kegg-bin/show_pathway?map00860/K04035%09%23FFFFFF,green/K13600%09%23FFFFFF,green/K02492%09%23FFFFFF,green/K13606%09%23FFFFFF,green/K01599%09%23FFFFFF,green/K18010%09%23FFFFFF,green/K10960%09%23FFFFFF,green/K02495%09%23FFFFFF,green/K19073%09%23FFFFFF,green/K01749%09%23FFFFFF,green/K00228%09%23FFFFFF,green/K01845%09%23FFFFFF,green/K03404%09%23FFFFFF,green/K01772%09%23FFFFFF,green…
ko00630	Glyoxylate and dicarboxylate metabolism	Metabolism	Carbohydrate metabolism	4	30	34	151	3.88116e-08	1.21088e-06	TRINITY_DN21868_c0_g1,TRINITY_DN20984_c0_g1,TRINITY_DN6898_c0_g1,TRINITY_DN43713_c0_g2	TRINITY_DN10725_c0_g1,TRINITY_DN5197_c0_g1,TRINITY_DN2552_c0_g1,TRINITY_DN7500_c0_g1,TRINITY_DN13976_c0_g1,TRINITY_DN16760_c0_g1,TRINITY_DN3059_c0_g1,TRINITY_DN194_c0_g1,TRINITY_DN3535_c0_g1,TRINITY_DN21890_c0_g1,TRINITY_DN6301_c0_g1,TRINITY_DN10633_c0_g1,TRINITY_DN287_c0_g1,TRINITY_DN2547_c0_g1,TRINITY_DN1000_c0_g2,TRINITY_DN2477_c0_g1,TRINITY_DN6738_c1_g1,TRINITY_DN17355_c1_g1,TRINITY_DN1653_c0…	http://www.kegg.jp/kegg-bin/show_pathway?map00630/K02437%09%23FFFFFF,green/K15893%09%23FFFFFF,green/K00830%09%23FFFFFF,green/K14272%09%23FFFFFF,green/K00605%09%23FFFFFF,green/K18121%09%23FFFFFF,green/K00600%09%23FFFFFF,purple/K03781%09%23FFFFFF,green/K00284%09%23FFFFFF,green/K01638%09%23FFFFFF,green/K00026%09%23FFFFFF,green/K01915%09%23FFFFFF,green/K11517%09%23FFFFFF,green/K15918%09%23FFFFFF,gree…
ko00940	Phenylpropanoid biosynthesis	Metabolism	Biosynthesis of other secondary metabolites	20	16	36	166	4.36354e-08	1.21088e-06	TRINITY_DN10473_c1_g2,TRINITY_DN12631_c0_g1,TRINITY_DN4051_c0_g1,TRINITY_DN30575_c0_g2,TRINITY_DN30905_c0_g1,TRINITY_DN17497_c0_g1,TRINITY_DN14228_c0_g1,TRINITY_DN11051_c0_g1,TRINITY_DN45155_c0_g1,TRINITY_DN8762_c1_g1,TRINITY_DN1088_c0_g1,TRINITY_DN45130_c0_g1,TRINITY_DN628_c2_g1,TRINITY_DN22570_c0_g1,TRINITY_DN21681_c0_g1,TRINITY_DN19080_c0_g1,TRINITY_DN6609_c0_g1,TRINITY_DN8522_c0_g1,TRINITY_DN…	TRINITY_DN14146_c0_g1,TRINITY_DN7358_c1_g1,TRINITY_DN15235_c0_g1,TRINITY_DN54348_c0_g1,TRINITY_DN2975_c0_g1,TRINITY_DN20303_c0_g1,TRINITY_DN7925_c0_g1,TRINITY_DN9297_c0_g1,TRINITY_DN22390_c0_g1,TRINITY_DN17556_c0_g1,TRINITY_DN5538_c0_g1,TRINITY_DN22572_c2_g1,TRINITY_DN10647_c0_g2,TRINITY_DN8676_c0_g1,TRINITY_DN3616_c0_g1,TRINITY_DN18433_c0_g2	http://www.kegg.jp/kegg-bin/show_pathway?map00940/K05350%09%23FFFFFF,red/K10775%09%23FFFFFF,red/K13066%09%23FFFFFF,green/K13065%09%23FFFFFF,green/K00430%09%23FFFFFF,purple/K01188%09%23FFFFFF,purple/K05349%09%23FFFFFF,purple/K12355%09%23FFFFFF,green/K12356%09%23FFFFFF,red/K09755%09%23FFFFFF,green/K01904%09%23FFFFFF,purple/K00083%09%23FFFFFF,red/
ko00710	Carbon fixation in photosynthetic organisms	Metabolism	Energy metabolism	2	31	33	158	3.98565e-07	8.84815e-06	TRINITY_DN17038_c0_g2,TRINITY_DN13202_c0_g1	TRINITY_DN2633_c1_g1,TRINITY_DN5179_c0_g1,TRINITY_DN1563_c1_g2,TRINITY_DN4034_c0_g1,TRINITY_DN9808_c0_g1,TRINITY_DN5847_c0_g1,TRINITY_DN33527_c0_g1,TRINITY_DN1266_c0_g1,TRINITY_DN12098_c0_g1,TRINITY_DN400_c0_g1,TRINITY_DN5390_c0_g2,TRINITY_DN10193_c0_g1,TRINITY_DN3105_c0_g1,TRINITY_DN10238_c0_g1,TRINITY_DN3298_c0_g1,TRINITY_DN284_c0_g1,TRINITY_DN5390_c0_g1,TRINITY_DN2852_c1_g1,TRINITY_DN17038_c0_…	http://www.kegg.jp/kegg-bin/show_pathway?map00710/K00134%09%23FFFFFF,red/K01783%09%23FFFFFF,green/K05298%09%23FFFFFF,green/K01100%09%23FFFFFF,green/K14272%09%23FFFFFF,green/K00026%09%23FFFFFF,green/K00927%09%23FFFFFF,green/K01807%09%23FFFFFF,purple/K00855%09%23FFFFFF,green/K03841%09%23FFFFFF,green/K00615%09%23FFFFFF,green/K01602%09%23FFFFFF,green/K01623%09%23FFFFFF,green/
ko00360	Phenylalanine metabolism	Metabolism	Amino acid metabolism	11	7	18	61	9.95215e-07	1.819e-05	TRINITY_DN8522_c0_g1,TRINITY_DN17961_c0_g1,TRINITY_DN19080_c0_g1,TRINITY_DN8762_c1_g1,TRINITY_DN628_c2_g1,TRINITY_DN22570_c0_g1,TRINITY_DN27240_c0_g1,TRINITY_DN1088_c0_g1,TRINITY_DN16002_c0_g2,TRINITY_DN45130_c0_g1,TRINITY_DN4051_c0_g1	TRINITY_DN14815_c1_g2,TRINITY_DN6214_c0_g1,TRINITY_DN55967_c0_g1,TRINITY_DN9523_c1_g2,TRINITY_DN7622_c0_g1,TRINITY_DN5538_c0_g1,TRINITY_DN12973_c0_g2	http://www.kegg.jp/kegg-bin/show_pathway?map00360/K00815%09%23FFFFFF,purple/K00457%09%23FFFFFF,green/K00276%09%23FFFFFF,purple/K10775%09%23FFFFFF,red/K07253%09%23FFFFFF,green/K01904%09%23FFFFFF,purple/
ko00196	Photosynthesis - antenna proteins	Metabolism	Energy metabolism	0	12	12	29	1.14712e-06	1.819e-05	-	TRINITY_DN387_c1_g1,TRINITY_DN740_c0_g1,TRINITY_DN3712_c0_g1,TRINITY_DN1274_c0_g1,TRINITY_DN1503_c0_g1,TRINITY_DN15437_c0_g1,TRINITY_DN3767_c0_g1,TRINITY_DN1503_c0_g2,TRINITY_DN702_c0_g1,TRINITY_DN17865_c0_g1,TRINITY_DN978_c0_g1,TRINITY_DN1296_c0_g1	http://www.kegg.jp/kegg-bin/show_pathway?map00196/K08912%09%23FFFFFF,green/K08907%09%23FFFFFF,green/K08908%09%23FFFFFF,green/K08916%09%23FFFFFF,green/K08909%09%23FFFFFF,green/K08914%09%23FFFFFF,green/K08913%09%23FFFFFF,green/K08915%09%23FFFFFF,green/K08911%09%23FFFFFF,green/K08917%09%23FFFFFF,green/K08910%09%23FFFFFF,green/
ko04712	Circadian rhythm - plant	Organismal Systems	Environmental adaptation	9	15	24	105	2.86324e-06	3.97274e-05	TRINITY_DN6168_c0_g1,TRINITY_DN11371_c0_g1,TRINITY_DN12930_c0_g1,TRINITY_DN19522_c0_g1,TRINITY_DN6405_c0_g1,TRINITY_DN9086_c0_g1,TRINITY_DN25681_c0_g1,TRINITY_DN4849_c0_g1,TRINITY_DN14489_c0_g1	TRINITY_DN12407_c0_g1,TRINITY_DN31802_c0_g2,TRINITY_DN17048_c0_g1,TRINITY_DN8277_c0_g1,TRINITY_DN54676_c0_g1,TRINITY_DN1804_c0_g1,TRINITY_DN63937_c0_g1,TRINITY_DN1804_c0_g2,TRINITY_DN49652_c0_g1,TRINITY_DN21774_c0_g1,TRINITY_DN18766_c0_g1,TRINITY_DN5115_c1_g1,TRINITY_DN31802_c0_g3,TRINITY_DN4369_c0_g2,TRINITY_DN4369_c0_g1	http://www.kegg.jp/kegg-bin/show_pathway?map04712/K10143%09%23FFFFFF,green/K16240%09%23FFFFFF,green/K00660%09%23FFFFFF,red/K16241%09%23FFFFFF,green/K03115%09%23FFFFFF,purple/K12127%09%23FFFFFF,red/K12124%09%23FFFFFF,purple/K12126%09%23FFFFFF,purple/K12125%09%23FFFFFF,red/K16223%09%23FFFFFF,purple/K12130%09%23FFFFFF,green/
ko00260	Glycine, serine and threonine metabolism	Metabolism	Amino acid metabolism	10	22	32	170	6.28532e-06	7.75189e-05	TRINITY_DN26352_c0_g1,TRINITY_DN21868_c0_g1,TRINITY_DN13096_c0_g1,TRINITY_DN8511_c0_g2,TRINITY_DN16002_c0_g2,TRINITY_DN6898_c0_g1,TRINITY_DN20984_c0_g1,TRINITY_DN27240_c0_g1,TRINITY_DN43713_c0_g2,TRINITY_DN43120_c0_g1	TRINITY_DN1415_c0_g1,TRINITY_DN14401_c0_g1,TRINITY_DN55_c0_g1,TRINITY_DN7500_c0_g1,TRINITY_DN9523_c1_g2,TRINITY_DN18040_c0_g2,TRINITY_DN3059_c0_g1,TRINITY_DN6214_c0_g1,TRINITY_DN10816_c0_g1,TRINITY_DN6301_c0_g1,TRINITY_DN2477_c0_g1,TRINITY_DN1000_c0_g2,TRINITY_DN287_c0_g1,TRINITY_DN18040_c0_g1,TRINITY_DN6860_c0_g1,TRINITY_DN6883_c0_g1,TRINITY_DN17355_c1_g1,TRINITY_DN1653_c0_g1,TRINITY_DN294_c3_g1…	http://www.kegg.jp/kegg-bin/show_pathway?map00260/K00830%09%23FFFFFF,green/K00827%09%23FFFFFF,green/K15918%09%23FFFFFF,green/K00605%09%23FFFFFF,green/K14272%09%23FFFFFF,green/K15634%09%23FFFFFF,green/K15919%09%23FFFFFF,red/K02437%09%23FFFFFF,green/K00276%09%23FFFFFF,purple/K00281%09%23FFFFFF,green/K00130%09%23FFFFFF,red/K15633%09%23FFFFFF,purple/K01834%09%23FFFFFF,red/K00058%09%23FFFFFF,green/K12…
ko00030	Pentose phosphate pathway	Metabolism	Carbohydrate metabolism	2	18	20	102	0.000186553	0.00207074	TRINITY_DN4458_c0_g1,TRINITY_DN17038_c0_g2	TRINITY_DN5179_c0_g1,TRINITY_DN1529_c0_g1,TRINITY_DN1563_c1_g2,TRINITY_DN17038_c0_g3,TRINITY_DN4034_c0_g1,TRINITY_DN9808_c0_g1,TRINITY_DN33527_c0_g1,TRINITY_DN22195_c0_g2,TRINITY_DN12098_c0_g1,TRINITY_DN400_c0_g1,TRINITY_DN3093_c0_g1,TRINITY_DN3105_c0_g1,TRINITY_DN959_c1_g1,TRINITY_DN430_c1_g1,TRINITY_DN284_c0_g1,TRINITY_DN3298_c0_g1,TRINITY_DN20275_c0_g1,TRINITY_DN8777_c0_g1	http://www.kegg.jp/kegg-bin/show_pathway?map00030/K01623%09%23FFFFFF,green/K00615%09%23FFFFFF,green/K03841%09%23FFFFFF,green/K01835%09%23FFFFFF,green/K01783%09%23FFFFFF,green/K01807%09%23FFFFFF,purple/K00036%09%23FFFFFF,purple/
ko00130	Ubiquinone and other terpenoid-quinone biosynthesis	Metabolism	Metabolism of cofactors and vitamins	7	6	13	54	0.000309732	0.00312547	TRINITY_DN4689_c0_g1,TRINITY_DN17961_c0_g1,TRINITY_DN19080_c0_g1,TRINITY_DN13989_c0_g1,TRINITY_DN28048_c0_g1,TRINITY_DN15702_c0_g1,TRINITY_DN45130_c0_g1	TRINITY_DN55967_c0_g1,TRINITY_DN15961_c1_g1,TRINITY_DN2230_c0_g1,TRINITY_DN9365_c0_g1,TRINITY_DN7622_c0_g1,TRINITY_DN5538_c0_g1	http://www.kegg.jp/kegg-bin/show_pathway?map00130/K00815%09%23FFFFFF,purple/K12502%09%23FFFFFF,green/K03809%09%23FFFFFF,red/K05928%09%23FFFFFF,red/K01904%09%23FFFFFF,purple/K09834%09%23FFFFFF,green/K01661%09%23FFFFFF,purple/K00457%09%23FFFFFF,green/
ko00500	Starch and sucrose metabolism	Metabolism	Carbohydrate metabolism	10	20	30	198	0.000693713	0.00641684	TRINITY_DN7717_c0_g1,TRINITY_DN4916_c0_g1,TRINITY_DN14686_c0_g1,TRINITY_DN779_c0_g2,TRINITY_DN21681_c0_g1,TRINITY_DN5211_c0_g1,TRINITY_DN10881_c0_g4,TRINITY_DN30905_c0_g1,TRINITY_DN9364_c0_g1,TRINITY_DN30575_c0_g2	TRINITY_DN5307_c0_g1,TRINITY_DN18433_c0_g2,TRINITY_DN7400_c0_g1,TRINITY_DN12230_c0_g1,TRINITY_DN430_c1_g1,TRINITY_DN27090_c0_g1,TRINITY_DN22572_c2_g1,TRINITY_DN17556_c0_g1,TRINITY_DN9297_c0_g1,TRINITY_DN20303_c0_g1,TRINITY_DN54348_c0_g1,TRINITY_DN10796_c0_g3,TRINITY_DN22371_c0_g1,TRINITY_DN2065_c0_g1,TRINITY_DN2149_c0_g1,TRINITY_DN7456_c0_g1,TRINITY_DN1323_c0_g1,TRINITY_DN779_c0_g1,TRINITY_DN779_…	http://www.kegg.jp/kegg-bin/show_pathway?map00500/K16055%09%23FFFFFF,green/K19892%09%23FFFFFF,red/K01176%09%23FFFFFF,purple/K00844%09%23FFFFFF,green/K00975%09%23FFFFFF,purple/K05350%09%23FFFFFF,red/K00703%09%23FFFFFF,green/K05349%09%23FFFFFF,purple/K00695%09%23FFFFFF,red/K01177%09%23FFFFFF,green/K01214%09%23FFFFFF,red/K01188%09%23FFFFFF,purple/K01193%09%23FFFFFF,green/K01835%09%23FFFFFF,green/
ko00950	Isoquinoline alkaloid biosynthesis	Metabolism	Biosynthesis of other secondary metabolites	3	8	11	46	0.000940601	0.00744585	TRINITY_DN27240_c0_g1,TRINITY_DN16002_c0_g2,TRINITY_DN17961_c0_g1	TRINITY_DN9386_c0_g1,TRINITY_DN30000_c0_g1,TRINITY_DN9523_c1_g2,TRINITY_DN7622_c0_g1,TRINITY_DN22157_c0_g1,TRINITY_DN6214_c0_g1,TRINITY_DN14815_c1_g2,TRINITY_DN19984_c0_g1	http://www.kegg.jp/kegg-bin/show_pathway?map00950/K00815%09%23FFFFFF,purple/K00422%09%23FFFFFF,green/K00276%09%23FFFFFF,purple/K13384%09%23FFFFFF,green/
ko00906	Carotenoid biosynthesis	Metabolism	Metabolism of terpenoids and polyketides	0	12	12	53	0.000943556	0.00744585	-	TRINITY_DN534_c0_g1,TRINITY_DN16711_c0_g1,TRINITY_DN8197_c0_g1,TRINITY_DN16641_c0_g1,TRINITY_DN45899_c0_g1,TRINITY_DN1782_c0_g1,TRINITY_DN8197_c0_g2,TRINITY_DN21378_c0_g1,TRINITY_DN17544_c0_g1,TRINITY_DN13586_c0_g1,TRINITY_DN5493_c0_g1,TRINITY_DN15691_c0_g1	http://www.kegg.jp/kegg-bin/show_pathway?map00906/K09840%09%23FFFFFF,green/K09838%09%23FFFFFF,green/K06444%09%23FFFFFF,green/K09842%09%23FFFFFF,green/K09843%09%23FFFFFF,green/K09837%09%23FFFFFF,green/K02293%09%23FFFFFF,green/K06443%09%23FFFFFF,green/K09839%09%23FFFFFF,green/
ko00460	Cyanoamino acid metabolism	Metabolism	Metabolism of other amino acids	5	9	14	68	0.0010062	0.00744585	TRINITY_DN30905_c0_g1,TRINITY_DN30575_c0_g2,TRINITY_DN43713_c0_g2,TRINITY_DN21681_c0_g1,TRINITY_DN7717_c0_g1	TRINITY_DN287_c0_g1,TRINITY_DN6883_c0_g1,TRINITY_DN5261_c0_g1,TRINITY_DN20303_c0_g1,TRINITY_DN9297_c0_g1,TRINITY_DN54348_c0_g1,TRINITY_DN22572_c2_g1,TRINITY_DN17556_c0_g1,TRINITY_DN18433_c0_g2	http://www.kegg.jp/kegg-bin/show_pathway?map00460/K05350%09%23FFFFFF,red/K00600%09%23FFFFFF,purple/K13034%09%23FFFFFF,green/K05349%09%23FFFFFF,purple/K01188%09%23FFFFFF,purple/
ko00910	Nitrogen metabolism	Metabolism	Energy metabolism	1	11	12	55	0.00133364	0.00925215	TRINITY_DN19411_c0_g1	TRINITY_DN16760_c0_g1,TRINITY_DN1382_c0_g1,TRINITY_DN355_c0_g1,TRINITY_DN13976_c0_g1,TRINITY_DN9930_c0_g1,TRINITY_DN27494_c0_g1,TRINITY_DN10633_c0_g1,TRINITY_DN7349_c0_g1,TRINITY_DN194_c0_g1,TRINITY_DN20618_c0_g3,TRINITY_DN2243_c0_g1	http://www.kegg.jp/kegg-bin/show_pathway?map00910/K10534%09%23FFFFFF,green/K00284%09%23FFFFFF,green/K02575%09%23FFFFFF,purple/K01673%09%23FFFFFF,green/K01915%09%23FFFFFF,green/
ko00909	Sesquiterpenoid and triterpenoid biosynthesis	Metabolism	Metabolism of terpenoids and polyketides	8	0	8	29	0.00173656	0.0110839	TRINITY_DN5008_c0_g1,TRINITY_DN15554_c0_g1,TRINITY_DN13612_c0_g1,TRINITY_DN9726_c1_g1,TRINITY_DN51984_c0_g2,TRINITY_DN18858_c0_g1,TRINITY_DN2622_c1_g2,TRINITY_DN2622_c1_g1	-	http://www.kegg.jp/kegg-bin/show_pathway?map00909/K15813%09%23FFFFFF,red/K00511%09%23FFFFFF,red/K14173%09%23FFFFFF,red/
ko00350	Tyrosine metabolism	Metabolism	Amino acid metabolism	5	9	14	72	0.0017974	0.0110839	TRINITY_DN10709_c0_g1,TRINITY_DN8257_c0_g2,TRINITY_DN27240_c0_g1,TRINITY_DN16002_c0_g2,TRINITY_DN17961_c0_g1	TRINITY_DN7622_c0_g1,TRINITY_DN30000_c0_g1,TRINITY_DN9523_c1_g2,TRINITY_DN12973_c0_g2,TRINITY_DN22157_c0_g1,TRINITY_DN6214_c0_g1,TRINITY_DN14815_c1_g2,TRINITY_DN19984_c0_g1,TRINITY_DN55967_c0_g1	http://www.kegg.jp/kegg-bin/show_pathway?map00350/K00457%09%23FFFFFF,green/K00001%09%23FFFFFF,red/K00422%09%23FFFFFF,green/K07253%09%23FFFFFF,green/K00276%09%23FFFFFF,purple/K00815%09%23FFFFFF,purple/
ko04016	MAPK signaling pathway - plant	Environmental Information Processing	Signal transduction	26	12	38	291	0.00257312	0.0150324	TRINITY_DN4277_c1_g2,TRINITY_DN2148_c0_g1,TRINITY_DN9252_c0_g1,TRINITY_DN9390_c0_g1,TRINITY_DN6572_c0_g2,TRINITY_DN20854_c0_g1,TRINITY_DN13586_c0_g2,TRINITY_DN4626_c2_g1,TRINITY_DN18734_c1_g3,TRINITY_DN3957_c0_g1,TRINITY_DN29197_c0_g1,TRINITY_DN2933_c0_g1,TRINITY_DN16025_c0_g3,TRINITY_DN10886_c0_g1,TRINITY_DN34283_c0_g1,TRINITY_DN13586_c0_g3,TRINITY_DN602_c0_g1,TRINITY_DN22412_c0_g1,TRINITY_DN552…	TRINITY_DN4683_c0_g2,TRINITY_DN24782_c0_g1,TRINITY_DN14_c1_g1,TRINITY_DN6738_c1_g1,TRINITY_DN3239_c0_g1,TRINITY_DN3535_c0_g1,TRINITY_DN9206_c1_g1,TRINITY_DN7192_c2_g1,TRINITY_DN32745_c0_g1,TRINITY_DN1895_c0_g1,TRINITY_DN13600_c0_g1,TRINITY_DN10028_c2_g1	http://www.kegg.jp/kegg-bin/show_pathway?map04016/K14515%09%23FFFFFF,green/K20536%09%23FFFFFF,red/K13449%09%23FFFFFF,red/K14498%09%23FFFFFF,red/K17686%09%23FFFFFF,red/K13447%09%23FFFFFF,red/K14496%09%23FFFFFF,green/K13424%09%23FFFFFF,red/K03781%09%23FFFFFF,green/K13420%09%23FFFFFF,purple/K20537%09%23FFFFFF,red/K14516%09%23FFFFFF,red/K13422%09%23FFFFFF,green/K13425%09%23FFFFFF,red/K14497%09%23FFFF…
ko00960	Tropane, piperidine and pyridine alkaloid biosynthesis	Metabolism	Biosynthesis of other secondary metabolites	3	5	8	34	0.0051026	0.0283194	TRINITY_DN17961_c0_g1,TRINITY_DN16002_c0_g2,TRINITY_DN27240_c0_g1	TRINITY_DN40568_c0_g1,TRINITY_DN14815_c1_g2,TRINITY_DN6214_c0_g1,TRINITY_DN9523_c1_g2,TRINITY_DN7622_c0_g1	http://www.kegg.jp/kegg-bin/show_pathway?map00960/K00815%09%23FFFFFF,purple/K08081%09%23FFFFFF,green/K00276%09%23FFFFFF,purple/
ko00941	Flavonoid biosynthesis	Metabolism	Biosynthesis of other secondary metabolites	4	5	9	43	0.00692705	0.0366144	TRINITY_DN26787_c0_g1,TRINITY_DN52668_c0_g1,TRINITY_DN7883_c0_g1,TRINITY_DN6405_c0_g1	TRINITY_DN8676_c0_g1,TRINITY_DN9600_c0_g1,TRINITY_DN15235_c0_g1,TRINITY_DN2975_c0_g1,TRINITY_DN14146_c0_g1	http://www.kegg.jp/kegg-bin/show_pathway?map00941/K13065%09%23FFFFFF,green/K05277%09%23FFFFFF,red/K13082%09%23FFFFFF,red/K00660%09%23FFFFFF,red/K05278%09%23FFFFFF,purple/
ko04626	Plant-pathogen interaction	Organismal Systems	Environmental adaptation	35	11	46	392	0.00775187	0.0391117	TRINITY_DN50788_c0_g1,TRINITY_DN18734_c1_g3,TRINITY_DN13586_c0_g2,TRINITY_DN20854_c0_g1,TRINITY_DN19432_c0_g1,TRINITY_DN8022_c1_g1,TRINITY_DN9390_c0_g1,TRINITY_DN9252_c0_g1,TRINITY_DN3514_c0_g2,TRINITY_DN11783_c0_g1,TRINITY_DN1798_c0_g1,TRINITY_DN11916_c2_g1,TRINITY_DN16764_c0_g1,TRINITY_DN27821_c0_g1,TRINITY_DN18734_c0_g1,TRINITY_DN8417_c1_g1,TRINITY_DN602_c0_g1,TRINITY_DN11252_c0_g1,TRINITY_DN2…	TRINITY_DN4683_c0_g2,TRINITY_DN24782_c0_g1,TRINITY_DN24055_c0_g1,TRINITY_DN2816_c0_g2,TRINITY_DN3282_c0_g2,TRINITY_DN12173_c0_g1,TRINITY_DN3239_c0_g2,TRINITY_DN3239_c0_g1,TRINITY_DN15488_c0_g1,TRINITY_DN2351_c0_g2,TRINITY_DN2203_c0_g2	http://www.kegg.jp/kegg-bin/show_pathway?map04626/K13433%09%23FFFFFF,red/K02183%09%23FFFFFF,purple/K13457%09%23FFFFFF,purple/K13412%09%23FFFFFF,purple/K00864%09%23FFFFFF,red/K13447%09%23FFFFFF,red/K13448%09%23FFFFFF,purple/K13424%09%23FFFFFF,red/K13449%09%23FFFFFF,red/K05391%09%23FFFFFF,purple/K13425%09%23FFFFFF,red/K09487%09%23FFFFFF,red/K13420%09%23FFFFFF,purple/K13428%09%23FFFFFF,red/K13459%09…
ko04075	Plant hormone signal transduction	Environmental Information Processing	Signal transduction	18	33	51	446	0.00859372	0.041474	TRINITY_DN16214_c0_g1,TRINITY_DN10886_c0_g1,TRINITY_DN3631_c2_g2,TRINITY_DN4772_c1_g2,TRINITY_DN50818_c0_g1,TRINITY_DN1770_c0_g1,TRINITY_DN23893_c0_g1,TRINITY_DN652_c0_g1,TRINITY_DN7665_c0_g1,TRINITY_DN4447_c0_g1,TRINITY_DN292_c0_g1,TRINITY_DN9390_c0_g1,TRINITY_DN6572_c0_g2,TRINITY_DN22548_c0_g1,TRINITY_DN155_c0_g2,TRINITY_DN7712_c0_g2,TRINITY_DN12930_c0_g1,TRINITY_DN2148_c0_g1	TRINITY_DN7192_c2_g1,TRINITY_DN10865_c0_g1,TRINITY_DN25793_c2_g1,TRINITY_DN32745_c0_g1,TRINITY_DN1895_c0_g1,TRINITY_DN10028_c2_g1,TRINITY_DN12748_c0_g4,TRINITY_DN2739_c0_g1,TRINITY_DN7316_c2_g2,TRINITY_DN4361_c0_g1,TRINITY_DN29282_c0_g2,TRINITY_DN17830_c0_g1,TRINITY_DN21774_c0_g1,TRINITY_DN14_c1_g1,TRINITY_DN8122_c0_g1,TRINITY_DN26300_c0_g1,TRINITY_DN98_c1_g1,TRINITY_DN22302_c0_g2,TRINITY_DN32300…	http://www.kegg.jp/kegg-bin/show_pathway?map04075/K14493%09%23FFFFFF,red/K14490%09%23FFFFFF,red/K13422%09%23FFFFFF,green/K14489%09%23FFFFFF,green/K14484%09%23FFFFFF,purple/K14431%09%23FFFFFF,red/K13464%09%23FFFFFF,red/K13449%09%23FFFFFF,red/K14496%09%23FFFFFF,green/K14487%09%23FFFFFF,green/K14516%09%23FFFFFF,red/K14498%09%23FFFFFF,red/K14432%09%23FFFFFF,red/K14488%09%23FFFFFF,purple/K14497%09%23F…
ko00904	Diterpenoid biosynthesis	Metabolism	Metabolism of terpenoids and polyketides	2	5	7	32	0.0129859	0.06006	TRINITY_DN16860_c0_g1,TRINITY_DN2568_c0_g2	TRINITY_DN2789_c0_g1,TRINITY_DN19744_c0_g1,TRINITY_DN19206_c0_g1,TRINITY_DN12496_c0_g2,TRINITY_DN3619_c2_g1	http://www.kegg.jp/kegg-bin/show_pathway?map00904/K04125%09%23FFFFFF,purple/K04124%09%23FFFFFF,green/K04120%09%23FFFFFF,red/K05282%09%23FFFFFF,green/
ko00480	Glutathione metabolism	Metabolism	Metabolism of other amino acids	7	9	16	110	0.0164883	0.0732079	TRINITY_DN8498_c0_g1,TRINITY_DN48183_c0_g1,TRINITY_DN18006_c0_g1,TRINITY_DN37258_c0_g1,TRINITY_DN2438_c0_g1,TRINITY_DN7394_c1_g1,TRINITY_DN4458_c0_g1	TRINITY_DN8876_c1_g1,TRINITY_DN42756_c0_g1,TRINITY_DN22195_c0_g2,TRINITY_DN3673_c2_g2,TRINITY_DN3993_c0_g1,TRINITY_DN7304_c2_g1,TRINITY_DN3993_c0_g2,TRINITY_DN3093_c0_g1,TRINITY_DN10987_c0_g1	http://www.kegg.jp/kegg-bin/show_pathway?map00480/K00036%09%23FFFFFF,purple/K00799%09%23FFFFFF,purple/K01919%09%23FFFFFF,red/K00434%09%23FFFFFF,purple/K00432%09%23FFFFFF,green/K00383%09%23FFFFFF,green/
ko00410	beta-Alanine metabolism	Metabolism	Metabolism of other amino acids	7	5	12	78	0.0235375	0.100487	TRINITY_DN3731_c1_g2,TRINITY_DN3731_c1_g1,TRINITY_DN27240_c0_g1,TRINITY_DN16002_c0_g2,TRINITY_DN5676_c0_g1,TRINITY_DN8851_c0_g1,TRINITY_DN13388_c0_g2	TRINITY_DN14815_c1_g2,TRINITY_DN1921_c0_g1,TRINITY_DN3060_c0_g1,TRINITY_DN6214_c0_g1,TRINITY_DN9523_c1_g2	http://www.kegg.jp/kegg-bin/show_pathway?map00410/K00128%09%23FFFFFF,green/K01580%09%23FFFFFF,red/K17839%09%23FFFFFF,red/K12259%09%23FFFFFF,red/K00276%09%23FFFFFF,purple/
ko00592	alpha-Linolenic acid metabolism	Metabolism	Lipid metabolism	8	2	10	62	0.0274785	0.112967	TRINITY_DN633_c0_g1,TRINITY_DN3604_c1_g1,TRINITY_DN15348_c0_g1,TRINITY_DN6095_c0_g3,TRINITY_DN4186_c0_g1,TRINITY_DN16747_c0_g1,TRINITY_DN7729_c0_g1,TRINITY_DN23488_c0_g2	TRINITY_DN6263_c0_g2,TRINITY_DN22912_c0_g1	http://www.kegg.jp/kegg-bin/show_pathway?map00592/K10525%09%23FFFFFF,red/K07513%09%23FFFFFF,red/K00454%09%23FFFFFF,red/K08241%09%23FFFFFF,red/K10526%09%23FFFFFF,purple/K05894%09%23FFFFFF,green/
ko00900	Terpenoid backbone biosynthesis	Metabolism	Metabolism of terpenoids and polyketides	6	6	12	84	0.0392818	0.155724	TRINITY_DN28998_c0_g1,TRINITY_DN17538_c0_g1,TRINITY_DN18008_c0_g1,TRINITY_DN4304_c0_g1,TRINITY_DN42511_c1_g1,TRINITY_DN1511_c0_g1	TRINITY_DN57919_c0_g1,TRINITY_DN59848_c0_g1,TRINITY_DN3034_c0_g1,TRINITY_DN2713_c0_g1,TRINITY_DN10655_c0_g1,TRINITY_DN23472_c1_g1	http://www.kegg.jp/kegg-bin/show_pathway?map00900/K13789%09%23FFFFFF,purple/K05356%09%23FFFFFF,green/K10960%09%23FFFFFF,green/K01662%09%23FFFFFF,purple/K03527%09%23FFFFFF,green/K01641%09%23FFFFFF,red/K11778%09%23FFFFFF,green/K00021%09%23FFFFFF,red/
ko00073	Cutin, suberine and wax biosynthesis	Metabolism	Lipid metabolism	3	2	5	26	0.0558745	0.213864	TRINITY_DN7291_c0_g1,TRINITY_DN45881_c0_g1,TRINITY_DN21886_c0_g1	TRINITY_DN8097_c1_g1,TRINITY_DN9053_c0_g1	http://www.kegg.jp/kegg-bin/show_pathway?map00073/K13407%09%23FFFFFF,red/K15400%09%23FFFFFF,green/K13356%09%23FFFFFF,purple/
ko00650	Butanoate metabolism	Metabolism	Carbohydrate metabolism	3	2	5	28	0.0730937	0.270447	TRINITY_DN5676_c0_g1,TRINITY_DN8851_c0_g1,TRINITY_DN18008_c0_g1	TRINITY_DN10725_c0_g1,TRINITY_DN1073_c1_g1	http://www.kegg.jp/kegg-bin/show_pathway?map00650/K01580%09%23FFFFFF,red/K18121%09%23FFFFFF,green/K01652%09%23FFFFFF,green/K01641%09%23FFFFFF,red/
ko00010	Glycolysis / Gluconeogenesis	Metabolism	Carbohydrate metabolism	10	17	27	249	0.0780545	0.279485	TRINITY_DN30343_c0_g1,TRINITY_DN20984_c0_g1,TRINITY_DN6928_c0_g1,TRINITY_DN17374_c0_g1,TRINITY_DN13202_c0_g1,TRINITY_DN8257_c0_g2,TRINITY_DN10709_c0_g1,TRINITY_DN13096_c0_g1,TRINITY_DN8511_c0_g2,TRINITY_DN7596_c0_g1	TRINITY_DN5847_c0_g1,TRINITY_DN33527_c0_g1,TRINITY_DN10816_c0_g1,TRINITY_DN5179_c0_g1,TRINITY_DN22371_c0_g1,TRINITY_DN3298_c0_g1,TRINITY_DN284_c0_g1,TRINITY_DN1266_c0_g1,TRINITY_DN10193_c0_g1,TRINITY_DN400_c0_g1,TRINITY_DN43200_c0_g1,TRINITY_DN9199_c0_g1,TRINITY_DN1921_c0_g1,TRINITY_DN3060_c0_g1,TRINITY_DN6198_c0_g1,TRINITY_DN55_c0_g1,TRINITY_DN430_c1_g1	http://www.kegg.jp/kegg-bin/show_pathway?map00010/K15634%09%23FFFFFF,green/K00627%09%23FFFFFF,green/K01834%09%23FFFFFF,red/K01568%09%23FFFFFF,red/K00128%09%23FFFFFF,green/K01835%09%23FFFFFF,green/K00844%09%23FFFFFF,green/K15633%09%23FFFFFF,purple/K00382%09%23FFFFFF,red/K03841%09%23FFFFFF,green/K01792%09%23FFFFFF,red/K01623%09%23FFFFFF,green/K00001%09%23FFFFFF,red/K00873%09%23FFFFFF,purple/K00927%…
ko00430	Taurine and hypotaurine metabolism	Metabolism	Metabolism of other amino acids	3	0	3	13	0.083526	0.289731	TRINITY_DN5676_c0_g1,TRINITY_DN8851_c0_g1,TRINITY_DN50887_c0_g1	-	http://www.kegg.jp/kegg-bin/show_pathway?map00430/K10712%09%23FFFFFF,red/K01580%09%23FFFFFF,red/
ko00670	One carbon pool by folate	Metabolism	Metabolism of cofactors and vitamins	1	4	5	30	0.0928728	0.31239	TRINITY_DN43713_c0_g2	TRINITY_DN287_c0_g1,TRINITY_DN22943_c0_g1,TRINITY_DN6883_c0_g1,TRINITY_DN3059_c0_g1	http://www.kegg.jp/kegg-bin/show_pathway?map00670/K01934%09%23FFFFFF,green/K00600%09%23FFFFFF,purple/K00605%09%23FFFFFF,green/
ko00380	Tryptophan metabolism	Metabolism	Amino acid metabolism	1	6	7	52	0.12796	0.406062	TRINITY_DN4587_c0_g1	TRINITY_DN13600_c0_g1,TRINITY_DN3060_c0_g1,TRINITY_DN1921_c0_g1,TRINITY_DN6738_c1_g1,TRINITY_DN3535_c0_g1,TRINITY_DN2254_c0_g1	http://www.kegg.jp/kegg-bin/show_pathway?map00380/K07408%09%23FFFFFF,purple/K03781%09%23FFFFFF,green/K00128%09%23FFFFFF,green/
ko00250	Alanine, aspartate and glutamate metabolism	Metabolism	Amino acid metabolism	2	9	11	92	0.128037	0.406062	TRINITY_DN5676_c0_g1,TRINITY_DN8851_c0_g1	TRINITY_DN2477_c0_g1,TRINITY_DN6860_c0_g1,TRINITY_DN17355_c1_g1,TRINITY_DN10238_c0_g1,TRINITY_DN16251_c0_g1,TRINITY_DN62939_c0_g1,TRINITY_DN16760_c0_g1,TRINITY_DN194_c0_g1,TRINITY_DN2422_c0_g1	http://www.kegg.jp/kegg-bin/show_pathway?map00250/K01580%09%23FFFFFF,red/K00764%09%23FFFFFF,green/K00830%09%23FFFFFF,green/K01915%09%23FFFFFF,green/K00827%09%23FFFFFF,green/K14272%09%23FFFFFF,green/K01953%09%23FFFFFF,green/
ko03060	Protein export	Genetic Information Processing	Folding, sorting and degradation	2	7	9	73	0.138411	0.426766	TRINITY_DN1179_c0_g1,TRINITY_DN6813_c0_g1	TRINITY_DN1571_c0_g1,TRINITY_DN1204_c0_g2,TRINITY_DN3698_c0_g1,TRINITY_DN4899_c0_g1,TRINITY_DN12132_c0_g2,TRINITY_DN3493_c0_g1,TRINITY_DN6291_c0_g1	http://www.kegg.jp/kegg-bin/show_pathway?map03060/K09490%09%23FFFFFF,red/K03070%09%23FFFFFF,green/K03110%09%23FFFFFF,green/K03118%09%23FFFFFF,green/K03116%09%23FFFFFF,red/K03100%09%23FFFFFF,green/K03217%09%23FFFFFF,green/
ko00053	Ascorbate and aldarate metabolism	Metabolism	Carbohydrate metabolism	1	10	11	94	0.142531	0.427593	TRINITY_DN48183_c0_g1	TRINITY_DN1921_c0_g1,TRINITY_DN3060_c0_g1,TRINITY_DN8876_c1_g1,TRINITY_DN4575_c0_g1,TRINITY_DN30606_c0_g2,TRINITY_DN19985_c0_g1,TRINITY_DN7304_c2_g1,TRINITY_DN682_c0_g1,TRINITY_DN62334_c0_g1,TRINITY_DN17694_c0_g1	http://www.kegg.jp/kegg-bin/show_pathway?map00053/K10047%09%23FFFFFF,green/K00423%09%23FFFFFF,green/K14190%09%23FFFFFF,green/K00434%09%23FFFFFF,purple/K00128%09%23FFFFFF,green/K08232%09%23FFFFFF,green/K12447%09%23FFFFFF,green/
ko00945	Stilbenoid, diarylheptanoid and gingerol biosynthesis	Metabolism	Biosynthesis of other secondary metabolites	0	4	4	28	0.190684	0.556998	-	TRINITY_DN14146_c0_g1,TRINITY_DN15235_c0_g1,TRINITY_DN2975_c0_g1,TRINITY_DN8676_c0_g1	http://www.kegg.jp/kegg-bin/show_pathway?map00945/K13065%09%23FFFFFF,green/
ko00591	Linoleic acid metabolism	Metabolism	Lipid metabolism	3	0	3	19	0.198386	0.564638	TRINITY_DN3429_c0_g1,TRINITY_DN16747_c0_g1,TRINITY_DN7729_c0_g1	-	http://www.kegg.jp/kegg-bin/show_pathway?map00591/K00454%09%23FFFFFF,red/K15718%09%23FFFFFF,red/
ko00730	Thiamine metabolism	Metabolism	Metabolism of cofactors and vitamins	2	2	4	29	0.207967	0.577107	TRINITY_DN28998_c0_g1,TRINITY_DN13458_c0_g1	TRINITY_DN3461_c0_g1,TRINITY_DN3034_c0_g1	http://www.kegg.jp/kegg-bin/show_pathway?map00730/K01662%09%23FFFFFF,purple/K00939%09%23FFFFFF,purple/
ko00920	Sulfur metabolism	Metabolism	Energy metabolism	5	1	6	54	0.276005	0.747232	TRINITY_DN7142_c1_g1,TRINITY_DN17618_c0_g1,TRINITY_DN17045_c0_g1,TRINITY_DN389_c1_g2,TRINITY_DN814_c1_g2	TRINITY_DN5261_c0_g1	http://www.kegg.jp/kegg-bin/show_pathway?map00920/K00640%09%23FFFFFF,red/K05907%09%23FFFFFF,red/K13811%09%23FFFFFF,red/K13034%09%23FFFFFF,green/
ko00040	Pentose and glucuronate interconversions	Metabolism	Carbohydrate metabolism	5	6	11	111	0.294725	0.7571	TRINITY_DN16938_c0_g2,TRINITY_DN33605_c0_g1,TRINITY_DN39669_c0_g2,TRINITY_DN63056_c0_g1,TRINITY_DN32033_c0_g1	TRINITY_DN2856_c0_g1,TRINITY_DN9002_c0_g1,TRINITY_DN30606_c0_g2,TRINITY_DN18515_c0_g1,TRINITY_DN7095_c0_g1,TRINITY_DN1529_c0_g1	http://www.kegg.jp/kegg-bin/show_pathway?map00040/K12447%09%23FFFFFF,green/K01728%09%23FFFFFF,green/K01051%09%23FFFFFF,purple/K00008%09%23FFFFFF,green/K01213%09%23FFFFFF,red/K01783%09%23FFFFFF,green/K01184%09%23FFFFFF,green/
ko00790	Folate biosynthesis	Metabolism	Metabolism of cofactors and vitamins	2	2	4	34	0.299573	0.7571	TRINITY_DN2183_c0_g1,TRINITY_DN20331_c1_g1	TRINITY_DN11495_c0_g3,TRINITY_DN5540_c0_g1	http://www.kegg.jp/kegg-bin/show_pathway?map00790/K01495%09%23FFFFFF,red/K00079%09%23FFFFFF,green/K03639%09%23FFFFFF,red/K14652%09%23FFFFFF,green/
ko00908	Zeatin biosynthesis	Metabolism	Metabolism of terpenoids and polyketides	2	1	3	24	0.311042	0.7571	TRINITY_DN6787_c0_g1,TRINITY_DN22089_c0_g1	TRINITY_DN2203_c2_g1	http://www.kegg.jp/kegg-bin/show_pathway?map00908/K13495%09%23FFFFFF,purple/
ko00280	Valine, leucine and isoleucine degradation	Metabolism	Amino acid metabolism	4	3	7	68	0.317686	0.7571	TRINITY_DN5351_c0_g1,TRINITY_DN20984_c0_g1,TRINITY_DN3604_c1_g1,TRINITY_DN18008_c0_g1	TRINITY_DN1921_c0_g1,TRINITY_DN3060_c0_g1,TRINITY_DN16251_c0_g1	http://www.kegg.jp/kegg-bin/show_pathway?map00280/K00382%09%23FFFFFF,red/K01641%09%23FFFFFF,red/K00826%09%23FFFFFF,red/K07513%09%23FFFFFF,red/K00827%09%23FFFFFF,green/K00128%09%23FFFFFF,green/
ko00450	Selenocompound metabolism	Metabolism	Metabolism of other amino acids	4	1	5	46	0.320379	0.7571	TRINITY_DN2353_c0_g2,TRINITY_DN814_c1_g2,TRINITY_DN2457_c0_g1,TRINITY_DN17618_c0_g1	TRINITY_DN1665_c0_g1	http://www.kegg.jp/kegg-bin/show_pathway?map00450/K13811%09%23FFFFFF,red/K00384%09%23FFFFFF,green/K00549%09%23FFFFFF,red/K01761%09%23FFFFFF,red/
ko04146	Peroxisome	Cellular Processes	Transport and catabolism	4	10	14	148	0.320877	0.7571	TRINITY_DN45881_c0_g1,TRINITY_DN7291_c0_g1,TRINITY_DN29321_c0_g2,TRINITY_DN3604_c1_g1	TRINITY_DN3535_c0_g1,TRINITY_DN2552_c0_g1,TRINITY_DN29623_c0_g1,TRINITY_DN495_c0_g1,TRINITY_DN8097_c1_g1,TRINITY_DN13600_c0_g1,TRINITY_DN9469_c0_g1,TRINITY_DN17355_c1_g1,TRINITY_DN6738_c1_g1,TRINITY_DN6860_c0_g1	http://www.kegg.jp/kegg-bin/show_pathway?map04146/K13354%09%23FFFFFF,green/K04565%09%23FFFFFF,green/K11517%09%23FFFFFF,green/K07513%09%23FFFFFF,red/K13347%09%23FFFFFF,red/K00830%09%23FFFFFF,green/K03781%09%23FFFFFF,green/K13356%09%23FFFFFF,purple/
ko00400	Phenylalanine, tyrosine and tryptophan biosynthesis	Metabolism	Amino acid metabolism	5	3	8	80	0.327395	0.7571	TRINITY_DN32718_c0_g1,TRINITY_DN8335_c0_g1,TRINITY_DN26352_c0_g1,TRINITY_DN17961_c0_g1,TRINITY_DN401_c0_g1	TRINITY_DN401_c0_g2,TRINITY_DN13927_c0_g1,TRINITY_DN7622_c0_g1	http://www.kegg.jp/kegg-bin/show_pathway?map00400/K01626%09%23FFFFFF,red/K05359%09%23FFFFFF,purple/K00815%09%23FFFFFF,purple/K00766%09%23FFFFFF,green/K01696%09%23FFFFFF,red/
ko00270	Cysteine and methionine metabolism	Metabolism	Amino acid metabolism	11	8	19	209	0.344479	0.774994	TRINITY_DN7142_c1_g1,TRINITY_DN17961_c0_g1,TRINITY_DN2457_c0_g1,TRINITY_DN8396_c0_g1,TRINITY_DN5048_c0_g1,TRINITY_DN7394_c1_g1,TRINITY_DN2353_c0_g2,TRINITY_DN10190_c0_g1,TRINITY_DN37258_c0_g1,TRINITY_DN15587_c0_g1,TRINITY_DN5351_c0_g1	TRINITY_DN3518_c0_g1,TRINITY_DN5261_c0_g1,TRINITY_DN2633_c1_g1,TRINITY_DN16251_c0_g1,TRINITY_DN14401_c0_g1,TRINITY_DN1415_c0_g1,TRINITY_DN7622_c0_g1,TRINITY_DN5197_c0_g1	http://www.kegg.jp/kegg-bin/show_pathway?map00270/K00026%09%23FFFFFF,green/K12524%09%23FFFFFF,green/K01761%09%23FFFFFF,red/K00826%09%23FFFFFF,red/K01762%09%23FFFFFF,red/K00547%09%23FFFFFF,red/K01919%09%23FFFFFF,red/K16054%09%23FFFFFF,green/K00789%09%23FFFFFF,red/K00815%09%23FFFFFF,purple/K13034%09%23FFFFFF,green/K00549%09%23FFFFFF,red/K00640%09%23FFFFFF,red/K00827%09%23FFFFFF,green/
ko00660	C5-Branched dibasic acid metabolism	Metabolism	Carbohydrate metabolism	0	2	2	15	0.349096	0.774994	-	TRINITY_DN7243_c0_g2,TRINITY_DN1073_c1_g1	http://www.kegg.jp/kegg-bin/show_pathway?map00660/K01703%09%23FFFFFF,green/K01652%09%23FFFFFF,green/
ko00590	Arachidonic acid metabolism	Metabolism	Lipid metabolism	0	2	2	16	0.379434	0.825827	-	TRINITY_DN11495_c0_g3,TRINITY_DN10987_c0_g1	http://www.kegg.jp/kegg-bin/show_pathway?map00590/K00432%09%23FFFFFF,green/K00079%09%23FFFFFF,green/
ko00942	Anthocyanin biosynthesis	Metabolism	Biosynthesis of other secondary metabolites	1	0	1	6	0.399805	0.85343	TRINITY_DN62_c0_g2	-	http://www.kegg.jp/kegg-bin/show_pathway?map00942/K12338%09%23FFFFFF,red/
ko00966	Glucosinolate biosynthesis	Metabolism	Biosynthesis of other secondary metabolites	0	1	1	7	0.448771	0.929828	-	TRINITY_DN7243_c0_g2	http://www.kegg.jp/kegg-bin/show_pathway?map00966/K01703%09%23FFFFFF,green/
ko00100	Steroid biosynthesis	Metabolism	Lipid metabolism	2	3	5	54	0.452902	0.929828	TRINITY_DN5008_c0_g1,TRINITY_DN13612_c0_g1	TRINITY_DN11321_c1_g1,TRINITY_DN26072_c0_g2,TRINITY_DN12499_c0_g1	http://www.kegg.jp/kegg-bin/show_pathway?map00100/K09828%09%23FFFFFF,green/K00511%09%23FFFFFF,red/K01853%09%23FFFFFF,green/K14424%09%23FFFFFF,green/
ko00520	Amino sugar and nucleotide sugar metabolism	Metabolism	Carbohydrate metabolism	9	13	22	260	0.460725	0.929828	TRINITY_DN10090_c2_g1,TRINITY_DN5965_c1_g1,TRINITY_DN370_c1_g1,TRINITY_DN9097_c0_g1,TRINITY_DN11149_c0_g1,TRINITY_DN6933_c0_g1,TRINITY_DN1924_c0_g1,TRINITY_DN448_c0_g4,TRINITY_DN779_c0_g2	TRINITY_DN30606_c0_g2,TRINITY_DN16018_c0_g1,TRINITY_DN22371_c0_g1,TRINITY_DN9971_c0_g1,TRINITY_DN779_c0_g3,TRINITY_DN779_c0_g1,TRINITY_DN5249_c0_g1,TRINITY_DN20216_c0_g2,TRINITY_DN12230_c0_g1,TRINITY_DN7400_c0_g1,TRINITY_DN1489_c1_g1,TRINITY_DN30009_c0_g1,TRINITY_DN430_c1_g1	http://www.kegg.jp/kegg-bin/show_pathway?map00520/K01183%09%23FFFFFF,purple/K00966%09%23FFFFFF,green/K12447%09%23FFFFFF,green/K08678%09%23FFFFFF,green/K12448%09%23FFFFFF,red/K01835%09%23FFFFFF,green/K06118%09%23FFFFFF,green/K00844%09%23FFFFFF,green/K01784%09%23FFFFFF,green/K00975%09%23FFFFFF,purple/K12446%09%23FFFFFF,red/
ko03010	Ribosome	Genetic Information Processing	Translation	2	33	35	427	0.513635	1	TRINITY_DN8276_c0_g2,TRINITY_DN22922_c0_g1	TRINITY_DN10995_c0_g2,TRINITY_DN18176_c0_g1,TRINITY_DN7889_c0_g1,TRINITY_DN6525_c0_g1,TRINITY_DN2146_c0_g2,TRINITY_DN5036_c0_g3,TRINITY_DN6723_c0_g1,TRINITY_DN8505_c0_g1,TRINITY_DN12120_c0_g2,TRINITY_DN5072_c0_g1,TRINITY_DN54542_c0_g1,TRINITY_DN10630_c0_g1,TRINITY_DN14310_c0_g1,TRINITY_DN1598_c0_g1,TRINITY_DN7705_c0_g1,TRINITY_DN568_c0_g1,TRINITY_DN48_c0_g1,TRINITY_DN583_c0_g1,TRINITY_DN1364_c0_g…	http://www.kegg.jp/kegg-bin/show_pathway?map03010/K02887%09%23FFFFFF,green/K02871%09%23FFFFFF,green/K02931%09%23FFFFFF,green/K02961%09%23FFFFFF,green/K02864%09%23FFFFFF,green/K02909%09%23FFFFFF,green/K02990%09%23FFFFFF,green/K02996%09%23FFFFFF,green/K02952%09%23FFFFFF,green/K02988%09%23FFFFFF,green/K02899%09%23FFFFFF,green/K02955%09%23FFFFFF,red/K02926%09%23FFFFFF,green/K02941%09%23FFFFFF,green/K…
ko00051	Fructose and mannose metabolism	Metabolism	Carbohydrate metabolism	0	8	8	95	0.516145	1	-	TRINITY_DN30009_c0_g1,TRINITY_DN2856_c0_g1,TRINITY_DN400_c0_g1,TRINITY_DN3298_c0_g1,TRINITY_DN284_c0_g1,TRINITY_DN22371_c0_g1,TRINITY_DN5179_c0_g1,TRINITY_DN33527_c0_g1	http://www.kegg.jp/kegg-bin/show_pathway?map00051/K03841%09%23FFFFFF,green/K01623%09%23FFFFFF,green/K00966%09%23FFFFFF,green/K00008%09%23FFFFFF,green/K00844%09%23FFFFFF,green/
ko00290	Valine, leucine and isoleucine biosynthesis	Metabolism	Amino acid metabolism	1	2	3	34	0.532129	1	TRINITY_DN5351_c0_g1	TRINITY_DN7243_c0_g2,TRINITY_DN1073_c1_g1	http://www.kegg.jp/kegg-bin/show_pathway?map00290/K01703%09%23FFFFFF,green/K00826%09%23FFFFFF,red/K01652%09%23FFFFFF,green/
ko00061	Fatty acid biosynthesis	Metabolism	Lipid metabolism	1	5	6	72	0.539924	1	TRINITY_DN23792_c0_g1	TRINITY_DN7725_c0_g1,TRINITY_DN9194_c0_g2,TRINITY_DN2916_c0_g2,TRINITY_DN42582_c0_g1,TRINITY_DN11305_c0_g1	http://www.kegg.jp/kegg-bin/show_pathway?map00061/K09458%09%23FFFFFF,green/K01962%09%23FFFFFF,green/K00648%09%23FFFFFF,red/K03921%09%23FFFFFF,green/K01963%09%23FFFFFF,green/
ko00062	Fatty acid elongation	Metabolism	Lipid metabolism	1	3	4	47	0.540692	1	TRINITY_DN12190_c0_g1	TRINITY_DN8470_c0_g1,TRINITY_DN25797_c0_g1,TRINITY_DN39612_c0_g1	http://www.kegg.jp/kegg-bin/show_pathway?map00062/K15397%09%23FFFFFF,purple/K10258%09%23FFFFFF,green/
ko00220	Arginine biosynthesis	Metabolism	Amino acid metabolism	1	4	5	61	0.562723	1	TRINITY_DN2568_c0_g1	TRINITY_DN194_c0_g1,TRINITY_DN16760_c0_g1,TRINITY_DN10238_c0_g1,TRINITY_DN2477_c0_g1	http://www.kegg.jp/kegg-bin/show_pathway?map00220/K01915%09%23FFFFFF,green/K14682%09%23FFFFFF,red/K14272%09%23FFFFFF,green/
ko00261	Monobactam biosynthesis	Metabolism	Biosynthesis of other secondary metabolites	2	2	4	50	0.590681	1	TRINITY_DN814_c1_g2,TRINITY_DN17618_c0_g1	TRINITY_DN1415_c0_g1,TRINITY_DN14401_c0_g1	http://www.kegg.jp/kegg-bin/show_pathway?map00261/K12524%09%23FFFFFF,green/K13811%09%23FFFFFF,red/
ko00750	Vitamin B6 metabolism	Metabolism	Metabolism of cofactors and vitamins	0	2	2	24	0.593757	1	-	TRINITY_DN6433_c0_g1,TRINITY_DN1686_c0_g1	http://www.kegg.jp/kegg-bin/show_pathway?map00750/K05275%09%23FFFFFF,green/K06215%09%23FFFFFF,green/
ko01040	Biosynthesis of unsaturated fatty acids	Metabolism	Lipid metabolism	1	2	3	39	0.626904	1	TRINITY_DN3604_c1_g1	TRINITY_DN39612_c0_g1,TRINITY_DN11305_c0_g1	http://www.kegg.jp/kegg-bin/show_pathway?map01040/K10258%09%23FFFFFF,green/K07513%09%23FFFFFF,red/K03921%09%23FFFFFF,green/
ko00072	Synthesis and degradation of ketone bodies	Metabolism	Lipid metabolism	1	0	1	12	0.639846	1	TRINITY_DN18008_c0_g1	-	http://www.kegg.jp/kegg-bin/show_pathway?map00072/K01641%09%23FFFFFF,red/
ko04122	Sulfur relay system	Genetic Information Processing	Folding, sorting and degradation	1	0	1	13	0.669241	1	TRINITY_DN2183_c0_g1	-	http://www.kegg.jp/kegg-bin/show_pathway?map04122/K03639%09%23FFFFFF,red/
ko00620	Pyruvate metabolism	Metabolism	Carbohydrate metabolism	3	10	13	174	0.67021	1	TRINITY_DN17374_c0_g1,TRINITY_DN20984_c0_g1,TRINITY_DN6928_c0_g1	TRINITY_DN2633_c1_g1,TRINITY_DN11508_c0_g1,TRINITY_DN6198_c0_g1,TRINITY_DN3060_c0_g1,TRINITY_DN1921_c0_g1,TRINITY_DN21890_c0_g1,TRINITY_DN5197_c0_g1,TRINITY_DN2916_c0_g2,TRINITY_DN9194_c0_g2,TRINITY_DN43200_c0_g1	http://www.kegg.jp/kegg-bin/show_pathway?map00620/K00382%09%23FFFFFF,red/K00162%09%23FFFFFF,red/K00627%09%23FFFFFF,green/K00873%09%23FFFFFF,purple/K00128%09%23FFFFFF,green/K01963%09%23FFFFFF,green/K00026%09%23FFFFFF,green/K01638%09%23FFFFFF,green/K01962%09%23FFFFFF,green/
ko00780	Biotin metabolism	Metabolism	Metabolism of cofactors and vitamins	0	2	2	29	0.696995	1	-	TRINITY_DN7725_c0_g1,TRINITY_DN42582_c0_g1	http://www.kegg.jp/kegg-bin/show_pathway?map00780/K09458%09%23FFFFFF,green/
ko00740	Riboflavin metabolism	Metabolism	Metabolism of cofactors and vitamins	0	1	1	15	0.721035	1	-	TRINITY_DN5540_c0_g1	http://www.kegg.jp/kegg-bin/show_pathway?map00740/K14652%09%23FFFFFF,green/
ko00240	Pyrimidine metabolism	Metabolism	Nucleotide metabolism	1	5	6	88	0.733283	1	TRINITY_DN11947_c0_g1	TRINITY_DN62827_c0_g1,TRINITY_DN5758_c0_g1,TRINITY_DN5015_c0_g1,TRINITY_DN24578_c2_g1,TRINITY_DN9632_c0_g1	http://www.kegg.jp/kegg-bin/show_pathway?map00240/K00876%09%23FFFFFF,green/K01937%09%23FFFFFF,green/K00857%09%23FFFFFF,green/K06966%09%23FFFFFF,purple/
ko00071	Fatty acid degradation	Metabolism	Lipid metabolism	3	2	5	75	0.742474	1	TRINITY_DN3604_c1_g1,TRINITY_DN8257_c0_g2,TRINITY_DN10709_c0_g1	TRINITY_DN3060_c0_g1,TRINITY_DN1921_c0_g1	http://www.kegg.jp/kegg-bin/show_pathway?map00071/K00128%09%23FFFFFF,green/K07513%09%23FFFFFF,red/K00001%09%23FFFFFF,red/
ko00340	Histidine metabolism	Metabolism	Amino acid metabolism	0	2	2	32	0.74784	1	-	TRINITY_DN1921_c0_g1,TRINITY_DN3060_c0_g1	http://www.kegg.jp/kegg-bin/show_pathway?map00340/K00128%09%23FFFFFF,green/
ko00230	Purine metabolism	Metabolism	Nucleotide metabolism	5	7	12	172	0.754543	1	TRINITY_DN814_c1_g2,TRINITY_DN17374_c0_g1,TRINITY_DN11947_c0_g1,TRINITY_DN13458_c0_g1,TRINITY_DN17618_c0_g1	TRINITY_DN430_c1_g1,TRINITY_DN5015_c0_g1,TRINITY_DN15728_c0_g1,TRINITY_DN43200_c0_g1,TRINITY_DN62939_c0_g1,TRINITY_DN24578_c2_g1,TRINITY_DN3461_c0_g1	http://www.kegg.jp/kegg-bin/show_pathway?map00230/K06966%09%23FFFFFF,purple/K01835%09%23FFFFFF,green/K13811%09%23FFFFFF,red/K00759%09%23FFFFFF,green/K00873%09%23FFFFFF,purple/K00764%09%23FFFFFF,green/K00939%09%23FFFFFF,purple/
ko04070	Phosphatidylinositol signaling system	Environmental Information Processing	Signal transduction	3	10	13	186	0.758559	1	TRINITY_DN13586_c0_g2,TRINITY_DN10752_c0_g1,TRINITY_DN13586_c0_g3	TRINITY_DN45885_c0_g1,TRINITY_DN2556_c0_g1,TRINITY_DN4234_c0_g3,TRINITY_DN24782_c0_g1,TRINITY_DN17625_c0_g1,TRINITY_DN33267_c2_g1,TRINITY_DN3239_c0_g1,TRINITY_DN17694_c0_g1,TRINITY_DN3660_c0_g1,TRINITY_DN19_c0_g2	http://www.kegg.jp/kegg-bin/show_pathway?map04070/K10047%09%23FFFFFF,green/K02183%09%23FFFFFF,purple/K13024%09%23FFFFFF,green/K00913%09%23FFFFFF,green/K10572%09%23FFFFFF,red/K01092%09%23FFFFFF,green/K00921%09%23FFFFFF,green/
ko00561	Glycerolipid metabolism	Metabolism	Lipid metabolism	3	6	9	132	0.758757	1	TRINITY_DN8022_c1_g1,TRINITY_DN5429_c0_g1,TRINITY_DN2949_c0_g1	TRINITY_DN3060_c0_g1,TRINITY_DN10066_c0_g1,TRINITY_DN5249_c0_g1,TRINITY_DN1921_c0_g1,TRINITY_DN2694_c1_g1,TRINITY_DN6301_c0_g1	http://www.kegg.jp/kegg-bin/show_pathway?map00561/K01054%09%23FFFFFF,green/K00864%09%23FFFFFF,red/K00128%09%23FFFFFF,green/K15728%09%23FFFFFF,red/K07407%09%23FFFFFF,red/K03715%09%23FFFFFF,green/K15918%09%23FFFFFF,green/K06118%09%23FFFFFF,green/
ko00300	Lysine biosynthesis	Metabolism	Amino acid metabolism	1	2	3	48	0.761935	1	TRINITY_DN40811_c1_g1	TRINITY_DN14401_c0_g1,TRINITY_DN1415_c0_g1	http://www.kegg.jp/kegg-bin/show_pathway?map00300/K10206%09%23FFFFFF,red/K12524%09%23FFFFFF,green/
ko00052	Galactose metabolism	Metabolism	Carbohydrate metabolism	4	6	10	147	0.76902	1	TRINITY_DN63373_c0_g1,TRINITY_DN45860_c0_g1,TRINITY_DN2949_c0_g1,TRINITY_DN5959_c0_g1	TRINITY_DN430_c1_g1,TRINITY_DN27090_c0_g1,TRINITY_DN1705_c0_g1,TRINITY_DN22371_c0_g1,TRINITY_DN16018_c0_g1,TRINITY_DN30606_c0_g2	http://www.kegg.jp/kegg-bin/show_pathway?map00052/K06617%09%23FFFFFF,red/K00844%09%23FFFFFF,green/K01193%09%23FFFFFF,green/K18819%09%23FFFFFF,green/K01784%09%23FFFFFF,green/K07407%09%23FFFFFF,red/K12447%09%23FFFFFF,green/K01835%09%23FFFFFF,green/
ko00565	Ether lipid metabolism	Metabolism	Lipid metabolism	3	0	3	49	0.774168	1	TRINITY_DN7386_c1_g1,TRINITY_DN23715_c0_g1,TRINITY_DN63604_c0_g1	-	http://www.kegg.jp/kegg-bin/show_pathway?map00565/K01115%09%23FFFFFF,red/K01114%09%23FFFFFF,red/
ko00902	Monoterpenoid biosynthesis	Metabolism	Metabolism of terpenoids and polyketides	1	0	1	18	0.783934	1	TRINITY_DN46616_c0_g2	-	http://www.kegg.jp/kegg-bin/show_pathway?map00902/K18108%09%23FFFFFF,red/
ko00310	Lysine degradation	Metabolism	Amino acid metabolism	0	4	4	65	0.787353	1	-	TRINITY_DN13054_c1_g1,TRINITY_DN6356_c0_g1,TRINITY_DN3060_c0_g1,TRINITY_DN1921_c0_g1	http://www.kegg.jp/kegg-bin/show_pathway?map00310/K00128%09%23FFFFFF,green/K11420%09%23FFFFFF,green/K11422%09%23FFFFFF,green/
ko04130	SNARE interactions in vesicular transport	Genetic Information Processing	Folding, sorting and degradation	1	2	3	53	0.818022	1	TRINITY_DN2455_c0_g2	TRINITY_DN42085_c0_g2,TRINITY_DN39210_c0_g1	http://www.kegg.jp/kegg-bin/show_pathway?map04130/K08489%09%23FFFFFF,green/K08486%09%23FFFFFF,purple/
ko00562	Inositol phosphate metabolism	Metabolism	Carbohydrate metabolism	2	6	8	128	0.829273	1	TRINITY_DN23715_c0_g1,TRINITY_DN10752_c0_g1	TRINITY_DN3660_c0_g1,TRINITY_DN17694_c0_g1,TRINITY_DN2556_c0_g1,TRINITY_DN19_c0_g2,TRINITY_DN4234_c0_g3,TRINITY_DN45885_c0_g1	http://www.kegg.jp/kegg-bin/show_pathway?map00562/K10047%09%23FFFFFF,green/K01092%09%23FFFFFF,green/K00921%09%23FFFFFF,green/K00913%09%23FFFFFF,green/K01114%09%23FFFFFF,red/K10572%09%23FFFFFF,red/
ko00603	Glycosphingolipid biosynthesis - globo and isoglobo series	Metabolism	Glycan biosynthesis and metabolism	1	0	1	21	0.83266	1	TRINITY_DN2949_c0_g1	-	http://www.kegg.jp/kegg-bin/show_pathway?map00603/K07407%09%23FFFFFF,red/
ko00770	Pantothenate and CoA biosynthesis	Metabolism	Metabolism of cofactors and vitamins	1	1	2	41	0.858531	1	TRINITY_DN5351_c0_g1	TRINITY_DN1073_c1_g1	http://www.kegg.jp/kegg-bin/show_pathway?map00770/K01652%09%23FFFFFF,green/K00826%09%23FFFFFF,red/
ko00600	Sphingolipid metabolism	Metabolism	Lipid metabolism	2	1	3	59	0.870104	1	TRINITY_DN2949_c0_g1,TRINITY_DN29681_c0_g1	TRINITY_DN7899_c0_g1	http://www.kegg.jp/kegg-bin/show_pathway?map00600/K04708%09%23FFFFFF,green/K07407%09%23FFFFFF,red/K01634%09%23FFFFFF,red/
ko00640	Propanoate metabolism	Metabolism	Carbohydrate metabolism	1	2	3	60	0.877375	1	TRINITY_DN20984_c0_g1	TRINITY_DN9194_c0_g2,TRINITY_DN2916_c0_g2	http://www.kegg.jp/kegg-bin/show_pathway?map00640/K01963%09%23FFFFFF,green/K01962%09%23FFFFFF,green/K00382%09%23FFFFFF,red/
ko00970	Aminoacyl-tRNA biosynthesis	Genetic Information Processing	Translation	1	4	5	92	0.879561	1	TRINITY_DN16615_c0_g1	TRINITY_DN2939_c0_g1,TRINITY_DN25809_c0_g1,TRINITY_DN2081_c0_g1,TRINITY_DN4329_c0_g1	http://www.kegg.jp/kegg-bin/show_pathway?map00970/K04567%09%23FFFFFF,green/K01869%09%23FFFFFF,green/K02434%09%23FFFFFF,green/K01868%09%23FFFFFF,green/K01876%09%23FFFFFF,red/
ko00531	Glycosaminoglycan degradation	Metabolism	Glycan biosynthesis and metabolism	0	1	1	25	0.880991	1	-	TRINITY_DN20620_c0_g1	http://www.kegg.jp/kegg-bin/show_pathway?map00531/K10532%09%23FFFFFF,green/
ko00760	Nicotinate and nicotinamide metabolism	Metabolism	Metabolism of cofactors and vitamins	1	0	1	25	0.880991	1	TRINITY_DN34184_c0_g1	-	http://www.kegg.jp/kegg-bin/show_pathway?map00760/K03517%09%23FFFFFF,red/
ko03440	Homologous recombination	Genetic Information Processing	Replication and repair	2	2	4	79	0.89492	1	TRINITY_DN30945_c0_g1,TRINITY_DN9113_c0_g1	TRINITY_DN3893_c0_g1,TRINITY_DN4545_c1_g1	http://www.kegg.jp/kegg-bin/show_pathway?map03440/K03553%09%23FFFFFF,green/K07466%09%23FFFFFF,purple/K10875%09%23FFFFFF,red/
ko00330	Arginine and proline metabolism	Metabolism	Amino acid metabolism	3	2	5	95	0.895825	1	TRINITY_DN3731_c1_g2,TRINITY_DN3731_c1_g1,TRINITY_DN13388_c0_g2	TRINITY_DN3060_c0_g1,TRINITY_DN1921_c0_g1	http://www.kegg.jp/kegg-bin/show_pathway?map00330/K00128%09%23FFFFFF,green/K17839%09%23FFFFFF,red/K12259%09%23FFFFFF,red/
ko03430	Mismatch repair	Genetic Information Processing	Replication and repair	1	1	2	48	0.911686	1	TRINITY_DN9113_c0_g1	TRINITY_DN3893_c0_g1	http://www.kegg.jp/kegg-bin/show_pathway?map03430/K07466%09%23FFFFFF,purple/
ko00020	Citrate cycle (TCA cycle)	Metabolism	Carbohydrate metabolism	2	3	5	105	0.937052	1	TRINITY_DN20984_c0_g1,TRINITY_DN6928_c0_g1	TRINITY_DN6198_c0_g1,TRINITY_DN5197_c0_g1,TRINITY_DN2633_c1_g1	http://www.kegg.jp/kegg-bin/show_pathway?map00020/K00026%09%23FFFFFF,green/K00627%09%23FFFFFF,green/K00382%09%23FFFFFF,red/K00162%09%23FFFFFF,red/
ko04141	Protein processing in endoplasmic reticulum	Genetic Information Processing	Folding, sorting and degradation	15	7	22	362	0.945648	1	TRINITY_DN19948_c0_g2,TRINITY_DN19339_c0_g1,TRINITY_DN19948_c0_g1,TRINITY_DN29253_c0_g2,TRINITY_DN19788_c0_g1,TRINITY_DN55471_c0_g1,TRINITY_DN3095_c0_g1,TRINITY_DN20259_c0_g1,TRINITY_DN14380_c0_g1,TRINITY_DN8065_c0_g1,TRINITY_DN13035_c1_g1,TRINITY_DN52594_c0_g1,TRINITY_DN1179_c0_g1,TRINITY_DN36126_c0_g1,TRINITY_DN11995_c0_g1	TRINITY_DN55391_c0_g1,TRINITY_DN41_c12_g1,TRINITY_DN30133_c0_g1,TRINITY_DN1766_c1_g1,TRINITY_DN20440_c0_g1,TRINITY_DN24641_c0_g2,TRINITY_DN13896_c0_g1	http://www.kegg.jp/kegg-bin/show_pathway?map04141/K10575%09%23FFFFFF,green/K07765%09%23FFFFFF,green/K09490%09%23FFFFFF,red/K10601%09%23FFFFFF,red/K03283%09%23FFFFFF,purple/K14005%09%23FFFFFF,red/K13250%09%23FFFFFF,green/K09487%09%23FFFFFF,red/K03347%09%23FFFFFF,red/K14006%09%23FFFFFF,green/K13993%09%23FFFFFF,purple/K14009%09%23FFFFFF,green/K13249%09%23FFFFFF,red/
ko00564	Glycerophospholipid metabolism	Metabolism	Lipid metabolism	5	3	8	163	0.960744	1	TRINITY_DN63604_c0_g1,TRINITY_DN5429_c0_g1,TRINITY_DN34707_c0_g1,TRINITY_DN23715_c0_g1,TRINITY_DN7386_c1_g1	TRINITY_DN4106_c2_g1,TRINITY_DN55135_c0_g1,TRINITY_DN102_c0_g1	http://www.kegg.jp/kegg-bin/show_pathway?map00564/K06129%09%23FFFFFF,green/K06130%09%23FFFFFF,red/K01094%09%23FFFFFF,green/K15728%09%23FFFFFF,red/K00006%09%23FFFFFF,green/K01115%09%23FFFFFF,red/K01114%09%23FFFFFF,red/
ko04120	Ubiquitin mediated proteolysis	Genetic Information Processing	Folding, sorting and degradation	5	10	15	285	0.977672	1	TRINITY_DN8065_c0_g1,TRINITY_DN19339_c0_g1,TRINITY_DN27964_c0_g1,TRINITY_DN29_c1_g1,TRINITY_DN8207_c0_g1	TRINITY_DN17259_c0_g1,TRINITY_DN41_c12_g1,TRINITY_DN63937_c0_g1,TRINITY_DN8277_c0_g1,TRINITY_DN2869_c0_g1,TRINITY_DN4369_c0_g1,TRINITY_DN43735_c0_g1,TRINITY_DN22994_c0_g1,TRINITY_DN4369_c0_g2,TRINITY_DN25547_c0_g1	http://www.kegg.jp/kegg-bin/show_pathway?map04120/K10601%09%23FFFFFF,red/K03363%09%23FFFFFF,green/K10144%09%23FFFFFF,purple/K03347%09%23FFFFFF,red/K10606%09%23FFFFFF,red/K20217%09%23FFFFFF,green/K10575%09%23FFFFFF,green/K10590%09%23FFFFFF,green/K10143%09%23FFFFFF,green/
ko03030	DNA replication	Genetic Information Processing	Replication and repair	1	1	2	70	0.981482	1	TRINITY_DN9113_c0_g1	TRINITY_DN3893_c0_g1	http://www.kegg.jp/kegg-bin/show_pathway?map03030/K07466%09%23FFFFFF,purple/
ko03420	Nucleotide excision repair	Genetic Information Processing	Replication and repair	2	1	3	91	0.982277	1	TRINITY_DN9113_c0_g1,TRINITY_DN12535_c0_g1	TRINITY_DN3893_c0_g1	http://www.kegg.jp/kegg-bin/show_pathway?map03420/K10840%09%23FFFFFF,red/K07466%09%23FFFFFF,purple/
ko03410	Base excision repair	Genetic Information Processing	Replication and repair	0	1	1	50	0.985892	1	-	TRINITY_DN8208_c0_g1	http://www.kegg.jp/kegg-bin/show_pathway?map03410/K10798%09%23FFFFFF,green/
ko00510	N-Glycan biosynthesis	Metabolism	Glycan biosynthesis and metabolism	2	0	2	80	0.991152	1	TRINITY_DN11902_c0_g2,TRINITY_DN4371_c2_g1	-	http://www.kegg.jp/kegg-bin/show_pathway?map00510/K00737%09%23FFFFFF,red/
ko03018	RNA degradation	Genetic Information Processing	Folding, sorting and degradation	2	8	10	238	0.994862	1	TRINITY_DN3134_c0_g1,TRINITY_DN11658_c0_g2	TRINITY_DN6230_c0_g1,TRINITY_DN7024_c0_g1,TRINITY_DN8571_c0_g1,TRINITY_DN5570_c1_g1,TRINITY_DN63495_c0_g1,TRINITY_DN7624_c0_g1,TRINITY_DN59853_c0_g1,TRINITY_DN4078_c0_g1	http://www.kegg.jp/kegg-bin/show_pathway?map03018/K04077%09%23FFFFFF,green/K00962%09%23FFFFFF,green/K07573%09%23FFFFFF,green/K13126%09%23FFFFFF,green/K12581%09%23FFFFFF,purple/K12614%09%23FFFFFF,red/
ko03020	RNA polymerase	Genetic Information Processing	Transcription	0	1	1	72	0.997847	1	-	TRINITY_DN43310_c0_g1	http://www.kegg.jp/kegg-bin/show_pathway?map03020/K03026%09%23FFFFFF,green/
ko04136	Autophagy - other	Cellular Processes	Transport and catabolism	0	1	1	79	0.998817	1	-	TRINITY_DN24391_c0_g1	http://www.kegg.jp/kegg-bin/show_pathway?map04136/K17906%09%23FFFFFF,green/
ko00190	Oxidative phosphorylation	Metabolism	Energy metabolism	3	7	10	280	0.999442	1	TRINITY_DN22575_c0_g1,TRINITY_DN33796_c0_g3,TRINITY_DN6138_c0_g1	TRINITY_DN6030_c3_g1,TRINITY_DN10092_c0_g2,TRINITY_DN1912_c0_g1,TRINITY_DN713_c0_g1,TRINITY_DN2186_c0_g1,TRINITY_DN3056_c0_g2,TRINITY_DN28087_c0_g1	http://www.kegg.jp/kegg-bin/show_pathway?map00190/K02112%09%23FFFFFF,green/K01535%09%23FFFFFF,green/K02115%09%23FFFFFF,green/K03883%09%23FFFFFF,green/K02152%09%23FFFFFF,red/K02113%09%23FFFFFF,green/K01507%09%23FFFFFF,purple/K02153%09%23FFFFFF,red/
ko02010	ABC transporters	Environmental Information Processing	Membrane transport	2	3	5	187	0.999539	1	TRINITY_DN16987_c0_g2,TRINITY_DN13906_c0_g1	TRINITY_DN11759_c0_g1,TRINITY_DN5807_c0_g1,TRINITY_DN7118_c0_g1	http://www.kegg.jp/kegg-bin/show_pathway?map02010/K05656%09%23FFFFFF,green/K05658%09%23FFFFFF,purple/
ko03008	Ribosome biogenesis in eukaryotes	Genetic Information Processing	Translation	2	1	3	145	0.999596	1	TRINITY_DN19522_c0_g1,TRINITY_DN37082_c0_g1	TRINITY_DN49652_c0_g1	http://www.kegg.jp/kegg-bin/show_pathway?map03008/K03115%09%23FFFFFF,purple/K03264%09%23FFFFFF,red/
ko04144	Endocytosis	Cellular Processes	Transport and catabolism	7	4	11	334	0.999925	1	TRINITY_DN9921_c1_g2,TRINITY_DN7386_c1_g1,TRINITY_DN12858_c0_g1,TRINITY_DN36126_c0_g1,TRINITY_DN3591_c0_g1,TRINITY_DN63604_c0_g1,TRINITY_DN13035_c1_g1	TRINITY_DN3097_c0_g1,TRINITY_DN13936_c0_g2,TRINITY_DN30133_c0_g1,TRINITY_DN13718_c0_g1	http://www.kegg.jp/kegg-bin/show_pathway?map04144/K05747%09%23FFFFFF,red/K01115%09%23FFFFFF,red/K19476%09%23FFFFFF,red/K04646%09%23FFFFFF,green/K11866%09%23FFFFFF,green/K07904%09%23FFFFFF,green/K12471%09%23FFFFFF,red/K03283%09%23FFFFFF,purple/
ko04145	Phagosome	Cellular Processes	Transport and catabolism	2	2	4	192	0.999927	1	TRINITY_DN33796_c0_g3,TRINITY_DN22575_c0_g1	TRINITY_DN3660_c0_g1,TRINITY_DN19_c0_g2	http://www.kegg.jp/kegg-bin/show_pathway?map04145/K02152%09%23FFFFFF,red/K00921%09%23FFFFFF,green/K02153%09%23FFFFFF,red/
ko03013	RNA transport	Genetic Information Processing	Translation	2	6	8	314	0.999993	1	TRINITY_DN14805_c0_g1,TRINITY_DN8593_c0_g3	TRINITY_DN17483_c0_g1,TRINITY_DN5570_c1_g1,TRINITY_DN63495_c0_g1,TRINITY_DN8968_c0_g1,TRINITY_DN4790_c0_g1,TRINITY_DN2897_c0_g1	http://www.kegg.jp/kegg-bin/show_pathway?map03013/K13137%09%23FFFFFF,red/K03113%09%23FFFFFF,green/K13126%09%23FFFFFF,green/K03246%09%23FFFFFF,green/K03240%09%23FFFFFF,red/K18213%09%23FFFFFF,green/
ko03015	mRNA surveillance pathway	Genetic Information Processing	Translation	2	2	4	245	0.999998	1	TRINITY_DN9593_c0_g1,TRINITY_DN35438_c0_g2	TRINITY_DN63495_c0_g1,TRINITY_DN5570_c1_g1	http://www.kegg.jp/kegg-bin/show_pathway?map03015/K13917%09%23FFFFFF,red/K11584%09%23FFFFFF,red/K13126%09%23FFFFFF,green/
ko03040	Spliceosome	Genetic Information Processing	Transcription	3	3	6	316	1	1	TRINITY_DN23665_c0_g2,TRINITY_DN13035_c1_g1,TRINITY_DN36126_c0_g1	TRINITY_DN30133_c0_g1,TRINITY_DN14486_c0_g2,TRINITY_DN25670_c0_g1	http://www.kegg.jp/kegg-bin/show_pathway?map03040/K03283%09%23FFFFFF,purple/K12741%09%23FFFFFF,red/K12844%09%23FFFFFF,green/K12865%09%23FFFFFF,green/
