# Supplementary material for: Identification of Differentially Expressed Genes and Pathways Involved in Growth and Development of Mesona chinensis Benth Under Red- and Blue-Light Conditions
Source: Front Plant Sci. 2021 Nov 25;12:761068. doi: 10.3389/fpls.2021.761068 (PMC8656965; doi:10.3389/fpls.2021.761068)
Supplement: Supplementary file 11 [file Data_Sheet_11.XLSX]

## Sheet: Sheet1
Table S10 TF family identified in this study
Family	Count
bHLH	814
MYB_related	601
NAC	539
ERF	506
C2H2	420
MYB	420
WRKY	395
C3H	332
FAR1	320
bZIP	305
M-type_MADS	292
B3	271
TCP	241
G2-like	238
LBD	237
HD-ZIP	234
GRAS	211
Trihelix	194
ARF	169
GATA	149
HSF	125
MIKC_MADS	123
HB-other	106
SBP	97
Dof	90
CO-like	85
NF-YA	77
ZF-HD	73
NF-YC	72
NF-YB	69
Nin-like	67
AP2	66
TALE	66
GeBP	63
CAMTA	58
E2F/DP	57
BES1	56
BBR-BPC	47
CPP	46
WOX	42
YABBY	41
ARR-B	37
DBB	35
SRS	32
LSD	31
GRF	28
STAT	27
EIL	24
S1Fa-like	23
NF-X1	21
RAV	11
VOZ	11
HB-PHD	10
HRT-like	10
Whirly	8
NZZ/SPL	1
